# Supplementary material for: The time-course of cancer cachexia onset reveals biphasic transcriptional disruptions in female skeletal muscle distinct from males
Source: BMC Genomics. 2023 Jul 4;24:374. doi: 10.1186/s12864-023-09462-7 (PMC10318789; doi:10.1186/s12864-023-09462-7)
Supplement: Supplementary file 2 — Additional file 2. Female DESeq data output. [file 12864_2023_9462_MOESM2_ESM.xlsx]

## Sheet: Coversheet
Coding:
PBS used as nominator, thus, comparisons are done based on experimental group for fold change value (negative fold change mean upregulation while positive fold change means downregulation).
Downregulated genes = lower expression in experiemental group compared to PBS
Upregulated genes = higher expression of gene in experimental groups compared to PBS.
Cutoff for DE genes: FDR<0.05 Filter for counts>= 30
	PBS vs 1wk
	PBS vs 2wks
	PBS vs LT
	PBS vs HT
	LT vs HT

## Sheet: MitoCarta CrossRef in Purple
Chromosome	Start	Stop	Length	Strand	Gene Symbol	C10_S19_PBS	C28_S51_2WK	C4_S4_PBS	C56_S38_LT	C8_S13_PBS	C29_S53_2wk	C27_S49_2wk	C48_S23_HT	C53_S29_LT	C60_S44_HT	C44_S17_LT	C42_S11_LT	C39_S8_LT	C18_S40_1wk	C62_S47_HT	C15_S31_1wk	C13_S25_1wk	C37_S2_HT	C5_S7_PBS	C33_S61_2wks	C34_S63_2wks	C19_S43_1wk	C54_S32_HT	C51_S26_LT	C31_S57_2wks	C46_S20_HT	C32_S59_2wks	C43_S14_LT	C11_S22_PBS	C30_S55_2wks	C16_S34_1wk	C2_S1_PBS	C57_S41_LT	C17_S37_1wk	C55_S35_HT	C20_S46_1wk	C38_S5_HT	C14_S28_1wk	C6_S10_PBS	C9_S16_PBS		MitoCarta Gene symbol
9	63301729	63306527	4798	-	2300009A05Rik	62.4096	74.5002	54.5224	57.3274	65.3885	90.6268	71.9166	63.5457	65.9417	25.8657	55.0488	61.1632	58.678	85.4815	28.0976	85.9732	65.912	49.0336	125.659	79.2965	55.5676	85.7237	30.6153	119.401	81.3259	60.4326	79.9226	76.0445	57.8684	55.7586	82.0007	60.2944	43.6813	64.5212	35.9023	69.4104	63.7631	82.7134	58.2167	73.4915		Slc25a47
17	36203569	36208271	4702	-	2310061I04Rik	640.946	475.569	423.073	435.014	505.593	554.238	486.636	641.812	392.653	387.986	532.872	514.79	611.927	499.232	424.273	494.236	521.98	474.519	637.409	513.242	452.295	565.241	329.114	742.938	569.834	373.015	567.524	532.311	557.227	447.397	493.724	440.613	330.73	444.578	458.445	608.918	384.4	467.584	489.768	603.116		Cmpk2
17	45817758	45831770	14012	+	Aars2	320.786	289.037	276.806	313.615	303.004	350.459	317.031	251.006	290.743	229.918	290.658	259.944	268.242	318.66	295.025	283.052	319.461	311.6	431.014	301.577	332.761	407.859	209.205	291.868	286.577	237.563	325.555	341.225	291.942	282.777	315.389	349.539	271.448	222.289	154.656	393.744	229.547	321.991	381.343	373.529		Slc25a25
8	124679198	124709862	30664	-	Abcb10	421.889	402.749	319.271	421.525	474.65	363.555	432.698	371.742	434.616	413.851	365.524	399.26	450.982	394.53	373.698	335.516	399.724	340.072	394.555	439.565	397.373	412.545	250.025	404.636	408.289	358.428	442.874	434.818	450.594	451.379	414.017	405.195	439.933	300.952	256.84	415.2	417.193	385.714	445.972	432.446		Endog
5	24599154	24614946	15792	+	Abcb8	581.033	516.46	452.431	468.736	517.854	493.995	548.364	373.331	560.504	410.977	482.227	455.326	442.599	450.169	410.225	359.324	461.384	430.23	572.3	448.306	438.08	569.259	354.627	464.336	422.12	387.602	498.6	487.465	520.166	442.086	528.13	508.497	496.094	301.836	287.218	574.213	389.866	457.878	496.711	611.619		Noct
15	91030074	91076211	46137	-	Abcd2	576.664	802.129	835.661	900.378	757.803	854.399	705.986	428.934	932.179	701.247	808.116	805.316	633.722	628.215	516.995	739.362	810.078	830.407	697.308	844.794	984.71	837.141	344.422	792.689	863.046	741.865	802.16	877.438	667.114	866.904	662.314	737.865	898.587	385.801	162.941	763.522	683.176	696.309	803.829	816.906		Gdap1
5	135038006	135041030	3024	+	Abhd11	620.344	534.94	464.998	525.968	596.666	571.002	522.593	482.914	500.557	387.986	504.247	448.53	561.633	507.321	368.078	581.964	517.724	479.264	649.13	545.707	549.21	568.567	303.601	696.505	572.6	387.602	557.257	456.266	596.235	497.18	537.304	489.524	455.534	513.063	245.793	638.572	397.152	538.05	546.377	646.848		Acot11
					Abtb2	114.834	69.7258	165.807	122.403	100.782	118.902	99.8763	143.946	100.656	107.136	180.726	143.319	120.421	57.4504	112.319	186.949	130.515	151.394	177.394	153.598	113.72	191.42	225.836	152.009	138.26	62.9444	103.492	113.832	112.326	79.6005	140.39	71.7621	74.6662	103.463	78.6732	94.9038	94.3971	168.794	196.082	142.101
9	119170360	119179362	9002	+	Acaa1a	696.778	693.438	509.429	654.207	688.694	685.197	686.938	600.506	467.587	583.415	689.21	643.744	523.308	649.242	508.566	601.944	601.179	566.567	791.238	667.057	659.08	631.217	423.511	643.438	664.003	405.316	600.525	691.647	588.235	592.766	643.746	624.564	502.335	518.053	378.355	658.33	466.381	582.905	654.762	711.35		Slc25a35
9	26885436	26910846	25410	-	Acad8	669.655	617.847	501.187	509.202	603.676	556.857	644.852	403.515	602.467	537.432	642.97	543.673	513.013	553.859	424.273	491.149	558.126	574.168	655.639	595.66	571.184	624.176	423.511	597.004	554.344	525.138	607.119	575.208	615.096	571.526	555.655	573.429	552.256	465.79	370.07	670.757	464.559	501.344	643.054	658.994		Chchd10
3	36120128	36147007	26879	+	Acad9	592.891	584.238	459.247	650.835	660.891	533.284	628.072	397.161	578.489	520.188	515.257	710.173	539.837	547.284	356.839	476.159	568.225	509.317	626.991	652.479	586.045	659.67	436.268	676.604	569.834	514.719	583.655	600.556	599.491	594.095	594.075	575.537	633.378	474.187	400.449	733.226	429.945	559.581	624.36	572.14		Dut
5	115248358	115257406	9048	-	Acads	1246.94	1208.81	829.895	1163.41	962.729	1066.57	1317.27	786.378	1004.11	890.93	1056.94	959.923	992.496	996.947	969.366	861.495	1132.2	920.567	1288.49	1091.42	911.051	1144.55	556.178	1343.26	1051.15	856.476	1209.1	1070.47	1140.46	1096.59	928.385	1052.83	867.385	620.022	552.343	1253.8	892.683	890.435	1008.38	1317.99		Ckmt2
4	106601752	106662205	60453	-	Acot11	274.602	159.083	155.481	121.399	98.0827	151.394	188.782	85.7867	131.874	112.085	118.905	191.985	207.888	167.928	139.58	123.008	172.222	170.827	130.179	162.339	100.797	253.153	11.5277	262.018	220.189	81.2714	221.437	132.59	214.568	161.966	189.232	191.846	168.485	86.1756	24.8554	312.406	81.981	180.197	182.661	218.64		Ndufab1
13	25001938	25015473	13535	-	Acot13	1145.84	1023.4	1287.04	1126.31	994.839	1193.34	1056.58	841.981	1255.89	934.04	1380.62	1082.25	1208.77	994.923	910.361	906.907	1100.3	931.639	1214.27	1243.14	1001.51	1097	632.716	1475.93	1171.2	900.237	1169.51	1103.62	1152.82	1087.29	1006.95	1010.25	1107.63	776.022	599.292	1360.44	943.693	1070.63	1088.49	1277.9		Aldh4a1
4	152262557	152356313	93756	+	Acot7	252.135	229.102	158.325	158.493	202.588	234.163	228.935	114.382	206.817	129.329	173.954	147.811	187.769	197.265	177.015	207.218	246.107	161.336	271.501	225.401	186.733	234.401	94.3971	225.535	211.337	183.382	215.571	212.535	246.429	173.914	235.107	165.704	171.605	203.286	69.0429	231.578	151.21	228.728	218.446	237.48		Cox7a1
8	123502225	123544627	42402	+	Acsf3	161.017	137.237	118.481	91.0494	124.939	113.153	131.248	123.914	134.881	149.446	114.501	105.337	107.297	104.196	120.82	96.9954	113.22	102.812	139.982	125.501	120.181	133.274	81.6407	112.767	120.606	100.026	139.315	132.59	135.893	140.06	127.302	118.481	140.404	99.4334	60.7578	145.131	80.1593	123.226	134.059	157.308		Oxct1
10	42188581	42354562	165981	-	Afg1l	282.091	169.166	173.529	215.821	190.911	217.924	212.754	128.68	242.785	169.564	209.185	224.265	177.71	212.945	174.205	169.742	206.241	200.88	228.529	219.158	207.41	239.088	107.153	271.969	260.021	135.452	268.364	189.136	249.029	232.328	211.596	193.532	240.247	141.416	107.707	266.284	200.398	202.563	228.594	263.598		Tha1
6	34361182	34373885	12703	+	Akr1b10	741.051	630.314	631.97	673.178	609.542	669.175	655.675	303.997	724.921	528.116	780.867	597.27	670.271	544.474	389.921	505.325	638.704	600.709	707.363	741.74	685.468	683.456	239.506	841.695	665.028	476.309	748.431	665.757	670.571	669.396	633.185	599.568	714.062	366.957	178.558	798.679	485.865	495.611	696.793	834.36		Cox5a
4	139038055	139046098	8043	+	Akr7a5	416.896	376.982	240.108	327.103	405.759	374.556	318.83	322.495	227.799	298.893	325.889	329.602	276.625	351.03	283.785	336.398	382.183	302.11	482.451	419.584	395.435	347.583	191.345	308.452	337.475	243.814	327.756	403.621	344.61	326.586	340.618	281.655	205.926	284.158	226.461	330.646	265.983	300.891	337.016	341.341		Mtfp1
9	106110654	106125154	14500	-	Alas1	1449.12	1124.22	676.295	907.12	971.505	957.063	1129.1	657.701	995.121	1037.5	1015.1	1138.32	881.85	1089.01	781.111	755.233	1028.55	752.906	1086.02	1303.06	1225.05	1217.56	451.574	1532.32	1168.45	787.709	1233.33	1052.93	1119.63	1031.54	956.47	966.809	939.147	546.662	447.397	1527.69	797.952	1089.61	1063.38	1013.08		Ung
6	90527775	90576154	48379	+	Aldh1l1	136.689	110.148	96.4318	97.5586	99.7632	79.9816	116.727	55.0214	64.8209	68.4139	60.5795	135.285	117.591	86.8398	73.3228	68.3405	80.9366	92.1908	95.9326	102.866	122.068	102.286	84.192	94.6916	104.53	50.4916	77.0706	80.3576	120.428	86.3937	90.5798	103.315	117.367	57.745	96.6601	77.7921	95.9297	104.123	115.748	121.979		Dcxr
4	139350205	139377003	26798	+	Aldh4a1	1905.99	1968.93	1263.98	1615.28	1781.84	1905.78	2108.96	794.321	1756.45	1379.5	1675.69	1736.36	1604.42	1568.51	1076.14	1424.51	1783.88	1508.97	2160.29	1831.94	1837.61	2154.48	803.651	1784.38	1692.35	1119.04	1858.02	1749.02	1806.28	1755.73	1629.12	1892.74	1594.37	746.413	405.972	2023	1173.24	1481.24	1883.76	2075.98		Cars2
13	25091562	25121645	30083	-	Aldh5a1	194.214	157.251	156.173	134.456	161.48	142.407	177.993	142.291	167.852	193.166	151.934	202.802	147.755	150.495	123.629	130.198	151.777	144.847	161.016	187.733	144.774	169.93	58.1281	155.702	181.409	153.155	194.202	208.635	184.678	202.563	134.855	158.845	147.386	92.7721	50.3382	158.295	105.837	158.649	172.991	187.556		Dmpk
18	56658808	56706012	47204	-	Aldh7a1	511.101	484.877	355.927	468.736	423.898	378.054	581.823	362.519	407.639	456.125	438.188	451.44	456.481	396.25	413.034	394.181	449.732	444.902	441.226	473.477	469.262	443.642	406.322	517.403	402.66	331.845	420.265	392.967	462.946	464.609	441.163	445.612	443.982	299.328	248.735	437.775	339.232	422.327	448.062	457.235		Cyc1
17	57304339	57306337	1998	+	Alkbh7	186.605	178.688	174.577	175.354	183.905	194.874	207.959	125.503	167.852	129.329	200.378	200.48	162.622	164.893	143.298	161.365	228.034	136.029	268.245	171.705	154.426	217.658	61.2306	132.668	206.91	152.123	196.507	191.086	169.054	138.069	193.247	195.219	193.446	120.646	57.996	178.574	129.348	211.004	189.07	203.468		Coq7
15	10981842	10996711	14869	+	Amacr	348.245	312.005	261.079	273.148	318.185	310.646	318.231	339.97	275.756	258.657	336.899	322.806	288.36	307.025	309.073	285.695	351.353	279.966	416.692	338.415	288.823	362.316	244.922	328.352	345.773	356.344	344.621	292.479	331.606	313.31	298.758	323.397	318.249	268.691	231.984	376.078	286.023	287.809	340.754	389.323		Mterf2
17	26009474	26011762	2288	-	Antkmt	310.799	366.899	428.842	256.287	414.517	397.081	323.027	255.771	338.7	273.027	458.006	331.301	321.89	382.898	286.595	350.064	343.379	336.909	478.545	388.99	400.604	358.297	216.858	384.736	365.69	316.75	313.825	407.52	344.609	328.578	377.319	376.944	340.09	326.584	182.273	438.548	318.815	361.239	423.006	432.445		Mcrip2
X	133649204	133652169	2965	-	Armcx6	22.4674	36.97	34.0765	20.2332	41.4516	39.2891	32.9618	30.1842	26.9762	22.9917	37.4332	28.8826	20.1182	42.9936	14.0488	58.1972	48.3709	44.2884	33.8562	49.9505	36.8297	30.1372	5.10255	6.63338	33.1942	29.1743	38.8615	40.947	33.1606	31.1983	30.9653	54.3914	18.7205	39.7733	5.52343	20.8231	32.7924	52.7509	33.6482	42.5157		Akr1b10
18	77861468	77870569	9101	+	Atp5a1	34328.4	29814.6	19437.3	27038.3	25254.6	28866.5	33521.5	15179.5	29317.1	26144.5	25632.9	27144.6	27691	25156.3	21972.3	21004.8	27783	26256.7	29716.7	33450	26887.6	34217.8	16978.7	34679.3	28937.1	24810.7	30460.1	27032.8	30186.5	30571.7	28254.7	27104.2	28264.9	15307	14885.6	35348.8	20375	26691.1	27296.7	30847.6		Hemk1
10	127919176	127926258	7082	+	Atp5b	48931.6	42298.2	26569.2	39178.2	36032.6	40985.9	46400.6	22751	39975.7	34953.2	35874.2	40240.3	39160	34480.9	30011	29289.5	38274.1	34674.7	43704.5	45481.8	38800.4	47502.3	26229.6	46715.6	41761.1	32664.9	44743.5	37332	42813.5	42162.1	39150.5	38255.3	37512.8	22285.4	23317.2	47801.7	27463.7	35985.8	37262.4	44688.3		Pars2
2	10060841	10085322	24481	-	Atp5c1	10428.2	9692.06	9362.49	10986.4	9242.61	10528.4	10175.3	6321.44	10688.3	8963.7	11813.6	9787.32	11550.6	9155.79	9005.3	8306.35	10361.4	9101.8	11009.7	11573.2	9995.27	10819.4	6745.42	12188.7	11007.7	10392.6	11452.5	10238.9	9788.62	10297.7	9890.69	9027.08	11482.3	6401.16	6611.44	12490.4	8272.6	9077.4	10077.6	11037.1		Gcat
10	79978109	79981663	3554	+	Atp5d	5106.47	4981.19	3627.95	3692.55	4234.33	5102.23	5058.34	3310.66	3488.93	3204.49	4828.96	3858.33	4186.35	4429.35	2722.64	3740.87	4524.21	4039.79	5558.84	4890.45	4226.25	5161.63	2734.99	4885.48	4580.61	3330.03	4388.21	4406.63	4339.73	4202.27	4379.49	4349.75	3681.7	3017.73	3159.43	4830.06	3144.47	4334.77	4282.77	5147.77		Rpusd3
2	174302868	174305895	3027	-	Atp5e	5409.66	5878.23	6459.34	4855.97	5025.57	5959.37	5626.88	2921.51	5362.26	4009.19	6852.47	5516.58	6141.07	5008.51	4307.36	4931.77	5267.11	4340.27	5984.09	5643.16	5474.06	5134.71	3280.94	4689.8	5637.49	4499.1	5050.52	4839.55	4943.52	5384.03	5203.32	5208.51	5678.56	3694.94	3568.14	5810.28	4226.58	5156.93	5387.45	5384.92		Efhd1
11	95963619	95966521	2902	-	Atp5g1	5690.5	4691.17	4135.3	3517.22	3748.26	5102.88	4627.71	2687.96	4202.28	3287.84	3800.58	4420.74	4843.51	3753.6	3264.92	3542.06	4656.45	3626.86	4836.31	4971.21	3935.7	5346.4	2515.56	5727.92	4577.95	3521.73	4732.88	4568.49	4773.19	3756.28	4228.46	4079.15	3067.03	2704.65	2300.51	5591.5	3033.3	4292.65	3924.61	5101.28		Alkbh7
2	73738791	73741671	2880	-	Atp5g3	8620.62	8005.4	6520.83	7250.32	6456.84	8273.97	7797.25	4605.44	7385.5	5546.74	7347.88	7086.59	8214.58	6722.5	5821.88	6006.28	7712.24	5939.36	8321.08	8466.68	6763.29	8287.8	3862.59	10019.9	8357.15	6430.75	8495.08	7783.85	7849.12	7576.29	7411.69	6777.97	6623.84	4697.49	4134.26	9222.38	5888.07	6912.2	7047.12	8368.27		Cox5b
11	115306523	115310746	4223	-	Atp5h	2644.92	2466.91	2481.82	2377.4	2109.95	2739.76	2582.41	1612.47	2703.61	2066.38	2604.91	2483.91	2809.84	2054.08	2051.12	2046.16	2513.16	2252.38	2878.43	2913.36	2118.03	2838.93	1750.17	3283.52	2682.65	2211	2858.15	2302.78	2585.87	2457.36	2490.99	2278.96	2611.52	1961.27	1814.45	3176.47	1945.68	2232.42	2230.39	2919.01		Ldhd
16	84624759	84632514	7755	-	Atp5j	5589.18	5473.49	6509.95	5789.41	4644.31	5857.17	5382.1	3497.85	5774.75	4251.83	6673.53	5814.75	6428.6	4845.94	4518.55	4584.84	5213.05	4419.66	6106.22	6181.34	5097.61	5706.55	3178.03	7468.85	6007.96	4995.33	6247.15	5498.85	5951.93	5292.66	5509.93	4907.93	6216.18	3774.78	3044.37	6556.13	4341.87	4472.81	4924.73	6335.69		Pcx
5	145120514	145128352	7838	-	Atp5j2	4381.15	4459.93	6315.17	4528.87	4258.43	5514.62	4389.31	2675.27	5206.4	3552.23	5432.21	4638.21	5512.37	4189.1	3686.4	4252.37	4418.23	3870.49	5424.16	4782.14	4401.47	4907.68	2793.64	4334.91	5152.85	3946.87	4744.03	4942.89	4525.44	4543	4633.33	4300.72	4692.62	3561.48	2673.34	5432.94	3792.99	4111.61	4711.28	5497.28		Acot7
5	108581112	108582266	1154	-	Atp5k	2938.24	3307.7	3332.16	3055.21	2513.94	3433.34	3162.53	1353.52	2844.49	2049.14	4082.42	2827.09	3161.9	2885.63	2236.57	2588	2496.67	2100.54	3047.71	3487.19	3003.24	2836.92	1602.2	2971.75	3524.12	2323.53	3353.08	2969.63	3089.13	3149.7	2813.25	2879.34	3438.34	2207.86	1770.26	3791.75	2351.95	2778.07	3142.61	3242.13		Sirt3
9	44824546	44832041	7495	-	Atp5l	6478.74	6340.92	9081.13	6542.07	5882.05	7696.47	6801.52	4184.49	7217.62	5819.79	7757.48	6379.66	8670.93	6174.9	6156.18	6118.64	6644.35	6099.15	7107.2	6981.83	5756.42	6693.14	5500.54	6779.31	7281.71	6120.36	6961.33	6779.66	6603.5	6740.82	6818.67	6564.5	6598.99	5184.68	6578.41	8283.81	5656.69	6666.45	6765.42	7340.64		Chchd6
19	47071910	47079087	7177	-	Atp5md	1092.17	1210.49	1970.15	1443.3	1022.28	1481.98	1177.63	714.889	1420.74	934.04	1558.98	1357.48	1629.57	1083.95	1073.33	1231.84	1308.67	1153.08	1427.17	1376.14	1108.77	1272.46	793.446	1004.96	1287.94	1294.09	1417.34	1435.1	1088.45	1288.42	1306.85	1201.67	1307.32	1076.53	903.081	1563	1269.8	1281.64	1308.54	1445.53		Mmab
12	111927808	111933444	5636	-	Atp5mpl	1955.95	2175.71	3135.97	2532.53	1888.12	2528.17	2020.23	1393.25	2394.88	1669.78	2930.8	2293.62	2808.14	2049.49	1893.79	2176.21	2266.46	1906	2408.99	2495.71	2134.25	2293.03	1375.13	2308.41	2358.93	2173.5	2426.35	2332.03	1985.8	2283.48	2446.74	1968.61	2496.05	2131.03	1557.6	2423.76	2167.93	2058.49	2198.32	2498.59		Rhot2
16	91722111	91728519	6408	-	Atp5o	5553.2	5497.33	5426.56	4619.91	4874.36	6077.76	5628.67	2765.83	5485.15	4109.77	5504.88	5343.29	5693.44	4369.67	4414.13	4143.91	4977.42	4658.19	5725.61	5882.92	5075.39	6322.12	2990.09	5830.74	5337.08	4355.31	5373.15	4829.8	5393.47	5087.31	5459.64	4908.72	4976.54	3683.45	2656.77	6344.74	3951.49	5143.84	4787.12	5658.84		Ndufs8
3	105850014	105866580	16566	-	Atp5pb	8932.14	8339.46	8980.23	9664.48	7797.01	9377.97	8901.8	5701.8	10154.8	7805.48	9162.32	9852.65	9690.47	8009.64	7420.55	7533.52	9140.99	7661.68	9526.94	9299.81	8061.95	9512.88	6033.8	11359.4	9545.84	8648	9712.4	9226.78	8898.19	8896.74	8566.61	8043.89	9394.75	5930.43	6017.77	11261.2	7678.65	7765.77	8341.05	10261.3		Cbr2
4	115642025	115669121	27096	+	Atpaf1	819.438	617.853	659.505	816.073	690.662	685.721	701.791	603.684	752.335	701.249	675.998	669.398	689.048	597.357	561.951	581.532	757.993	623.201	762.413	710.544	606.722	768.163	410.754	845.754	752.952	789.791	774.3	742.896	782.192	710.261	656.015	693.585	686.418	386.687	359.023	768.568	568.404	607.267	711.418	888.581		Pcbd2
4	132257866	132262726	4860	-	Atpif1	202.207	239.745	303.019	263.032	268.56	251.974	235.527	193.814	239.788	241.413	275.244	244.653	264.889	237.73	241.639	250.865	198.799	232.514	260.433	216.66	220.978	221.006	211.756	238.802	221.848	164.627	229.503	286.629	221.07	268.172	280.408	229.793	271.448	397.733	143.609	235.364	213.151	227.04	237.674	268.456		Sdhaf1
13	52989146	53083714	94568	-	Auh	645.315	502.456	412.064	553.041	590.248	600.337	553.758	405.104	458.595	456.961	592.325	474.015	524.749	500.749	393.366	403.853	526.764	477.682	662.15	578.177	476.202	571.938	497.498	679.921	522.256	483.461	602.719	471.866	572.182	531.034	522.396	486.571	599.057	374.311	455.683	674.543	411.727	481.088	545.314	601.294		Lars2
4	155915726	155917556	1830	+	Aurkaip1	801.963	815.021	962.007	748.629	920.11	882.171	725.159	811.797	857.242	715.618	938.031	684.688	860.051	832.053	730.537	856.646	794.133	811.427	1005.92	780.477	759.855	827.1	755.177	752.888	771.766	731.443	776.496	854.038	743.187	784.603	817.14	844.121	780.023	877.223	886.511	836.08	741.473	789.575	871.648	920.162		Pptc7
17	25403535	25406637	3102	+	BC003965	417.52	413.392	511.672	408.036	402.84	493.995	435.695	354.267	551.512	333.38	488.833	434.939	420.805	443.593	317.503	440.888	509.755	393.851	543.002	455.174	417.403	466.792	308.704	553.887	471.358	420.944	478.803	452.367	434.989	428.81	440.395	432.18	492.974	395.524	298.265	483.98	408.084	449.86	477.484	549.668		Coq10a
19	6919229	6929274	10045	+	Bad	114.281	118.894	146.612	158.261	138.95	145.285	123.452	139.57	104.907	94.8295	109.796	118.928	118.817	138.032	112.37	131.751	128.225	92.9008	133.713	129.558	132.603	116.354	109.699	135.983	121.4	91.8699	128.793	154.019	143.015	102.766	135.65	141.148	129.06	136.407	120.13	130.603	132.991	118.924	120.899	154.157		Mrps24
7	45219577	45239135	19558	+	Bcat2	976.709	1015.56	752.836	934.101	983.753	1055.58	1092.54	683.116	908.197	704.122	1098.78	959.923	1078	804.229	767.063	757.889	905.232	841.481	1092.52	995.271	874.876	1017.97	390.345	1194.01	937.742	658.506	926.079	1002.23	1051.39	941.911	916.915	933.1	954.746	580.69	320.359	1046.2	739.65	829.667	948.024	1215.35		Slc25a19
7	127503245	127508837	5592	+	Bckdk	2197.44	2043.99	1485.21	1723.19	2062.07	1989.08	2122.14	1278.86	1861.35	1799.1	1988.36	2047.27	1886.08	1780.95	1699.9	1749.88	1989.05	1815.83	2160.94	1976.17	1992.04	2118.31	1367.48	2142.58	1838.41	1665.02	1974.6	1924.51	2013.04	1881.19	1976.04	1867.44	1750.37	1326.22	1096.4	2221.76	1495.7	1770.32	1964.95	2096.63		Hdhd5
14	55120882	55125692	4810	+	Bcl2l2	577.288	537.185	616.523	613.74	642.792	594.575	583.723	490.891	623.449	500.071	528.468	545.372	477.806	552.342	516.995	456.319	551.747	461.865	557.326	570.685	521.431	497.599	431.165	451.07	600.262	535.558	623.25	680.501	569.581	539.664	536.158	588.186	527.295	420.272	497.109	603.87	524.679	596.296	618.485	690.577		Ppif
1	74627448	74631603	4155	+	Bcs1l	249.014	233.023	189.255	209.076	254.548	231.543	216.948	166.807	194.828	163.816	198.176	188.586	228.006	208.392	157.346	167.537	241.854	242.004	251.318	235.392	238.424	244.446	119.91	242.118	222.956	204.22	261.765	315.877	226.271	205.112	209.876	217.145	156.005	140.532	77.3281	230.316	185.824	190.747	226.992	285.462		Uqcrc1
10	128755783	128759394	3611	-	Bloc1s1	699.611	804.378	943.134	647.463	757.806	926.699	757.522	624.337	722.361	577.668	801.51	716.969	856.698	664.125	660.293	770.672	714.401	662.745	870.496	679.951	700.411	784.238	535.767	643.438	765.127	666.842	716.371	766.294	754.89	629.276	769.545	726.906	652.099	733.597	563.39	837.342	592.085	711.082	739.192	925.628		Ptpmt1
3	96103904	96104903	999	-	Bola1	251.511	245.907	328.707	242.798	331.029	302.264	248.712	270.069	212.812	158.068	334.697	270.138	251.477	271.113	224.781	261.006	287.036	238.841	346.375	271.606	259.1	286.639	214.307	215.585	278.278	195.885	230.969	278.83	260.733	242.948	213.316	300.207	240.247	278.855	212.652	252.401	229.547	239.278	300.163	321.905		Uqcr11
6	83326129	83337119	10990	+	Bola3	954.877	966.832	1206.81	1092.59	978.494	1103.24	914.531	606.859	1147.98	781.718	1116.39	1000.7	1143.38	936.24	696.819	835.932	1037.06	827.244	1330.82	1139.48	997.622	1129.13	642.92	1144.26	1098.73	1000.26	1263.35	1132.87	952.554	982.406	1105	931.819	964.11	765.423	679.38	1197.01	938.225	842.745	1086.89	1170.39		Cox8b
13	34221624	34258058	36434	+	Bphl	293.949	279.516	214.42	155.121	286.659	272.928	282.872	177.928	239.788	270.153	292.86	299.02	295.066	242.282	264.117	243.811	291.288	270.476	286.476	298.454	267.5	270.565	170.935	328.352	270.533	245.898	274.23	241.782	269.186	277.466	272.953	234.431	218.406	179.864	82.8515	297.203	216.794	222.82	301.765	276.352		Mrpl12
15	76605665	76608046	2381	-	C030006K11Rik	409.407	393.226	283.098	293.381	415.097	402.845	396.138	281.19	257.772	321.884	275.244	341.494	343.685	345.971	264.117	324.933	385.904	316.346	431.016	370.258	301.744	397.141	278.089	381.419	348.538	297.996	333.622	417.27	401.18	327.249	340.617	348.696	287.049	222.731	185.035	365.981	267.805	349.003	309.243	413.011		Ndufs5
8	11564017	11600772	36755	-	Cars2	247.767	187.651	190.829	205.704	209.01	229.448	216.349	162.042	218.807	123.581	229.003	222.566	179.387	219.52	157.346	187.377	170.095	164.5	283.871	201.051	224.209	198.236	112.256	199.001	219.082	152.123	211.905	241.783	268.536	169.931	198.407	191.002	205.926	181.19	55.2343	225.899	127.526	177.243	219.514	246.59		Tomm40l
11	120620311	120622848	2537	-	Cbr2	171.002	158.523	182.965	80.9328	136.031	99.5324	136.642	147.744	113.899	106.337	151.935	108.735	137.474	158.318	87.1025	151.225	114.814	123.375	139.331	107.394	136.981	138.631	66.3331	159.201	104.562	68.7681	96.0538	163.788	141.745	108.198	112.393	169.077	84.2424	362.379	44.1875	131.88	145.744	99.5937	147.411	183.425		Ndufs7
9	108911564	108922432	10868	+	Ccdc51	94.8625	89.6243	95.4143	97.7938	95.7474	102.676	109.673	92.1413	65.9417	51.7314	116.703	98.5408	67.0605	96.1034	78.6732	95.2318	119.067	90.1586	134.774	109.267	103.382	83.7145	89.2946	92.8673	104.562	85.4392	115.851	113.092	98.1813	80.9828	86.0147	99.9284	87.3625	87.5014	63.5195	126.201	74.6939	106.768	114.297	103.252		Bcat2
14	20753095	20754494	1399	+	Chchd1	897.449	976.344	1567	1055.5	1212.61	1158.24	991.85	875.342	1144.99	948.41	1768.17	961.622	1249	1119.35	980.605	1122.06	1048.74	917.403	1261.14	1184.45	1137.2	969.749	747.523	1031.49	1113.67	1212.82	1104.25	1175.76	1000.02	1173.59	1122.78	1060.42	1410.28	1109.23	850.609	1275.26	1089.44	1044.47	1286.64	1251.78		Mutyh
10	75768964	75773585	4621	+	Chchd10	5543.84	4910.29	2979.86	3260.92	4386.28	4621.97	4180.15	3081.97	2370.9	2011.78	4690.16	3256.94	2868.51	4205.28	1812.29	3346.34	4410.26	2892.98	5840.85	4701.59	3989.24	4442.9	1612.4	4703.06	4445.26	2821.58	4547.52	3825.62	4684.09	3177.58	4084.55	3191.39	2586.56	2378.45	2029.86	4575.41	2014.91	3438.94	3902.65	4732.61		Qrsl1
5	129910002	129916312	6310	-	Chchd2	5381.77	6096.54	6632.6	5535.7	6188.98	6914.14	5483.07	4969.01	5562.5	4600.61	6706.32	5192.7	6360.56	5629.97	3927.42	5410.92	5459.85	4968.36	6980.81	5965.51	5532.98	5895.43	3789.48	6081.24	5938.5	4928.6	5684.29	6162.55	5142.23	5541.1	5833.58	5583.1	5385.96	4733.83	5033.51	6070.72	5135.8	5100.34	6282.89	6896.75		Ndufaf6
6	32769142	33037196	268054	-	Chchd3	4009.1	4096.97	4280.78	4616.53	4173.56	4654.05	3930.79	3339.37	4657.93	3744.72	4597.61	4035.08	5250.92	4017.12	3753.84	3731.85	4408.62	3557.24	4503.41	4769.18	4287.77	4440.68	2931.37	5528.93	4538.38	4671.99	4636.88	4461.36	4116.8	4270.16	4360.72	3734.44	4645.74	3126.88	3101.38	5391.1	3814.89	3653.58	4452.99	4622.3		Nme3
6	89360128	89572635	212507	-	Chchd6	34.9494	42.5715	68.1531	30.3498	40.8678	39.813	37.1569	44.482	44.9603	28.7397	48.4429	47.5714	21.7947	39.9588	28.0976	43.6479	46.7763	15.8173	55.993	38.0873	33.599	51.5681	25.5127	23.2168	39.2798	33.3421	33.7288	48.7465	42.9137	34.5172	34.4059	44.6937	37.4411	50.8215	24.8554	39.1222	34.6142	34.6046	48.0688	47.3746		Dhodh
4	3938888	3951383	12495	+	Chchd7	231.539	249.828	275.758	263.032	255.132	259.308	231.332	155.687	221.804	221.296	347.908	248.051	358.774	227.613	151.727	231.466	281.72	191.389	303.404	255.996	239.07	265.877	196.448	301.819	257.255	216.724	250.033	263.231	267.885	223.034	254.03	238.648	230.887	213.008	256.84	266.915	245.943	251.516	251.56	293.966		Uqcrq
10	71166324	71180680	14356	-	Cisd1	2341.61	2547.01	2104.88	2242.51	2503.45	2517.12	2446.36	1679.2	2310.96	1951.42	2633.53	2166.2	2224.73	2153.22	1559.42	1899.79	2103.34	2143.24	2769.05	2789.11	2424.95	2433.08	1410.85	2789.34	2337.43	1940.09	2204.1	2207.24	2256.87	2361.78	2238.1	2193.37	2402.47	1628.5	1466.47	2483.63	1783.54	2058.13	2406.65	2453.76		Atp5k
13	92001506	92025005	23499	-	Ckmt2	19935.5	13403.9	11112.6	15913.4	8648.8	17081.9	16308.3	5140.85	14935.8	10949.8	13561.8	13435.5	14647.7	13146.9	9286.25	9792.56	15791.8	10105.7	15301.7	16433.1	10933.3	17703.3	3844.77	18845.4	19212.8	11573.9	20997.7	16612.8	14787.7	16575.6	14101.8	13662.8	12374.3	5183.35	2576.68	21391.6	9916.07	14524.2	13217.9	19300.3		Ivd
14	122419106	122639647	220541	+	Clybl	627.84	573.035	429.889	613.74	565.143	526.998	618.483	398.749	623.449	508.692	680.403	572.556	585.103	492.151	466.42	444.856	516.133	501.408	598.995	606.274	575.06	562.562	395.447	719.721	612.987	460.538	615.184	563.509	572.832	560.241	556.228	503.859	577.217	371.66	265.125	642.362	419.014	405.971	580.564	599.472		Armcx6
					Cmc1	137.897	218.899	189.521	193.981	181.59	153.864	175.574	187.47	176.236	155.786	180.195	188.308	163.887	169.201	194.618	176.354	165.402	191.009	153.635	180.919	166.219	155.435	201.624	170.763	181.721	190.259	239.775	165.22	179.284	195.58	165.095	218.846	164.621	207.207	191.32	133.132	174.447	170.212	194.567	190.686		Ndufa13
8	117615424	117648176	32752	-	Cmc2	225.298	247.587	197.12	192.215	220.686	251.45	216.948	206.524	230.796	189.682	264.234	205.576	221.3	226.096	162.966	204.131	226.44	162.918	294.289	263.489	246.824	246.456	109.705	245.435	249.51	191.717	249.3	194.986	217.819	211.75	235.68	214.193	221.526	175.887	115.992	278.904	196.755	199.187	257.435	239.91		Ndufb2
12	26519214	26529837	10623	+	Cmpk2	48.0554	30.8083	87.5505	47.2108	61.3017	40.3368	33.5611	38.1274	47.9576	11.4959	37.4332	30.5816	35.2068	38.4414	5.61951	56.8746	44.1185	47.4519	82.0362	34.9654	25.8454	44.871	10.2051	43.117	48.1316	31.2582	43.9941	38.9972	29.9095	58.4138	45.8745	58.6078	31.2009	35.3541	16.5703	37.8602	29.1488	41.7787	61.4213	75.9209		Pcx
11	101168796	101169775	979	-	Coa3	675.895	666.02	665.803	640.718	709.348	714.538	678.414	594.152	653.422	574.794	709.028	669.398	616.957	714.2	514.186	659.128	743.636	596.312	822.316	712.419	629.336	693.156	579.139	713.088	606.348	643.92	636.448	678.551	699.623	568.207	697.866	691.488	642.739	643.002	452.921	798.219	603.016	674.789	667.622	740.381		Rtn4ip1
1	37456166	37469185	13019	-	Coa5	2234.89	2249.57	2229.13	2299.84	2134.47	2370.97	2249.19	1710.97	2724.59	1655.41	1942.12	2317.41	2150.97	2203.8	1874.11	1953.57	2275.03	1915.47	2242.98	2361.41	2397.16	2565.01	1438.92	2189.01	2253.89	2083.88	2500.33	2380.78	2278.33	2129.45	2111.95	2325.34	2823.68	1464.98	1115.73	2561.87	1938.4	1794.8	2386.35	2511.46		Ndufa1
8	127149240	127152175	2935	+	Coa6	190.349	205.576	288.34	236.054	232.947	235.211	198.969	209.701	218.807	166.69	248.821	229.362	244.771	254.927	188.254	199.722	224.845	192.971	281.918	216.66	229.378	210.291	84.192	228.852	221.848	202.137	223.637	274.93	231.474	203.121	185.792	243.286	240.247	214.334	160.18	218.958	238.656	193.279	233.401	250.235		Sdhb
4	108185349	108197916	12567	+	Coa7	334.515	282.316	326.086	350.709	332.781	351.506	302.649	252.594	347.693	293.145	286.254	300.719	266.566	347.49	207.922	273.351	333.281	322.673	341.167	287.215	351.498	358.298	221.961	281.919	307.6	272.989	294.761	388.022	315.35	300.698	284.995	352.49	346.33	230.243	146.371	364.089	220.438	298.781	335.413	355.31		Ndufa2
12	111679703	111721490	41787	+	Coa8	474.937	455.963	426.743	421.525	484.577	488.755	430.301	430.522	470.584	471.331	455.804	399.26	434.217	413.752	393.366	422.814	434.806	427.067	556.676	523.857	454.878	454.737	369.935	527.353	458.634	450.119	433.343	450.417	470.1	409.561	461.04	392.125	408.732	403.036	370.07	458.741	378.935	435.935	473.743	478.605		Ndufs1
10	128198966	128205907	6941	-	Coq10a	4826.92	3853.6	3239.35	3972.46	3806.82	4085.43	4297.37	2626	4235.28	3448.76	4544.73	4060.53	4045.42	3703.64	3026.08	3269.74	4231.66	3269.48	5271.58	4231.8	3542.72	4514.15	1895.59	5916.99	4125.79	3159.19	4201.9	3730.13	4514.6	3880.01	4506.65	3683.1	3825.28	2169.82	1869.68	4990.32	2743.59	3884.3	4306.79	4863.06		Uqcrfs1
5	100802592	100822123	19531	-	Coq2	924.91	986.427	1018.1	1004.92	1042.71	1074.43	934.916	726.01	956.155	870.812	1004.09	975.214	933.818	886.175	845.737	888.83	912.137	914.24	1281.33	1043.34	1027.36	1043.42	637.818	1121.04	954.887	887.734	984.735	1086.07	923.294	905.414	1092.96	937.303	892.346	711.943	695.952	1091.01	861.712	854.564	1087.96	1072.61		Mrm1
4	21879646	21912164	32518	+	Coq3	479.307	371.382	522.162	536.18	433.784	463.088	416.517	378.098	437.613	402.356	539.478	429.842	387.275	454.721	488.898	381.812	514.537	417.575	452.499	439.563	388.329	469.471	390.344	510.77	445.906	391.77	506.667	466.017	500.662	426.155	364.13	451.999	458.654	410.55	356.261	591.245	388.044	394.151	514.868	517.477		Atp5g1
7	118108882	118132580	23698	-	Coq7	637.826	424.595	405.249	566.53	375.984	569.43	500.42	235.119	515.544	339.128	585.719	496.102	445.952	437.523	356.839	343.893	497.529	408.086	559.93	568.187	374.758	543.81	158.179	663.338	547.705	464.706	620.317	487.465	559.178	458.017	516.662	458.322	517.935	360.612	93.8983	626.586	327.924	419.475	489.768	621.944		Pyurf
8	95565041	95581524	16483	+	Coq9	5900.2	5179.16	4492.34	4950.39	5039	5651.34	5299.66	3069.26	5014.57	4195.99	4954.39	4859.08	5140.19	4908.86	3669.54	4180.5	5250.1	4316.54	5905.31	5128.05	4791.09	6113.84	3551.37	5552.14	5199.32	4046.9	5560.12	5640.94	5266.03	4960.53	5241.74	5123.76	4655.18	2918.92	3631.66	6611.65	3501.5	4715.51	5217.6	6070.64		2300009A05Rik
11	63853453	63970299	116846	-	Cox10	567.303	488.452	371.172	488.969	534.785	553.714	541.772	287.544	410.637	408.104	418.371	545.372	471.1	463.32	404.605	461.169	578.324	415.995	634.153	477.652	471.033	627.524	262.781	570.47	527.788	504.299	576.323	466.016	494.157	498.509	479.962	497.112	449.293	304.929	243.031	632.266	409.905	563.379	575.758	590.361		Slc25a15
15	99623499	99626018	2519	+	Cox14	1113.39	1341	1454.81	1153.29	1308.35	1471.51	1264.53	1015.14	1159.97	991.519	1398.24	1240.25	1401.56	1298.91	1104.23	1273.73	1378.3	1148.34	1610.12	1284.98	1256.09	1354.83	831.715	1273.61	1243.12	1012.77	1204.71	1312.25	1209.39	1062.73	1260.98	1318.04	1216.84	1067.69	991.456	1311.23	961.911	1239.43	1289.85	1529.35		Tst
8	121394964	121400949	5985	+	Cox4i1	10472.6	10002.7	7176.64	8096.65	7579.67	9157.88	10159.1	5206.04	7283.59	6503.81	8066	8581.39	8439.54	7370.65	6847.36	6877.68	8480.44	6803.23	9521.3	10019.4	8039.48	8768.8	5806.82	9740.88	9079.73	6826.61	8752.19	8100.13	9167.01	7857.43	7837.76	7830.11	7110.76	5057.11	5711.38	9723.22	5889.66	7586.02	7438.36	8934.47		Ndufb8
9	57428515	57439710	11195	+	Cox5a	6372.64	5843.5	3893.64	4714.34	4611.06	5904.37	5674.22	3191.58	3704.72	2804.99	5575.34	4274.63	4052.13	4779.88	2365.82	4294.69	5215.55	3732.88	5748.4	6243.19	4630.85	5779.65	2107.35	6152.46	5913	3667.63	6007.4	4933.14	5347.3	4452.72	5274.42	4018.64	4043.64	3375.87	2742.38	6239.99	2909.42	4447.11	4922.25	6212.76		Abhd11
1	36730568	36732470	1902	+	Cox5b	4237.61	4076.22	3869.52	3699.3	3560.75	4442.29	4063.29	2449.69	2982.36	2345.16	3760.93	3515.19	3728.57	3314.05	1809.48	3250.67	3986.61	3426.03	4827.12	4136.53	3410.3	4497.14	1910.9	4610.2	4434.2	2915.35	4378.15	4137.6	3862.23	3406.59	3778.91	3702.83	3251.13	2748.34	2292.22	4268.11	2300.94	3765.99	3440.12	4574.69		Mtx3
7	127804607	127805539	932	-	Cox6a2	11417.8	9716.95	8398.03	6778.12	7966.89	9710.17	10516	5746.12	7721.17	7000.99	8045.93	10321.3	9764.01	6963.45	7794.27	6769.84	9147.94	8773.85	9003.8	10174.3	7872.51	9831.43	6094.99	11217	8691.35	6830.97	7862.48	7865.73	9312.27	7808.86	7754.51	8312.19	6486.67	5307.09	6735.83	8992.43	6487.44	9060.07	7735.34	8966.57		Gstk1
7	30316396	30325540	9144	-	Cox6b1	5454.6	5244.58	5218.95	4670.5	4219.31	5555.94	5376.39	3045.46	5260.35	3854	5165.78	4794.52	5250.85	4335.48	3947.68	4137.33	4748.34	4248.56	5125.97	5564.62	4623.75	5119.31	3314.11	5688.13	5350.91	3898.9	5229.44	4338.45	5295.51	4853.66	5058.37	4717.78	4705.1	3630.63	3175.97	6151.02	4013.43	4758.9	4573.48	5144.17		Ndufa11
15	35932122	35938393	6271	-	Cox6c	5547.59	5979.06	8289.51	6710.68	5128.33	6974.08	5933.12	3612.57	6660.11	5155.9	7532.88	5774.83	7158.71	5369.65	5408.78	4978.51	6097.39	5445.9	6629.31	6710.23	5366.8	6239.08	3870.28	6155.77	6967.47	5416.01	7000.2	6253.2	5188	6545.66	6412.11	5006.12	6143.46	4766.17	4200.57	7098.16	4671.1	5172.12	6019.82	7102.56		Macrod1
7	29883596	29885456	1860	+	Cox7a1	2726.05	2710.57	2519.57	2454.96	2024.12	2897.44	2637.54	851.513	2328.94	1695.64	2983.64	2183.19	2657.27	2310.53	1607.18	1959.31	2458.94	1638.67	2794.44	2682.34	2357.75	2663.46	1071.53	2172.43	3058.85	1856.74	2790.69	2489.97	2485.74	2652.52	2749.03	2371.3	2467.99	1469.85	773.28	3586.62	1781.72	2278.42	2338.81	2779.31		Pdss1
9	79662523	79667136	4613	-	Cox7a2	1904.12	1833.38	2878.68	1827.73	1705.36	2141.52	1770.35	1131.11	2158.09	1284.66	2215.16	1775.43	2224.73	1743.52	1590.32	1778.1	2036.89	1649.74	2275.53	1950.57	1658.63	1995.75	1158.28	1880.56	2066.34	1833.82	2089.72	2211.14	2023.44	1854.64	1932.46	1891.89	1762.85	1601.98	1444.38	2596.58	1652.37	1976.26	2035.98	2266.09		Mrpl34
X	105059306	105066057	6751	+	Cox7b	5307.31	5386.42	8563.17	6076.71	4726.07	6405.17	5298.46	3167.75	5838.84	4446.03	6191.89	5361.98	7081.59	4839.57	4400.08	5061.39	5771.55	4906.53	5908.56	5919.14	4926.78	5478.95	3219.71	6736.19	6237.19	4782.51	6020.59	5785.23	5292.69	5608.39	5781.91	5354.81	5528.8	3985.73	3802.88	6714.51	4636.48	5597.5	5541.27	6297.79		Lyrm9
7	140478855	140480360	1505	-	Cox8b	4441.06	4715.92	6803.25	3807.21	4545.67	5744.59	4410.89	2432.21	4693.85	2853.85	5319.92	4833.59	6367.4	3900.28	3897.13	4021.78	4640.42	3690.18	5292.64	4065.35	3815.43	4881.56	2854.87	4059.63	4947.05	3284.2	4461	4839.55	4734.81	4085.65	4498.57	4805	3725.39	3049.73	3145.59	5886	3845.82	4596.5	4695.79	5302.32		Maob
3	154302348	154328820	26472	+	Cryz	172.928	208.529	191.759	183.488	213.155	188.139	215.004	115.971	264.237	169.564	197.701	197.612	187.769	155.029	227.968	152.806	192.245	210.689	216.873	223.103	196.567	203.446	114.807	205.635	187.868	180.457	186.044	165.738	176.056	251.217	196.397	201.174	181.375	164.531	66.2812	219.694	154.954	169.326	224.034	181.644		Mpc2
8	107877293	107914103	36810	+	Cyb5b	1256.3	1171.84	1171.18	1193.76	1327.62	1180.24	1212.99	789.556	1366.79	1166.83	1103.18	1318.41	1186.97	1223.04	938.459	1279.46	1395.85	1308.09	1267.66	1338.05	1292.92	1283.18	808.754	1177.42	1228.74	1317.01	1317.62	1394.15	1253.6	1342.19	1234.02	1210.53	1482.04	1053.99	897.558	1289.14	981.951	1371.52	1309.07	1333.78		Afg1l
15	76227723	76230460	2737	+	Cyc1	6342.06	5534.3	4006.88	4791.9	4650.17	6078.81	5370.37	2490.99	4588.94	3353.92	4758.42	4497.2	4786.45	4886.61	3158.17	4110.84	5192.69	3910.04	6112.35	5593.21	4831.8	5860.02	2262.98	5654.95	5531.82	4117.75	5735.37	5652.64	5577.48	4735.5	4937.82	4818.91	4084.2	2768.22	2087.86	6669.71	3525.19	4903.3	5026.4	6206.69		Ndufb9
6	50539543	50543550	4007	-	Cycs	8052.08	7443.86	9537.23	9934.5	6722.76	8576.02	7660.92	4835.83	9870.27	7153.31	9177.73	7278.42	9328.12	7742.4	6597.31	6704.58	8989.54	7220.6	8179.53	9792.18	8120.63	8606.52	4742.82	11014.7	8553.6	8635.61	8729.16	8552.08	8400.03	8564.26	7776.88	7690.69	10486.6	5284.11	4438.08	11115.8	7926.66	7506.66	8462.78	9026.7		Mdh2
1	93752962	93780084	27122	+	D2hgdh	440.614	458.202	320.845	397.92	406.495	391.319	444.682	220.821	419.629	448.339	387.544	378.873	370.51	404.648	393.366	329.343	409.291	407.531	384.135	381.209	396.725	442.682	201.551	384.736	358.496	318.834	339.931	395.092	435.466	387.654	424.594	421.895	358.81	251.015	124.277	466.943	387.615	364.878	416.599	383.7		Mief2
3	88828110	88857841	29731	-	Dap3	833.782	817.263	663.705	880.142	848.88	819.316	803.664	637.044	791.3	758.728	905.001	937.84	908.673	715.211	699.631	749.069	825.495	778.209	933.647	802.324	834.153	850.533	683.742	1014.91	774.538	787.707	846.145	779.944	788.055	710.917	894.549	734.501	776.902	652.72	615.863	880.87	714.145	706.023	880.199	836.337		Antkmt
1	160868171	160898231	30060	-	Dars2	227.171	189.891	174.577	286.637	174.564	189.635	221.743	174.751	200.822	160.942	173.954	181.791	176.034	175.009	157.346	164.01	215.809	211.952	211.601	206.67	211.286	213.639	109.705	185.735	194.186	195.885	217.038	196.936	198.313	194.491	182.351	199.857	246.487	157.768	74.5663	241.043	193.111	162.051	224.855	238.695		Slc25a4
11	120615372	120618111	2739	-	Dcxr	93.6144	109.79	81.7837	80.9328	113.846	117.343	97.6868	55.6025	71.9364	54.6054	110.098	71.3571	65.384	85.9873	59.0049	72.3057	99.9311	69.5961	141.285	81.794	73.0133	80.3659	58.6793	79.6005	98.4762	66.6842	79.1894	70.1949	121.589	63.7241	86.0147	95.2904	74.8822	92.3627	85.6132	113.581	41.9014	73.0073	79.5805	127.547		Mrpl28
8	110319880	110335306	15426	-	Dhodh	241.525	154.602	167.761	185.471	197.917	205.351	188.182	104.85	179.841	181.06	191.57	176.694	199.505	187.149	151.727	161.806	199.331	180.317	241.551	231.021	215.809	192.209	96.9484	248.752	197.506	154.207	195.041	212.535	198.963	183.207	203.568	200.278	171.605	129.926	82.8515	208.231	132.992	193.701	206.696	225.941		Atp5j2
14	55976477	55983142	6665	-	Dhrs1	330.771	369.7	254.263	347.337	408.094	352.554	399.137	271.658	368.674	347.75	341.303	351.689	342.009	353.559	264.117	324.935	340.191	366.961	376.976	366.512	339.867	332.849	283.191	354.886	297.642	325.086	329.956	345.125	375.82	308	338.898	316.229	327.61	383.15	182.273	338.218	291.488	306.799	343.959	389.323		Pusl1
11	60721457	60749250	27793	+	Dhrs7b	259.624	240.865	279.428	252.915	333.363	273.451	245.115	184.283	257.772	252.909	290.658	249.75	259.86	268.583	261.307	248.22	290.224	226.187	328.795	279.724	273.316	326.821	181.14	311.769	258.916	222.975	242.7	272.98	281.539	233.655	291.875	253.405	212.166	281.064	93.8984	344.528	240.478	267.974	315.117	287.892		Alas1
9	50545933	50571081	25148	-	Dlat	2439.59	2126.9	1479.45	2266.12	1786.51	2199.14	2062.21	1129.53	2260	1793.36	2010.38	2038.77	2149.29	1897.79	1581.89	1543.55	2406.32	1758.88	2084.11	2410.74	2096.06	2287.75	961.83	2991.65	2299.25	1971.35	2624.98	2228.69	2107.97	2181.89	2050.02	1900.75	2327.59	1296.17	764.995	2686.18	1597.72	1942.92	2152.41	2269.73		Ndufs6
12	85157607	85180866	23259	+	Dlst	3727.72	3359.79	2206.06	3153.01	2781.93	3407.15	3551.48	2039.82	3413.98	2873.97	3093.74	3073.45	2943.96	2980.72	2396.72	2689.42	3282.84	2954.67	3381.72	3666.99	3075.6	3825.42	2525.76	4013.19	3254.69	2661.12	3385.35	3096.38	3491.61	3221.39	3438.29	3010.5	2864.24	2248.08	2502.11	4147.59	2508.62	3048.58	3217.94	3361.17		Cox7a2
7	25318839	25324976	6137	+	Dmac2	602.876	439.719	479.693	465.364	393.5	486.137	457.269	209.701	464.589	396.608	451.4	443.433	464.394	433.477	370.887	343.011	479.459	441.302	561.23	506.373	453.586	565.91	318.909	553.887	514.51	420.944	573.39	505.013	530.569	424.164	525.262	431.758	418.092	271.341	267.886	536.353	329.746	436.356	437.426	556.349		Aldh1l1
7	18817783	18827746	9963	+	Dmpk	4638.92	3289.2	3290.76	3375.57	3617.92	3350.02	4085.37	2676.89	2904.43	2319.3	3197.24	2947.73	3386.54	3991.19	2222.52	3464.99	3124.51	2834.44	3928.53	3019.48	2717.66	3907.15	1408.31	2819.19	3213.18	2679.87	3530.52	4377.44	3407.77	3428.46	2999.02	4122.95	2864.25	2558.27	963.837	3179.61	2472.19	3367.64	3224.85	4200.03		Mrps11
14	78063657	78112358	48701	-	Dnajc15	517.375	543.347	648.503	590.135	568.646	621.292	502.817	471.827	584.483	456.961	742.058	509.694	613.604	526.04	443.942	484.536	587.361	499.827	638.06	573.182	527.893	548.498	403.101	577.104	578.133	518.887	524.996	555.71	537.071	556.259	565.977	473.079	586.577	415.411	375.593	599.453	475.49	481.932	568.28	581.251		Dmac2
3	34111429	34135504	24075	-	Dnajc19	421.471	541.069	748.938	580.923	655.152	598.889	507.864	431.408	547.527	518.216	673.042	632.179	654.815	547.336	363.21	565.164	553.998	494.188	632.082	596.95	567.776	598.361	425.9	573.072	581.084	547.824	549.237	589.592	501.084	562.531	541.738	561.706	595.68	487.226	425.309	618.289	480.587	517.616	597.411	613.532		Cox10
19	6965279	6969951	4672	-	Dnajc4	177.867	207.256	202.886	185.471	206.091	201.159	180.99	146.155	203.82	181.06	138.723	210.673	216.27	168.94	165.776	150.784	182.321	167.663	225.275	189.187	201.594	210.961	117.359	175.785	169.29	191.717	179.643	163.788	204.165	201.129	188.659	168.655	230.887	153.79	124.277	208.231	125.704	190.747	183.195	194.358		Ndufb7
2	26238130	26242123	3993	-	Dnlz	535.109	491.571	463.496	444.301	535.349	551.105	533.629	546.114	385.139	335.839	510.375	400.223	379.708	525.576	361.882	507.947	506.639	473.408	620.199	498.135	489.476	541.673	301.786	463.717	487.356	439.337	483.867	445.487	512.483	452.341	506.022	479.971	388.924	436.877	389.031	563.771	359.623	456.336	509.654	551.058		Ociad2
8	106738110	106780473	42363	+	Dus2	147.286	145.079	127.394	128.144	148.292	145.632	166.007	128.68	149.867	135.076	110.098	139.316	122.385	151.743	129.249	138.439	123.319	120.211	158.213	137.989	150.55	162.741	135.217	106.134	110.094	116.697	137.848	128.691	138.494	144.707	142.211	139.984	146.644	117.552	52.4726	159.013	116.595	121.96	143.672	160.952		Ndufc1
2	125089168	125100970	11802	+	Dut	79.8842	83.4627	107.472	87.6772	89.9092	84.3406	85.1013	44.482	77.9311	54.6054	140.925	96.8417	68.737	81.435	56.1951	118.158	74.4168	69.5961	130.867	88.0379	79.4746	81.0356	35.7178	63.0171	92.9438	58.3487	96.0538	87.7436	91.0289	100.897	122.141	88.9659	93.6027	148.929	33.1406	83.2924	63.763	79.3374	100.411	113.578		Tsfm
4	108022634	108036506	13872	+	Echdc2	151.031	144.519	190.305	178.727	172.812	149.299	161.812	109.616	167.852	143.698	189.368	183.49	159.269	119.371	177.015	155.193	116.409	180.317	164.073	154.222	123.412	162.741	107.153	179.101	138.863	127.117	148.114	193.036	140.445	155.328	137.05	162.752	127.924	121.53	60.7578	136.297	160.318	128.712	146.877	190.713		Slc25a11
2	6193276	6217806	24530	-	Echdc3	139.797	127.715	137.879	215.821	147.708	124.154	147.429	130.269	104.907	123.581	178.358	134.219	145.857	116.842	98.3415	94.7909	119.067	113.885	144.54	119.257	116.304	135.952	79.0895	149.251	104.009	116.697	109.252	191.086	115.087	130.767	125.581	121.854	177.845	103.853	57.996	94.0195	98.3773	108.034	136.729	168.848		Lipt2
9	21983542	21996724	13182	-	Ecsit	1282.24	1123.43	838.476	1024.98	1072.35	1099.39	1122.91	773.347	1093.9	1117.61	1089.77	937.697	1000.62	949.197	932.839	837.048	1038.99	910.945	1209.51	1225.52	1170.66	1127.54	759.956	1346.24	1049.88	875.156	1084.86	970.944	1244.95	986.288	1089.34	1018.95	957.409	645.219	784.244	1204.99	792.007	909.28	1071.65	1104.56		Ndufv1
1	87192075	87238564	46489	+	Efhd1	29.9566	42.0114	46.6586	37.0942	36.781	44.5277	32.3625	22.241	59.947	28.7397	33.0293	42.4745	28.5007	49.5691	8.42927	48.9386	54.2179	31.6346	41.6692	26.8484	17.4457	31.4767	7.65382	19.9001	34.8539	25.0066	35.9285	54.596	33.1606	41.1552	29.8184	36.2609	49.9214	39.3315	11.0469	29.6572	45.545	64.9892	45.9324	44.9452		Mrm2
2	30061536	30064082	2546	+	Endog	403.995	418.128	299.368	269.916	410.243	519.313	370.603	278.121	209.922	99.8153	386.541	269.032	245.155	382.833	140.468	335.736	404.931	275.029	699.659	372.612	360.382	412.622	108.483	358.096	435.151	203.647	427.509	390.188	347.383	316.116	388.603	315.658	275.786	221.159	88.7491	492.969	196.64	359.599	416.69	489.44		Hint2
4	117407521	117531495	123974	+	Eri3	1045.36	1003.79	774.32	1038.64	1191.58	988.513	921.735	1104.11	770.319	813.333	971.06	886.867	885.201	968.116	856.976	915.289	924.895	765.558	1146.56	939.07	985.358	926.889	795.996	1130.99	931.096	893.986	912.146	1011.98	1058.54	813.145	912.899	828.523	708.261	826.84	911.365	1012.13	739.652	811.103	1053.78	1024.63		Ndufv3
7	43093496	43107225	13729	+	Etfb	2802.15	2386.9	1999.42	2404.39	2533.8	2875.44	2715.51	1879.37	2295.96	2054.89	2836.11	2208.69	2566.75	2249.88	2486.64	2236.63	2863.54	2405.79	3041.92	2567.48	1962.34	2734.42	1819.06	3124.32	2769.45	2283.96	2950.52	2831.19	2758.13	2573.53	2542.68	2353.89	2018.7	1819.93	2134.8	3484.42	2167.93	2373.05	2492.21	3390.25		Micos10
7	24286968	24308351	21383	+	Ethe1	294.573	268.313	207.605	242.798	314.098	287.596	285.869	169.985	236.791	206.926	277.446	249.75	251.477	279.712	188.254	229.703	281.721	216.697	320.332	299.079	253.931	309.409	193.897	334.986	253.936	222.975	288.161	263.231	282.19	250.914	259.191	236.539	193.446	231.569	157.418	306.668	194.933	229.994	252.094	305.506		Ndufa9
17	25067870	25069277	1407	-	Fahd1	418.768	492.934	434.083	485.597	436.702	496.09	471.054	389.218	548.515	396.608	572.507	453.627	432.54	482.54	368.078	410.026	523.043	493.5	506.541	560.07	467.156	510.993	336.768	573.787	487.402	435.531	461.938	479.665	457.096	446.733	433.514	443.143	521.055	369.892	284.457	519.947	415.371	385.292	464.131	535.698		Idh3a
2	127278135	127286486	8351	-	Fahd2a	199.711	220.14	160.422	205.704	177.483	182.301	213.952	135.035	176.844	175.312	195.974	217.469	222.976	156.295	129.249	160.042	180.195	170.827	211.601	229.148	199.01	212.97	173.487	311.769	203.591	160.459	247.1	194.986	215.869	212.414	188.659	182.991	180.965	110.923	102.183	215.172	142.101	192.857	186.4	221.082		Mccc2
16	35864214	35891932	27718	-	Fam162a	628.464	641.934	751.256	660.951	644.544	715.062	655.64	595.741	563.502	571.92	905.002	698.28	653.84	652.492	559.142	704.539	679.319	616.875	785.855	735.521	662.289	657.661	431.165	859.022	709.25	700.184	700.24	606.406	626.8	641.224	752.342	603.787	608.418	659.796	411.496	790.647	617.591	633.433	692.725	676		Atp5d
5	21629901	21687123	57222	+	Fam185a	248.39	186.531	174.577	236.054	235.282	208.494	204.962	173.162	239.788	160.942	182.762	193.684	204.535	210.416	202.302	169.301	208.367	215.115	232.436	211.665	194.487	218.327	219.409	248.752	193.08	172.962	225.836	198.886	254.231	202.457	228.226	220.939	224.647	159.093	182.273	222.113	145.744	180.197	201.889	249.021		Taco1
5	24646038	24650234	4196	-	Fastk	2383.42	2192.99	1866.35	1932.27	2175.92	2351.58	2108.36	1798.34	1828.38	1643.91	2210.76	2033.68	2166.05	2114.28	1826.34	1949.17	2213.9	1790.52	2633.62	2200.94	2129.66	2443.12	1413.41	2258.66	2095.66	1856.74	2179.91	2456.82	2228.26	1857.96	2072.95	2088.8	1772.21	1590.05	1568.65	2465.96	1723.42	1895.23	2372.46	2436.15		Romo1
13	68730329	68740458	10129	+	Fastkd3	147.286	125.474	130.015	138.26	130.193	134.107	140.238	130.269	182.838	97.7149	121.107	105.337	149.21	120.382	129.249	119.481	144.05	137.61	148.447	157.344	159.595	143.989	79.0895	205.635	115.073	129.201	140.048	154.039	141.745	138.069	137.05	145.044	177.845	125.949	63.5195	176.681	131.17	129.134	169.309	125.118		Tmem143
4	22357543	22434092	76549	+	Fbxl4	323.904	303.601	466.059	384.431	472.902	306.979	385.355	370.154	455.598	468.456	367.726	344.892	422.481	331.81	396.176	322.29	304.577	360.635	377.626	342.161	401.25	322.803	497.498	325.036	320.878	500.131	279.363	386.072	390.772	353.801	311.946	357.128	474.254	268.25	632.432	305.406	451.807	309.332	349.298	425.156		Mpv17l2
3	89000895	89009275	8380	-	Fdps	252.135	240.865	164.092	195.588	266.809	227.877	214.551	193.815	227.798	186.808	286.254	297.321	207.888	208.899	216.351	215.594	223.25	218.279	254.574	265.988	268.145	210.961	183.692	278.602	227.934	220.892	258.099	274.93	275.038	190.509	244.856	221.361	212.166	231.129	127.039	227.792	207.686	202.563	248.889	200.432		Fpgs
9	51854325	51874903	20578	-	Fdx1	305.183	286.237	298.301	313.615	315.266	320.075	255.903	273.247	218.807	201.178	350.11	222.566	248.124	312.59	179.824	272.469	291.289	270.476	348.979	322.806	223.563	320.794	165.833	321.719	328.07	281.324	324.089	306.128	263.984	282.776	270.66	245.816	202.806	215.66	265.125	307.299	184.002	278.103	298.027	336.482		Coq9
9	20978808	20984828	6020	-	Fdx2	448.87	437.501	402.33	354.016	515.406	497.38	430.395	485.591	341.52	358.763	598.672	394.64	418.91	482.882	359.284	464.936	410	362.925	650.375	492.53	439.336	433.081	295.393	461.02	463.499	472.561	416.506	391.714	445.982	394.902	478.772	450.155	407.958	531.186	347.964	516.331	397.017	375.384	532.819	531.278		Gatd3a
1	175428944	175453202	24258	-	Fh1	3770.79	3424.77	3278.69	3530.69	3263.59	3828.33	3674.34	2266.99	3674.75	2784.88	3474.68	3593.34	3705.09	2966.06	2877.19	2777.15	3399.78	2894.57	3853.1	3696.34	3435.5	4059.82	2487.49	4132.59	3839.47	3023.71	4048.19	3644.29	3600.85	3435.13	3327.05	3355.82	3550.66	2243.66	2137.57	4312.28	2743.63	3055.33	3496.21	4257.65		Atp5o
8	70980393	70987979	7586	+	Fkbp8	1438.54	1632.28	1519.25	1416.33	1765.5	1671.62	1538.39	1699.86	1387.78	1330.65	1473.1	1355.79	1492.1	1612.03	1289.68	1472.15	1462.3	1461.52	1950.65	1480.37	1614.65	1637.46	1370.03	1668.29	1415.15	1252.41	1314.69	1616.44	1570.9	1344.83	1564.91	1505.67	1301.07	1433.16	1469.24	1490.46	1293.47	1424.69	1694.16	1672.69		Atp5g3
3	89309980	89319189	9209	-	Flad1	508.64	420.114	397.384	492.341	440.203	449.989	508.815	376.509	392.653	416.725	433.784	443.433	444.276	467.875	387.746	391.508	451.282	452.375	487.66	427.076	426.45	479.516	306.152	447.753	436.503	433.447	472.202	432.868	472.052	396.286	466.772	460.43	427.452	296.534	284.457	523.733	313.35	440.153	451.313	485.894		Ethe1
6	38511796	38516385	4589	+	Fmc1	587.898	714.754	695.685	596.879	610.098	732.349	690.4	384.452	647.428	471.331	779.491	613.331	730.96	591.289	497.327	556.842	703.77	561.514	825.571	680.576	591.214	661.01	408.204	573.787	720.868	585.571	626.183	659.052	653.458	620.647	600.956	621.496	558.496	394.198	538.535	721.868	462.738	652.423	685.248	668.712		Bcs1l
9	35115517	35122352	6835	-	Foxred1	337.636	356.255	402.103	327.104	364.306	347.839	349.394	228.765	344.695	307.515	361.121	307.515	370.51	315.117	278.166	321.409	335.406	327.418	378.278	349.028	315.315	391.115	234.717	411.27	329.729	320.918	327.023	331.476	390.774	331.897	395.666	360.082	374.411	271.344	190.558	364.089	296.954	343.092	360.516	418.476		Rmnd1
2	32572621	32584188	11567	-	Fpgs	117.33	145.261	182.441	118.027	160.552	175.662	137.84	108.028	134.881	124.446	134.319	130.821	100.591	141.461	84.2927	179.316	118.535	131.284	172.405	131.985	129.227	136.622	68.8844	86.2339	133.883	108.362	134.915	173.537	125.039	129.226	125.581	161.066	109.203	162.79	88.3749	94.6505	118.417	151.079	136.729	151.235		Ptges2
19	24236909	24257955	21046	-	Fxn	272.105	272.793	298.3	276.52	329.277	298.071	266.69	336.793	233.793	206.926	354.514	283.729	290.036	272.629	247.259	282.608	310.955	256.24	383.487	290.337	308.206	310.75	272.986	235.485	292.66	256.317	277.162	278.83	304.297	293.395	290.157	276.173	190.326	241.293	289.98	302.882	220.438	255.736	303.367	367.455		Atp5e
8	85558911	85562112	3201	+	Gadd45gip1	666.774	644.568	529.708	667.193	674.977	698.633	711.338	609.58	514.22	469.016	768.349	597.428	575.284	659.432	366.7	682.66	633.722	502.637	827.004	727.607	603.109	636.437	366.928	672.496	686.635	649.528	646.989	632.754	651.005	626.807	623.139	633.67	646.904	629.568	451.067	646.548	497.732	656.901	651.593	743.774		Sars2
3	85481436	85561778	80342	+	Gatb	262.12	256.549	207.605	354.081	287.242	227.877	250.51	177.928	254.775	255.783	310.475	266.74	217.947	235.2	244.449	196.195	240.791	242.005	279.314	216.66	220.978	286.639	193.897	291.869	234.019	218.808	235.368	247.632	221.07	258.216	269.513	242.442	240.247	199.751	127.039	295.941	222.26	201.297	229.662	302.469		Aldh5a1
10	77997900	78005590	7690	-	Gatd3a	3340.22	3058.54	2254.77	2667.42	2986.21	3204.63	3293.25	1526.67	2637.65	2325.02	2642.33	2684.36	2960.77	2514.35	2495.06	2166.57	2757.31	2782.25	3257.87	2942.62	2799.66	3052.56	1872.64	3250.34	2981.88	2077.61	2987.88	2809.78	2905.14	2736.13	2776.46	2880.29	2542.86	1425.18	1720.56	3392.87	2051.34	2549.87	3082.72	3137.59		Sirt5
15	78915074	78926732	11658	+	Gcat	142.294	169.166	137.879	111.283	192.079	180.73	164.809	82.6094	149.868	129.329	132.117	152.908	162.622	120.382	115.2	104.05	163.186	137.61	208.998	149.851	142.15	160.062	99.4997	119.401	151.034	72.9359	143.714	113.092	157.35	155.991	161.707	175.402	102.963	102.527	63.5195	181.729	120.239	129.978	183.73	193.143		Mrps34
8	85613016	85620551	7535	-	Gcdh	841.285	792.607	663.174	822.817	784.09	847.606	912.151	436.877	902.203	715.619	858.757	888.562	1019.32	633.77	783.923	631.789	866.944	803.516	857.47	826.67	688.138	861.917	630.163	815.904	822.662	673.095	865.959	744.845	872.579	834.384	836.054	784.667	780.024	433.529	607.577	899.822	661.312	681.971	805.958	940.801		Trmt2b
1	17215597	17234495	18898	+	Gdap1	152.903	264.392	441.946	266.404	414.516	268.737	281.074	79.4321	341.698	206.926	334.697	412.852	221.3	320.682	73.0537	407.381	322.65	283.13	292.335	331.547	338.575	348.252	30.6153	202.318	261.681	231.311	245.634	237.883	217.169	300.698	350.94	291.353	427.452	279.739	2.76172	301.62	256.874	347.312	436.892	244.769		Cox7b
12	104998877	105007171	8294	+	Glrx5	615.358	534.945	435.655	418.153	524.859	635.436	479.444	570.323	455.597	344.876	477.824	453.627	501.277	550.824	362.459	515.398	600.649	322.673	906.305	568.812	467.156	563.901	359.729	557.204	558.769	500.132	624.716	596.657	552.026	421.509	634.789	421.217	368.171	511.308	378.355	744.584	431.767	475.602	486.029	641.38		Aars2
14	34032684	34066991	34307	+	Glud1	1892.26	1760.56	1456.9	1824.36	1590.34	1730.82	1767.35	1552.1	1888.33	1528.95	1810	1702.38	1830.75	1620.61	1652.14	1429.8	1905.07	1452.03	1883.58	1973.05	1720.66	1891.28	1413.41	2242.08	1742.7	1652.52	1868.28	1811.42	1839.44	1879.2	1915.83	1684.87	1840.85	1591.38	1386.38	1955.48	1506.63	1600.67	1711.78	1830.61		Glrx5
8	96590761	96615030	24269	-	Got2	7751.9	5834.04	2967.34	4668.21	3818.89	5307.39	6001.86	3091.96	5307.31	4697.48	4199.21	5244.73	5424.76	4608.6	4595.6	3593.92	5498.76	4542.34	5092.57	6223.27	4411.85	5899.74	3499.31	7762.1	5669.92	3981.45	5890.53	4571.05	5850.95	4931.58	5233.06	4836.98	4113.65	2806.52	2836.56	6223.06	3766.25	4795.54	4515.02	5497.95		Uqcr10
2	57127690	57260732	133042	+	Gpd2	3879.4	4747.17	3563.76	4242.28	6154.16	3910.56	5531.81	2705.44	5323.3	4342.54	4241.02	3192.32	3586.13	3859.5	3399.81	4716.64	4000.95	5197.67	4815.64	4957.19	5649.88	4911	2786.02	3917.06	3763.59	4205.27	3406.65	3987.53	5163.03	5284.45	4014.23	4728.07	5818.88	2536.64	1557.61	4094.53	3505.15	4451.71	4828.68	4314.17		Abcb8
8	86219205	86255532	36327	+	Gpt2	6315.85	6148.79	5840.19	6420.67	7094.07	5678.06	5999.64	3035.9	6003.69	6141.67	6460.53	6012.68	6553.49	6383.8	4093.82	6643.3	6081.44	5972.61	6986.1	5553.25	9124.08	8479.28	5408.7	8603.49	6125.99	5143.02	5602.65	4749.86	6185.42	6124.82	7009.63	5921.92	6985.88	5744.6	3493.57	8789.25	4993.56	4851.82	8847.87	4903.28		Smim20
6	42222869	42227376	4507	+	Gstk1	463.079	482.851	564.622	563.157	526.027	574.145	587.918	292.31	530.531	385.112	581.315	504.597	615.28	431.96	429.893	428.543	532.08	438.139	579.462	557.573	428.388	543.81	275.537	613.587	523.362	400.105	591.721	530.362	516.264	503.155	545.333	532.108	468.014	326.141	273.41	591.881	457.272	449.86	569.348	617.693		Ndufaf5
8	71941372	71952269	10897	+	Gtpbp3	177.243	142.839	173.004	121.399	185.073	159.252	161.213	128.68	107.905	103.463	136.521	156.306	117.356	158.317	120.82	134.912	122.788	132.865	178.396	149.227	139.565	176.805	227.063	126.034	168.737	91.6908	183.309	130.641	170.354	160.638	145.652	157.693	149.764	119.32	204.367	145.762	120.239	151.501	142.604	181.603		Pycr1
5	69714267	69731996	17729	+	Guf1	278.97	267.193	335.523	229.31	256.299	254.594	263.695	204.935	272.759	284.523	253.225	244.653	311.831	257.963	241.639	234.553	325.839	242.005	267.595	308.445	255.223	297.353	198.999	331.669	295.427	252.15	295.494	269.08	285.442	308.662	275.82	280.813	318.249	212.124	162.941	343.898	289.667	267.976	281.47	297.61		Ndufb5
11	59074681	59082779	8098	-	Guk1	400.046	394.35	437.225	343.964	460.638	440.038	399.736	373.331	353.687	410.977	409.563	361.883	382.244	387.955	370.888	402.094	384.844	393.85	490.915	387.116	388.33	416.565	290.845	434.486	392.802	379.266	415.013	450.417	412.879	337.873	391.079	403.085	424.332	445.457	334.167	411.415	342.499	350.687	415.532	462.814		Dhrs7b
17	34245007	34247030	2023	-	H2-Ke6	414.399	386.505	315.601	320.359	403.424	401.796	338.008	430.522	251.777	321.884	411.765	331.301	336.979	364.181	345.6	356.678	329.56	360.634	569.696	357.146	334.698	366.335	232.166	417.903	351.859	287.576	343.887	319.777	375.169	300.698	427.78	336.468	274.568	341.167	386.64	396.27	255.052	319.037	397.903	405.114		Dlat
18	36916262	36925614	9352	+	Hars2	312.047	290.719	305.641	323.731	327.525	319.028	298.455	251.005	290.743	241.413	336.899	288.826	353.744	275.16	314.692	324.052	310.955	327.419	319.031	295.956	321.776	294.676	244.922	305.135	313.133	300.079	318.958	308.078	306.247	317.295	313.094	306.11	321.37	252.341	262.363	321.813	284.201	291.184	344.493	307.937		Timm22
6	120486455	120508261	21806	-	Hdhd5	381.946	317.046	320.844	367.57	336.284	358.84	367.973	220.821	329.709	293.145	328.091	299.02	298.419	306.519	230.4	279.523	363.047	273.639	350.933	350.278	310.145	370.353	216.858	315.085	346.326	225.059	363.685	339.275	343.96	337.207	342.912	333.516	283.928	204.612	115.992	371.661	229.547	356.174	348.232	405.721		Timm50
9	107204281	107215550	11269	-	Hemk1	172.25	199.974	195.023	215.821	205.507	225.257	207.959	100.085	152.865	120.707	211.387	164.801	134.121	190.689	123.629	193.55	213.682	156.591	235.691	166.085	153.134	162.741	84.192	145.934	190.314	135.452	197.24	198.886	137.194	191.172	204.142	218.409	168.485	124.181	44.1875	173.526	151.21	180.619	213.639	210.149		Slc25a42
9	121677623	121686863	9240	-	Higd1a	1049.73	946.65	1064.23	1062.24	983.763	1134.12	921.735	719.657	1013.1	761.603	1081.16	890.27	1009.26	1005.55	775.492	932.914	1007.82	800.357	1112.04	1109.53	995.69	1041.39	630.165	1084.56	1026.79	946.085	1078.6	1050.97	1076.1	989.062	979.406	947.426	985.95	867.954	646.241	1222.87	843.497	957.509	1083.69	1118.16		Sdhd
13	54738044	54738961	917	+	Higd2a	1002.3	1062.61	843.525	1008.29	1037.46	991.657	1052.38	624.337	917.189	870.812	1217.68	1024.48	1106.5	889.715	755.825	830.633	1017.38	881.023	1114.65	1135.75	972.434	1053.46	716.908	1310.09	1016.3	877.314	1000.13	1011.98	1047.48	923.336	953.043	893.875	907.946	731.388	740.14	1019.07	832.563	869.757	959.24	1000.94		Mpst
4	43654227	43656446	2219	-	Hint2	249.014	233.583	258.982	242.798	232.947	276.071	252.308	171.573	215.809	189.682	270.84	227.663	216.27	245.317	129.249	210.744	243.449	200.88	304.706	249.128	173.81	268.556	140.32	242.118	245.084	185.465	230.236	247.632	226.272	233.655	239.694	230.636	184.085	229.36	190.558	270.701	194.933	205.517	222.185	309.757		Pycr2
4	135673759	135689980	16221	+	Hmgcl	559.817	520.385	465.539	549.669	545.874	492.427	523.789	395.573	476.579	454.088	570.305	462.123	385.599	466.353	438.322	435.597	523.042	453.958	585.328	515.112	531.126	547.156	331.666	480.92	510.086	493.88	560.921	524.511	520.813	470.627	501.18	535.481	436.813	380.057	336.929	533.201	459.093	470.539	536.24	586.102		Bola3
6	83028249	83031553	3304	-	Htra2	233.935	207.144	189.1	172.635	189.054	203.103	212.866	136.978	277.872	180.265	233.607	155.576	217.647	209.208	175.312	220.227	194.429	171.411	222.018	195.027	190.768	176.456	173.173	203.763	220.471	190.056	208.117	194.101	207.142	192.076	213.114	210.817	213.139	246.949	170.015	207.878	125.851	194.948	216.66	224.742		Atp5j
9	54493795	54511947	18152	+	Idh3a	8593.8	8226.39	6565.76	7890.95	7092.32	8270.09	8114.59	4090.76	8617.38	6521.03	7876.38	7883.26	7566.1	7634.66	5917.35	5959.92	8308.63	7413.57	8500.52	9381.33	8832.67	9358.61	4281.04	9684.73	8321.24	7199.81	8592.05	7922.28	8924.09	7729.87	7865.19	7368.56	8836.1	4930.57	2844.57	9896.03	6108.5	7272.45	8294.54	8721.8		Acads
2	130121229	130126372	5143	-	Idh3b	7903.93	6889.63	6779.77	7432.35	6342.77	7884.35	7299.86	4373.55	7217.39	6023.75	7024.38	6653.11	8005.53	6165.16	5976.36	5609.09	6818.67	5988.42	7807.86	7177.06	6794.77	7904.24	5094.78	8759.67	7799.88	6018.2	7703.49	7302.55	7360.4	6814.37	6734.23	6628.38	7076.21	3982.48	4827.41	8672.93	5148.55	6178.97	6825.95	8762.08		Miga2
X	72822569	72830504	7935	-	Idh3g	5013.36	4651.43	3379.34	3773.51	4001.55	4716.72	4965.78	2414.74	4370.13	3624.08	3646.43	4573.62	4437.74	3615.52	3585.25	3417.33	3805.36	4128.31	4879.82	4557.99	4066.75	5210.37	3329.41	5048	4204.58	3146.64	4401.63	4006.96	4523.49	4099.61	4323.13	4272.47	3918.83	2446.5	2474.5	4967.89	3060.63	3904.97	3907.5	4829.8		Coa7
13	59903229	59917604	14375	-	Isca1	3682.16	3770.94	3194.81	4012.92	3838.07	3814.71	3761.24	2594.25	4052.42	3718.92	4014.16	3749.65	3773.83	3445.56	3385.76	3032.43	3833.53	3313.72	4396.75	4395.02	4196	4122.1	2854.87	4683.16	3796.31	3867.69	3879.55	3634.54	3764.7	3815.48	3905.64	3347.39	4180.92	2365.63	2885.99	4603.17	3131.68	3278.15	3902.12	3959.43		Vars2
5	113910862	113916350	5488	+	Iscu	1260.03	1113.05	1085.19	1122.94	1272.73	1357.33	1114.72	1092.98	965.147	893.806	1268.33	1009.2	1126.62	1104.67	935.648	1077.1	1161.45	1181.55	1619.22	1199.46	1141.72	1313.3	949.076	1270.29	1258.05	918.987	1330.12	1169.92	1253.61	1010.28	1263.28	976.088	1067.07	983.284	1005.27	1304.95	903.61	1046.6	1204.96	1314.95		Cmc2
2	118692475	118713391	20916	+	Ivd	3195.37	2917.83	1933.97	2411.12	2442.73	2629.75	3274.6	1099.34	2559.74	1965.79	2532.24	2883.17	2702.54	2051.05	1955.59	1785.6	2452.56	2363.1	2762.54	2660.49	2355.81	3099.45	1658.33	3021.5	2638.94	1771.3	2814.89	2404.18	2804.99	2914.05	2493.28	2630.18	2277.67	1160.5	1389.14	2792.82	1603.19	2369.57	2509.73	2908.68		Pnkd
3	142406809	142450673	43864	+	Kyat3	182.859	182.05	175.625	171.982	139.534	182.302	177.994	108.028	161.857	140.824	178.358	185.189	189.446	153.259	129.249	104.931	164.78	137.61	196.626	194.807	150.55	194.218	147.974	218.901	188.654	122.949	241.968	177.437	172.305	185.198	159.987	184.677	180.965	94.1303	187.797	191.194	116.595	161.207	199.753	221.082		Msra
9	66862675	66882767	20092	-	Lactb	322.033	282.877	233.817	310.242	325.775	266.642	269.088	336.792	323.714	252.909	314.879	237.857	244.771	250.881	283.785	250.865	260.459	226.187	366.559	272.23	282.361	269.226	257.679	351.569	277.725	293.827	250.766	302.228	297.145	275.474	260.911	274.487	330.73	242.617	176.75	314.871	222.26	249.828	298.561	349.236		Nudt8
9	123195992	123291741	95749	+	Lars2	9688.85	7649.98	4045.49	6137.37	10281	8942.82	9591.66	5274.42	9280	6067.08	6872.45	7483.7	7336.63	10285	2537.19	7813.49	10915.9	3756.65	10296	4802.57	10003.8	11201.9	2972.26	8719.39	8084.27	5941.07	22562.2	5100.95	5138.08	11436	17931.9	4803.33	6602.03	7586.99	4949.1	16430.2	6385.26	4996.59	9144.09	6543.44		Bola1
8	112352243	112356969	4726	-	Ldhd	858.027	740.804	571.151	710.381	760.333	734.274	750.072	417.384	735.896	523.248	716.81	696.907	741.415	673.258	566.874	591.303	652.037	645.844	772.423	714.114	665.324	879.56	404.431	724.416	709.202	506.425	752.623	774.962	713.204	682.052	688.803	718.247	628.895	399.858	161.188	777.981	435.747	585.962	682.322	915.954		Ndufaf3
5	33897017	33940062	43045	-	Letm1	1063.46	768.528	473.402	832.934	782.911	842.358	835.432	662.464	704.377	758.728	750.866	720.367	756.107	778.944	685.581	668.827	780.844	718.105	1000.71	792.34	777.301	924.878	533.216	1081.24	859.73	693.933	962.004	797.492	881.681	821.776	838.357	735.338	695.78	556.385	629.671	1038	579.333	764.677	762.158	877.039		Acot13
7	99808484	99810139	1655	+	Lipt2	61.1614	68.3385	74.4441	84.305	68.8915	79.102	52.7389	61.9571	44.9603	34.4876	68.2605	73.0561	35.2068	72.8363	39.3366	64.8105	62.1911	66.4326	109.382	76.1745	65.2597	69.6505	48.4742	92.8673	81.8791	62.5165	65.9912	58.4958	57.2182	67.7069	65.3712	64.9324	84.2424	61.4277	33.1406	80.7684	54.654	62.035	81.1829	86.2462		Sdhc
17	56921299	56933904	12605	-	Lonp1	1604.55	1460.88	928.454	1291.55	1585.67	1449.51	1601.94	1097.75	1237.91	1356.51	1398.24	1466.22	1274.15	1324.71	1112.66	1229.64	1254.45	1232.17	1695.42	1422.34	1463.5	1513.56	1466.98	1449.39	1388.07	960.67	1496.53	1288.86	1476.62	1486.9	1497.8	1408.7	1251.16	962.957	1364.29	1591.39	961.911	1282.06	1457.55	1608.31		Fmc1
7	119495084	119515980	20896	+	Lyrm1	93.6144	113.711	155.704	114.655	101.002	121.01	97.6868	84.1981	131.883	97.7149	112.3	110.434	105.62	121.394	56.1951	122.567	115.346	86.9951	108.079	103.023	117.597	116.531	63.7818	102.817	117.84	118.781	95.3206	93.5932	96.8807	122.138	101.497	115.107	121.684	94.5721	52.4726	136.297	96.5555	116.474	119.638	105.075		Pdss2
11	54717692	54751424	33732	-	Lyrm7	130.689	133.963	145.361	141.632	116.181	130.301	137.503	77.8435	98.9126	132.203	147.531	93.4438	119.032	120.888	122.43	129.334	144.05	161.336	147.688	138.037	121.473	159.675	56.128	162.518	132.096	114.613	144.447	134.54	132.894	110.853	136.477	137.876	146.644	84.0752	33.4892	169.383	154.853	147.281	155.08	168.504		Slc25a23
11	78717421	78734726	17305	+	Lyrm9	260.102	270.425	287.291	222.565	285.491	271.357	295.457	231.942	311.724	247.161	224.229	212.372	248.124	283.758	205.112	231.466	269.869	238.841	307.784	292.211	279.777	346.913	96.9484	182.418	263.726	245.898	285.75	269.08	256.182	269.5	236.827	301.472	324.489	180.748	63.5195	290.262	216.224	248.14	312.447	300.647		Foxred1
19	7034136	7175428	141292	+	Macrod1	2072.01	2205.31	1556.01	1598.43	2429.35	2319.13	2004.12	2019.17	1501.68	1339.27	2140.29	1702.38	1850.88	1932.7	1337.45	1897.09	1783.4	1485.23	3047.74	2223.37	2207.87	2113.61	1132.76	2192.32	2067.96	1700.45	2008.32	2236.48	1970.09	1743.79	1992.09	1740.95	1566.29	1508.33	1054.97	2242.55	1548.52	1623.91	2003.38	2393		Atp5b
X	16575520	16683606	108086	-	Maob	400.669	320.407	286.243	488.969	347.376	298.073	370.371	198.58	371.671	428.221	301.667	394.163	387.275	240.259	300.644	214.272	245.044	463.447	379.58	382.746	305.622	352.271	260.23	431.17	337.475	295.911	348.287	276.88	351.112	446.733	254.03	350.804	343.21	158.21	168.465	302.251	349.786	188.637	346.63	414.098		Ndufb6
3	36013456	36054828	41372	-	Mccc1	703.969	625.641	526.341	701.385	568.636	622.853	743.127	414.636	647.428	563.298	660.585	825.657	678.988	549.801	606.89	457.188	567.146	586.808	700.551	694.916	618.981	719.263	568.842	676.604	661.644	493.862	709.035	750.662	697.012	647.829	627.905	617.666	639.619	344.689	383.879	775.491	526.492	533.8	677.742	701.487		Ndufb10
13	100085040	100152148	67108	-	Mccc2	505.517	439.159	396.336	512.574	506.177	475.66	504.615	251.006	500.557	436.843	513.055	468.918	528.102	373.792	328.742	376.518	506.034	385.942	532.584	512.617	460.048	523.048	272.986	626.854	477.444	445.951	543.327	446.518	510.413	479.259	454.731	449.889	595.937	264.714	201.605	471.991	375.291	459.988	442.233	562.422		Spr
7	64042370	64061870	19500	+	Mcee	552.323	633.53	809.979	630.602	537.704	685.201	637.061	435.288	614.458	655.264	849.953	677.893	697.432	618.608	592.858	591.674	701.64	540.951	684.942	679.325	526.601	669.043	387.793	696.504	704.273	618.912	753.769	608.356	605.347	660.476	665.183	617.279	661.46	466.232	475.015	800.75	597.55	626.681	608.335	727.625		Higd1a
17	26082672	26087714	5042	-	Mcrip2	556.072	440.283	478.643	414.781	522.524	500.28	460.264	357.445	350.69	336.254	466.813	513.09	673.959	440.556	317.502	458.084	543.243	376.452	775.441	467.66	420.632	590.687	239.82	696.505	568.172	366.763	579.256	491.364	598.843	416.197	492.58	447.363	336.97	317.746	323.121	788.129	329.746	483.625	512.735	670.538		Cox4i1
5	135807503	135819241	11738	+	Mdh2	12848.9	10816.5	6418.45	9546.7	8815.77	9862.61	11474.9	4819.94	9004.04	7868.93	9935.21	9825.19	8962.64	8513.75	7072.16	7403.83	9198.44	8607.77	10871.1	11606.6	9582.83	10686	5602.6	13270.1	10319.5	7845.82	10458.1	8918.65	11004.8	9619.69	9701.31	8635.59	9260.43	5358.8	5236.21	11121.4	6401.81	8275.98	9473.29	10571.2		Ndufc2
4	131570782	131595099	24317	+	Mecr	189.101	217.899	185.062	165.238	179.818	187.54	203.164	162.042	194.828	204.052	255.426	217.469	221.3	202.829	168.585	186.055	178.6	162.918	220.065	196.68	178.98	218.327	173.487	245.435	181.462	168.794	190.641	202.785	197.663	207.103	189.806	190.581	171.605	187.377	127.039	194.349	145.744	169.647	217.912	202.861		C030006K11Rik
2	71283682	71355536	71854	+	Metap1d	449.973	478.93	646.93	478.852	534.201	530.665	490.831	365.388	542.52	468.457	620.95	540.275	509.66	484.058	418.654	507.021	464.042	499.827	580.765	515.739	518.201	567.919	469.434	597.004	513.957	420.944	532.329	516.712	543.573	496.517	526.983	487.415	539.776	395.524	342.453	573.582	428.123	487.418	538.371	590.361		Ndufb11
14	52122299	52129326	7027	+	Mettl17	141.046	118.752	158.849	118.027	132.528	121.01	131.847	69.9003	107.905	117.833	125.511	100.24	125.738	121.394	123.629	141.966	116.941	148.683	124.357	137.988	133.104	129.925	86.7433	152.568	109.541	116.697	118.784	109.192	137.844	136.741	129.595	104.988	112.323	116.227	63.5195	110.426	118.417	119.006	151.684	126.94		Mrpl42
4	147958043	147989367	31324	-	Mfn2	7457.47	6439.48	4047.64	5061.7	6231.43	5595.81	7084.05	4132.07	5673.96	5555.32	4855.31	5739.25	5346.48	5654.65	4756.92	4418.43	5467.33	5504.37	6484.25	6465.39	6292.68	7056.36	4352.45	6086.15	5466.98	5276.42	6085.28	6030.98	6650.63	6229.12	5925.68	5788.04	5319.71	3105.38	4617.62	7214.65	4550.8	5194.25	6068.39	6042.15		Mrps22
4	138829125	138858425	29300	-	Micos10	1618.86	1561.1	1912.43	1534.35	1533.16	1822.97	1482.11	1083.46	1753.44	1250.18	1834.23	1457.72	1775.41	1548.83	1298.11	1456.26	1666.4	1336.57	1922.64	1802.62	1552.65	1666.25	905.701	1615.23	1649.24	1394.11	1687.16	1641.77	1609.93	1557.89	1658.89	1527.17	1503.88	1322.21	911.366	2033.76	1320.81	1556.81	1695.27	1888.31		Fh1
17	56914452	56916772	2320	-	Micos13	521.744	527.663	702.501	451.875	555.218	606.624	551.96	413.047	587.481	462.709	682.605	480.811	551.573	589.266	345.6	546.701	605.433	453.956	624.387	504.5	525.954	561.222	474.537	444.436	525.022	502.216	549.926	557.66	544.874	539.664	530.997	593.668	533.535	512.634	491.585	747.108	531.966	612.332	617.417	625.589		Gpt2
11	60619224	60623778	4554	+	Mief2	1406.09	1084.45	1050.61	957.705	1118.61	1122.62	1139.88	716.478	1088.04	997.267	968.859	1048.27	1180.27	1203.82	972.176	1081.06	1220.43	928.475	1535.25	1204.43	1071.94	1251.03	658.228	1227.17	1270.79	937.747	1208.37	1134.82	1125.51	1253.91	1040.2	1273.35	1038.99	833.914	665.574	1444.37	910.901	1197.66	1209.73	1287.01		Kyat3
2	30254245	30275532	21287	+	Miga2	252.135	248.708	301.446	242.798	240.536	317.98	258.9	225.587	191.83	172.438	251.023	270.138	248.124	242.281	224.781	277.318	284.378	251.495	359.396	183.568	186.733	308.07	150.525	215.585	222.402	291.744	238.301	368.523	230.173	227.017	262.058	269.85	227.767	151.581	93.8984	277.011	216.794	402.173	293.754	309.758		Gadd45gip1
14	61022015	61142930	120915	+	Mipep	698.359	667.141	495.942	829.559	761.305	670	747.933	408.281	617.455	675.383	748.665	682.988	724.254	601.4	623.767	566.544	666.034	596.312	757.201	739.277	685.544	790.264	566.383	766.155	615.194	575.152	723.703	696.098	701.579	742.121	653.131	617.699	592.817	447.666	392.163	767.931	608.482	525.823	699.134	779.242		Cisd1
5	114569095	114582089	12994	-	Mmab	770.129	638.021	534.211	630.601	819.105	627.058	687.999	362.21	611.459	554.676	669.392	710.176	630.369	579.145	522.615	439.562	537.39	599.476	845.109	684.943	730.128	687.796	382.691	630.17	617.418	514.72	627.645	705.85	716.53	672.416	616.437	653.535	614.659	319.072	234.746	672.653	457.272	498.808	776.589	747.667		Mmab
17	8502619	8516500	13881	+	Mpc1	4330	4104.22	5308.71	5198.23	4131.21	4549.3	4051.64	3524.21	4993.64	4060.93	4613.98	4330.03	5365.46	3811.57	4039.83	3874.12	5012.79	4001.86	4790.44	5011.89	4017.63	4869.12	3318.58	5123.11	4637.56	3786.96	4965.39	4809.05	4384	4515.83	4246.31	4092.47	5056.18	3387.82	3762.67	5183.92	3536.5	4321.63	4230.23	5025.29		Atp5a1
1	165288829	165308788	19959	+	Mpc2	2643.04	2689.85	2866.62	2812.42	2436.31	3041.5	2424.19	1722.09	2436.85	1988.79	2928.6	2650.41	3217.23	2321.66	1472.31	2249.41	3037.27	2182.79	3321.17	3075.08	2253.07	3108.15	1423.61	3280.21	2854.15	2329.78	3103.05	3028.13	2472.09	2669.78	2652.12	2406.72	2564.71	1735	1648.74	3220.01	2034.95	2551.03	2540.17	3050.81		Sdhaf4
15	78290912	78298216	7304	+	Mpst	820.692	1011.63	744.438	741.884	1135.54	933.508	944.503	500.421	782.308	704.123	1151.62	840.997	851.669	798.668	643.434	707.181	804.227	828.825	1099.67	987.79	1007.97	995.211	660.779	852.39	792.786	689.764	790.419	889.133	788.041	876.867	821.72	879.542	811.224	435.295	602.054	850.589	628.52	733.019	868.436	984.562		Pxmp2
5	31298007	31311596	13589	-	Mpv17	412.527	431.318	473.925	370.942	396.417	427.465	437.493	230.353	449.602	413.851	462.411	409.454	412.423	463.828	317.503	344.332	478.392	354.307	431.666	436.443	455.526	478.847	237.268	451.07	444.767	414.692	450.206	405.57	400.528	356.226	397.962	425.855	336.97	332.771	168.465	462.524	391.687	446.054	439.124	395.398		Msrb2
8	71211295	71213568	2273	-	Mpv17l2	149.783	110.35	102.23	87.6772	142.454	131.488	103.68	130.269	101.91	106.337	129.915	96.8418	102.267	135.051	75.8634	139.762	122.788	99.649	170.583	134.866	115.012	137.962	66.3331	139.301	116.733	93.7747	118.784	146.239	168.404	107.534	149.092	110.469	87.3625	114.459	115.992	135.666	87.4465	116.896	139.934	140.909		Cox6b1
11	84703887	84710342	6455	-	Mrm1	157.272	112.03	111.666	114.655	93.4121	110.533	116.265	60.3684	161.857	86.2191	127.713	105.337	132.445	126.958	101.151	119.481	120.661	90.1586	128.914	120.506	97.5664	135.283	84.192	119.401	165.418	83.3553	184.042	128.691	130.692	96.9138	138.77	102.458	149.764	92.8045	69.0429	136.297	109.308	105.08	151.684	146.983		Idh3g
5	140313429	140317654	4225	-	Mrm2	94.8625	95.2258	80.7352	77.5606	103.921	106.866	99.4847	66.723	74.9338	63.2273	103.492	84.9489	57.0014	103.185	118.01	89.9412	106.841	83.8317	126.31	110.516	102.089	118.54	20.4102	66.3338	104.562	104.194	108.519	115.042	84.5269	95.5862	114.686	114.686	81.1224	66.2889	24.8554	106.64	69.2285	95.7956	100.41	94.7493		Gpd2
11	76134562	76141449	6887	+	Mrm3	189.725	145.639	153.607	192.215	145.373	197.493	183.387	98.4959	170.849	129.329	167.348	149.51	147.533	144.661	168.585	152.547	190.826	140.774	204.44	156.095	158.303	198.236	168.384	262.018	190.314	125.033	181.109	228.133	164.502	154.664	157.12	192.267	156.005	120.204	157.418	196.873	193.111	186.105	188.537	219.26		Tstd3
11	96932408	96940040	7632	+	Mrpl10	501.15	457.086	376.415	468.736	474.65	443.179	492.031	471.827	404.642	390.859	451.4	378.872	387.275	434.993	413.034	418.404	489.025	403.341	501.335	440.189	436.786	433.305	441.371	590.371	459.738	341.757	473.67	427.02	442.143	424.829	420.898	434.71	458.653	406.572	433.589	473.883	346.142	416.524	476.952	477.389		Mrpl46
11	120375463	120379581	4118	+	Mrpl12	1800.52	1561.7	1632.53	1628.77	1663.32	1992.22	1606.14	984.959	1528.65	1209.94	1920.1	1445.83	1756.99	1806.24	1314.97	1674.05	1846.07	1366.61	2211.07	1796.35	1620.51	1951.55	841.92	1887.2	1942.97	1508.73	2038.39	1959.61	1632.02	1463	1848.17	1649.87	1525.72	1419.91	991.456	2101.87	1291.66	1638.23	1830.35	2290.99		Echdc3
15	55397491	55420709	23218	-	Mrpl13	542.339	565.193	614.426	725.023	613.601	669.486	538.775	455.941	644.43	505.818	810.318	647.311	700.782	585.219	531.044	562.132	603.839	542.533	707.725	644.986	591.214	650.294	466.883	756.205	663.331	681.429	643.047	655.152	592.339	562.897	682.383	549.396	636.498	623.116	386.64	713.665	528.322	520.335	656.406	665.675		Ndufa6
17	45997275	46009422	12147	+	Mrpl14	747.042	531.024	583.495	418.153	494.501	661.628	588.518	598.918	545.518	505.818	535.074	586.148	640.428	571.057	573.19	536.12	642.642	514.062	729.211	559.446	450.356	606.763	512.806	593.687	575.367	493.88	582.189	600.556	645.656	595.422	525.263	572.586	421.212	480.374	444.636	659.399	535.61	623.726	521.814	635.306		Phb
19	11747779	11752311	4532	+	Mrpl16	618.479	511.419	418.879	627.229	547.629	559.477	549.563	316.14	524.536	485.701	550.488	470.617	484.512	418.303	455.181	369.905	485.835	482.428	547.559	621.884	502.693	555.864	372.486	640.121	565.408	464.706	578.522	555.71	530.569	507.802	459.319	489.101	502.335	376.079	312.074	565.379	449.985	461.676	521.814	572.748		Lyrm1
17	13130242	13134979	4737	-	Mrpl18	1218.86	1111.34	991.889	1203.88	1174.07	1167.15	1262.14	940.477	1252.89	1215.69	1470.9	1048.27	1084.7	1103.17	1045.23	924.542	1059.91	1056.6	1421.96	1371.77	1221.84	1196.11	668.434	1339.94	1230.4	1321.18	1162.91	1015.88	1249.7	1199.47	1173.81	1099.63	1285.48	870.594	621.386	1282.83	1122.23	1038.14	1248.19	1214.73		Cox14
6	81934826	81942931	8105	-	Mrpl19	286.051	231.769	239.419	291.661	220.472	273.676	262.847	162.354	286.385	233.314	235.145	226.894	200.016	269.172	200.497	246.627	321.489	237.806	244.09	267.273	293.134	301.296	155.294	296.181	279.065	266.265	343.692	248.22	222.964	270.426	268.776	259.881	248.584	251.034	100.811	319.617	269.843	286.362	288.748	259.137		Idh3b
17	46957147	46961059	3912	+	Mrpl2	811.318	839.662	624.383	613.74	859.386	784.744	803.063	603.686	668.409	721.367	821.327	752.649	690.724	724.316	694.01	633.113	791.483	599.475	921.291	778.609	719.153	768.838	668.434	809.272	741.341	650.171	737.636	750.696	731.489	659.142	710.476	728.174	658.34	591.735	643.48	818.416	581.156	717.41	725.306	809.018		Uqcrh
11	94544617	94550914	6297	+	Mrpl27	413.151	402.749	486.508	374.314	450.13	463.611	390.747	338.381	380.663	359.246	521.863	355.087	362.127	444.099	334.361	409.585	469.357	340.072	535.84	435.818	424.511	415.894	334.217	391.369	427.652	373.015	387.148	415.32	382.322	381.681	444.409	417.423	386.891	372.102	450.16	535.091	397.153	408.503	471.074	454.311		Aldh1l1
17	26342477	26345588	3111	+	Mrpl28	687.129	645.855	457.674	610.368	602.508	631.769	637.661	347.913	566.499	514.44	631.96	603.137	496.248	542.226	480.468	477.041	536.864	521.971	722.049	693.063	589.275	561.222	344.422	683.238	633.456	468.873	696.573	565.459	609.244	562.897	586.047	557.828	527.295	441.042	231.984	627.217	415.371	460.41	606.201	619.515		Akr7a5
9	104930467	104954666	24199	+	Mrpl3	561.685	536.066	620.192	637.346	535.368	573.622	607.094	476.593	554.509	497.196	583.517	533.479	526.424	506.818	418.654	540.968	574.073	515.645	671.266	568.187	475.556	606.764	571.485	650.072	585.322	468.874	699.509	583.008	583.237	599.405	574.004	476.453	561.617	524.566	527.488	631.636	466.381	532.994	545.846	753.139		Acsf3
5	31771295	31779989	8694	+	Mrpl33	889.96	1050.84	1567	1166.78	1062.56	1161.91	994.847	841.981	1189.95	885.182	1393.84	1021.09	1319.42	959.517	989.034	1143.66	1077.45	999.653	1300.21	1143.24	1047.39	1032.7	931.215	965.156	1080.47	1089.87	1121.85	1027.58	916.142	1097.91	1142.28	1032.59	1023.39	1202.48	927.937	1166.09	1109.48	1006.06	1131.22	1164.32		Mpv17
8	71917570	71918398	828	+	Mrpl34	342.004	362.978	298.825	357.453	323.44	366.174	346.998	254.183	296.738	229.917	369.928	329.602	316.861	343.949	216.351	327.58	380.057	246.75	456.408	417.087	323.068	382.408	160.73	417.903	338.028	285.492	361.485	391.922	312.099	325.922	324.562	329.3	249.607	285.042	162.941	320.55	275.092	303.423	304.97	374.138		Coa6
4	106913071	106924064	10993	-	Mrpl37	1135.85	1074.93	772.227	984.683	1098.18	1052.95	1035.6	926.179	914.192	888.056	1118.59	873.275	1064.59	999.981	786.732	947.028	1023.23	828.826	1156.32	1066.44	1035.11	978.455	744.972	1223.86	1079.37	871.063	1077.86	1060.72	990.916	965.819	966.232	915.8	892.346	828.169	806.421	1162.94	949.159	845.702	1058.05	1091.44		Abcd2
16	84515169	84532133	16964	-	Mrpl39	283.963	271.113	281.524	374.314	291.328	321.124	263.095	203.346	374.669	296.019	325.889	261.642	303.449	298.425	258.498	277.319	295.54	227.769	376.977	287.841	270.085	290.656	193.897	295.185	336.369	233.395	337.289	267.131	295.845	283.439	309.654	288.821	315.129	284.599	185.035	330.014	307.884	290.764	277.196	318.261		Pccb
9	20914033	20920134	6101	+	Mrpl4	483.677	482.293	360.688	381.058	479.32	453.66	488.437	368.564	323.714	451.213	385.341	385.668	393.981	481.023	354.029	399.888	451.282	442.884	543.653	485.142	400.603	536.441	354.627	514.086	475.228	335.505	482.469	432.869	469.448	419.516	432.365	418.263	346.33	327.027	292.742	495.337	313.35	425.385	416.595	524.765		Fastk
10	95316667	95337812	21145	-	Mrpl42	2396.57	2495.59	3365.09	2670.77	2651.75	2811.9	2451.77	1650.62	2748.55	2164.09	3223.66	2460.14	2888.64	2547.32	2076.42	2365.43	2459.5	2298.26	2850.46	2870.97	2722.23	2744.52	1546.08	3134.3	2559.73	2475.67	2460.76	2456.82	2420.74	2501.13	2580.45	2379.64	2517.91	1990.44	1383.62	3126.08	2282.71	2241.69	2656.61	2847.49		Acaa1a
11	97206542	97220747	14205	+	Mrpl45	884.343	723.716	652.172	917.239	806.847	850.216	750.33	530.607	884.218	816.207	876.377	710.173	677.311	772.874	677.151	722.616	797.322	702.288	916.071	902.856	818.654	831.118	502.601	975.106	838.154	743.946	908.478	805.292	788.051	791.241	789.042	761.058	723.861	652.725	403.211	925.682	723.255	728.384	823.579	846.063		Coa5
7	78425089	78432838	7749	-	Mrpl46	293.325	239.185	290.437	370.942	254.548	292.835	234.928	171.573	218.807	241.413	367.726	244.653	243.094	255.939	230.4	263.651	278	227.769	298.846	320.932	297.868	319.455	227.063	285.235	309.26	258.401	332.889	337.326	254.881	258.879	280.981	265.211	293.289	258.527	121.516	352.1	229.547	266.708	301.765	324.942		Zadh2
7	100194986	100257509	62523	-	Mrpl48	594.011	537.927	621.776	576.254	565.034	603.323	571.458	444.886	641.457	457.029	689.576	532.86	595.851	537.038	500.25	563.128	591.803	598.048	653.121	646.334	582.841	620.001	419.663	574.629	603.653	504.499	642.034	613.695	603.49	501.056	623.031	549.964	555.455	626.008	385.092	732.65	522.94	491.023	595.8	655.225		Ndufa4
19	6103660	6107786	4126	-	Mrpl49	427.182	399.086	363.832	418.153	414.221	442.415	417.573	346.324	437.613	398.158	455.804	411.153	333.626	400.492	286.595	400.666	428.202	399.853	444.359	440.219	386.231	388.092	232.166	394.686	401.535	377.183	415.274	436.768	397.076	377.53	440.828	393.345	433.693	356.126	280.425	418.986	374.477	374.45	439.43	446.772		Acad8
6	83086089	83086914	825	+	Mrpl53	711.469	840.228	930.551	711.534	881.577	954.987	767.111	880.108	821.274	594.911	882.983	767.938	928.788	829.018	803.59	859.732	832.936	724.432	1081.45	856.651	798.623	851.879	640.37	663.338	801.087	781.456	769.164	980.779	785.45	765.353	829.755	848.338	773.782	700.453	773.28	921.265	756.048	830.088	875.921	966.929		BC003965
11	115294578	115303501	8923	+	Mrpl58	354.486	340.572	275.233	306.87	364.891	361.46	339.207	320.906	338.701	250.035	343.504	346.591	323.567	326.246	250.068	322.29	406.634	313.182	417.343	372.756	309.499	363.656	313.807	321.719	366.795	302.163	346.088	366.574	329.656	295.387	361.834	292.196	305.769	328.35	281.695	370.4	311.528	321.992	358.913	389.321		Uqcrc2
7	78432879	78442737	9858	+	Mrps11	228.419	274.475	247.973	209.076	248.127	307.503	271.485	158.864	242.785	235.665	310.475	232.76	288.36	271.113	162.966	265.857	260.458	224.606	294.939	277.85	262.331	271.235	137.769	281.919	257.255	191.717	269.831	341.225	236.675	263.525	267.219	263.945	262.088	224.056	115.992	281.428	235.012	272.618	300.698	316.439		Sdr39u1
7	28439066	28441247	2181	-	Mrps12	385.068	370.258	325.037	283.265	382.405	372.462	365.575	309.785	341.698	330.506	409.563	307.515	368.833	373.285	359.649	324.053	346.036	317.928	446.641	353.398	306.914	336.867	301.05	388.052	344.666	291.743	353.42	362.673	319.903	298.706	309.653	386.64	352.57	337.192	273.41	317.397	318.815	296.249	351.973	396.004		Acad9
1	160022785	160028757	5972	+	Mrps14	619.723	674.979	860.832	721.652	698.834	749.105	637.067	597.333	743.342	638.022	790.501	558.78	732.562	686.375	620.958	660.021	761.645	635.859	790.354	746.755	685.552	683.11	566.382	689.871	659.466	775.208	689.976	698.053	688.572	706.936	696.655	692.34	783.145	701.344	665.573	831.026	675.887	663.809	746.139	756.776		Tbrg4
4	125940721	125949330	8609	+	Mrps15	649.683	678.344	572.486	644.09	728.615	687.297	653.842	667.23	506.552	554.676	658.384	592.944	601.868	640.352	415.844	591.672	619.254	586.822	787.808	730.526	660.35	674.404	492.396	723.038	637.329	614.745	634.248	639.554	640.454	584.138	638.803	536.325	592.817	598.81	466.73	653.72	577.511	568.444	648.929	656.564		Pet100
3	95769946	95778827	8881	-	Mrps21	1138.96	1184.73	1170.14	1180.27	1240.64	1190.17	1168.02	824.501	1186.95	1161.08	1545.76	1364.27	1327.79	1045.49	989.037	1108.39	1056.21	1072.4	1432.4	1304.95	1312.93	1297.9	880.187	1210.59	1113.65	1066.94	1041.93	1052.92	1051.4	1121.13	1107.89	1100.05	1191.87	959.398	834.039	1178.73	1051.17	1044.05	1169.15	1166.13		Qdpr
9	98470784	98483733	12949	-	Mrps22	244.021	234.143	315.601	225.937	262.138	284.453	246.314	230.353	248.78	204.052	229.003	191.985	239.741	254.927	174.205	291.868	322.118	192.971	270.85	304.074	273.315	282.62	165.833	311.769	288.79	237.563	299.16	274.93	236.025	248.259	268.366	279.125	287.048	267.807	185.035	319.919	216.794	294.561	311.379	278.782		Ndufa8
11	5653982	5657702	3720	-	Mrps24	527.361	524.306	467.636	441.759	555.223	595.618	429.103	509.955	317.719	264.405	585.72	404.357	377.216	545.266	286.595	499.529	507.633	379.616	802.138	513.244	503.981	527.062	242.371	401.32	545.496	385.519	529.392	567.409	475.298	407.571	579.171	400.138	421.212	480.811	306.551	626.59	369.826	476.026	544.779	564.248		Ndufa5
2	130405677	130407315	1638	+	Mrps26	423.137	379.223	320.844	347.337	427.361	412.274	393.144	328.849	278.754	278.775	411.765	283.729	363.803	389.472	351.22	365.496	410.355	333.745	515.656	405.224	414.173	393.123	278.089	461.02	414.375	350.092	379.816	370.473	406.379	355.129	391.654	371.464	349.45	335.422	419.781	413.938	295.132	365.88	405.914	439.127		Clybl
13	99481294	99552070	70776	+	Mrps27	493.864	371.182	308.788	448.503	393.541	433.167	455.777	348.763	430.135	312.096	418.028	346.083	387.852	411.472	365.435	369.702	482.258	387.248	477.495	432.788	403.078	516.07	412.582	507.797	415.201	397.288	446.468	485.515	403.765	387.916	429.292	455.595	393.131	299.771	292.174	506.954	341.606	406.476	468.341	444.003		Bloc1s1
3	8867206	8988918	121712	-	Mrps28	684.633	673.302	835.661	768.862	801.593	765.875	700.588	586.209	686.393	597.785	909.406	688.086	690.723	743.031	691.2	728.347	723.969	610.548	895.237	738.019	737.24	723.963	543.421	683.238	759.041	746.03	711.238	809.191	701.573	689.681	700.733	729.014	739.461	692.94	585.484	841.759	672.245	630.479	760.555	870.358		Nt5m
6	39778741	39787871	9130	-	Mrps33	521.119	542.784	830.94	701.417	555.805	648.013	571.743	443.231	656.419	451.213	704.625	547.072	710.842	562.453	556.331	590.349	594.276	465.029	664.099	576.302	503.986	614.798	420.96	706.456	585.319	568.9	615.917	620.056	562.425	584.137	617.015	538.008	605.298	528.546	422.542	716.194	550.183	566.338	607.264	667.49		Sdhaf3
17	25114094	25115264	1170	+	Mrps34	664.662	587.599	385.327	509.202	633.451	573.621	502.817	513.132	422.626	344.876	579.113	402.658	387.275	642.375	325.932	490.268	553.342	434.976	725.956	643.737	593.152	554.525	329.114	533.987	570.941	477.209	560.925	547.91	583.236	478.595	569.417	473.922	471.134	484.793	488.824	575.475	415.371	521.601	620.622	626.803		Nudt19
6	146944268	146972401	28133	+	Mrps35	220.306	235.264	179.295	232.682	208.426	232.591	229.534	128.68	209.815	172.438	277.446	203.877	212.917	211.428	191.063	198.4	245.575	175.572	257.828	236.016	186.733	253.822	206.653	242.118	244.531	258.401	246.367	226.184	217.169	233.655	228.799	201.965	218.406	195.331	151.894	280.166	194.933	199.187	225.389	268.456		Ccdc51
2	127429346	127445907	16561	+	Mrps5	435.619	416.753	368.027	394.547	406.927	415.941	424.907	333.615	443.608	373.616	513.055	472.316	424.158	380.873	418.654	360.206	405.571	406.505	481.149	422.706	375.405	436.655	334.217	590.371	422.673	360.512	460.472	419.22	408.98	446.069	450.144	397.606	433.693	319.513	331.406	442.964	378.935	402.173	441.165	430.016		Lyrm7
11	115494966	115498863	3897	+	Mrps7	996.436	973.172	771.201	895.805	1126.93	1005.39	1007.71	925.394	981.507	856.885	1156.27	874.817	988.694	961.353	872.219	951.458	953.658	917.928	1170.49	1076.62	979.549	983.015	816.102	1178.67	1011.98	958.206	975.193	941.997	956.383	957.324	988.84	950.71	925.152	871.403	666.069	1048.93	843.427	883.035	1007.7	1075.07		Chchd2
14	64360070	64693353	333283	-	Msra	303.311	217.899	179.295	205.704	241.704	260.88	225.938	198.58	215.809	198.304	244.417	190.286	201.181	245.317	171.395	189.141	201.457	186.644	292.986	269.109	216.456	275.254	125.012	291.869	242.871	195.885	254.432	214.484	267.235	221.043	237.4	231.059	227.767	187.819	196.082	282.69	218.616	192.857	264.378	291.536		Fdx1
2	19376447	19399782	23335	+	Msrb2	313.92	233.023	209.702	266.404	194.414	247.783	260.698	230.353	275.756	195.43	286.254	253.148	214.594	202.323	185.444	197.077	215.277	276.803	291.033	267.86	255.87	241.768	165.833	354.886	263.894	162.543	299.893	294.429	280.239	254.897	239.694	240.334	234.007	147.161	102.183	237.888	211.329	159.519	233.401	325.549		Nudt6
10	84955297	84963892	8595	-	Mterf2	258.375	191.572	321.369	256.287	187.992	242.021	215.151	101.673	248.78	186.808	295.061	227.663	234.712	221.037	154.537	186.055	256.737	230.932	231.134	264.737	211.932	256.502	68.8844	315.085	249.51	183.382	335.088	269.08	243.828	215.732	229.373	222.624	262.088	163.071	35.9023	316.134	185.824	238.857	247.822	275.745		Dnlz
11	4041481	4045432	3951	-	Mtfp1	656.549	512.539	351.775	435.014	521.357	585.669	506.413	257.36	503.555	413.851	504.247	436.637	449.306	490.127	351.22	404.735	573.009	414.413	659.545	626.255	509.155	587.341	188.794	729.672	592.517	423.028	687.041	530.362	599.491	575.509	517.235	489.523	530.415	276.646	82.8515	699.152	404.44	497.124	544.246	626.803		Atp5md
4	134252866	134262699	9833	-	Mtfr1l	1889.12	1797.49	1498.8	1655.76	1891.58	1739.23	1944.19	1712.57	1747.45	1741.62	1801.2	1766.94	1798.89	1850.27	1570.65	1630.38	1745.13	1788.95	2207.15	1938.68	1928.02	1900.01	1326.67	1933.62	1744.89	1783.81	1816.95	1805.58	1891.41	1780.31	1855.6	1805.49	1815.9	1534.39	1253.82	1899.93	1727.06	1601.52	1864.02	1896.21		Bckdk
7	139717477	139730700	13223	+	Mtg1	345.125	352.331	387.424	273.148	371.313	336.838	363.179	293.899	287.746	321.884	444.794	321.107	363.803	357.098	328.742	333.752	359.327	387.524	427.108	350.902	314.668	409.197	306.153	381.419	328.623	320.918	351.946	356.824	375.169	341.853	340.044	349.539	308.889	297.858	220.937	415.199	304.241	303.845	384.551	438.519		Ndufv2
10	43401115	43417015	15900	-	Mtres1	517.375	533.264	509.051	445.13	471.731	495.566	545.967	393.983	551.512	511.566	634.162	557.265	462.718	521.993	455.181	490.708	584.171	455.538	558.628	630.001	494.94	565.91	280.64	590.371	512.851	512.635	518.397	497.214	493.507	507.138	466.773	503.015	386.891	396.408	237.508	626.586	506.461	507.253	479.62	573.355		Atpaf1
13	92981276	92994727	13451	+	Mtx3	283.34	252.628	547.321	212.449	237.034	247.784	251.109	152.51	368.674	247.161	240.013	237.857	269.918	302.978	193.873	276.437	245.575	276.803	269.547	274.728	255.224	283.959	204.102	155.884	269.98	250.066	248.567	239.832	282.84	257.552	348.646	368.091	414.972	243.059	168.465	242.305	275.092	357.44	343.425	281.211		Chchd7
4	116664931	116676629	11698	+	Mutyh	19.9711	21.2858	25.1642	3.3722	19.2663	19.3826	17.9792	9.53186	14.9868	11.4959	17.6156	18.6888	5.02954	21.7497	8.42927	21.1626	22.325	18.9808	16.277	22.4777	13.5688	23.4401	15.3076	26.5335	18.2568	14.5872	10.2653	13.649	18.856	16.5948	20.6435	16.4439	21.8406	19.4447	2.76172	16.4061	14.5744	25.3204	17.6252	20.0431		Uqcc2
3	87963830	87965803	1973	-	Naxe	390.684	396.027	344.435	306.87	407.51	376.128	398.538	379.686	374.669	362.12	422.775	463.821	328.597	353.559	325.932	317.88	368.894	344.817	482.451	372.131	374.759	409.197	364.832	364.836	366.796	329.253	384.215	389.972	408.33	356.457	368.143	393.811	340.09	362.821	270.648	415.831	318.815	384.87	395.232	392.967		Micos13
X	36451242	36454892	3650	-	Ndufa1	1195.77	1304.03	1570.14	1173.53	1167.07	1359.93	1175.84	713.301	1204.93	819.081	1462.1	1055.07	1388.15	1213.94	983.415	1060.78	1081.7	920.567	1293.7	1323.06	1272.89	1157.94	744.972	1194.01	1270.23	881.482	1171.71	1023.68	1245.15	1206.78	1130.81	1236.67	1276.12	919.648	892.034	1499.26	952.802	1079.92	1345.39	1390.87		Got2
1	92367441	92401481	34040	-	Ndufa10	3020.62	2332.47	1436.98	2286.35	1892.76	2157.76	2566.82	1553.69	1870.35	2077.88	2043.41	2159.4	2028.58	1933.2	1770.15	1579.26	2027.32	1953.44	2376.45	2476.92	2147.75	2460.54	1678.74	2782.7	2340.75	1827.56	2538.46	2010.3	2412.27	2264.2	2106.79	1981.7	2193.42	1158.73	1684.65	2596.58	1426.47	1871.18	2027.44	2343.22		Slirp
17	57024762	57031249	6487	+	Ndufa11	1626.48	1667.43	1613.2	1259.85	1430.31	1764.4	1634.51	777.244	1504.27	1241.15	1670.4	1475.3	1594.65	1311.43	1168.96	1285.84	1535.2	1435.84	1888.9	1728.26	1482.82	1808.67	937.937	1678.68	1545.51	1108.19	1553.41	1522.76	1554.9	1403.23	1579.85	1416.46	1344.87	1021.17	797.727	1793.15	1111.64	1544.7	1493.12	1657.65		Ndufaf8
10	94034897	94057301	22404	+	Ndufa12	2294.18	2322.97	2121.66	2303.21	2317.2	2561.13	2319.31	1804.71	2430.85	1977.29	2488.21	2407.45	2531.54	2038.91	2118.55	1991.05	2440.4	1991.39	2938.38	2478.79	2247.26	2494.04	1640.47	2666.62	2425.39	2308.94	2234.17	2296.92	2366.12	2088.95	2403.25	2053.78	2140.39	1903.39	1670.84	2712.73	2044.06	2060.66	2171.13	2461.08		Fahd2a
8	70346813	70355209	8396	-	Ndufa13	4604.09	4722.81	5007.82	4444.56	4762.51	5286.52	4522.48	2462.36	4595.57	3494.75	5348.54	4368.07	4855.08	4425.83	3902.75	4193.53	4241.07	3803.99	5991.03	5023.91	4749.89	4861.8	2515.52	5057.94	4935.53	3553.02	4800.21	4974.19	4608.93	4309.23	4666.83	4441.29	4705.1	3409.34	2471.74	5411.09	3619.98	3990.58	4470.18	5445.01		Nmnat3
18	36875385	36877641	2256	-	Ndufa2	2037.65	2354.3	3438.05	1922.15	2317.77	2773.8	2210.23	1326.47	2122.09	1526.08	2499.22	1969.12	2712.6	2254.88	1756.1	2207.96	2225.04	1825.32	2758.62	2118.49	2107.69	2393.57	1479.74	1950.21	2280.44	1831.73	2133.69	2353.48	2103.42	2132.77	2206.55	2232.56	1959.42	1932.54	1640.34	2693.75	1725.25	2164.88	2358.57	2603.78		Ndufa3
7	3620372	3623163	2791	+	Ndufa3	2218.04	2457.95	2380.64	1871.57	1965.74	2507.69	2254.59	1369.41	2203.05	1764.62	2356.09	2317.41	2342.09	1778.92	1817.91	1812.05	1899.22	1902.82	2304.83	2330.19	2149.05	2178.59	1584.34	2334.95	2238.95	1717.12	2037.66	1897.21	2321.89	2173.92	2045.43	2081.63	1875.17	1628.5	1726.07	2587.75	1823.62	2084.29	2168.44	2249.69		Htra2
6	11900371	11907450	7079	-	Ndufa4	5588.15	5994.18	9165.01	5918.21	5311.65	6998.17	5501.02	3726.96	7121.7	4506.38	6782.01	6056.86	7728.73	5148.11	5282.34	5778.72	6277.58	5328.85	6398.18	6132.68	5275.05	6185.5	4339.72	6411.16	6304.14	5336.82	6341.02	6368.24	5542.37	5881.21	6098.44	5729.23	5731.61	4826.72	4902.05	7033.8	5057.32	5930.89	5977.09	6959.22		Pick1
6	24518661	24527690	9029	-	Ndufa5	1849.15	1973.47	2668.43	2134.6	1924.34	2421.21	1925.52	1302.7	2406.87	1623.8	2807.51	2113.53	2521.49	1953.97	1719.57	2007.81	1985.34	1743.06	2427.32	2330.78	1916.4	2257.62	1354.72	2789.35	2311.93	2177.67	2325.02	2164.34	2068.88	2090.94	2229.02	1810.13	2402.46	1844.55	1463.71	2697.5	1850.94	1769.49	2126.88	2439.86		Cox6c
15	82234340	82238493	4153	-	Ndufa6	2521.97	2818.68	3765.72	2492.06	2733.47	3271.47	2608.18	2003.28	2901.44	2233.07	3062.91	2838.99	3410.03	2516.9	2236.57	2609.18	2556.75	2272.95	3314	2901.5	2656.91	3030.47	1908.35	3197.29	2968.67	2375.63	2883.81	3071.03	2448.68	2743.46	2751.9	2633.14	2786.24	2225.54	2225.94	2977.71	2295.47	2603.36	2843.54	3257.31		Fbxl4
17	34043546	34057292	13746	+	Ndufa7	1732.96	1890.37	1907.52	1442.88	1784.05	2022.47	1724.68	1482.16	1729.13	1416.7	1886.75	1749.76	1874.15	1617.82	1733.62	1647.8	1675.81	1619.63	1971.34	1714.47	1666.84	1798.59	1515.29	1469.15	1610.82	1514.86	1446.56	1663.05	1660.53	1559.17	1705.23	1684.66	1416.4	1528.98	1609.88	1809.01	1531.78	1632.18	1711.14	1764.19		Atp5mpl
2	35926336	35939351	13015	-	Ndufa8	2302.91	2067.52	1489.41	1915.41	1703.6	1990.12	2137.12	1255.03	1816.39	1589.3	1889.27	1887.57	1795.55	1779.43	1621.23	1559.86	2147.99	1662.4	2242.32	2214.06	1818.87	2183.27	1237.37	2709.73	2082.94	1623.34	2154.98	1955.71	2062.46	1772.33	1801.15	1745.16	1712.93	1259.93	1148.87	2332.82	1623.23	1910.85	1756.65	2063.83		Pdf
6	126798826	126826108	27282	-	Ndufa9	3809.48	3430.93	2573.56	3058.59	3085.52	3411.34	3806.19	1710.97	3425.97	2896.96	3195.03	3088.74	3071.37	2739.45	2363.01	2517.91	3155.27	2948.34	3735.9	3773.76	3158.96	3810.69	2053.77	3926.96	3546.8	2698.63	3677.91	2805.85	3766	3486.91	3323.03	3263.49	3266.73	2010.32	1764.74	4254.86	2415.71	2928.73	3199.25	3753.53		Dnajc4
7	121686038	121701072	15034	-	Ndufab1	2281.66	2001.99	1890.44	2053.67	1903.24	2249.93	2215.61	1588.65	1261.88	951.283	2021.4	1476.41	1426.72	2019.16	772.683	1784.28	2046.96	1619.69	2375.11	2254.04	1950.05	2238.88	676.087	2358.16	2362.86	1519.16	2313.36	2006.41	2041.64	1642.23	1934.17	1889.39	1737.89	1419.91	1132.31	2258.96	1094.9	1992.72	2088.85	2436.75		Metap1d
2	119485927	119493316	7389	-	Ndufaf1	533.601	495.176	431.457	603.624	465.893	550.566	508.813	357.444	557.506	500.071	605.535	553.869	507.985	491.646	460.8	400.323	534.203	488.756	549.509	615.644	507.217	579.973	377.588	613.587	569.842	468.872	575.591	524.511	529.923	564.225	488.566	470.97	670.818	370.332	231.984	636.052	468.204	469.271	526.624	539.952		Dnajc19
9	108442786	108444636	1850	-	Ndufaf3	217.809	203.335	221.235	158.493	218.351	221.067	181.589	157.276	170.849	172.438	211.387	203.877	152.563	208.393	123.629	159.601	216.872	166.082	253.271	211.665	174.457	201.585	140.32	232.168	199.165	170.878	192.841	204.735	187.91	184.534	202.995	200.7	146.644	180.306	154.656	218.327	171.249	178.931	199.219	232.014		D2hgdh
2	140012566	140047173	34607	+	Ndufaf5	481.802	589.28	732.908	708.162	558.721	620.768	522.594	312.963	599.47	448.339	783.895	750.949	588.456	527.557	488.898	493.354	568.225	547.278	748.092	648.108	681.673	622.836	385.242	537.304	573.154	481.377	585.122	588.857	565.03	588.784	574.578	555.72	705.14	415.411	273.41	661.292	542.897	528.775	607.803	631.662		Cycs
4	11051046	11076206	25160	-	Ndufaf6	233.412	253.189	258.457	290.009	301.838	296.502	241.52	179.517	197.825	169.564	310.475	176.694	199.505	256.444	126.439	226.616	248.765	237.259	342.469	287.84	276.546	270.565	150.525	218.901	267.214	214.64	275.696	352.924	234.075	217.724	252.31	235.696	205.926	162.629	140.848	301.62	180.358	236.324	313.515	262.99		Atp5h
11	119989760	119991251	1491	+	Ndufaf8	229.667	241.425	295.679	242.798	259.219	266.642	220.544	219.233	194.828	192.556	242.215	205.576	194.476	235.2	148.917	242.048	238.665	226.187	335.958	236.641	241.008	225.025	186.243	119.401	256.702	227.143	216.304	265.181	230.824	206.44	232.24	241.599	221.526	234.221	207.129	216.434	227.725	228.306	264.378	297.003		Cox6a2
17	24941035	24943398	2363	-	Ndufb10	4031.03	3466.22	2543.16	3179.99	3006.7	3653.36	3773.83	2031.87	3075.28	2658.42	3408.62	3297.72	3183.7	3053.05	2717.03	2653.26	3302.51	2677.87	3795.8	3949.21	3320.49	3475.83	1821.61	4341.55	3491.48	2996.62	3461.6	2989.13	3587.19	3055.44	3121.19	2896.66	2995.29	2043.47	1902.82	3934.31	2590.6	3134.25	3178.42	3582.86		Rsad1
X	20481565	20483859	2294	-	Ndufb11	3359.43	3733.28	4885.47	3480.1	3811.33	4138.06	3448.88	2292.39	3824.66	3123.94	4507.35	3345.22	4315.18	3498.24	3205.83	3396.76	3427.71	3111.23	4504.54	4146.55	3715.77	3775.73	2349.67	3562.12	4092.56	3242.44	3904.21	4016.64	3282.33	3830.91	3635.99	3518.38	4237.05	2697.95	2899.7	4076.77	2887.46	3311.15	3727.17	4246.67		Timm8b
6	39569499	39576778	7279	+	Ndufb2	1436.64	1996.32	2417.29	1834.47	1687.23	2334.22	1797.3	1216.9	1711.49	1132.34	2503.61	1800.91	2199.57	1728.83	991.843	1731.33	1807.77	1478.91	2393.3	1871.9	1785.25	2114.94	1056.23	1737.95	2009.96	1504.56	1967.26	2053.19	1563.09	1857.27	1953.13	1761.62	1647.41	1532.15	1146.11	2017.93	1528.48	1808.71	1893.94	2201.13		Hmgcl
1	58625556	58635124	9568	+	Ndufb3	1609.54	1400.38	1755.73	1571.45	1390.09	1772.2	1564.19	921.413	1831.38	1425.49	1986.16	1416.95	1889.43	1466.34	1455.45	1319.14	1591.99	1376.1	1703.23	1738.28	1314.89	1734.57	1000.1	2155.85	1782.53	1494.14	1853.62	1600.83	1590.41	1703.29	1583.82	1415.02	1491.4	1196.74	1165.44	1957.37	1453.8	1513.74	1520.04	1812.99		Fdx2
16	37467964	37474731	6767	-	Ndufb4	432.905	585.417	757.999	536.88	560.773	595.5	467.11	449.137	721.706	436.84	707.268	619.342	802.972	474.103	435.178	577.897	610.817	519.181	759.72	580.5	473.73	575.185	321.625	646.761	580.277	571.378	586.958	596.917	444.357	595.092	656.337	488.366	593.746	536.101	399.016	617.577	603.522	521.213	541.67	630.436		Coq2
3	32791212	32805709	14497	+	Ndufb5	3373.24	3334.58	4023.13	3368.83	3013.71	3708.89	3216.47	1815.82	3680.75	2776.25	4157.28	3899.16	3912.98	3025.74	2829.43	3012.15	3544.36	2581.38	3865.47	3918.62	3081.42	3558.2	1951.72	4235.41	3806.82	3211.26	4116.38	3562.39	3291.35	3488.9	3442.31	3105.37	3740.99	2364.75	1980.15	3979.74	2750.92	3114.41	3145.3	4034.74		Spryd4
4	40270591	40279422	8831	-	Ndufb6	1387.99	1369.01	1385.08	1116.2	1192.76	1497.7	1258.54	892.817	1321.83	1051.87	1290.34	1422.05	1530.66	1163.36	1135.14	1134.85	1369.8	1013.89	1697.37	1500.39	1282.58	1364.21	785.792	1512.41	1398.03	1194.06	1352.09	1261.56	1296.51	1291.08	1281.05	1247.63	1241.8	873.246	803.659	1564.89	1107.66	1268.55	1305.34	1449.79		Mrpl39
8	84293387	84298253	4866	+	Ndufb7	2222.4	2229.4	1856.91	1895.18	2168.91	2391.92	2157.5	1272.5	1984.25	1531.83	2347.28	1960.62	2055.41	2072.8	1579.08	1931.53	2035.3	1845.88	2509.92	2274	2105.76	2253.6	1206.75	2417.87	2243.93	1769.22	2038.39	2113.65	2124.23	1895.79	1993.25	2048.32	1703.57	1593.59	1217.92	2435.67	1679.7	1938.7	2143.87	2498.1		Mrpl4
19	44537010	44543882	6872	-	Ndufb8	4776.05	4600.25	4159.11	4636.76	4257.98	4904.24	4454.23	2532.32	4534.97	3336.69	5000.57	3928.02	4498.16	4107.16	3343.6	3716.88	4249.94	3853.1	5609.58	5086.14	4491.46	4688.6	2234.93	4998.32	4751.58	3907.26	4672.96	4473.03	4382.91	4253.11	4478.34	4233.72	4134.15	3000.15	2380.59	5201.76	3397.62	4143.4	4685.84	5230.79		Tufm
15	58805650	58811366	5716	+	Ndufb9	5037.34	4976.26	5873.41	5031.24	4811.57	5852.44	4841.25	2816.66	5404.2	3928.71	5952.03	5260	6382.66	4639.57	4068.52	4519.28	5161.88	4148.99	6306.72	5396.11	4750.97	5531.51	2984.96	5326.57	5670.46	4444.91	5889.09	5481.16	5015.71	5126.41	5170.19	4712.58	5135.65	3682.14	3048.92	6216.33	3849.53	4936.99	5177.4	6074.21		Cryz
3	51312900	51316377	3477	-	Ndufc1	1416.07	1679.33	1701.21	1574.82	1485.25	1634.95	1456.31	835.626	1537.64	1207.07	1904.69	1914.75	1522.27	1314.09	1045.23	1374.69	1355.98	1089.81	1690.86	1632.76	1358.82	1570.48	839.369	1781.06	1521.96	1212.82	1505.33	1495.54	1392.09	1541.33	1455.37	1334.49	1482.04	1076.09	720.808	1609.69	1288.01	1282.06	1407.35	1535.43		Dars2
7	97049210	97057008	7798	+	Ndufc2	1356.16	1338.76	1763.07	1335.39	1264.57	1639.14	1198.01	981.781	1513.66	957.032	1534.76	1401.66	1671.48	1256.93	1213.81	1249.92	1522.89	1214.77	1850.37	1452.31	1267.07	1650.18	849.574	1558.84	1474.93	1296.17	1462.07	1530.64	1254.9	1301.03	1362.47	1248.89	1466.44	1103.05	715.284	1682.89	1304.41	1394.73	1340.05	1674.51		Bphl
1	63182751	63215982	33231	-	Ndufs1	7054.39	6077.49	5403.61	7249.25	5454.64	6383.99	6516.12	3008.32	6870.06	5096.82	6077.76	6180.89	6207.65	5382.7	4505.61	4416.93	6236.8	4684.42	6155.8	6373.21	6078.97	7134.02	3381.6	7746.72	6931.8	5882.6	7773.43	6653.03	6463.3	6689.67	5644.15	5822.66	7439.43	3000.54	2565.14	8073.98	4320.77	5209.96	6265.5	7393.57		Mrpl45
1	171062422	171074692	12270	-	Ndufs2	11267.4	10021.7	7204.3	10265	9387.92	10907.2	10185.2	6554.74	9432.66	8892.06	9822.91	10124.2	10552	9042.32	8049.95	8626.86	9566.8	8626.75	10632.2	10307.3	9655.85	10980	7046.62	11641.6	10531.4	8733.55	10913.5	9932.58	9498.88	9595.13	10465.1	9090.96	8992.1	7063.75	7655.48	12546.2	7265.34	8066.67	10386.6	11103.3		Mrpl16
2	90724971	90735066	10095	-	Ndufs3	3333.29	3277.45	2760.2	3105.8	3278.18	3342.19	3186.51	2282.88	3264.11	2925.7	3443.85	3117.63	3401.65	2850.73	2464.16	2779.36	3212.15	2889.82	3973.55	3742.54	3236.49	3297.01	2469.63	4162.44	3411.26	3092.48	3322.29	3271.86	3399.93	3113.19	3187.71	2959.91	3160.65	2315.25	2366.79	3483.77	2794.64	2910.16	3381.37	3652.71		Slc25a12
13	114424331	114524631	100300	-	Ndufs4	2183.71	2093.29	3000.83	2697.76	2081.92	2449.54	2245	1712.56	2586.71	1988.79	2726.02	2259.64	2695.83	2285.74	2146.65	2192.98	2507.84	2155.9	2381	2455.69	2040.5	2398.25	1831.81	3028.14	2519.44	2411.05	2667.51	2361.28	2336.19	2343.85	2406.12	2106.93	2177.82	1959.5	1947.01	3040.17	2109.65	2167.85	2297.69	2709.47		Oxnad1
4	123606503	123611980	5477	-	Ndufs5	659.095	750.499	819.576	593.792	754.73	754.783	595.899	478.886	629.904	502.306	800.253	770.92	807.538	693.604	497.988	575.223	613.254	376.161	839.319	663.348	708.39	706.307	462.238	672.308	709.476	550.663	761.124	710.178	800.605	700.875	604.336	712.406	701.835	519.148	465.668	887.328	623.614	645.587	761.359	771.876		Mrps33
13	73467995	73476602	8607	-	Ndufs6	1497.84	1507.38	1758.85	1402.84	1508.02	1746.01	1436.53	962.716	1609.57	1123.72	1757.16	1401.66	1720.11	1435.43	1230.67	1341.15	1379.37	1232.16	1775.46	1621.5	1508.11	1573.15	882.743	1565.47	1565.1	1208.66	1539.07	1544.29	1429.83	1445.09	1543.67	1414.56	1494.53	1114.96	889.273	1765.57	1202.39	1362.61	1607.06	1799.61		Ecsit
10	80085283	80092629	7346	+	Ndufs7	3619.73	3679.47	2957.2	2707.86	3256.64	3601.07	3541.3	1857.13	2595.69	2342.27	3201.66	3000.35	2871.84	2908.22	2320.84	2626.06	3185.51	2853.4	4180.41	3646.94	3119.63	3706.86	1729.76	3810.87	3157.39	2486.08	3012.24	3115.92	3282.26	2802.59	2982.98	3101.37	2499.19	1832.24	1902.82	3453.52	2204.38	3166.46	3297.37	3774.55		Ndufaf8
19	3958863	3962775	3912	-	Ndufs8	2166.94	2019.85	1989.07	1783.89	1775.46	2322.67	1909.34	965.891	2017.21	1546.2	1979.57	1780.51	1902.85	1704.1	1477.92	1467.27	1820.04	1546.92	2380.26	1947.41	1899.01	2264.22	1145.53	2089.52	2039.19	1581.67	2043.49	2033.73	2060.48	1814.11	1789.14	1858.21	1847.09	1202.02	861.653	2468.47	1284.36	1783.34	1893.83	2496.83		Ndufs3
19	4057499	4062756	5257	-	Ndufv1	6038.12	4733.84	2945.78	4346.77	4074.52	4649.21	5453.68	2259.05	4250.24	4170.13	3974.52	4249.15	4124.22	3799.63	3692.02	3239.2	4239.63	4229.55	5339.52	5178	4299.38	5261.96	2967.13	5631.74	4681.49	3323.79	5043.19	3987.46	5051.46	4631.95	4370.12	4416.25	4028.04	2261.34	2480.02	5244.9	2951.32	4082.07	4400.43	5216.68		Mrps26
17	66385790	66408555	22765	-	Ndufv2	3521.6	3547.95	4525.69	3989.34	3406.21	4290.57	3408.67	2510.08	4489.96	3026.29	4445.83	3856.69	4784.78	3285.13	3132.86	3292.52	4046.96	3185.54	4566.87	4189.35	3441.89	4270.36	2344.61	4888.82	4090.31	3842.7	4589.79	4147.42	3615.67	3803.29	4028.15	3283.53	3953.17	3042.62	2499.36	4794.93	3366.7	3461.77	3667.26	4449.38		Spg7
17	31739089	31750300	11211	+	Ndufv3	1438.52	1310.21	1281.83	832.934	1063.13	1282.37	1343.03	637.045	1124	925.417	1250.71	1301.41	1166.85	950.908	899.122	934.252	1140.19	1062.93	1176.52	1293.08	1152.7	1202.16	752.628	1442.76	1143	931.497	1089.6	1025.63	1308.86	1127.12	1043.06	1104.7	998.433	748.171	433.59	1256.34	956.442	1195.99	987.023	1155.83		Trub2
2	155965557	155986107	20550	-	Nfs1	1782.42	1761.68	1405	1520.86	1768.41	1735.01	1749.37	1150.18	1645.55	1698.52	1779.18	1629.32	1602.75	1634.77	1590.32	1513.57	1640.89	1576.98	1996.87	1708.93	1701.92	1934.81	1451.67	1963.48	1644.77	1485.81	1690.11	1749.02	1654.13	1784.28	1735.78	1632.16	1425.88	1166.68	1344.96	1839.38	1424.65	1374.9	1765.73	1840.93		Timmdc1
16	56977028	56987696	10668	-	Nit2	277.723	274.474	330.804	256.287	301.838	288.644	240.921	225.587	335.703	278.775	405.159	324.505	306.802	257.962	292.215	298.04	332.749	232.514	285.825	311.566	301.745	317.445	227.063	298.502	329.176	285.492	293.294	308.078	271.136	287.422	298.184	261.838	246.487	289.904	226.461	327.491	271.448	254.048	304.97	335.874		Mfn2
17	25115474	25116504	1030	+	Nme3	74.8915	79.5415	82.3079	80.9328	103.337	80.1498	78.509	58.7798	59.947	48.8575	79.2703	101.939	62.031	79.9176	50.5756	71.8648	106.841	85.4134	110.033	71.1795	77.5362	82.3751	33.1665	43.117	79.1129	50.0132	65.9912	68.245	76.7244	72.3535	73.9727	86.436	71.7621	90.1529	74.5663	87.0785	52.8322	97.9056	98.274	82.602		Auh
9	98178623	98302587	123964	+	Nmnat3	314.544	262.151	220.187	236.054	285.492	245.164	268.488	204.935	266.764	198.304	215.791	214.071	229.682	250.881	230.4	234.994	252.486	256.24	300.8	288.465	243.593	259.181	234.717	295.185	260.574	222.975	234.635	208.635	276.989	272.156	221.919	263.102	262.088	166.164	127.039	273.224	191.289	229.993	270.254	258.132		Txn2
3	51131868	51159076	27208	+	Noct	742.05	397.148	550.467	418.153	218.935	331.076	558.552	98.4959	491.565	321.884	687.009	623.525	583.427	490.127	185.444	394.154	548.558	162.918	580.765	276.601	596.383	881.347	153.076	679.921	335.262	470.957	420.144	382.172	600.791	372.388	514.368	517.351	452.413	450.765	60.7578	1017.81	419.014	398.375	616.883	307.935		Iscu
11	59738899	59767360	28461	+	Nt5m	223.426	219.579	167.761	195.588	208.426	219.495	196.572	171.573	173.846	155.194	176.156	180.092	162.622	193.218	182.634	165.333	200.394	158.173	270.199	198.553	195.133	180.154	160.73	255.385	199.719	145.872	222.17	187.186	207.416	175.241	178.337	181.305	168.485	152.906	157.418	208.862	143.922	173.023	185.866	230.8		Mettl17
7	35246610	35255354	8744	-	Nudt19	832.543	793.735	934.745	893.633	973.822	905.745	763.515	608.45	923.184	761.602	1048.13	747.551	844.963	838.629	649.054	712.475	864.297	746.576	1051.5	950.933	918.805	880.677	589.344	918.723	849.772	866.895	846.887	865.737	908.339	745.44	871.042	769.069	917.307	643.886	649.003	980.579	732.364	785.355	962.444	931.702		Timm17b
4	41465148	41480927	15779	+	Nudt2	252.759	229.102	315.601	182.099	257.467	260.88	231.931	249.417	305.73	258.657	391.947	305.816	281.654	245.317	261.307	255.274	229.097	275.221	261.084	280.347	272.669	281.951	140.32	225.535	230.7	191.717	238.301	235.933	251.63	247.595	232.813	234.853	287.048	231.127	157.418	280.797	225.903	224.508	291.083	261.168		Mrps28
3	37459131	37473746	14615	-	Nudt6	225.299	213.978	225.954	242.798	269.727	212.685	228.935	244.651	224.801	224.17	308.273	242.954	261.536	211.427	168.585	218.24	225.377	218.279	293.638	223.529	227.44	240.429	183.692	275.285	252.829	222.975	249.301	237.883	288.042	238.302	229.373	258.044	246.487	165.722	173.988	238.52	167.606	210.158	244.082	293.966		Sdha
19	4050580	4052103	1523	+	Nudt8	167.258	166.925	163.567	134.888	187.992	179.682	196.572	176.339	128.886	103.463	195.974	135.918	129.092	179.056	120.82	175.914	161.591	147.101	203.788	167.334	128.581	199.575	61.2306	172.468	168.184	147.956	186.975	138.44	191.161	168.603	185.792	149.26	140.404	177.212	93.8983	205.707	151.21	185.683	152.218	208.934		Letm1
5	73479541	73496291	16750	-	Ociad2	667.781	967.932	884.928	819.443	962.163	759.592	997.257	351.089	974.14	623.653	986.471	834.198	849.989	782.484	640.623	674.121	762.781	862.044	861.375	978.409	823.179	771.51	451.575	822.536	654.488	677.262	622.521	815.043	864.126	872.894	787.896	766.123	854.904	608.087	229.222	768.559	772.447	642.292	911.699	780.469		Chchd1
7	18962314	18980743	18429	+	Opa3	792.601	636.892	572.486	765.49	760.141	774.781	723.361	656.11	647.428	681.131	583.517	720.367	667.252	735.95	592.859	660.45	761.177	631.11	753.301	669.337	834.161	751.422	530.665	487.553	727.507	689.765	838.821	760.445	723.03	677.069	618.732	813.342	692.66	376.079	563.39	751.525	643.096	708.128	811.829	751.314		Ndufs2
15	4055910	4184827	128917	+	Oxct1	7001.62	5769.35	4900.11	6885.92	3990.33	6388.72	6717.47	2257.43	6597.09	4058.04	5306.69	5521.62	6209.75	4516.71	4613.61	3670.32	6139.78	4664.44	5970.31	6777.57	5176.06	7121.62	1719.54	7250.28	6608.27	4476.1	7443.63	5714.95	6634.66	6058.31	5283.52	6191.97	6233.79	2119.46	1157.14	7705.64	4263	4936.49	6097.16	7352.03		Ndufa10
14	31807685	31825161	17476	+	Oxnad1	381.322	342.813	254.788	391.175	313.515	342.601	344.601	222.41	383.661	339.128	341.303	387.367	382.245	311.072	320.312	251.747	416.202	321.091	338.562	354.024	319.191	415.894	183.692	391.369	387.266	310.498	457.539	339.275	377.12	397.612	295.317	331.408	343.21	207.705	146.371	401.949	300.597	334.23	370.13	369.279		Higd2a
4	150981590	150994379	12789	-	Park7	6211.62	7923.35	5882.13	6221.71	7204.41	6751.44	6562.99	5323.54	6087.62	5155.9	7367.73	6253.94	5839.3	6375.2	5625.13	6410.95	6096.86	5469.62	7336.38	6880.68	7774.3	6734	4811.7	6669.86	6040.24	6405.85	5284.43	6331.19	6338.87	5855.32	6566.94	5976.31	5840.81	5706.15	4973.85	6573.79	5745.96	5581.89	6123.97	6208.51		Mccc1
4	106508266	106512480	4214	+	Pars2	41.8144	43.1317	39.3191	40.4664	45.5384	45.5753	56.934	30.1842	38.9655	37.3616	30.8273	56.0663	36.8833	37.4298	39.3366	29.0986	45.1816	20.5625	44.9246	52.448	32.3068	44.2013	17.8589	29.8502	44.8122	35.426	37.395	42.8969	40.963	37.1724	41.2871	51.44	34.321	32.7025	13.8086	53.0043	23.6834	44.3108	48.6029	51.0188		Mrpl48
13	55875181	55924644	49463	+	Pcbd2	63.0336	48.7332	60.8135	40.4664	62.4694	85.3883	63.5264	66.723	44.9603	40.2356	79.2703	52.6683	40.2363	63.2259	47.7659	53.7883	70.6959	45.8702	78.1298	66.1844	46.5217	74.3385	35.7178	36.4836	63.069	37.5099	78.4562	62.3955	56.568	51.7759	55.6228	61.5593	34.321	70.7082	24.8554	92.1265	23.6834	67.5211	59.819	77.1357		Mrpl27
9	100864085	100916938	52853	-	Pccb	1363.64	1328.11	893.319	1119.57	1288.5	1200.66	1429.34	808.618	1243.9	1123.72	1153.82	1196.08	1290.91	1088	1154.81	935.102	1228.43	1075.57	1449.31	1323.04	1238.67	1338.78	900.6	1515.73	1251.39	904.404	1163.64	1218.66	1369.35	1325.61	1137.12	1261.95	1204.35	784.859	820.231	1325.74	916.369	1067.66	1335.75	1299.14		Coa3
19	4560500	4671781	111281	+	Pcx	1478.5	1636.77	1365.14	1261.2	2292.1	1277.68	1423.35	1255.03	1285.86	1454.23	1239.7	1068.66	1389.83	1122.4	1329.02	1155.99	1005.69	1374.52	2007.28	1207.55	1675.43	1425.83	1173.59	1847.4	1109.8	1023.19	1173.91	1542.33	1827.73	1445.73	1047.09	2111.13	1329.16	862.638	695.952	1320.06	1204.21	1093.85	1766.25	1654.46		Dnajc15
8	107772921	107775247	2326	-	Pdf	904.939	862.634	777.993	880.144	1075.99	925.651	833.034	805.442	917.189	770.224	1050.33	920.846	853.345	868.977	679.961	847.828	879.181	792.447	1089.91	986.523	933.019	845.852	566.383	902.139	877.434	827.301	856.419	945.681	894.035	852.974	908.889	807.86	904.826	764.974	483.3	935.147	841.672	753.283	914.376	946.279		Dus2
14	14296781	14303783	7002	+	Pdhb	3550.48	3482.46	3182.22	4076.99	3173.09	3874.95	3412.44	2316.24	3920.53	3144.12	3738.91	3537.27	3480.44	3301.91	3197.5	2961.89	3646.42	3052.74	3791.9	4115.92	3519.5	4065.85	2441.57	4858.95	3902.53	3596.78	4187.51	3659.88	3431.79	3498.19	3699.21	3247.46	3887.63	2459.76	2496.59	4391.78	3095.24	3110.61	3466.83	4048.71		Etfb
2	22785534	22830272	44738	+	Pdss1	116.821	77.7747	130.883	102.584	86.4116	124.571	86.8802	54.7924	83.7185	76.5313	98.8248	98.9964	142.135	103.643	42.7271	104.436	129.928	97.5288	133.311	106.017	96.901	123.722	65.4536	174.461	123.289	121.494	142.974	148.189	120.617	97.3039	107.551	104.558	115.582	111.884	52.4726	138.66	101.157	123.647	118.977	110.276		Mrm3
10	43097482	43340879	243397	+	Pdss2	249.638	202.775	143.122	219.193	206.675	201.16	210.955	117.56	212.812	183.934	217.993	186.888	179.387	187.655	137.678	177.678	202.52	181.899	231.785	229.148	204.179	231.722	109.705	268.652	219.082	245.898	222.17	228.133	236.675	220.379	192.673	189.316	255.847	126.391	85.6132	241.043	156.675	173.023	204.56	219.867		Mipep
8	3671551	3674236	2685	+	Pet100	149.159	186.508	294.631	188.843	192.079	214.78	186.384	139.801	212.812	129.329	248.821	174.995	241.418	188.16	148.917	201.045	177.537	177.154	246.76	152.973	160.242	186.181	142.871	159.201	175.926	131.285	178.176	232.033	171.655	169.267	171.456	177.503	149.764	218.753	146.371	237.888	187.646	179.341	181.059	190.713		Fastkd3
11	95557783	95571600	13817	+	Phb	2128.68	1986.49	1714.35	2086.1	2094.84	2225.23	2062.82	1406.1	1827.01	1774.23	2125.83	1739.87	1818.49	2006.39	1529.71	1884.98	1991.59	1803.3	2364.12	2073.86	2038.67	2181.8	1211.49	2230.95	2036.77	1730.98	2064.86	2292.14	2024.36	1851.41	1966.55	1892.35	1712.1	1489.06	1231.73	2246.62	1652.58	1862.36	2059.71	2300.31		Sod2
15	79113373	79133667	20294	+	Pick1	478.678	537.742	571.965	526.063	615.357	550.042	589.713	397.16	560.505	468.456	541.68	506.295	553.252	477.487	477.659	414.879	483.704	496.664	603.556	497.629	512.383	576.629	438.819	537.304	501.791	393.854	475.87	467.966	538.375	525.719	508.634	511.027	521.054	298.298	392.164	468.836	369.826	535.105	519.677	602.516		Ppox
5	21942158	21962151	19993	+	Pmpcb	1210.12	1055.89	865.544	1197.13	1015.27	1071.28	1188.42	818.151	989.126	1071.99	1081.16	1134.92	1032.73	916.523	980.605	888.389	1115.19	922.148	1118.56	1186.32	1031.88	1228.93	841.92	1167.47	1141.33	981.508	1134.31	1029.53	1089.1	1107.87	1074.04	1033.86	1182.51	812.26	701.476	1186.29	838.029	960.066	1021.2	1191.66		Flad1
1	74324193	74392852	68659	+	Pnkd	531.106	527.103	472.878	482.225	471.732	508.139	511.806	365.388	368.674	393.734	532.872	468.918	529.778	520.981	421.464	466.901	497.528	392.269	543.653	458.296	456.818	485.544	306.153	613.587	473.017	412.609	516.931	446.518	585.187	392.966	481.682	474.765	446.173	404.362	295.504	567.904	415.371	507.674	554.394	523.551		Atp5pb
3	133015871	133083997	68126	+	Ppa2	439.364	374.742	314.029	394.548	368.393	397.602	363.777	346.324	425.623	339.128	442.593	494.404	352.068	408.696	311.883	329.784	363.578	319.509	459.664	417.712	396.726	373.703	265.332	494.187	361.82	385.518	403.278	386.071	382.323	391.637	385.92	347.855	424.332	358.846	212.652	445.486	337.033	324.524	361.05	393.574		Ndufb3
14	25694594	25700891	6297	+	Ppif	480.165	381.379	268.911	343.616	358.507	388.814	383.003	221.9	341.006	304.36	355.959	356.613	341.606	352.102	252.878	290.153	446.22	308.332	401.023	432.103	292.124	458.635	193.868	454.261	454.734	264.408	496.575	472.571	446.591	343.118	365.89	361.737	365.051	221.968	220.691	462.218	248.648	380.398	352.707	474.313		Sqor
1	171104565	171108761	4196	-	Ppox	149.783	161.324	193.974	158.493	161.136	167.633	160.015	150.921	170.849	146.572	187.166	171.597	189.446	157.306	132.059	168.419	177.006	139.192	179.047	160.466	166.057	158.723	130.115	162.518	155.46	118.781	173.777	148.189	155.399	154	174.897	176.245	143.524	154.674	110.469	138.19	165.784	177.665	162.366	193.143		Echdc2
5	122422461	122462345	39884	+	Pptc7	2445.44	2065.51	1864.88	1912.04	1681.03	2059.16	1947.43	1049.19	2126.38	1589.41	1625.95	2106.24	2697.17	2245.97	1522.98	1636.89	2283.21	1521.03	2390.16	1751.85	2040.93	2547.39	811.699	2594.04	1943.43	2042.82	2223.7	1945.07	2366.74	1983.27	2079.18	2050.85	2325	1294.52	818.715	3361.78	1876.73	1826.4	2716.51	2074.43		Bcl2l2
8	85696251	85701440	5189	+	Prdx2	1651.4	1566.75	1236.2	1450.05	1346.88	1477.81	1592.4	1313.8	1414.75	1439.86	1699.91	1496.8	1465.26	1480.47	1441.41	1325.78	1479.32	1469.44	1690.9	1721.45	1463.48	1570.47	982.24	1661.66	1617.15	1444.13	1652.72	1423.4	1490.29	1603.77	1566.6	1464.35	1457.08	1437.59	1057.74	1733.34	1315.33	1407.35	1538.17	1623.54		Rab24
19	6884065	6887475	3410	-	Prdx5	1797.23	1781.28	1654.56	1596.85	1814.62	1965.96	1749.57	1376.2	1497.78	1470.08	1639.8	1612.34	1756.15	1607.88	1467.77	1491.04	1690.35	1647.74	2124.33	1792.15	1610.73	1823.36	1574.58	1928.3	1795.76	1420.94	1835.8	1749.98	1761.67	1738.74	1711.24	1673.04	1409.32	1342.92	2355.74	2013.54	1433.38	1597.15	1793.78	2128.42		Ndufb4
8	84699607	84723072	23465	+	Prkaca	1419.21	1347.17	869.216	1095.97	1311.84	1239.45	1313.68	1096.16	1130	1146.72	1213.28	1258.94	1192	1162.84	1107.05	1098.69	1282.63	1111.96	1415.46	1372.39	1276.12	1195.44	722.012	1187.37	1225.43	1196.14	1220.1	1162.12	1328.38	1190.19	1176.1	1204.2	1017.15	1046.91	604.815	1287.27	1107.65	1083.71	1250.33	1214.75		Dlst
6	71857622	71885747	28125	-	Ptcd3	990.446	927.046	953.091	1079.1	858.221	1010.51	1030.21	676.761	1150.98	1000.14	1054.73	1012.59	985.788	935.237	873.833	970.833	1114.67	937.964	1013.74	997.144	1006.03	1154.58	742.421	1121.04	1037.87	1066.95	1117.45	1011.97	1002.62	1038.18	1055.12	971.46	1098.27	844.525	563.39	1250.64	956.448	864.275	1017.99	1118.17		2310061I04Rik
2	32285902	32292753	6851	+	Ptges2	602.876	522.061	416.258	435.014	513.767	573.621	532.782	467.061	398.648	456.961	477.824	440.035	400.687	513.395	379.317	446.179	541.116	406.505	715.538	498.881	476.202	559.213	357.178	474.286	535.533	366.763	551.393	538.161	544.223	440.095	510.354	521.567	458.653	371.218	361.785	627.217	378.935	508.097	552.791	605.545		Mtg1
2	90741057	90748396	7339	-	Ptpmt1	426.881	477.249	525.303	532.808	508.512	477.755	400.336	266.892	506.552	301.767	469.016	412.852	514.69	449.663	272.546	454.115	468.294	436.557	615.923	550.704	522.724	465.453	257.679	497.503	443.696	425.112	458.272	503.063	477.902	435.448	520.676	437.661	561.616	392.43	262.363	523.102	337.033	448.594	537.837	499.256		Cyb5b
4	155973316	155976220	2904	-	Pusl1	74.2708	65.8381	104.755	76.6457	92.1832	77.0579	63.5609	59.4457	50.8565	65.5233	63.5906	74.2009	83.9381	92.419	71.1985	83.0661	92.4568	51.1463	106.318	71.6571	75.9306	76.431	43.0262	58.2479	77.9689	51.7533	83.5507	74.4749	72.3415	74.0081	74.412	81.4925	64.6633	74.1524	93.8415	67.6616	61.9266	78.8816	87.8834	93.9127		Mrpl19
5	110422152	110434035	11883	-	Pxmp2	607.869	580.317	435.655	526.063	493.333	588.289	601.103	257.36	572.494	502.944	647.374	570.857	618.633	431.454	441.132	386.659	526.764	446.048	612.667	642.489	483.955	604.084	321.46	703.138	575.367	468.873	617.384	454.317	632.651	555.595	580.886	469.706	496.094	327.467	389.402	674.543	415.371	447.75	517.541	589.754		Rbfa
11	120529825	120534575	4750	-	Pycr1	56.1686	70.0189	59.2407	64.0718	65.9723	62.8626	73.1152	55.6025	53.9523	34.4876	63.8566	45.8724	38.5598	66.2608	33.7171	72.7466	52.6232	53.7788	68.3635	56.8187	67.8443	60.9442	25.5127	79.6005	52.0043	60.4326	37.395	52.6462	46.8149	45.1379	56.7697	74.2085	74.8822	79.5467	13.8086	49.2183	60.1194	54.8609	72.6374	48.5894		Lonp1
1	180731839	180735654	3815	+	Pycr2	166.009	173.087	159.373	151.749	219.519	195.922	179.792	154.098	143.873	137.95	171.752	144.413	135.798	180.573	129.249	179.441	199.331	173.99	207.044	177.324	173.81	176.805	117.359	175.784	156.566	114.614	173.777	185.237	161.902	169.931	186.365	180.883	159.125	205.938	71.8046	185.515	134.813	179.353	194.946	184.032		Fam185a
6	57661724	57669064	7340	-	Pyurf	473.064	548.949	571.437	613.74	527.195	594.575	508.81	357.445	542.52	376.49	579.113	530.081	564.985	538.179	328.742	504.376	588.955	439.721	665.405	613.143	496.878	654.313	290.845	640.121	583.112	418.86	599.053	579.108	512.363	489.879	576.872	524.097	533.535	454.3	287.218	580.523	395.331	532.573	510.064	592.791		Prkaca
5	45591374	45607572	16198	-	Qdpr	525.488	562.392	445.092	606.996	549.38	590.908	515.403	403.515	506.552	422.473	640.768	470.617	400.687	531.604	331.551	563.014	601.713	487.173	622.434	600.031	502.047	610.781	324.012	537.304	540.513	489.712	544.794	563.509	550.725	454.034	544.76	505.545	555.376	608.09	323.121	629.11	500.995	504.72	596.053	589.754		Gcdh
10	43750186	43777733	27547	-	Qrsl1	259	204.455	195.023	242.798	233.53	216.876	245.715	125.503	224.801	224.17	244.417	236.158	201.182	219.52	165.776	220.444	231.223	196.134	289.731	256.621	237.132	306.06	91.8458	228.852	257.808	218.808	278.629	214.484	253.581	251.578	220.771	227.685	215.286	118.436	57.996	292.786	191.289	248.984	237.674	273.315		Dnlz
13	55467036	55469794	2758	-	Rab24	474.313	497.415	485.459	391.175	521.357	477.232	450.678	627.514	413.634	333.38	546.084	434.939	405.716	494.174	424.273	455.878	425.239	371.706	720.747	498.881	462.633	440.004	456.678	407.953	449.782	366.763	456.072	425.069	492.857	420.845	602.676	442.299	421.212	482.141	419.781	526.888	391.687	430.447	463.063	591.576		Mtres1
18	80235479	80243835	8356	-	Rbfa	382.263	399.047	304.122	439.529	464.881	378.243	421.741	413.848	295.055	341.348	434.482	292.922	278.397	371.154	289.974	391.082	382.018	337.178	495.936	445.999	388.046	382.108	238.502	380.286	407.875	385.49	390.079	349.626	350.969	378.012	402.904	364.058	318.367	321.702	254.078	313.184	315.691	346.367	400.389	439.142		Sucla2
17	26057431	26063500	6069	-	Rhot2	1831.72	1538.17	1276.04	1480.4	1695.43	1562.14	1628.91	891.228	1183.95	1244.43	1255.11	1369.38	1388.15	1361.63	1160.43	1189.96	1562.75	1293.85	1895.95	1600.29	1654.75	1621.39	821.513	1744.58	1441.74	1227.41	1546.4	1476.04	1680.79	1429.15	1449.06	1528.86	1288.6	757.462	662.812	1807.83	976.485	1395.16	1738.49	1725.53		Mrpl49
10	4353169	4382389	29220	-	Rmnd1	257.068	234.518	280.894	232.289	217.043	216.399	246.645	208.144	193.271	179.032	279.568	223.798	249.125	209.786	193.251	241.699	217.62	236.786	271.057	248.326	194.142	263.861	97.2645	314.064	267.096	225.585	299.298	194.17	247.776	191.197	231.056	226.576	265.887	180.3	91.6074	318.51	184.388	217.235	229.271	312.877		Sco1
2	155986073	155987715	1642	+	Romo1	911.8	1023.95	1360.94	805.955	1150.13	1130.97	914.547	671.997	950.16	661.012	1122.99	915.748	1129.98	914.006	778.304	904.71	942.432	754.488	1222.1	897.234	927.85	964.396	765.384	822.537	952.673	771.035	854.226	894.982	906.383	870.901	826.89	1006.86	829.945	820.196	778.804	972.375	834.385	942.743	976.338	1056.21		Gtpbp3
6	113392280	113396310	4030	-	Rpusd3	59.9132	58.2557	41.9403	30.3498	76.4813	56.5763	49.1431	31.7729	41.9629	57.4794	57.2507	52.6683	35.2068	60.6969	59.0049	63.9287	68.0382	36.3798	69.0146	62.4381	71.0749	59.6048	12.7564	76.2838	63.069	37.5099	65.2579	76.0445	66.9714	50.4483	53.3292	52.2833	49.9214	39.3314	13.8086	60.5763	54.6541	59.5029	65.694	75.3135		Atp5c1
11	94430624	94440034	9410	-	Rsad1	151.655	112.59	142.073	74.1884	147.708	100.58	126.453	96.9072	164.854	137.95	134.319	113.832	139.151	135.556	129.249	115.513	144.05	129.702	125.008	132.993	133.104	147.338	107.153	149.251	137.203	97.9425	130.516	122.841	143.696	136.078	125.008	153.898	127.924	104.736	91.1366	121.153	98.3773	122.382	133.524	134.228		H2-Ke6
10	43777803	43823860	46057	+	Rtn4ip1	356.357	313.685	237.487	330.476	286.66	374.031	356.586	192.226	356.684	273.027	288.456	293.924	256.507	322.707	221.971	252.629	403.447	319.51	343.772	380.871	288.824	417.23	96.9484	444.437	383.391	277.157	395.949	292.479	306.897	372.389	328.575	352.491	302.649	207.264	55.2343	421.512	255.052	349.42	341.821	369.885		Nudt6
15	84076441	84100285	23844	+	Samm50	2482.03	2295.5	1634.62	2296.47	2331.8	2346.34	2566.82	1984.22	2418.86	2276.18	2417.74	2220.56	2347.12	2254.89	2152.27	1969.45	2332.43	2269.78	2565.91	2561.84	2410.08	2612.56	1678.74	2819.19	2385.56	2142.23	2457.07	2246.24	2476.64	2316.64	2201.4	2349.79	2358.79	1657.66	1706.74	2749.28	2022.2	2070.79	2492.64	2524.22		Mrpl37
7	28441393	28453305	11912	+	Sars2	151.655	142.279	107.472	118.027	112.678	135.154	125.854	79.4321	140.875	120.707	125.511	112.133	77.1196	123.923	95.5317	95.6727	118.535	101.231	149.749	127.374	111.781	147.338	76.5382	112.767	122.819	114.614	138.581	144.29	113.136	118.155	116.98	122.697	96.7228	87.5014	74.5663	126.832	78.3375	125.758	149.547	132.406		Gatb
11	66943496	66958267	14771	+	Sco1	112.337	108.669	87.0262	97.7938	116.181	115.772	113.269	79.4321	83.9258	77.5971	79.2703	107.036	93.8847	107.737	98.3415	104.49	129.166	107.558	121.752	114.886	89.1667	117.87	86.7433	119.401	130.564	143.788	118.051	128.691	124.84	108.862	107.232	111.734	118.563	89.711	88.3749	114.843	85.6247	121.956	136.195	133.621		Coq3
13	74470374	74498360	27986	-	Sdha	14257.5	12964.2	8050.97	11860	10777.4	12760.6	13924.9	7133.01	12768.7	11248.7	9789.88	12242.8	12438.1	10698.8	10955.2	9125.94	12669.5	11665.3	12331.5	13110.8	11959.3	14424.3	9182.03	13863.8	12629.3	10481.9	13121.2	11344.3	13279.8	13062.1	11811.5	12224.2	11906.3	5961.14	7210.84	15278.5	9094.43	11061.6	11962.2	13107.6		Mrpl2
7	30020834	30021801	967	-	Sdhaf1	227.171	196.613	191.353	192.215	257.467	201.684	205.562	238.296	128.886	132.203	229.003	158.005	139.151	202.829	123.629	215.153	237.602	161.336	341.167	184.193	209.348	205.603	114.807	199.001	196.399	131.285	223.637	235.933	213.918	165.948	232.813	193.111	152.884	193.564	132.562	265.652	147.566	209.738	204.025	272.708		Fxn
6	6956018	7039221	83203	+	Sdhaf3	112.337	124.354	179.819	121.399	145.956	128.344	142.035	108.028	143.873	106.337	132.117	108.735	125.738	126.452	140.488	146.816	150.428	150.264	145.191	122.379	125.996	121.888	94.3971	152.568	128.351	108.362	143.714	130.641	146.947	124.129	121.567	133.66	159.125	98.5495	66.2812	124.308	85.6247	115.208	140.468	134.228		Ppa2
1	24035020	24044722	9702	-	Sdhaf4	282.091	295.2	478.12	259.659	269.728	342.601	293.66	200.169	335.703	293.145	354.514	348.291	385.598	343.443	289.405	292.309	424.175	279.966	408.879	349.029	283.007	315.436	158.179	315.085	352.965	370.931	407.679	317.827	293.243	321.94	344.059	332.673	262.088	273.994	110.469	420.248	324.281	348.578	348.232	325.549		Mpc1
4	140688582	140706510	17928	+	Sdhb	6426.93	5821.64	4590.27	6009.26	4600.99	6482.43	6181.84	2668.92	5799.86	4124.13	6328.41	5285.48	6350.6	4968.06	4540.53	4144.3	5766.94	4621.81	6452.92	6315.63	4970	6626.13	2676.29	6454.28	6454.88	4855.44	7295.79	5816.4	5917.75	5969.56	5400.06	5367.21	5575.59	2875.57	2593.25	7367.92	4290.36	5143.02	5294.24	7331.93		Twnk
1	170956726	170978173	21447	-	Sdhc	3754.56	3309.38	2526.91	2717.99	2710.12	3533.4	3403.45	2286.06	3039.31	2580.82	3406.42	3036.07	3121.67	3059.12	2618.69	2519.23	3298.26	2484.9	4095.95	3595.81	2908.9	3365.32	1859.88	3704.74	3551.78	3032.05	3729.23	3002.78	3507.22	3085.31	3054.67	3116.33	2773.76	2016.95	1883.49	4121.08	2594.25	2944.34	3235.57	3516.05		Mecr
9	50507640	50515150	7510	-	Sdhd	4619.56	4229.15	4276.87	4228.74	3968.85	4644.5	4252.07	2444.92	4855.71	3523.49	4930.17	3979.01	4496.41	4197.7	3430.71	3743.14	4590.45	3970.14	4980.12	5000.67	4283.23	4886.25	2487.49	4991.62	4636.13	4071.91	4699.3	4404.73	4646.38	4199.16	4312.78	4329.81	4542.85	2935.27	2474.5	5710.58	3752.91	4091.36	4568.14	4905.71		Atp5l
14	56134742	56137690	2948	-	Sdr39u1	1177.38	1043.54	833.314	1130.13	1185.06	1088.91	1080.99	742.561	1049.14	996.81	1048.94	930.909	936.183	1052.02	960.661	907.477	1064.42	865.811	1275.36	1151.99	1067.75	1103.17	669.974	1166.04	1037.73	1034.25	1075.84	1046.96	1146.66	988.034	1001.88	1003.45	957.499	701.093	687.031	1222.02	821.58	934.785	1088.78	1225.3		Trmu
10	127352992	127358314	5322	-	Shmt2	475.561	378.661	299.35	350.709	353.799	354.652	421.312	339.97	353.687	485.701	339.101	346.591	293.389	312.083	337.171	331.548	343.381	321.091	414.739	373.38	370.882	354.28	318.909	404.636	357.943	237.563	379.083	360.724	381.672	387.655	365.277	351.645	330.73	337.19	265.125	362.198	238.656	339.716	355.709	396.002		Tmem70
7	140443576	140462223	18647	-	Sirt3	279.593	252.449	215.303	316.987	262.774	274.45	284.072	138.212	191.83	189.682	200.377	237.347	260.627	239.745	182.634	198.525	258.332	205.625	295.224	268.304	272.669	273.052	109.705	305.135	275.21	204.22	370.126	263.231	262.482	248.258	266.47	244.829	218.406	149.339	74.5663	319.774	188.792	227.217	234.308	299.433		Atpif1
13	43524192	43548680	24488	+	Sirt5	102.352	75.0603	74.9684	91.0494	71.8106	74.3874	103.081	41.3047	95.9152	60.3533	88.0781	101.939	72.0901	81.435	59.0049	73.6283	88.237	88.5769	92.4535	115.511	69.7826	93.0906	45.9229	89.5506	111.754	58.3487	106.319	85.7938	96.8809	104.879	91.1756	70.8353	84.2424	50.8215	44.1875	85.1855	89.2683	78.9153	84.3875	105.075		Bad
11	70534853	70537866	3013	-	Slc25a11	4277.55	3582.73	2516.94	3355.34	3055.16	3860.81	3653.36	2368.67	3482.92	2698.66	3542.94	3352.08	3430.15	3369.69	2638.36	2863.57	3629.94	2880.33	4047.77	3821.84	3282.37	3818.05	1604.75	4334.91	3706.14	3227.93	3990.27	3911.42	3758.85	3236.66	3469.26	3237.77	3045.21	2125.66	1505.14	4547.64	2758.21	3160.41	3542.14	4165.33		Guf1
2	71104614	71198100	93486	-	Slc25a12	6116.76	5600.4	3684.46	5297.73	5230.49	5424.51	5738.95	3800.03	5443.19	5081.18	4811.26	5237.95	5520.76	4857.77	4282.07	3697.73	5187.91	5074.19	5772.49	6015.29	5678.87	6218.32	3479.94	5910.34	5460.45	4836.69	6091.72	5771.58	5533.91	5569.22	4947.57	5261.21	5463.28	2536.21	2844.57	5986.33	4206.54	4819.74	5520.44	5640.01		Pdhb
8	22865566	22888638	23072	-	Slc25a15	260.248	258.229	230.148	242.798	255.132	235.735	258.3	174.751	305.73	198.304	209.186	253.148	233.036	222.556	244.449	249.984	267.901	192.971	275.407	314.689	266.208	282.62	102.051	344.936	276.066	208.388	285.229	261.281	288.042	258.216	247.149	244.128	305.769	162.629	69.0429	244.83	204.042	231.682	269.721	283.032		Yars2
11	115505007	115519122	14115	-	Slc25a19	567.306	509.737	431.459	505.83	602.508	571.526	492.029	308.197	350.69	408.104	596.728	450.23	477.807	588.764	379.317	529.509	558.656	400.177	637.406	521.358	549.861	517.689	239.82	630.17	524.468	470.958	552.126	508.913	531.217	469.966	524.689	541.806	439.933	323.048	168.465	584.941	460.916	517.798	586.444	569.1		Lactb
17	57350711	57366864	16153	-	Slc25a23	361.976	283.997	274.185	232.682	280.82	304.883	295.458	252.594	254.775	229.917	312.677	361.883	271.595	305.002	272.546	261.446	268.963	240.423	335.958	335.293	279.777	293.336	155.628	268.652	310.366	245.898	373.216	280.78	341.358	278.793	309.08	277.86	218.406	230.686	132.562	299.096	278.736	310.175	265.981	364.42		Mcee
2	32304499	32341483	36984	-	Slc25a25	2908.2	868.788	4346.03	3321.64	1939.98	1648.04	2885.01	1155.27	3545.85	1339.27	5507.12	2107.84	2171.08	1760.6	1202.57	1681.36	2228.33	439.721	3635.85	1315.54	3714.05	4128.31	2100.84	1366.48	2052.68	1958.86	3336.24	4383.32	4479.94	894.128	2856.22	2295.61	2967.2	2396.69	737.379	4468.69	1313.52	4570.84	2793.42	2422.75		Mrps12
12	108791804	108801803	9999	-	Slc25a29	178.491	126.594	74.9684	131.516	101.586	134.107	100.084	34.9501	110.902	57.4794	74.8664	120.627	144.18	105.208	84.2927	87.7367	97.2733	68.0144	117.195	161.715	144.088	131.934	38.2691	152.568	157.673	58.3487	149.58	130.641	152.148	122.802	81.4273	115.951	143.524	35.796	60.7578	104.747	85.6247	90.3095	105.217	155.486		Opa3
11	68858957	68863342	4385	+	Slc25a35	80.5083	50.9738	57.668	67.444	55.4635	60.2433	70.1187	25.4183	83.9258	37.3616	52.8468	64.5612	31.8537	58.6737	42.1464	52.0248	72.8221	52.1971	61.2016	75.5502	62.029	80.3659	10.2051	33.1669	57.5367	35.426	65.9912	107.242	58.5186	64.3879	67.0915	64.0891	59.2817	45.5184	11.0469	61.2073	40.0796	64.5671	59.2849	71.6694		Abcb10
11	102293806	102298344	4538	-	Slc25a39	569.799	522.061	449.286	482.225	563.976	504.996	562.148	578.266	476.579	433.969	493.237	443.433	358.774	494.174	373.698	528.625	568.225	525.134	586.624	526.354	452.941	518.36	382.691	553.887	514.51	579.319	541.128	526.462	591.688	452.707	458.172	513.556	393.131	546.663	375.593	487.766	486.421	427.071	509.529	610.404		Shmt2
8	46660205	46664100	3895	-	Slc25a4	55927.7	53306.8	48483	55101.8	58333.5	56863.9	53174	29658.4	54917.5	44259.1	57061.4	48385.2	56602.4	51035.5	42284	44065	52017.8	45484.2	62982.3	59743.3	53729.4	60997.1	30380.6	69368.5	56085.5	49654.7	55819	57142.6	55615.5	51706.2	51787.2	49579.7	56639	30267.1	28409.8	69096.8	40039.6	47399.4	55572.4	65890.9		Guk1
8	70636990	70664932	27942	-	Slc25a42	614.591	591.52	592.407	445.13	586.161	571.002	577.656	446.409	629.151	557.55	557.094	484.209	461.041	548.295	556.332	424.503	535.269	466.61	671.21	513.242	524.016	702.532	298.499	597.004	539.959	489.712	605.652	604.456	587.137	527.716	464.479	563.731	539.776	265.156	259.601	622.169	417.193	481.088	531.892	696.651		Nudt2
12	108817055	108822742	5687	+	Slc25a47	98.6071	66.6581	78.6381	60.6996	72.9782	100.58	83.3034	27.0069	86.9232	14.3698	68.2605	83.2499	51.9719	77.3885	22.4781	82.887	80.7953	37.9615	76.8276	69.9307	76.244	102.467	22.9615	102.817	89.0712	47.9293	72.5903	66.2952	81.2759	73.0172	71.6789	83.0629	78.0023	32.7025	27.6172	71.3034	60.1194	80.6034	91.8648	95.3567		Mrps21
5	67464298	67513486	49188	+	Slc30a9	1334.94	1371.81	1270.8	1463.53	1364.41	1342.11	1370.61	1032.62	1423.74	1368.01	1398.25	1326.91	1440.12	1280.2	1202.58	1117.65	1343.75	1145.17	1582.12	1456.06	1408.58	1409.76	969.486	1635.13	1324.45	1427.46	1489.93	1398.05	1342.03	1263.2	1373.94	1232.04	1566.29	898.874	1027.36	1554.16	1242.47	1129.73	1483.19	1504.45		Fdps
12	87490666	87496695	6029	+	Slirp	404.412	453.162	770.647	495.713	506.758	562.095	430.899	362.211	539.523	359.246	603.329	516.489	558.279	417.797	429.893	484.095	479.456	403.332	559.276	465.164	461.987	464.783	423.511	530.67	520.596	466.79	489.067	540.111	434.338	452.04	473.654	493.317	433.693	491.422	342.453	556.544	451.807	530.883	531.426	521.12		Mrpl18
15	82230247	82233264	3017	+	Smdt1	1011.03	1063.17	881.796	927.355	1075.99	1023.09	1015.22	934.122	827.269	905.3	1200.06	1004.1	801.373	998.464	812.02	887.067	870.144	798.773	1192.13	1176.96	1075.17	947.648	829.164	1101.14	989.188	864.811	913.611	902.784	1011.07	917.362	932.399	955.855	951.628	856.895	880.987	1036.11	927.297	851.188	1061.79	1089.01		Mrpl13
5	53424448	53435883	11435	+	Smim20	944.257	927.051	854.535	762.117	911.352	921.984	904.951	681.528	980.134	646.643	960.051	917.448	927.112	871.506	786.732	895.444	1025.36	787.701	1082.75	932.202	917.512	990.51	380.14	951.89	871.902	848.14	839.554	820.89	918.743	825.095	939.854	881.225	858.025	678.798	417.019	991.938	754.226	895.499	865.773	975.432		Ndufa12
17	13226726	13237007	10281	+	Sod2	3539.87	3577.13	2603.97	3294.64	2857.83	3498.83	3672.54	2079.53	3324.06	2925.7	3139.98	3256.94	3274.23	2974.15	2565.31	2558.03	3582.64	3003.7	3293.82	3846.19	3246.18	3960.7	2183.89	3830.78	3511.4	3111.24	3624.38	3096.38	3363.52	3584.48	3093.09	3150.91	3419.62	1860.51	1839.3	3806.84	2785.53	2961.65	3211.53	3431.63		Mrps27
8	123792247	123824500	32253	+	Spg7	1720.04	1497.82	1008.13	1315.16	1675.52	1430.63	1587.56	984.965	1261.89	1376.63	1268.32	1399.95	1302.66	1299.39	1418.92	1166.57	1215.65	1442.54	1800.2	1487.87	1619.88	1539.02	1211.85	1565.48	1301.23	1177.39	1408.57	1339.55	1503.96	1363.44	1529.88	1385.96	1294.84	901.096	1021.84	1577.54	976.489	1297.7	1492.26	1481.4		Uqcc3
6	85110662	85114747	4085	-	Spr	533.602	556.791	484.411	522.691	590.832	570.478	565.744	565.557	455.597	436.843	702.423	443.433	494.571	558.917	379.317	491.149	571.946	512.48	763.067	585.67	545.338	651.634	311.255	557.204	551.577	416.776	541.861	594.707	537.071	490.543	505.193	570.056	474.254	448.113	303.789	586.833	519.213	523.289	642.52	649.276		Mrpl3
10	128045779	128047664	1885	-	Spryd4	495.526	441.392	366.964	482.225	486.903	475.124	450.674	352.679	446.605	405.23	473.399	394.163	353.744	458.256	354.001	440.871	507.624	381.197	541.685	508.228	429.678	448.035	324.012	494.157	509.528	439.699	489.064	442.595	422.625	434.781	443.821	443.561	436.798	360.552	295.504	501.005	384.4	441.835	490.83	481.014		Mrps35
2	122607279	122651472	44193	+	Sqor	602.255	559.035	563.052	674.44	663.232	561.575	531.586	614.804	659.417	721.368	744.26	657.504	610.248	519.972	654.673	466.021	478.927	624.783	646.526	558.199	600.262	579.307	571.485	600.321	567.624	587.656	544.065	608.354	658.011	557.588	540.169	561.206	639.618	425.135	519.203	625.327	537.431	451.128	629.706	678.433		Ndufaf1
14	73790226	73833585	43359	+	Sucla2	6947.95	7101.68	7412.51	8376.55	6845.11	7640.89	7242.37	4670.54	8539.45	6842.98	7292.68	7146.17	8077.48	6469.57	6633.82	6478.42	7554.78	6540.37	7562.88	7958.51	7476.36	7868.06	4980.07	9678.1	7968.37	7183.11	8167.1	7583.26	7028.02	7939.02	7360.56	6777.45	8823.8	4644.93	4189.49	8796.08	6259.78	5983.43	7108.81	8049.76		Mrpl53
6	73225488	73253891	28403	+	Suclg1	3623.5	3483.02	2640.67	3615	3425.89	3605.69	3713.3	2487.81	3611.81	3523.49	3893.05	3362.28	3430.15	3058.11	2843.47	2848.14	3341.84	3350.1	4082.28	3875.54	3571.84	4084.6	2599.75	4427.78	3513.61	3436.32	3713.1	3381.05	3444.8	3791.59	3590.25	3212.47	3382.18	2282.55	2391.65	4096.47	3093.42	3111.04	3526.11	3942.42		Naxe
11	105956917	105964860	7943	+	Taco1	713.965	677.223	572.486	778.978	711.1	719.776	755.724	420.99	797.295	704.122	631.96	609.933	551.573	714.2	457.99	613.716	728.221	613.711	762.416	755.502	712.687	803.659	359.729	653.388	705.931	646.003	714.171	766.294	613.795	814.474	595.795	755.999	804.983	369.45	220.937	808.315	546.54	635.965	773.908	775.001		Smdt1
11	6565598	6576068	10470	-	Tbrg4	639.076	501.337	461.867	542.925	523.692	573.623	543.568	381.274	479.576	405.23	502.045	453.626	466.071	536.662	362.459	456.762	570.351	414.413	623.086	524.483	502.046	561.892	520.46	610.271	547.704	410.524	568.258	592.757	578.681	512.447	529.275	569.21	405.612	434.854	538.535	577.997	417.192	524.556	522.351	620.73		Dhrs1
11	117758775	117764353	5578	-	Tha1	104.848	105.869	104.851	67.444	91.0768	101.628	113.868	73.0776	77.9311	63.2273	127.713	79.852	67.0605	102.173	67.4342	77.1554	102.057	82.2499	130.867	73.677	87.2283	119.879	45.9229	59.7004	78.0064	47.9293	82.1223	97.4929	88.4282	92.931	95.763	97.8202	84.2424	65.847	13.8086	106.64	63.7631	95.3736	104.683	103.252		Tmem177
10	80735284	80736804	1520	-	Timm13	830.671	793.735	694.637	640.718	927.699	918.317	708.379	768.903	665.412	646.643	845.549	698.28	784.608	868.977	842.927	763.618	773.403	691.216	1034.57	748.633	821.238	740.036	691.395	726.355	802.747	620.997	691.441	914.484	797.804	661.802	697.866	793.103	655.219	783.977	839.562	892.239	706.859	723.32	868.443	909.229		Fam162a
X	7765575	7773892	8317	+	Timm17b	317.041	310.884	303.02	249.543	356.134	331.078	355.988	320.906	305.73	252.909	319.283	331.301	291.713	355.583	238.829	290.102	318.93	262.567	430.366	323.429	339.866	329.501	232.166	252.068	317.005	320.918	314.558	333.426	320.552	288.086	309.653	315.809	240.247	311.999	204.367	347.052	329.746	301.735	337.55	352.272		Pmpcb
11	76297751	76307140	9389	+	Timm22	477.432	434.677	483.363	505.829	505.011	534.858	473.45	378.097	494.562	428.222	442.593	453.628	422.482	520.984	435.512	468.221	482.647	406.505	600.302	528.225	553.09	516.353	275.538	470.97	470.808	437.615	457.538	514.762	477.252	456.026	466.201	492.476	424.333	434.853	135.324	571.057	440.875	405.128	551.185	558.17		Fahd1
8	4309731	4325906	16175	-	Timm44	931.775	948.337	841.952	998.171	919.526	968.083	972.672	641.812	1112.02	859.317	1087.76	818.908	898.611	936.755	741.776	854.441	957.85	986.999	1117.26	1063.95	982.126	1060.16	826.612	1184.06	986.975	800.211	1028.73	937.882	945.401	960.509	1031.6	927.606	992.189	735.365	925.175	1147.16	834.385	925.462	973.661	1118.77		Timm44
7	28005251	28011472	6221	-	Timm50	371.337	366.899	322.941	337.22	357.885	393.415	393.144	281.19	308.727	319.011	400.755	319.408	311.831	341.42	227.59	356.678	377.399	298.947	451.85	365.888	372.82	405.848	260.23	388.053	366.796	287.576	364.418	432.869	348.511	359.112	385.346	367.669	346.33	326.141	243.031	385.543	251.409	353.642	417.665	382.034		Suclg1
9	50515201	50516621	1420	+	Timm8b	1206.31	1307.33	2186.96	1320.08	1484.78	1543.94	1260.85	962.502	1395.13	1127.84	1627.76	1326.79	1612.12	1334.77	1272.82	1325.95	1400.4	1290.87	1620.32	1400.76	1457.95	1368.92	1017.85	1325.46	1474.13	1400.38	1316.55	1530.37	1257.28	1256.83	1363.67	1405.95	1579.32	1117.18	1232.49	1578.39	1280.82	1458.69	1557.91	1583.46		Mrpl58
16	38318205	38343026	24821	-	Timmdc1	479.305	442.52	424.122	478.852	476.986	447.372	442.887	446.409	431.618	387.986	486.631	397.561	477.806	465.849	334.361	424.575	456.068	438.139	558.628	470.159	466.51	504.966	250.025	593.687	448.675	502.216	502.266	446.518	441.491	469.302	452.437	445.672	380.651	372.102	234.746	523.102	415.371	410.191	476.415	522.336		Mrpl14
11	60755278	60769865	14587	-	Tmem11	546.71	587.593	546.28	482.225	717.523	649.046	544.175	495.656	530.531	451.213	653.98	606.538	670.606	568.524	472.04	618.129	661.771	480.846	757.201	576.93	626.745	630.876	627.613	653.388	638.982	612.661	633.515	661.003	608.591	570.202	540.752	618.968	533.536	471.088	745.663	629.735	493.709	608.525	599.791	722.159		Park7
7	45546493	45566838	20345	+	Tmem143	733.936	748.923	515.342	566.53	688.331	677.868	752.727	443.231	596.473	623.651	594.527	650.709	635.398	647.939	500.137	469.987	654.336	593.149	760.463	720.536	676.504	754.77	390.345	673.288	661.118	537.642	627.649	657.102	698.973	643.879	591.781	640.048	552.256	339.399	245.793	671.388	493.708	584.48	708.214	739.166		Eri3
1	119835631	119840914	5283	-	Tmem177	237.156	205.576	160.946	192.215	234.698	229.972	228.335	171.573	224.801	238.539	220.195	217.469	164.298	202.829	171.395	196.195	203.051	218.279	229.832	228.524	200.948	229.713	135.217	235.485	232.913	202.137	235.368	200.835	217.819	242.284	220.771	213.771	190.326	170.583	118.754	232.209	185.824	168.381	229.662	207.112		Aldh7a1
1	16735415	16748500	13085	+	Tmem70	990.432	1096.27	1135.08	1294.93	1133.82	1191.04	1109.41	950.847	1104.62	1000.38	1243.05	895.386	1056.2	1049.57	871.024	1075.18	1369.89	1015.48	1171.95	1266.02	1007.04	1098.07	665.881	1074.61	1110.99	1086.81	1183.61	1031.47	966.222	1191.66	1004.1	1022.76	1171.78	839.642	621.386	1209.39	982.1	1101.41	1183.39	1141.56		Slc30a9
1	171045372	171050084	4712	-	Tomm40l	743.881	594.143	608.706	583.145	556.148	704.324	617.013	462.872	539.371	413.49	602.411	591.765	557.67	650.384	495.916	574.446	662.294	485.481	769.32	659.544	626.498	702.799	306.005	713.088	589.299	583.059	667.924	722.793	609.966	516.654	640.501	618.473	552.099	459.321	236.836	829.114	483.976	545.435	677.342	806.572		Timm13
5	24043942	24049144	5202	-	Tomm7	608.493	669.941	1010.76	617.113	671.4	800.45	639.459	602.096	797.295	643.769	957.849	713.571	881.846	651.48	724.917	704.539	676.129	697.543	791.064	733.024	681.027	688.468	627.613	590.371	692.653	660.591	670.91	772.144	700.273	678.397	725.964	696.969	702.02	742.436	563.39	818.412	644.918	631.323	720.498	784.719		Nfs1
X	133123704	133177734	54030	-	Trmt2b	224.674	185.971	223.856	276.52	176.899	224.211	207.36	154.098	305.73	163.816	231.205	265.041	214.593	203.334	171.395	174.151	255.674	221.442	213.555	231.022	189.317	249.804	91.8458	331.669	261.128	193.801	321.156	226.184	208.067	215.069	193.246	214.615	234.007	149.813	44.1875	280.164	194.933	213.536	230.196	268.456		Mrps15
15	85763528	85781595	18067	+	Trmu	117.33	94.6656	115.86	121.399	109.759	114.2	105.478	71.4889	101.91	94.841	103.492	90.0459	98.9143	112.289	95.5317	107.136	108.436	113.885	110.033	127.374	100.797	111.173	84.192	109.451	116.18	108.362	113.651	111.142	116.387	101.56	122.714	109.204	106.083	104.736	96.6601	128.725	91.0901	94.9516	126.047	111.148		Mrpl33
2	29664696	29677684	12988	-	Trub2	507.808	431.217	444.389	356.71	448.93	420.223	455.86	349.062	485.104	431.095	448.299	400.209	410.105	425.066	392.781	368.307	491.145	391.964	522.833	465.438	438.188	495.32	496.836	507.453	441.04	341.018	436.747	399.227	487.78	445.529	412.934	515.17	396.252	341.432	425.305	536.789	312.594	447.216	491.215	503.771		Slc25a39
10	126858201	126866684	8483	-	Tsfm	209.072	146.76	131.588	225.937	179.818	179.682	167.805	125.503	170.849	117.833	162.944	171.597	124.062	173.998	146.107	145.934	166.375	110.721	214.206	171.705	158.949	170.778	109.705	119.401	183.121	154.207	164.978	157.939	172.955	159.974	148.519	174.137	131.044	146.719	88.3749	162.168	153.031	119.85	197.082	190.106		Nit2
15	78283756	78290066	6310	-	Tst	204.703	245.346	229.099	263.032	340.37	215.828	298.454	189.049	197.825	221.296	242.215	191.985	216.27	183.608	118.01	220.003	259.396	202.461	282.569	279.723	251.993	332.849	147.974	169.151	237.892	166.711	282.296	265.181	231.474	261.534	198.407	271.957	255.847	145.394	196.082	212.648	160.319	199.609	212.571	324.942		Isca1
4	21757382	21767212	9830	-	Tstd3	214.032	170.666	244.217	213.648	217.88	227.908	201.297	134.99	317.806	206.085	259.247	188.692	189.545	198.475	160.683	163.182	196.423	199.552	246.903	284.107	215.552	223.686	153.072	252.068	245.841	175.204	287.028	281.878	186.33	207.274	224.589	224.909	221.526	204.273	96.6577	257.062	183.805	188.684	210.465	233.692		Mrps7
7	126086527	126089904	3377	+	Tufm	1653.89	1311.84	737.627	1139.8	1223.11	1238.94	1411.38	1019.91	1067.06	1146.72	1164.84	1121.33	1039.44	1063.22	946.884	904.276	1099.27	1088.23	1330.19	1338.06	1327.79	1273.14	1033.26	1552.21	1175.61	966.918	1256.78	1107.52	1402.48	1199.47	1207.05	1154.01	892.344	824.632	795.372	1343.44	932.759	1025.93	1225.75	1323.47		Ndufs4
19	44994102	45001204	7102	+	Twnk	600.306	530.98	401.444	552.043	575.995	487.332	533.776	371.9	371.483	598.659	469.552	474.538	462.673	471.23	482.318	492.231	522.557	482.186	655.746	518.609	520.786	528.46	430.005	658.318	506.39	483.11	508.087	549.622	578.578	524.595	490.853	558.949	502.746	319.055	489.132	552.721	421.324	462.333	559.457	596.217		Tmem11
15	77799251	77813195	13944	-	Txn2	3183.51	2460.19	2192.43	2465.08	2502.86	2812.05	2695.08	2046.17	2433.85	2166.97	2563.07	2346.29	2365.56	2564.95	2503.49	2204	2533.36	2206.51	2995.62	2664.86	2585.83	2766.6	1931.31	3154.17	2622.34	2183.91	2676.31	2452.92	2782.24	2244.95	2577.57	2481.77	2237.1	1875.98	2286.7	3157.54	1934.75	2273.77	2641.11	3020.44		Chchd3
5	114268496	114277383	8887	+	Ung	114.833	70.019	71.2985	60.6996	78.8164	77.0066	80.9062	49.2479	86.9231	45.9835	44.039	98.5408	68.7371	88.0106	56.1951	68.7785	99.9312	55.3605	120.45	73.0527	65.9058	125.237	48.4742	106.134	124.479	50.0132	124.65	60.4456	81.926	116.828	78.5602	98.6635	71.7621	63.1954	38.664	90.8644	87.4464	72.1632	82.7851	109.934		Fkbp8
2	155688806	155772231	83425	-	Uqcc1	2128.77	1733.64	1558.63	2111	1846.07	2047.25	2072.4	1445.67	2134.12	1991.66	2127.09	1766.93	1812.31	1739.45	1826.35	1642.75	2008.75	1806.34	2262.56	2014.9	1997.23	2196.7	1793.54	2331.63	1948.48	1712.95	2110.98	1918.66	2054.67	1944.92	1910.68	1961.05	2024.93	1503.44	1626.65	2359.95	1734.35	1526.79	2049.88	2349.28		Amacr
17	27341639	27352866	11227	-	Uqcc2	1625.77	1927.97	2353.37	2067.17	2011.23	2042.44	1629.54	1372.59	1909.31	1465.72	2153.49	1877.38	2055.39	1874.06	1503.22	1854.79	1763.64	1599.14	2173.98	1820.03	1900.95	1745.98	1270.54	1568.8	1801.39	1698.35	1667.35	1825.08	1749.7	1573.86	1894.63	1771.81	1837.73	1721.72	1405.72	1962.45	1668.78	1764.84	1923.88	1986.07		Prdx5
19	8857378	8858298	920	-	Uqcc3	522.368	525.422	408.918	485.597	636.954	524.902	525.591	525.841	476.579	396.608	497.641	423.046	392.304	492.656	429.893	501.29	461.915	506.153	640.664	524.48	538.231	523.718	403.101	597.004	458.634	470.957	430.409	434.818	519.515	408.233	467.347	527.892	505.455	427.343	425.304	483.349	391.687	458.3	474.813	565.459		Tomm7
11	4651968	4654345	2377	-	Uqcr10	4349.55	4681.56	5515.96	4070.21	4430.43	5156.55	4775.07	2522.77	4513.93	3270.61	4654.88	4007.83	4799.76	4269.91	3531.83	3986.25	4160.29	3859.44	5257.3	4500.4	4495.69	4622.27	3120.22	3993.27	4730.17	3517.59	4157.47	4400.89	4303.18	4262.01	4401.49	4521.76	4233.95	3149.85	3515.62	5289.48	3521.57	4477.16	4393.82	4716.84		Samm50
10	80238831	80242656	3825	-	Uqcr11	3547.36	3463.98	3781.45	3109.17	3191.19	4197.65	3374.09	1753.86	3204.17	2299.17	3575.97	3236.55	3804.01	3100.09	2615.88	2988.78	3530.54	2978.4	4179.29	3106.92	3027.79	3523.38	1852.22	3018.19	3620.38	2675.7	3361.88	3572.14	3407.09	3060.75	3377.51	3436.36	2692.64	2266.64	1875.21	4045.99	2534.13	3054.49	3388.32	4101.55		Ptcd3
9	108765716	108778710	12994	+	Uqcrc1	9330.23	8301.45	4932.18	6963.59	6751.95	8028.07	8275.81	3671.35	6732.05	5612.86	6299.78	6891.06	7014.53	6465.74	5184	5521.24	7506.52	5893.52	8510.93	7845.35	7002.82	8523.48	4140.72	8460.87	7579.35	5730.68	8115.45	7748.74	7625.63	7194.85	6838.74	7046.43	5678.56	3464.7	3222.92	8635.28	4824.13	6905.72	6926.18	8554.16		Uqcc1
7	120234412	120258747	24335	+	Uqcrc2	8098.21	6804.14	6465.08	7938.13	6288.39	7242.26	7271.93	4166.99	7397.43	6305.49	7217.98	6870.65	7398.43	6214.31	6167.38	5340.03	7311.89	5906.1	7151.44	7508.75	6529.18	8066.69	4673.93	8125.89	7778.51	6497.49	8200.48	7191.05	7528.74	7592.46	6583.56	6670.27	7566.17	3871.7	4195.01	9239.74	5459.89	6246.08	6728.52	8229.18		Mrps5
13	30724295	30729300	5005	-	Uqcrfs1	7929.13	6779.52	5447	6528.58	5592.47	7615.27	6387.99	4260.74	6123.59	4566.74	7015.42	5458.82	6451.22	6031.75	4332.65	5231.14	6800.63	5055.21	7903.48	7563.13	5887.59	7401.03	3694.24	7674.82	7519.05	5134.69	7841.95	6485.23	7327.83	6365.78	7208.03	5336.26	5878.25	4134.66	4098.39	8496.46	4627.38	5610.58	6299.15	7685.02		Dap3
4	115924162	115932268	8106	-	Uqcrh	4303.76	4508.66	5756.31	4478.28	4028.98	5057.82	4339.57	2633.97	4735.81	3678.68	5652.41	3984.1	5175.4	4358.04	3756.64	4156.25	4267.27	3997.03	4798.47	4900.15	4316.18	4619.03	2783.44	4381.35	4971.94	4009.39	4906.08	4656.26	4489.68	4578.18	4672.89	4098.33	4801.82	3610.54	3269.87	5902.41	3561.62	4089.67	4616.21	5141.97		Prdx2
11	53318749	53321659	2910	-	Uqcrq	4554.58	4950.2	5359.71	4407.45	4213.99	5782.51	4606.28	2789.65	4409.1	3359.67	4555.85	4080.89	5619.59	4322.31	3408.23	4176	4514.99	3622.16	5998.88	4708.63	3934.79	5230.57	2663.54	4500.71	5370.57	3338.38	5117.47	4960.51	4090.57	4482.6	4642.85	4712.18	3859.52	3183.16	2866.68	5206.38	3463.3	4652.75	4247.14	5857.81		Mtfr1l
17	35966526	35978485	11959	-	Vars2	174.747	189.891	173.528	128.144	180.402	176.539	204.962	106.439	185.836	143.698	202.58	122.326	129.092	166.411	146.107	139.762	155.212	178.735	216.159	147.978	178.98	183.502	86.7433	139.301	173.716	133.368	186.242	181.337	161.902	164.621	193.246	181.726	112.323	127.275	99.4218	194.349	145.744	159.097	162.9	194.358		Mrpl10
16	16120829	16127505	6676	+	Yars2	205.327	191.012	173.528	219.193	187.408	192.255	164.209	184.282	167.852	126.455	226.801	183.49	144.18	197.265	146.107	164.011	183.384	129.702	246.109	191.685	191.257	212.3	178.589	275.285	210.783	183.382	205.306	177.437	174.906	166.612	197.834	190.581	190.325	161.745	198.844	242.305	167.606	187.371	196.549	199.824		Coa8
18	84106283	84115640	9357	+	Zadh2	747.042	748.363	694.113	731.768	809.767	762.732	752.128	433.7	869.232	617.903	636.364	708.474	739.342	692.956	556.332	645.901	765.961	722.85	720.096	819.189	803.792	811.696	426.063	792.689	762.361	833.553	743.5	756.545	778.948	804.517	681.81	760.215	917.307	506.005	400.449	778.027	672.245	706.862	837.466	812.05		Aurkaip1
11	100367178	100418827	51649	-	Acly	222.178	290.159	217.566	225.937	151.795	181.254	205.562	182.694	263.767	252.909	231.205	215.77	221.3	256.95	221.971	226.616	180.726	237.259	138.029	213.539	288.177	181.493	234.717	189.051	225.721	350.092	208.239	409.47	159.951	157.319	214.464	247.923	205.926	237.756	267.886	199.397	322.459	297.092	192.81	164.597		Glud1
12	84034635	84040650	6015	+	Acot2	114.218	73.977	84.8304	74.4932	98.3393	99.8042	131.084	198.687	130.165	143.502	89.8711	74.6333	115.258	72.7724	171.805	53.7729	121.533	143.428	188.047	53.0868	47.1111	124.533	985.881	239.242	70.6483	106.531	77.6189	133.266	174.641	100.513	67.3731	85.8941	89.5297	90.8482	1059.62	296.466	127.276	78.5789	102.939	172.867		Ndufa7
2	150460031	150510161	50130	-	Acss1	727.629	725.38	489.636	708.162	597.254	626.51	1010.36	333.615	743.296	913.922	640.768	570.857	821.439	472.412	795.161	447.025	818.037	686.471	791.022	557.551	355.374	732.616	2558.9	646.754	735.769	754.365	823.377	807.132	775.684	1058.73	573.398	635.779	589.697	225.382	2990.91	813.321	582.976	722.434	580.013	909.216		Hars2
17	12338171	12438528	100357	+	Agpat4	31.2048	28.5677	27.2612	40.4664	25.6883	36.146	32.3625	25.4183	29.9735	43.1095	30.8273	18.6888	46.9424	51.0866	39.3366	49.8204	28.7036	31.6346	22.7878	22.4777	31.6606	30.1372	45.9229	23.2168	30.9813	18.7549	23.4635	42.8969	19.5062	27.8793	47.5948	23.1901	28.0808	82.6402	19.332	31.5502	30.9706	29.9625	22.4321	21.2579		Mrps14
X	149330413	149353619	23206	+	Alas2	112.961	252.067	254.263	374.314	65.9723	123.63	316.434	1370.99	206.817	962.777	530.67	458.725	243.095	161.859	918.792	59.5199	152.023	550.442	104.824	74.9257	151.196	190.869	640.371	162.518	178.143	1833.82	127.583	411.421	184.009	161.966	157.12	69.9921	78.0023	111.807	803.659	119.891	473.669	180.197	97.2058	140.909		Alas2
1	190657305	190679161	21856	+	Angel2	473.69	497.414	484.935	519.319	526.611	523.857	424.907	584.62	635.439	537.433	548.286	592.944	613.603	504.29	643.434	543.614	510.286	553.606	482.452	561.322	586.044	534.433	653.126	514.086	501.233	541.809	538.929	508.914	495.457	576.838	518.38	495.847	630.258	494.956	861.654	551.495	552.007	535.103	475.881	553.311		Acot2
2	127967958	128004468	36510	+	Bcl2l11	96.1106	90.7445	74.4441	30.3498	95.1637	74.3873	100.683	92.1413	89.9205	112.085	70.4624	118.929	87.1787	74.8596	140.488	76.2736	64.3173	104.394	74.8743	100.525	83.3514	104.476	142.871	63.0171	98.4763	89.6069	92.3876	76.0445	70.8726	95.5862	82.0007	72.5219	65.5219	90.1529	151.894	70.0414	71.0503	107.19	58.7508	88.0682		Pdk4
7	138492565	138511236	18671	-	Bnip3	2747.27	3154.21	3241.99	3756.63	2851.99	3122.7	3501.74	4200.37	3548.86	4589.73	3402.02	3073.45	4752.91	2664.59	4754.11	2700.88	3992.46	3358.01	2711.75	3141.89	2801	3062.61	13039.6	4125.96	3280.14	4153.18	3511.46	2985.23	2962.99	3606.39	2955.47	2698.91	3098.25	2426.17	19238.1	3510.9	3678.22	2951.1	2641.65	3022.87		Bnip3
14	67222689	67246327	23638	-	Bnip3l	973.589	1175.2	1379.84	1143.18	1113.36	1102.71	1165.65	1558.46	1384.78	1572.06	1345.39	1196.08	1443.48	1104.68	1595.94	1069.15	1279.44	1554.84	1171.95	1270.62	1201.81	1132.49	2229.81	1396.33	1077.15	1479.56	1024.33	1076.32	1090.4	1210.09	1106.72	1156.56	1347.88	933.348	3656.51	1002.03	1317.16	1143.64	1109.86	1083.54		Alas2
X	162759818	162811007	51189	-	Car5b	15.6024	47.0527	18.3489	26.9776	18.0986	12.0487	12.5854	33.3615	5.9947	40.2356	11.0098	23.7857	20.1182	23.773	19.6683	15.4311	17.0095	18.9808	10.4173	15.6095	32.3068	14.7338	2.55127	16.5834	13.8309	33.3421	17.5976	27.298	15.605	13.9397	11.4686	10.9626	9.36027	19.0028	27.6172	13.8821	54.654	17.7243	25.6367	10.9326		Mthfd1l
8	47070326	47092734	22408	+	Casp3	19.347	24.6467	34.6008	26.9776	22.1854	25.6689	25.1708	36.5388	23.9788	22.9917	35.2312	28.8826	21.7947	23.773	14.0488	44.5297	29.2352	50.6153	18.8814	27.4728	21.3225	18.7521	51.0255	19.9001	19.9165	43.7615	33.7288	35.0975	11.7037	17.9224	57.3432	30.358	15.6005	135.671	27.6172	22.0851	52.8323	40.0907	20.2957	22.4726		Casp3
1	58834533	58886663	52130	+	Casp8	48.9205	52.8936	53.1765	85.7566	45.7703	62.8186	54.8026	83.1646	50.9549	80.7896	34.2674	60.8983	41.3252	65.6411	73.0537	80.6682	42.3437	93.8977	37.2338	54.1859	48.1651	38.4672	108.403	47.604	51.8942	68.8255	60.8505	46.1324	48.9852	58.5596	93.2272	45.492	39.9204	198.771	58.6752	40.7676	93.2973	59.6828	34.7794	41.7401		Gsr
2	103284249	103315499	31250	-	Cat	1759.33	1073.25	786.381	1089.22	1129.7	964.416	1278.92	1907.96	1189.95	1615.17	900.598	1172.3	1034.41	868.471	1629.66	827.988	1249.14	1151.5	1147.86	1062.07	853.545	1137.85	2831.91	1767.8	1119.2	1258.66	1140.18	1279.11	1312.77	1327.59	846.385	1202.09	792.503	1056.2	2565.63	1546.59	1231.54	904.361	863.102	1455.86		Mterf1b
9	65201542	65237941	36399	+	Clpx	921.166	925.918	918.497	1031.9	955.138	1138.85	990.063	924.592	1249.9	928.292	1054.74	835.899	982.435	814.35	1095.81	799.33	1050.87	881.019	985.725	974.026	883.268	930.906	1650.68	1170.79	1025.69	1219.08	1033.14	1224.51	923.294	1023.57	825.168	915.392	1038.99	684.106	2002.26	1004.57	934.584	1087.49	946.42	1073.22		Slc25a24
7	100186307	100189020	2713	+	Coa4	56.7927	67.7784	63.959	37.0942	67.14	70.7204	62.9271	100.085	47.9576	68.9752	85.8761	54.3673	60.3545	62.2143	78.6732	66.1332	77.0745	71.1778	76.8276	85.5403	71.0749	62.9533	125.012	82.9172	70.8143	79.1875	69.6573	66.2952	61.1195	55.7586	71.1055	73.3652	62.4018	81.7563	113.23	73.1964	65.5849	65.8331	71.5691	78.3504		Casp8
11	100973391	100977446	4055	+	Coasy	128.564	146.2	127.394	114.655	110.343	130.44	145.631	160.453	122.891	97.7149	116.703	105.337	165.975	117.347	157.346	108.458	106.31	93.322	120.45	117.384	94.9818	115.861	324.012	135.984	117.839	97.9424	126.116	161.838	129.391	126.785	125.008	107.518	109.203	147.603	408.734	122.415	136.635	117.318	99.3422	145.768		Car5b
13	86192917	86194915	1998	-	Cox7c	199.866	238.538	226.472	525.915	157.161	206.881	238.676	211.152	582.641	412.096	373.693	123.672	298.793	147.814	446.093	320.907	624.155	575.744	256.874	363.979	148.454	259.682	248.267	202.048	220.566	410.044	187.07	252.008	185.763	310.709	266.15	229.658	164.594	219.862	92.5444	188.834	335.205	197.589	210.597	204.11		Agpat4
13	35161731	35178128	16397	-	Eci2	768.89	782.732	726.542	897.006	1008.27	751.653	948.974	1015.14	848.251	942.661	775.087	786.396	861.728	725.138	1076.14	807.489	856.671	749.738	843.043	705.552	622.648	891.969	1474.64	1114.04	820.356	935.392	857.156	766.294	901.175	864.919	752.344	703.148	814.344	824.068	1527.22	1192.47	771.744	682.152	679.161	1041.53		Mterf1a
11	64869861	64892901	23040	+	Elac2	361.975	342.813	230.148	273.148	321.687	292.836	391.348	416.224	299.735	373.616	317.081	317.709	336.979	294.886	356.839	299.805	288.631	346.399	343.12	328.425	342.452	338.207	734.766	374.786	276.618	245.898	288.161	310.027	347.211	341.853	297.611	339.842	312.009	297.858	591.007	316.132	273.27	297.515	309.776	322.512		Ucp2
6	149043011	149052669	9658	+	Etfbkmt	162.265	173.647	213.372	188.843	172.229	178.11	177.395	139.801	209.814	192.556	204.782	135.918	172.681	164.388	188.254	141.966	184.979	185.063	151.051	203.548	148.611	174.126	229.615	215.585	177.036	212.556	173.777	202.785	170.354	187.853	186.939	131.973	215.286	142.742	309.312	183.622	193.111	172.601	147.945	172.492		Slc25a28
11	100306520	100315667	9147	+	Fkbp10	69.2747	71.5463	69.8658	77.5606	58.8021	49.1541	60.7746	61.0875	77.6714	40.2356	57.6313	57.7653	44.9596	86.4048	47.7659	106.895	79.6348	53.7788	52.0065	41.1838	47.0906	57.4417	53.5767	56.3837	63.9846	52.9752	63.5851	67.7059	53.7663	45.8473	84.3733	76.7551	53.0415	229.164	41.331	76.9824	85.6247	75.3247	51.8023	57.0412		Casp8
6	55014986	55056490	41504	+	Gars	823.182	754.524	539.982	647.463	823.778	739.159	791.682	854.69	734.351	850.695	856.559	813.811	709.165	749.607	840.117	738.488	713.869	760.812	841.197	799.208	750.809	715.927	1270.53	945.256	735.805	739.778	698.773	717.548	813.409	729.509	856.707	654.384	683.3	994.776	1320.1	760.99	654.027	641.873	780.851	742.203		Acss1
8	34143266	34188191	44925	+	Gsr	300.19	277.275	206.556	313.615	316.434	296.502	276.879	681.528	314.722	342.002	275.244	290.525	276.625	253.915	522.615	272.91	275.342	278.384	307.961	285.967	283.007	241.768	954.176	295.185	265.001	348.008	246.367	321.727	310.799	292.733	295.317	266.897	265.208	395.082	1137.83	217.696	313.35	249.406	254.231	289.107		Slc25a1
19	42034309	42059381	25072	+	Hoga1	21.8433	14.0038	17.3004	10.1166	19.2663	12.5725	14.9826	20.6524	14.9868	20.1178	15.4137	10.1939	15.0886	16.6916	16.8585	12.3449	21.7935	9.49038	16.277	17.4827	18.0918	15.4035	35.7178	19.9001	18.8101	10.4194	14.6647	21.4484	11.7037	15.931	16.0561	16.0223	15.6005	19.4447	88.3749	13.2511	20.0398	11.3942	16.557	15.7916		Casp3
7	49408854	49423748	14894	+	Htatip2	94.2384	69.4589	70.7744	94.4216	102.169	65.4818	80.9062	211.29	68.9391	114.959	92.482	108.735	92.2082	87.5047	146.107	100.963	71.759	82.2499	89.1981	87.4135	74.3056	68.9808	211.756	102.817	88.5178	87.5231	59.392	48.7465	87.1277	80.319	86.0147	90.2308	65.5219	133.462	162.941	72.5654	136.635	41.7787	74.2396	83.2093		Htatip2
8	112720071	112737987	17916	-	Kars	1401.73	1306.29	867.636	1187.01	1430.41	1156.66	1390.97	1480.61	1372.78	1500.22	1404.84	1364.27	1259.07	1170.92	1466.7	1071.78	1120.51	1518.45	1419.99	1368.02	1350.42	1417.11	1640.47	1290.19	1067.2	1304.51	1148.97	1187.46	1344.63	1243.3	1243.18	1234.53	1226.19	1304.11	1615.6	1297.33	1309.87	1080.75	1321.35	1197.73		Bnip3l
3	95566032	95570490	4458	+	Mcl1	2730.42	2455.71	2258.49	2367.28	2011.28	2182.9	2642.34	2781.71	2973.37	2888.34	2866.94	3005.49	3106.58	2930.65	2733.89	2442.96	2932.02	2448.52	2554.84	2573.7	2535.44	2648.06	3201.85	3412.87	2299.81	2483.99	2510.6	2174.09	2594.33	2215.74	2921.63	2346.84	2914.16	2666.14	3830.5	3137.35	2656.19	2309.22	2385.82	2199.28		Mthfd2
17	95030018	95057448	27430	-	Mettl4	192.845	222.94	293.582	188.843	214.848	232.592	215.75	282.779	272.759	275.901	206.983	212.372	204.535	219.015	241.639	215.594	258.332	272.058	205.742	252.251	217.101	218.997	321.46	215.585	222.955	297.995	197.973	222.284	232.124	230.336	210.449	236.539	299.529	175.003	303.789	223.375	244.121	223.664	248.889	213.793		Cox7c
6	138117525	138133753	16228	+	Mgst1	186.605	258.23	237.487	225.937	155.881	180.206	142.035	201.758	146.87	247.161	180.56	271.836	196.152	188.666	252.878	190.022	191.358	215.115	114.59	136.74	207.41	190.869	160.73	202.318	198.059	250.066	202.373	280.779	152.799	199.138	130.742	186.786	165.365	222.73	339.691	251.77	282.379	194.123	192.275	223.512		Fkbp10
17	49735392	49762459	27067	+	Mocs1	337.012	332.168	362.261	293.382	269.728	324.268	289.464	468.649	305.729	347.75	352.312	370.377	382.246	266.562	354.029	336.4	285.442	311.601	353.537	261.615	299.807	303.382	1089.39	364.836	304.833	256.317	240.5	358.774	356.314	297.379	291.877	321.289	361.931	287.252	1286.96	323.705	293.31	327.902	338.618	382.034		Mocs1
13	14784886	14787623	2737	-	Mrpl32	307.921	318.847	472.145	438.193	354.156	363.996	362.215	458.345	453.478	424.77	512.397	339.002	390.612	349.502	417.621	348.127	399.486	296.422	388.301	403.437	370.552	355.341	524.582	427.146	401.983	410.979	361.566	366.854	330.574	388.702	395.012	345.77	446.173	431.008	635.045	376.546	406.686	373.245	381.738	382.578		Nbr1
2	24862482	24865111	2629	-	Mrpl41	288.956	295.76	374.318	333.848	288.41	307.503	319.43	246.24	305.73	327.632	378.736	285.428	378.892	288.816	258.498	317.88	313.613	305.274	328.796	323.43	281.069	320.794	795.997	341.619	290.449	306.331	360.752	317.827	325.754	273.483	287.289	279.547	343.21	333.654	1375.33	334.432	264.161	296.249	302.299	385.071		Txnrd1
2	36026410	36080296	53886	+	Mrrf	249.639	230.764	213.535	195.588	218.856	254.18	249.082	315.395	239.788	268.136	264.234	240.057	245.263	219.878	252.416	250.681	234.902	282.042	235.324	258.271	219.33	247.889	309.382	268.652	251.591	209.46	248.316	214.685	241.773	227.93	248.062	233.507	205.926	295.746	255.599	261.898	264.707	214.041	226.776	244.683		Snap29
5	3940581	3943934	3353	-	Mterf1a	9.07773	18.4979	18.7413	5.06255	3.38963	16.4658	11.1418	31.5874	10.3566	7.93781	8.8299	11.6621	6.74979	17.6128	30.3778	13.7136	25.1399	15.9187	10.2723	27.7238	13.5005	11.7317	36.1793	14.9314	18.2076	16.9448	21.5425	17.5487	15.5213	14.6766	18.7571	16.3265	10.965	26.5377	32.8875	11.059	23.7709	12.2986	16.3957	17.7606		Hoga1
5	4242367	4247652	5285	+	Mterf1b	9.02104	6.14882	11.6655	5.05405	11.7898	8.15533	8.63524	22.4264	4.63019	23.6758	26.4013	8.72566	13.3684	12.2298	20.1978	9.65345	3.56369	15.7159	7.30692	1.62217	12.3449	11.7084	7.19234	4.96878	13.8801	10.1456	10.7198	1.828e-05	4.63509	3.24581	13.9284	7.70695	10.8757	13.6776	14.0617	4.7161	23.596	13.4438	8.17281	7.74884		Sptlc2
13	67060159	67081137	20978	-	Mterf3	233.412	237.504	319.848	300.126	246.375	249.355	219.945	285.454	296.738	290.271	275.244	259.944	294.506	203.84	331.551	249.38	288.042	280.966	236.497	255.479	231.712	254.224	436.268	354.886	276.417	254.234	275.029	241.782	256.832	281.448	233.96	249.446	340.09	218.311	530.249	273.613	242.3	280.488	242.601	285.041		Coasy
10	3923075	4117082	194007	+	Mthfd1l	19.347	8.96243	7.86381	16.861	10.5089	7.85782	11.3868	6.35457	14.9868	17.2438	4.4039	13.5918	10.0591	15.1742	19.6683	17.1946	13.8203	28.4711	7.81298	11.2389	20.0302	13.3943	12.7564	13.2668	14.9374	14.5872	18.3309	9.74929	5.85186	11.9483	49.3151	7.16786	3.12009	56.5665	8.28515	10.7271	10.9308	7.17412	10.682	7.89578		Mrpl41
6	83282686	83294587	11901	-	Mthfd2	43.6867	36.97	31.9795	26.9776	41.4516	29.3359	49.143	39.7161	47.9576	43.1095	28.6254	45.8724	31.8537	93.0686	44.9561	65.2514	45.7131	18.9808	35.1584	44.9555	43.2911	48.8893	20.4102	53.067	37.0669	35.426	46.1938	50.6963	39.6626	33.1897	59.0634	43.0072	31.2009	135.671	24.8554	38.4912	38.2578	46.8428	45.9324	45.5526		Sod1
11	101442933	101472778	29845	+	Nbr1	1451.63	1463.68	1167.52	1493.88	1418.11	1359.94	1715.2	2101.78	1792.42	1885.32	1382.83	1512.09	1445.15	1378.84	1989.31	1201	1279.96	1771.53	1373.79	1562.82	1480.3	1539.01	3296.24	1436.13	1292.38	1402.45	1409.27	1411.7	1449.31	1615.65	1411.22	1560.06	1787.81	1407.56	3438.34	1354.76	1603.18	1352.12	1326.17	1299.76		Pnpla8
13	69760135	69783899	23764	+	Nsun2	742.05	631.851	567.767	660.951	758.39	736.016	717.368	1118.4	779.311	948.41	803.712	608.234	633.722	684.863	1022.75	687.785	696.328	768.721	841.197	721.785	781.824	676.413	1280.74	686.555	679.928	900.237	694.374	674.651	736.034	683.043	779.867	778.767	717.621	1088.46	1593.51	784.337	725.077	638.497	804.351	772.571		Cat
5	73450137	73471421	21284	+	Ociad1	1357.41	1526.96	1367.27	1574.82	1532.54	1449.51	1715.19	1572.76	1849.37	1830.72	1843.04	1447.53	1637.95	1493.67	1778.58	1445.69	1577.63	1654.48	1408.27	1545.97	1545.55	1484.76	2344.62	1708.1	1409.63	1927.58	1410.03	1362.95	1579.37	1611.69	1442.16	1363.16	1656.77	1707.19	2863.9	1523.24	1834.55	1523.03	1519.51	1387.22		Bcl2l11
18	12888369	13074899	186530	-	Osbpl1a	529.233	530.465	368.551	505.83	478.154	530.138	601.101	546.493	458.595	612.155	444.794	421.346	491.219	526.042	466.42	466.018	560.251	415.995	440.13	533.223	361.191	514.341	727.113	643.437	568.728	560.565	660.646	475.766	473.351	584.139	475.372	493.741	471.133	406.131	734.616	557.805	510.103	460.41	422.471	496.826		Nsun2
6	5483351	5496279	12928	-	Pdk4	7640.18	5904.56	5083.69	1746.8	2003.11	4043.63	7155.7	5665.1	4579.95	10875.1	4630.7	4203.27	6461.28	5453.11	14343.8	814.32	4878.55	2883.49	7136.5	1360.53	3146.68	11203	36289.3	5170.72	2212.95	3965.63	3059.79	3761.28	2611.88	1725.86	4401.66	2404.61	2711.36	6557.74	20204.7	30250.9	1901.96	1715.46	5350.06	3350.24		Acly
12	44315937	44360219	44282	+	Pnpla8	1851.69	2037.27	2147.35	2691.02	1829.71	1872.78	2178.47	2546.59	2170.08	2589.45	1796.79	2415.95	2868.51	2023.23	2733.89	1861.43	2331.37	2037.27	1825.63	2018	2158.74	2107.6	4316.75	2902.1	1918.63	2433.97	1860.22	1801.67	2419.42	2096.92	1902.65	1916.77	2505.43	1584.3	5081.56	2463.44	2315.51	1603.63	2218.11	2086.91		Ociad1
14	40715692	40735791	20099	-	Prxl2a	415.647	451.483	454.003	569.902	439.038	454.02	475.251	606.862	485.57	583.266	473.419	541.974	543.19	388.968	609.717	372.994	581.515	509.316	509.145	481.395	399.31	448.039	543.421	666.655	477.442	658.506	503.001	495.264	481.153	465.981	451.29	421.22	480.493	294.324	723.569	525.627	528.323	447.326	486.56	515.653		Spire1
5	145084188	145103915	19727	-	Ptcd1	252.593	230.797	185.241	173.366	188.711	207.673	225.119	288.339	207.244	262.612	209.915	244.883	262.742	193.423	283.905	194.708	205.946	269.153	241.319	209.317	213.147	241.986	385.28	263.226	224.144	168.94	210.72	289.75	212.004	231.726	216.083	233.402	222.738	191.253	477.346	237.222	185.278	209.954	195.866	254.57		Mgst1
9	48379812	48391912	12100	-	Rexo2	529.232	589.843	531.597	539.552	694.169	541.145	602.304	1031.03	578.489	672.509	642.971	638.815	682.341	630.742	643.434	653.832	641.051	563.095	735.078	625.005	613.825	564.575	974.587	726.355	575.364	579.318	561.659	592.755	585.841	543.646	550.492	631.186	567.856	783.1	1096.4	586.202	592.084	535.949	627.032	624.371		Trnt1
16	17743075	17746084	3009	-	Slc25a1	33.7012	115.951	42.4646	20.2332	36.781	39.2891	37.7562	57.1911	23.9788	66.1013	41.8371	96.8418	35.2068	56.6504	42.1464	44.0888	31.8929	58.524	27.3454	48.7018	106.612	23.4401	25.5127	33.1669	36.5136	66.6842	36.6618	113.092	27.9589	31.1983	52.7557	27.4065	31.2009	59.2181	22.0937	20.8231	98.3773	56.549	35.7846	22.4726		Trmt1
3	109030465	109075726	45261	+	Slc25a24	52.424	58.8159	61.3378	67.444	28.0236	46.6231	51.5403	81.0208	47.9576	60.3533	48.4429	47.5714	41.9128	77.3885	64.6244	95.6727	77.0745	49.0336	37.1116	53.6968	53.6292	42.8618	45.9229	43.117	56.4302	79.1875	52.7929	52.6462	49.4157	47.1293	98.6302	56.9213	53.0415	221.847	66.2812	47.3253	87.4465	62.8791	41.6596	41.9084		Ptcd1
19	43652241	43663321	11080	-	Slc25a28	330.77	298.56	267.37	273.148	345.627	298.075	261.897	381.274	281.751	284.523	275.244	273.536	367.156	267.571	295.025	263.211	230.16	230.933	369.813	300.951	290.115	265.207	1033.26	311.769	258.915	289.66	262.498	302.228	326.403	253.57	271.807	257.2	190.325	238.198	1695.69	265.652	236.834	270.508	302.832	321.905		Elac2
16	17223864	17248691	24827	+	Snap29	382.693	355.544	347.311	367.57	365.912	376.007	403.785	563.968	413.634	445.465	383.14	341.495	367.156	343.949	536.129	318.209	380.35	400.178	330.24	383.222	404.185	375.711	780.69	315.085	385.606	450.119	353.223	386.072	336.157	420.845	385.084	400.455	452.413	349.564	891.69	393.605	439.054	344.987	386.557	322.19		Tfb2m
16	90017650	90023222	5572	+	Sod1	1349.92	1553.86	1254.02	1483.77	1465.4	1461.55	1591.16	2796.01	1390.77	1684.15	1644.86	1580.05	1585.98	1475.95	1817.91	1513.57	1331.53	1521.62	1488.37	1497.27	1429.9	1349.48	2477.29	1727.99	1422.37	1504.56	1229.64	1298.61	1448.66	1491.54	1262.12	1306.24	1363.48	1916.63	3452.15	1327.63	1411.9	1255.05	1313.88	1533.6		Prxl2a
18	67621279	67743977	122698	-	Spire1	164.761	120.993	112.715	114.655	129.609	108.438	136.042	251.006	137.878	166.69	149.733	173.296	164.298	163.882	154.537	160.483	145.113	132.865	116.544	135.491	138.273	141.31	234.717	139.301	120.606	133.369	126.85	116.992	135.893	116.164	129.022	183.412	109.203	211.241	185.035	134.403	213.151	122.382	127.115	108.719		Eci2
12	87351832	87435130	83298	-	Sptlc2	123.571	118.192	104.327	141.632	96.9151	117.343	127.053	155.687	188.833	146.572	156.339	124.025	137.474	128.981	182.634	144.611	100.463	147.101	106.777	113.637	124.058	109.164	165.833	122.717	138.863	197.969	154.713	165.738	104.033	123.466	139.344	109.204	127.924	243.059	151.894	106.64	196.755	119.006	93.4671	129.369		Mterf3
1	179355619	179373842	18223	-	Tfb2m	793.853	834.629	878.133	927.354	839.541	790.491	868.992	897.584	1004.11	1086.36	876.378	817.209	1049.49	799.173	974.987	755.681	937.645	882.602	854.863	942.201	890.368	850.548	1311.36	1077.92	814.93	971.086	781.625	637.602	814.711	902.769	797.072	881.229	1107.63	597.92	1618.37	849.333	1003.81	670.992	855.628	878.257		Coa4
8	85412953	85426438	13485	+	Trmt1	494.905	546.707	586.637	539.552	604.845	545.854	526.191	872.167	551.512	528.811	618.749	497.8	642.106	495.692	767.065	552.429	475.737	498.246	661.499	472.657	577.646	568.592	1071.53	543.937	458.633	466.789	453.138	526.462	559.175	490.544	514.943	508.072	577.216	537.826	1336.67	531.303	490.064	502.186	569.346	601.292		Clpx
6	106746099	106759436	13337	+	Trnt1	231.821	217.987	262.2	323.925	213.8	237.138	219.726	276.626	353.769	330.644	277.901	212.001	208.144	225.013	218.107	205.363	250.24	281.384	215.421	274.854	224.667	209.054	362.575	341.672	248.404	270.306	267.772	219.425	233.776	259.127	249.21	244.384	300.287	235.182	496.109	218.748	270.827	237.011	261.492	214.354		Rexo2
10	82669785	82733559	63774	+	Txnrd1	1090.94	1089.49	718.23	1143.17	1032.8	1327.45	982.25	1830.12	1147.98	1005.89	938.034	1165.5	1111.53	802.202	1536.93	896.781	883.431	1073.99	951.887	987.769	1289.05	1010.61	2377.8	1346.57	1142.99	1019.02	1132.12	1169.91	1063.09	1155.01	935.271	903.573	1235.56	1195.41	1969.09	1079.64	1184.18	859.628	847.075	995.461		Etfbkmt
7	100142565	100148837	6272	+	Ucp2	213.441	191.012	155.179	175.354	86.9901	112.105	154.021	320.906	128.886	209.8	229.003	163.102	125.738	187.655	202.302	189.141	125.977	156.591	102.871	76.7989	112.428	124.567	311.255	139.301	133.33	191.717	118.051	155.989	124.19	93.5948	139.344	120.589	81.1224	656.26	298.265	200.659	180.358	126.602	121.774	128.155		Osbpl1a
[truncated: 47 more columns]

## Sheet: Seong - Apoe MYF6 CCND1
Chromosome	Start	Stop	Length	Gene target	Strand	Gene Symbol	C10_S19_PBS	C28_S51_2WK	C4_S4_PBS	C56_S38_LT	C8_S13_PBS	C29_S53_2wk	C27_S49_2wk	C48_S23_HT	C53_S29_LT	C60_S44_HT	C44_S17_LT	C42_S11_LT	C39_S8_LT	C18_S40_1wk	C62_S47_HT	C15_S31_1wk	C13_S25_1wk	C37_S2_HT	C5_S7_PBS	C33_S61_2wks	C34_S63_2wks	C19_S43_1wk	C54_S32_HT	C51_S26_LT	C31_S57_2wks	C46_S20_HT	C32_S59_2wks	C43_S14_LT	C11_S22_PBS	C30_S55_2wks	C16_S34_1wk	C2_S1_PBS	C57_S41_LT	C17_S37_1wk	C55_S35_HT	C20_S46_1wk	C38_S5_HT	C14_S28_1wk	C6_S10_PBS	C9_S16_PBS
7	19430169	19433114	2945		-	Apoe	931.783	1647.4	1240.38	1348.88	916.023	1311.23	1515.67	1914.32	989.125	1376.63	2113.86	1688.77	1379.76	1673.19	1129.52	2563.27	1039.72	1888.57	952.538	964.673	1474.5	1169.31	834.266	1081.24	1318.9	1271.17	1217.18	1828.98	918.736	1198.82	1252.94	1001.4	773.783	5637.32	1328.38	1115.6	2668.95	1530.17	1102.38	967.549
2	120838889	120847394	8505		+	Ccndbp1	275.849	283.438	253.738	229.31	312.933	239.403	285.868	370.155	251.778	304.641	277.446	343.194	264.889	218.003	255.688	249.102	239.728	249.913	268.247	223.529	246.823	239.759	423.511	232.168	251.171	302.163	225.836	249.582	324.452	279.457	215.611	239.492	243.367	306.697	342.453	230.316	276.914	216.489	211.503	290.321
10	107328710	107330585	1875		-	Myf6	1366.77	1096.78	1248.77	1517.49	1341.05	1206.44	1284.31	4243.27	1429.74	1488.72	1391.63	1435.64	1131.65	981.772	2126.99	1213.76	1299.1	1417.23	1388.76	1073.31	1202.46	1053.46	3028.36	1489.19	1050.6	1298.26	1041.93	1343.45	1369.34	1172.26	1048.81	1322.26	1438.36	2880.03	2720.29	1090.37	1550.35	1473.23	1185.7	1187.4
11	51576212	51579462	3250	Myf6	-	0610009B22Rik	325.265	394.244	561.443	475.48	490.834	435.806	387.474	502.12	374.669	438.059	511.02	396.508	465.648	388.362	452.371	383.03	450.326	424.529	472.074	410.858	422.229	373.344	389.646	532.303	420.222	484.457	373.719	473.86	401.685	405.653	362.85	414.188	442.059	355.152	422.543	396.972	485.251	398.019	500.605	464.47
2	26335936	26349394	13458	Apoe	+	0610009E02Rik	15.7948	25.98	16.6234	18.1078	8.69674	15.676	12.243	20.9927	23.9364	55.668	16.1235	16.0314	37.4936	25.1197	21.4663	24.573	20.5563	28.5391	14.6837	16.0097	17.9023	9.09078	15.9488	26.4797	9.75087	15.1109	24.259	13.0567	16.5525	12.2283	23.5578	8.30389	17.1062	39.8736	38.6743	18.4793	39.9159	15.6773	15.0752	13.7158
11	120239504	120242017	2513	ccndbp1	+	0610009L18Rik	116.082	180.369	143.646	104.538	143.621	149.822	136.042	120.737	98.9126	57.4794	195.974	84.9489	78.7961	148.707	50.5756	133.148	141.923	98.0672	203.137	170.456	142.15	145.998	66.3331	116.084	158.779	129.201	145.181	138.44	141.095	120.147	134.183	99.5068	90.4826	110.923	66.2812	149.548	80.1593	128.712	118.036	151.842
11	23514949	23583632	68683		-	0610010F05Rik	279.594	290.159	391.092	408.036	318.768	330.03	275.081	325.672	350.69	273.027	284.052	270.137	330.273	289.322	250.068	266.737	313.613	257.822	259.781	325.927	347.621	337.537	260.23	334.986	319.218	297.995	301.359	313.927	324.453	329.242	301.052	294.304	411.852	280.18	259.601	356.516	244.121	286.965	337.015	351.058
11	70126030	70128741	2711		-	0610010K14Rik	178.491	199.974	190.304	131.516	203.755	209.018	222.942	196.992	179.841	183.934	231.205	185.189	171.004	175.515	193.873	202.368	215.809	197.716	219.415	206.046	180.918	184.842	178.589	212.268	184.781	200.053	179.643	193.036	211.968	183.207	184.071	168.656	215.286	211.683	187.797	179.205	209.507	198.765	195.48	204.075
16	31765868	31767324	1456		-	0610012G03Rik	693.994	677.223	542.079	438.386	708.181	721.872	569.34	671.996	461.592	387.986	702.423	530.081	467.747	671.712	435.512	595.199	591.082	428.649	1086	704.927	591.214	622.166	346.973	630.171	668.31	445.951	692.174	571.309	597.54	525.06	741.447	500.064	433.693	473.303	408.734	766.669	426.302	591.232	612.076	708.798
6	72324300	72330144	5844		+	0610030E20Rik	370.713	389.305	451.907	468.736	366.643	427.989	388.35	378.097	407.64	396.608	354.514	428.143	432.54	415.774	370.888	489.386	416.734	433.394	391.3	390.238	407.711	441.343	484.742	431.17	432.078	398.021	450.206	434.818	464.898	471.957	348.646	412.785	474.254	335.422	571.675	403.211	429.945	404.705	392.562	398.433
8	78243685	78245208	1523		+	0610038B21Rik	7.74355	9.24027	7.98182	3.4118	7.90851	9.96571	6.25108	3.33453	14.9868	5.87759	4.4039	6.89354	6.74683	8.07059	2.88924	8.14609	6.6655	6.45051	6.86317	5.77024	13.3103	9.09447	7.91021	13.2668	5.79274	6.29583	4.56275	4.08885	6.83557	4.04841	7.16568	8.68679	12.9269	7.68049	5.5808	7.90527	3.74809	7.34243	6.20541	6.95626
5	143315063	143318460	3397		+	0610040B10Rik	19.9711	15.1241	37.2221	33.722	22.1854	16.7633	25.7701	9.53186	14.9868	8.62191	35.2312	15.2908	15.0886	23.773	16.8585	16.3129	23.9197	22.1442	24.7411	22.4777	16.1534	26.7886	12.7564	16.5834	27.1086	22.9227	19.0641	37.0473	26.6585	25.8879	26.3778	20.6603	31.2009	24.7479	24.8554	20.1921	29.1488	25.7424	16.0229	31.5831
5	63969838	64056963	87125		+	0610040J01Rik	184.732	157.403	141.024	171.982	198.501	155.585	171.401	149.332	110.902	149.446	206.983	152.908	155.916	131.004	143.298	160.924	182.321	169.245	241.551	179.197	183.502	162.741	107.153	232.168	181.462	181.298	166.444	243.732	191.161	190.509	149.666	198.592	212.166	75.1274	41.4257	150.81	163.962	141.372	222.719	235.051
4	101210980	101256383	45403		+	0610043K17Rik	3.74457	3.92106	15.2034	3.3722	6.42208	12.0487	10.1882	12.7091	5.9947	14.3698	8.80781	10.1939	6.70605	9.61034	11.239	6.61332	6.37858	9.49038	5.85973	6.8682	12.2766	4.0183	10.2051	3.31669	9.95827	8.33553	10.2653	1.94986	9.1029	5.31034	8.60147	6.74622	9.36027	7.51274	5.52343	8.20305	1.8218	5.9081	9.07966	15.1842
3	137768003	137787261	19258		+	1110002E22Rik	2933.21	3879.72	2361.22	3052.46	3433.31	3908.64	3803.86	2384.82	2672.52	2607.2	1908.48	2931.05	1670.47	2634.75	1966.42	4608.52	3560.26	3262.43	2015.71	3850.21	3247.55	2543.69	1439.63	1517.8	3752.66	3620.96	3388.91	3497.55	2142.4	3990.97	2315.87	4176.27	2844.98	1888.75	749.06	1292.22	3322.25	3409.42	2038.48	3343.24
12	3453883	3476748	22865		-	1110002L01Rik	85.5575	80.5349	120.196	90.7452	88.1638	71.9947	88.9685	68.1009	98.5035	71.9252	78.5909	41.0689	52.32	86.5994	95.3114	107.036	98.8422	48.216	82.3411	86.7907	93.7605	84.5008	15.5055	50.2621	84.3443	86.043	58.8238	68.8945	91.4524	74.7352	79.8937	104.64	112.891	49.7299	53.8902	89.2297	82.2122	114.539	92.1409	84.7641
7	115692615	115704446	11831		+	1110004F10Rik	612.862	603.844	574.583	590.135	712.268	627.578	662.232	597.33	614.457	706.996	667.191	655.806	558.279	601.405	615.337	633.556	738.32	664.326	674.52	661.844	613.182	641.588	757.728	683.238	607.454	708.52	618.85	575.208	557.878	638.569	658.299	660.287	608.418	590.413	825.753	602.608	644.918	687.45	661.213	648.668
2	32269113	32271928	2815		-	1110008P14Rik	230.915	265.512	258.982	202.332	311.179	267.166	243.318	244.651	254.775	238.539	255.426	251.449	243.094	237.224	191.063	247.338	212.619	245.168	306.659	280.972	274.608	259.85	158.179	252.068	220.188	229.227	211.172	280.78	243.177	205.776	239.121	252.983	227.767	304.487	173.988	222.113	255.052	218.178	271.322	269.064
6	13871568	13896421	24853		+	1110019D14Rik	44.9349	52.6543	88.0747	47.2108	67.7238	70.7204	58.7319	88.964	83.9258	74.7232	70.4625	74.7551	63.7075	66.7666	56.1951	76.2736	77.0745	63.2692	63.806	53.6968	42.6449	55.5864	20.4102	86.2339	64.1755	66.6842	59.392	68.245	41.6133	53.1034	60.7837	63.2458	78.0023	64.0793	11.0469	46.6943	78.3375	63.3011	65.694	49.1968
17	85224610	85265139	40529		-	1110020A21Rik	36.8216	42.5715	41.4161	74.1884	28.0236	35.0983	50.3416	27.0069	29.9735	57.4794	55.0488	44.1734	60.3545	34.9007	44.9561	33.0666	59.0019	30.0529	39.716	40.5848	33.599	41.5224	17.8589	33.1669	60.3028	58.3487	63.0582	33.1476	40.963	39.8276	30.3919	32.0446	46.8014	22.5382	30.3789	44.8012	38.2578	59.925	32.58	41.301
9	50672674	50679485	6811		-	1110032A03Rik	172.875	189.331	280.999	202.332	246.375	189.636	207.359	193.815	170.849	198.304	204.781	197.081	201.181	207.886	146.107	210.746	242.386	242.005	235.692	216.66	209.994	200.915	155.628	242.118	171.504	216.724	192.107	202.785	193.111	186.526	243.708	201.543	246.487	184.283	243.031	232.209	260.517	201.719	231.799	230.799
17	35169211	35171448	2237		-	1110038B12Rik	84.253	107.549	92.7929	121.399	109.759	91.1506	111.471	120.737	65.9417	114.959	138.723	108.735	125.738	75.3653	241.639	125.212	88.7686	121.793	115.892	90.5353	106.612	87.0632	339.319	106.134	99.5827	108.362	75.5232	101.393	110.535	93.5948	124.434	105.831	121.684	151.139	394.925	102.223	85.6247	105.924	81.717	102.645
15	76832461	76835180	2719		+	1110038F14Rik	170.379	154.601	142.597	134.888	180.402	168.157	158.217	157.276	164.854	149.446	176.156	115.53	145.857	161.859	137.678	159.601	147.771	147.101	169.932	151.1	142.796	133.943	135.217	169.151	135.543	154.207	175.977	175.487	156.05	140.724	168.589	147.996	84.2425	167.931	135.324	138.821	162.14	151.501	131.922	180.388
13	34120015	34144165	24150		+	1110046J04Rik	12.1729	12.3696	23.3518	6.7444	21.1947	17.2872	12.2982	37.6146	29.9735	25.8657	6.97641	23.3335	10.0591	23.0767	16.8585	23.2328	17.506	9.49038	17.728	16.8651	15.2423	15.4882	58.6793	13.2668	17.6551	20.2268	17.8091	13.649	23.4648	10.258	22.3638	15.4269	9.36027	28.9273	16.5703	25.2507	15.1445	9.28416	20.1004	14.6093
2	91103585	91275060	171475		-	1110051M20Rik	660.445	626.041	682.888	637.978	620.697	603.775	673.083	581.956	697.635	601.452	706.599	650.074	707.773	651.44	614.771	626.629	517.316	471.802	601.44	577.193	693.087	722.541	595.123	662.75	539.172	547.767	548.233	602.865	636.077	600.092	619.422	642.433	695.941	620.178	590.113	725.497	636.256	563.123	707.701	591.992
19	21574677	21630156	55479		-	1110059E24Rik	93.6143	117.632	139.976	114.655	90.493	117.867	83.3034	85.7867	98.9126	135.077	114.501	86.6479	85.5022	100.656	98.3415	106.254	121.193	99.649	100.918	99.2767	79.4747	83.0448	86.7433	119.401	97.923	93.7747	109.985	105.292	79.3253	100.233	108.379	86.8576	81.1224	148.045	74.5663	100.961	112.952	113.52	87.058	85.0314
9	122774154	122780066	5912		-	1110059G10Rik	94.8625	95.2258	111.142	111.283	98.0828	106.866	82.7041	108.028	158.86	120.707	116.703	100.24	102.267	103.185	146.107	86.8549	123.319	105.976	97.0111	126.125	100.151	89.0723	242.371	106.134	107.328	116.697	103.386	107.242	87.778	114.836	97.4833	98.6635	177.845	100.759	234.746	108.533	92.9119	107.612	89.7285	89.283
4	124743278	124744524	1246		-	1110065P20Rik	178.707	177.296	159.12	195.29	242.179	212.443	155.004	252.304	157.209	86.3519	179.525	145.989	132.733	220.866	111.91	182.037	176.692	152.761	260.72	204.494	184.145	187.396	65.5917	129.321	164.015	143.567	189.052	212.461	169.145	178.065	210.698	152.289	145.259	188.618	179.377	193.103	110.588	169.772	216.045	219.231
10	82455685	82459063	3378		-	1190007I07Rik	185.87	192.958	227.576	200.586	187.623	197.17	181.104	176.046	193.935	175.487	237.405	226.578	237.439	168.947	169.194	160.071	232.914	201.95	213.064	206.463	181.244	196.524	124.293	149.853	188.213	182.316	183.326	239.853	181.617	184.99	161.655	181.401	168.739	144.813	124.367	213.337	196.235	203.493	187.323	205.85
16	21613097	21627790	14693		+	1300002E11Rik	76.1397	110.91	101.181	91.0494	73.5621	95.8654	94.0909	109.616	68.9391	97.7149	101.29	112.133	83.8257	102.173	92.722	94.7909	111.625	86.9951	74.8743	103.647	80.7669	75.0082	68.8844	79.6005	91.8373	87.523	87.9882	85.7938	99.4817	93.5948	83.1476	93.1822	71.7621	70.2663	57.996	75.7204	98.3773	113.098	83.8534	83.8167
3	88712596	88739855	27259		-	1500004A13Rik	42.5719	40.1112	49.6953	44.8615	40.4834	42.7894	36.3685	15.3953	34.7212	45.1877	12.3737	46.0054	27.1411	36.0562	30.3996	42.049	22.3287	34.8823	34.2857	25.502	41.136	41.3205	47.0734	38.8938	29.2462	41.7367	34.5697	19.2361	46.997	48.5551	52.4841	45.4582	41.9923	34.9577	42.2106	32.1961	51.3323	47.5565	37.2934	32.3223
5	114946257	114952038	5781		-	1500011B03Rik	9.36143	20.9597	19.3974	3.3722	18.0986	18.5845	19.7771	9.53186	2.99735	8.62191	17.6156	15.2908	16.7651	20.2323	14.0488	15.6434	13.2887	28.4711	17.5792	24.3509	19.6936	22.1006	30.6153	6.63338	20.4698	14.5872	19.0641	21.4484	12.3539	13.9397	20.6435	17.2872	18.7205	31.038	22.0937	15.1441	21.8616	15.6143	14.4206	17.6137
18	61859461	61861325	1864		+	1500015A07Rik	21.2192	45.9324	51.3769	47.2108	38.5325	38.2414	46.7458	44.482	53.9523	48.8575	48.4429	37.3775	48.6189	42.4878	28.0976	46.7341	39.3346	37.9615	57.9462	37.4629	35.5374	51.5682	35.7178	16.5834	48.1316	52.0971	41.7944	27.298	37.712	41.819	50.462	43.4288	46.8014	39.7733	33.1406	37.2292	34.6142	36.7146	36.3187	47.3747
10	89522225	89536729	14504		+	1500026H17Rik	19.9711	20.7256	24.1157	20.2332	16.931	25.145	20.9757	9.53186	17.9841	14.3698	22.0195	32.2806	25.1477	19.2207	19.6683	20.7217	27.109	12.6538	25.3922	25.5996	26.4916	29.4675	10.2051	26.5335	22.6827	35.426	22.7303	19.4986	18.2058	17.9224	23.5107	18.9738	21.8406	18.119	2.76172	22.0851	18.218	16.4583	14.4206	21.2579
17	15163446	15166202	2756		+	1600012H06Rik	182.464	190.674	245.738	186.835	183.729	187.061	192.628	275.397	228.06	204.082	231.196	230.005	192.519	228.88	258.6	224.95	233.649	229.918	186.587	225.757	191.049	183.991	281.047	240.299	195.584	203.455	177.675	158.372	213.069	194.377	182.133	211.908	201.351	231.26	302.075	189.259	190.78	200.456	186.724	179.938
7	37882642	37896990	14348		+	1600014C10Rik	476.372	511.589	384.993	450.593	504.283	464.361	549.374	389.824	418.066	491.843	454.865	513.377	435.312	434.553	398.166	399.761	455.347	492.69	521.357	497	508.041	472.831	372.486	546.302	470.914	411.975	423.262	412.766	541.126	455.321	418.491	458.784	469.182	325.134	284.457	453.365	354.514	377.442	541.672	524.442
6	86504312	86541432	37120		+	1600020E01Rik	51.1758	59.9362	89.6475	40.4664	49.6252	62.8625	53.9375	50.8366	65.9417	28.7397	57.2508	73.0561	70.4136	55.133	81.4829	62.6061	47.3078	47.4519	61.2016	53.0724	60.7367	65.6322	45.9229	56.3837	49.2381	62.5165	45.4606	40.947	61.1195	45.8017	63.0774	53.1266	68.642	52.1473	44.1875	59.9454	51.0104	65.833	77.9782	68.0252
15	83238048	83251499	13451		-	1700001L05Rik	9.98553	11.7632	19.9217	6.7444	5.25443	11.0009	8.39027	9.53186	11.9894	20.1178	6.60585	20.3877	13.4121	13.151	14.0488	9.25865	9.03632	15.8173	5.85973	14.3608	11.6304	9.37603	12.7564	19.9001	14.9374	10.4194	12.465	17.5487	6.50207	12.6121	18.9232	7.16786	15.6005	14.5836	5.52343	12.6201	20.0398	13.0822	11.2161	12.7547
16	33200224	33201107	883		-	1700007L15Rik	13.106	8.96243	13.6306	6.7444	8.17356	13.0964	10.7875	12.7091	5.9947	11.4959	8.80781	11.8928	13.4121	16.1858	16.8585	11.904	11.6941	25.3077	13.6727	9.9901	13.5688	10.0457	5.10255	9.95007	12.7245	10.4194	16.1312	13.649	13.6543	10.6207	14.3358	16.8656	3.12009	14.1416	16.5703	12.6201	10.9308	16.0363	8.54557	9.11051
7	127109610	127112042	2432		-	1700008J07Rik	34.0003	35.3573	22.4362	29.3449	38.8905	31.4883	25.9665	34.7331	27.4268	31.6137	52.7933	39.5254	26.0926	27.1233	39.9641	26.7337	36.1101	26.0415	42.2589	39.7365	29.4386	39.2123	10.3876	56.3837	37.369	25.7161	31.1471	13.8058	33.2766	29.6283	31.6087	25.911	52.3719	35.0907	41.9745	32.6056	32.6362	29.2905	34.4423	30.2274
9	57159605	57169883	10278		-	1700017B05Rik	32.453	35.8497	31.4553	53.9552	33.8619	37.7175	31.7632	28.5956	26.9762	40.2356	19.8176	54.3673	51.9719	41.982	8.42927	58.1972	35.0822	25.3077	33.8562	30.5947	41.9988	40.183	38.2691	43.117	43.7057	35.426	41.7944	35.0975	34.461	42.4828	58.49	26.1416	24.9607	90.5948	19.332	46.6943	58.2976	46.8428	35.7846	35.2273
1	52961483	53031817	70334		-	1700019D03Rik	21.2192	21.8459	34.0765	37.0942	20.4339	17.2872	13.784	14.2978	38.9656	14.3698	48.4429	22.0867	21.7947	32.8775	22.4781	28.6577	36.1453	14.2356	14.3238	18.1071	25.1993	35.495	12.7564	23.2168	23.7892	27.0905	16.8644	21.4484	24.0577	17.2586	22.9373	22.7685	37.4411	26.5156	13.8086	37.2292	20.0398	22.7884	25.6367	20.0431
17	26204804	26210005	5201		+	1700022N22Rik	6.07429	1.74801	3.14553	7.97492	11.8326	2.9037	3.59583	1.58864	23.9625	4.10353e-06	8.9222	1.69898	8.13093	4.41608	8.42927	3.67521	6.19371	11.6176	9.16156	2.49753	2.16742	2.96348	2.55127	15.3727	4.7361	5.11928	4.39941	1.94986	4.83757	6.01844	5.37538	2.10819	6.24018	6.97728	6.45471e-08	2.52412	1.8218	7.75582	6.09922	4.88781
1	151760275	151966072	205797		-	1700025G04Rik	1941.56	1814.11	1719.03	1382.6	2213.87	1552.71	1873.43	1250.26	1825.39	1675.52	1561.18	1811.11	1592.69	1847.71	1312.16	1410.4	1988.52	1415.65	1684.35	2160.98	2365.5	2043.3	933.766	1419.54	1988.33	2025.53	1940.87	1905.01	1771.81	1792.24	1574.64	2186.2	2015.58	1111.89	560.628	1949.8	1710.67	1824.76	1785.49	1828.18
8	46406639	46428290	21651		-	1700029J07Rik	18.7229	35.8497	51.9011	10.1166	23.9369	28.812	25.1708	23.8296	41.9629	31.6137	35.2312	37.3775	38.5598	39.453	25.2878	33.5075	26.0459	30.0529	33.2052	33.7166	14.8611	26.7886	28.064	23.2168	23.7892	18.7549	28.5962	29.2479	26.6585	41.1552	30.9653	24.8767	24.9607	30.051	41.4257	44.1702	27.327	45.9988	28.3072	25.5094
8	73197724	73214386	16662		+	1700030K09Rik	71.3154	66.0979	95.707	57.3274	77.6488	74.9112	83.9027	67.1538	101.91	83.3451	55.0488	64.5612	57.0014	65.755	59.0049	65.3968	59.5334	86.9951	99.2316	68.9003	70.21	82.3751	109.705	56.3837	66.0203	47.9293	69.6573	79.9442	67.829	77.9269	96.5562	81.3763	93.6027	66.49	102.826	89.6025	63.7631	92.999	77.6248	71.062
16	3723662	3726554	2892		-	1700037C18Rik	26.212	17.6922	37.7463	30.3498	30.4803	22.5257	25.0004	18.5414	38.8702	25.8657	44.039	35.6785	19.7028	35.4065	8.42927	19.2746	28.2036	18.9808	34.3721	21.2289	28.43	28.3506	14.2059	16.5834	28.9607	37.5099	30.6285	14.5901	20.8066	24.7194	25.8885	34.4068	15.1916	31.9339	11.0469	22.4294	20.0398	22.5044	28.5689	37.6568
2	130988235	131002002	13767		-	1700037H04Rik	51.7999	64.9776	39.3191	26.9776	52.5443	52.3855	49.143	36.5388	44.9603	34.4876	55.0488	42.4745	23.4712	45.5227	33.7171	47.6159	47.8394	39.5432	49.4822	44.3311	53.6293	32.8161	33.1665	19.9001	45.3654	39.5938	40.3279	33.1476	59.1689	37.1724	64.2243	48.9101	37.4411	79.9887	22.0937	43.5393	36.436	42.2007	42.1937	40.6936
11	105069846	105072260	2414		-	1700052K11Rik	61.7977	54.3347	58.9525	62.5676	65.5599	54.3705	44.7162	88.4586	41.9629	29.5944	43.1806	57.2807	35.2068	74.0711	40.4976	70.8601	69.6881	49.0336	94.4375	88.2047	57.7969	48.2282	49.4148	65.2027	57.5868	59.0182	73.4292	40.2138	55.6548	52.7478	60.5382	64.9694	82.9476	54.4708	22.0937	61.1692	52.1865	59.227	57.2219	85.7145
6	134769323	134798384	29061		+	1700055D16Rik	6.24096	2.80076	6.29254	6.74472	2.38985	4.19084	0.599305	1.64036	5.995	3.01098	8.80781	6.79625	11.7356	6.06969	5.61951	6.17332	7.44252	7.90865	2.60436	4.99611	6.46135	3.37513	2.55127	19.9001	4.97914	4.18169	7.33235	1.94986	2.60118	5.97414	6.31122	5.90295	12.4804	6.20052	19.332	6.31004	5.4654	5.06427	4.27306	4.25157
1	57416779	57424582	7803		+	1700066M21Rik	33.7012	57.1355	70.2501	60.6996	47.8737	58.6717	46.7458	58.7798	62.9444	60.3533	66.0585	59.4642	68.737	58.1679	67.4342	58.6381	73.8852	80.6682	43.6224	61.8138	62.029	54.247	22.9615	66.3338	47.0252	56.2648	48.3935	58.4958	40.963	59.0776	55.0494	60.716	65.5219	60.5439	38.664	58.6833	71.0503	56.971	61.4213	60.1294
15	79018855	79025452	6597		-	1700088E04Rik	36.6357	16.717	31.5264	40.1779	13.0705	28.3485	21.1181	17.1502	18.212	28.008	67.2291	7.45168	42.9301	28.8097	31.9112	17.2004	17.7726	32.251	30.1299	15.5438	25.801	32.3122	32.183	22.5235	27.1231	20.1295	22.7088	1.98895	17.9571	22.1391	30.0769	31.4928	48.2056	32.6387	25.3905	35.4143	37.869	38.7903	25.6759	18.1034
3	89970115	89975655	5540		+	1700094D03Rik	53.1621	62.2468	99.6893	64.2733	61.9482	67.6777	48.7018	58.7798	50.955	60.3533	66.0585	102.216	90.7921	56.7078	42.2809	71.5222	60.6922	61.9786	70.3966	62.4743	59.5574	62.3621	74.1728	69.8453	61.5192	88.0393	61.6886	46.7966	71.62	67.1341	78.067	58.3138	81.1224	65.5214	107.985	70.2785	96.7262	67.2603	81.2212	71.6694
5	112941158	112949568	8410		+	1700095B10Rik	22.7309	11.3583	9.86101	24.5331	24.5441	12.3271	10.8768	24.231	14.7174	7.20619	7.54401	14.0039	23.5309	10.2825	13.8446	23.6308	11.367	13.267	21.3054	12.0743	26.3376	11.8625	70.3493	15.3788	18.5719	9.41675	8.18764	16.1103	17.1116	16.1836	19.2106	15.6798	3.72755	14.0233	55.7293	11.975	10.5674	13.1864	18.1164	12.4957
5	25735016	25736465	1449		+	1700096K18Rik	21.8433	42.0114	41.4161	20.2332	34.4457	37.1937	34.7597	42.8934	47.9576	8.62191	39.6351	32.2806	30.1772	35.4065	28.0976	29.5395	48.3709	25.3077	57.9462	43.7067	32.3068	42.8618	7.65382	36.4836	34.3007	31.2582	30.0626	42.8969	31.2099	23.8966	43.5808	34.996	37.4411	33.5864	27.6172	44.1702	30.9706	34.6046	41.1255	30.3684
5	3621716	3634342	12626		+	1700109H08Rik	10.6645	11.0007	22.4406	14.4911	8.04614	10.1046	10.1369	15.7159	25.3382	16.2821	9.41169	14.3851	26.0434	18.1541	17.3821	19.7242	14.6727	29.9463	10.0469	16.5252	11.99	17.23	7.99269	21.6451	14.0684	13.3154	21.8543	8.1834	15.0851	15.535	14.7161	12.9964	20.9779	11.57	9.90007	14.7747	8.76846	21.6772	15.7656	12.2301
15	99149669	99159923	10254		+	1700120C14Rik	103.891	145.385	104.048	79.9041	98.6396	129.273	116.485	61.1464	106.119	41.2156	176.892	135.254	103.862	138.326	108.217	138.51	121.426	92.0087	134.773	142.635	155.154	137.126	53.4828	113.665	133.884	120.003	120.156	87.5909	104.559	87.2456	137.353	111.456	132.232	104.893	36.8843	111.118	89.6922	121.726	121.866	113.425
4	11966574	11994296	27722		+	1700123M08Rik	86.1252	122.673	161.47	121.399	118.517	99.0085	131.248	93.7299	128.886	74.7232	125.511	118.928	112.326	147.19	95.5317	108.018	125.445	109.139	110.033	111.764	131.165	114.521	25.5127	106.134	120.606	118.781	119.517	111.142	105.334	120.147	124.435	115.107	121.684	68.4985	49.7109	135.035	83.8029	126.18	130.32	113.578
14	54923628	54928200	4572		+	1700123O20Rik	117.699	125.896	155.153	175.203	117.595	147.419	108.591	99.9425	149.287	118.458	144.335	95.1428	122.129	110.623	92.722	130.86	158.974	98.8382	145.215	100.414	119.212	112.788	126.669	157.983	126.388	147.956	129.622	178.641	104.048	118.724	117.616	124.522	161.836	139.533	202.137	125.547	149.135	130.766	124.899	132.889
19	8866247	8868124	1877		+	1810009A15Rik	126.691	108.109	135.782	128.144	123.187	105.295	103.68	165.219	128.886	129.329	125.511	146.112	93.8848	126.452	81.483	131.826	131.824	93.3221	151.05	113.013	128.581	117.87	127.564	129.351	116.733	147.956	127.583	120.891	130.041	98.9051	133.609	134.081	134.164	199.75	135.324	105.378	120.239	118.584	123.376	122.081
11	106916695	106921269	4574		+	1810010H24Rik	8.73734	14.0038	13.6306	6.7444	18.0986	5.23855	10.1882	11.1205	8.99205	14.3698	11.0098	16.9898	6.70605	8.09292	2.80976	18.0764	12.7572	9.49038	16.277	14.3608	16.1534	14.064	10.2051	3.31669	12.1712	6.25165	9.53206	3.89972	11.0535	11.9483	12.6155	12.6492	24.9607	13.2578	11.0469	10.0961	9.10901	10.9722	12.2843	10.9326
16	8647964	8676789	28825		+	1810013L24Rik	456.838	664.9	541.555	650.835	506.177	648.532	529.786	625.925	671.406	540.306	477.824	448.53	623.663	489.622	595.668	387.981	568.757	474.519	442.084	497.632	445.833	482.865	767.933	656.704	535.533	477.209	457.539	499.164	551.376	643.216	536.158	481.09	627.138	410.991	795.374	475.777	490.065	446.484	450.245	501.686
10	86521391	86525819	4428		+	1810014B01Rik	264.727	343.107	305.591	318.733	306.294	296.301	320.515	268.773	303.625	318.835	383.545	278.019	314.134	266.553	285.987	287.872	443.215	275.733	319.52	316.769	294.958	335.231	230.333	427.25	283.145	342.823	346.07	317.807	304.737	317.501	293.65	295.472	321.115	219.334	229.132	321.754	333.909	272.953	285.354	320.13
X	12521121	12539879	18758		-	1810030O07Rik	252.135	267.192	242.205	246.171	275.566	237.83	250.51	257.36	311.724	290.271	339.101	237.857	268.242	255.433	320.312	269.383	242.918	264.149	255.875	282.845	270.085	231.722	428.614	295.185	233.466	277.156	252.966	224.234	274.387	254.897	270.66	261.838	258.968	280.623	359.023	237.257	316.993	235.902	283.606	264.812
3	122718046	122719844	1798		+	1810037I17Rik	265.865	288.478	409.443	286.637	330.445	349.935	272.085	319.317	284.748	359.246	385.342	363.581	321.891	341.926	438.322	381.809	365.705	349.562	383.487	299.703	303.684	345.574	324.012	325.035	343.56	333.421	346.087	356.824	300.396	290.078	347.499	333.938	258.968	459.161	301.027	356.517	380.757	273.461	340.754	380.212
6	91417969	91418738	769		+	1810044D09Rik	21.8433	39.7708	24.1157	23.6054	37.3649	34.5744	36.5576	34.9501	38.9656	48.8575	28.6254	20.3877	45.2659	33.8891	36.5268	31.7439	34.5506	20.5625	34.5073	37.4629	25.8454	36.8344	17.8589	33.1669	32.0878	35.426	32.2623	35.0975	26.0083	35.181	22.9373	25.72	28.0808	21.2125	38.664	28.3952	29.1488	30.3845	19.7616	24.2947
19	3758293	3767883	9590		+	1810055G02Rik	105.472	82.9024	67.6288	47.2108	73.5621	111.581	67.1222	71.4889	74.9338	48.8575	59.4527	73.0561	57.0015	91.5511	33.7171	95.6728	86.1108	47.4519	82.0362	78.6721	92.3973	87.063	58.6793	63.0171	86.8581	72.9359	92.3877	70.1949	60.4693	66.3793	69.3851	98.6634	46.8014	90.1529	69.0429	75.7204	72.8721	99.1718	82.7851	76.5283
6	35229645	35238575	8930		+	1810058I24Rik	805.713	614.487	480.74	559.785	595.501	537.474	649.644	902.347	530.532	620.777	684.806	618.43	694.077	893.757	685.58	595.641	629.356	495.082	568.395	640.613	598.321	521.709	722.011	663.338	572.6	612.662	571.925	559.61	586.484	562.895	541.323	610.533	505.455	703.099	1032.89	619.649	552.007	546.079	547.449	595.22
11	57686325	57692294	5969		-	2010001A14Rik	6.24096	12.3233	15.7276	6.7444	8.75739	8.90553	9.58888	4.76593	14.9868	17.2438	13.2117	16.9898	16.7651	13.6568	14.0488	12.3449	13.2887	11.0721	15.626	10.6145	9.0459	12.7246	12.7564	23.2168	11.0647	12.5033	10.2653	9.74929	13.6543	12.6121	15.4826	8.85442	6.24018	12.3739	8.28515	15.7751	5.4654	18.9903	10.1479	12.1473
9	124054434	124075325	20891		-	2010315B03Rik	93.4705	178.641	229.259	149.838	150.647	136.355	141.452	207.252	188.833	129.329	107.896	162.106	177.711	152.248	212.195	137.56	177.44	195.256	137.584	211.3	159.162	158.723	117.359	157.818	163.006	172.085	124.948	177.2	136.425	182.805	130.493	168.809	258.014	98.984	105.545	163.078	192.093	158.866	144.105	145.681
8	71229506	71230251	745		+	2010320M18Rik	149.783	159.643	225.429	134.888	189.16	178.634	156.419	174.751	188.833	117.833	286.254	139.316	171.004	200.3	177.015	143.289	171.69	170.827	244.155	163.588	184.795	164.75	125.012	159.201	156.566	195.885	138.581	157.939	146.297	185.198	171.456	172.029	255.847	155.116	115.992	170.371	162.14	157.831	196.548	219.26
7	28946946	28947893	947		-	2200002D01Rik	3.74457	6.16167	4.71829	10.1166	10.5089	4.19084	3.59583	11.1205	8.99205	11.4959	13.2117	1.69898	5.02954	10.1161	5.61951	9.69954	3.18929	12.6538	6.51081	8.11696	5.81522	3.34858	7.65382	9.95007	5.53237	12.5033	2.93294	7.79943	3.90124	5.31034	5.73431	2.10819	3.12009	18.5609	19.332	2.52401	14.5744	6.33011	3.73869	4.85894
13	58527860	58533040	5180		-	2210016F16Rik	159.144	149	175.625	161.866	158.801	185.968	155.819	268.481	131.883	149.446	180.56	151.209	145.857	179.562	140.488	182.528	164.248	156.591	248.062	143.608	153.78	158.053	160.73	152.568	173.163	175.046	170.844	191.086	166.453	132.759	137.624	166.547	152.884	238.198	146.371	166.585	189.467	115.208	177.855	214.401
5	115080261	115086600	6339		+	2210016L21Rik	211.568	214.538	191.877	161.866	262.722	231.544	206.161	182.694	212.812	201.178	273.042	232.76	222.976	219.015	157.346	205.013	214.214	226.187	287.127	251.626	237.778	228.373	183.692	295.185	241.211	187.549	255.166	233.983	210.667	190.509	229.373	208.29	152.884	228.476	162.941	220.851	209.507	234.214	236.605	242.947
6	31197286	31314330	117044		+	2210408F21Rik	454.341	511.418	529.497	492.341	555.802	515.474	488.433	447.997	422.626	431.096	561.498	550.469	546.543	474.954	486.088	507.021	458.195	428.649	540.397	541.963	555.03	490.903	431.165	530.67	491.827	502.216	489.8	538.161	455.146	492.535	532.719	481.511	464.893	368.567	516.441	566.011	515.569	369.679	522.882	533.267
13	77283655	77761799	478144		+	2210408I21Rik	21.2192	16.8046	37.2221	33.722	23.353	24.0973	26.9687	34.9501	11.9894	22.9917	26.4234	20.3877	30.1772	23.773	11.239	21.6035	19.6673	12.6538	21.4857	29.3459	15.5072	25.4492	25.5127	16.5834	16.0439	35.426	26.3965	29.2479	20.1564	21.2414	16.0561	22.7685	28.0808	20.3286	30.3789	32.1812	40.0796	19.8343	22.9662	29.1536
2	175968358	176619607	651249		+	2210418O10Rik	55.8126	92.2001	149.827	88.0187	79.4958	108.62	95.9477	87.1732	120.561	75.3883	111.552	114.121	82.5591	108.415	89.9477	94.2613	93.8409	128.095	126.679	148.808	150.94	107.976	135.429	77.7701	83.5117	107.407	94.3178	91.4246	90.8734	90.7364	84.9477	96.4987	133.814	84.6781	112.724	96.4668	87.5676	98.6265	93.0369	84.5991
9	63301729	63306527	4798		-	2300009A05Rik	62.4096	74.5002	54.5224	57.3274	65.3885	90.6268	71.9166	63.5457	65.9417	25.8657	55.0488	61.1632	58.678	85.4815	28.0976	85.9732	65.912	49.0336	125.659	79.2965	55.5676	85.7237	30.6153	119.401	81.3259	60.4326	79.9226	76.0445	57.8684	55.7586	82.0007	60.2944	43.6813	64.5212	35.9023	69.4104	63.7631	82.7134	58.2167	73.4915
6	129209586	129215446	5860		-	2310001H17Rik	192.222	361.299	411.539	252.915	286.074	354.648	322.427	403.515	365.676	359.246	486.631	242.954	357.098	299.944	382.127	374.313	319.992	295.783	305.357	280.348	279.777	304.052	165.833	298.502	288.79	320.918	252.233	233.983	285.441	294.06	303.346	265.211	280.808	206.379	198.844	288.369	393.509	279.368	250.492	314.01
4	73857608	73869084	11476		-	2310002L09Rik	2580.04	1668.14	2123.23	1662.5	1408.77	1707.77	1687.04	1116.82	1861.35	1741.62	1640.45	1804.32	2067.14	1506.8	1730.81	1480.5	1972.04	1603.88	1619.89	2106.04	1781.4	1751.98	1961.93	1940.26	1676.86	1844.23	1654.91	1509.19	1581.3	1589.13	1656.07	2547.56	1850.22	981.514	1966.34	1995.24	1661.48	1472.79	1531.26	1635.03
1	138779717	138784593	4876		-	2310009B15Rik	107.344	128.275	129.491	138.26	129.609	123.106	106.077	119.148	113.899	83.3451	145.329	129.122	110.65	107.231	84.2927	109.34	102.589	110.721	154.957	116.759	131.165	112.512	79.0895	135.984	114.52	160.459	97.5203	105.292	104.683	97.5776	119.847	97.3986	81.1224	110.04	96.6601	128.725	85.6247	105.924	124.979	117.222
7	89774044	89779145	5101		-	2310010J17Rik	14.9783	33.049	35.1251	23.6054	35.6134	21.478	17.9792	47.6593	23.9788	5.74794	26.4234	30.5816	23.4712	27.8194	19.6683	29.5395	28.1721	28.4711	50.1333	18.7314	30.3684	25.4492	17.8589	19.9001	27.6619	18.7549	27.8629	15.5989	29.9095	31.1983	24.6576	22.3469	40.5612	34.4702	33.1406	32.1812	30.9706	29.1185	33.1141	27.9389
10	80154089	80156383	2294		-	2310011J03Rik	160.393	159.643	161.995	165.238	197.333	178.111	142.035	162.042	143.873	152.32	173.954	168.199	108.973	179.056	168.585	156.074	186.573	147.101	222.67	154.222	151.842	144.659	163.281	129.351	167.631	102.11	151.78	173.537	141.095	130.103	157.694	173.294	102.963	204.17	209.89	172.895	156.675	155.721	175.184	202.861
12	80167320	80179619	12299		-	2310015A10Rik	316.416	314.805	499.614	293.381	309.428	309.074	397.339	320.906	335.703	356.372	378.736	358.484	397.334	334.339	306.263	314.353	355.074	327.418	365.257	345.283	285.592	434.646	334.217	295.185	362.37	381.35	365.151	349.025	295.844	337.871	376.744	329.3	352.57	250.13	428.066	376.709	309.706	449.438	310.311	376.568
16	13331995	13338972	6977		-	2310015D24Rik	206.576	298.002	250.593	242.798	340.371	277.643	381.158	93.7299	305.73	218.421	295.061	253.148	102.267	403.634	185.444	324.051	317.333	204.043	304.056	318.436	223.563	233.731	58.6793	102.817	212.996	348.008	231.702	284.68	213.268	214.405	301.051	341.104	352.57	228.476	55.2343	181.729	218.616	286.119	237.674	243.553
13	99213036	99224430	11394		-	2310020H05Rik	63.0336	33.049	36.1735	26.9776	21.6016	29.3359	58.1326	52.4252	38.9656	43.1095	55.0488	37.3775	48.6189	62.2143	25.2878	52.9066	54.7495	39.5432	52.0865	38.0873	20.6763	54.9167	7.65382	72.9672	48.1316	31.2582	63.7915	31.1977	44.2141	53.7672	48.7417	43.8504	9.36027	31.8187	11.0469	57.4213	47.3668	53.1729	33.6482	55.8778
7	27252705	27281524	28819		+	2310022A10Rik	1084.67	1062.6	743.386	745.255	1111.6	1023.08	1128.5	1059.62	899.207	1069.12	918.212	891.959	947.23	1031.83	963.744	1126.9	1124.76	952.198	1200.59	930.954	909.754	996.527	586.792	998.325	891.825	981.506	855.691	1021.73	953.212	954.536	871.051	1166.26	889.227	733.154	591.008	921.273	887.216	1155.06	1084.74	1027.65
8	125362495	125390109	27614		-	2310022B05Rik	120.45	143.959	75.4926	91.0494	110.927	128.868	154.621	257.36	113.899	149.446	96.8859	149.51	139.151	162.364	154.537	145.052	127.04	98.0672	108.079	131.12	106.612	104.476	137.769	135.984	109.541	166.711	120.984	122.841	130.041	97.5776	133.61	121.01	87.3625	204.17	138.086	100.33	163.962	148.124	90.7966	90.4978
9	50650991	50657828	6837		-	2310030G06Rik	88.6216	52.0941	49.8042	23.6054	61.3017	71.7681	55.1361	74.6662	71.9364	83.3451	74.8664	78.153	78.7961	54.1214	103.961	65.2514	63.7858	74.3413	55.3419	68.682	43.9372	58.935	53.5767	82.9172	63.6223	70.852	65.2579	68.245	70.8726	71.0259	41.8605	64.0891	59.2817	72.0339	71.8046	58.6833	74.6939	64.9891	48.6029	75.9209
11	59099187	59101561	2374		+	2310033P09Rik	28.7084	31.9286	26.2127	43.8386	23.9369	30.9074	19.7771	31.7729	32.9709	25.8657	22.0195	10.1939	15.0886	32.3717	16.8585	27.7759	30.8298	36.3798	35.8095	27.4728	33.599	24.7795	10.2051	19.9001	32.641	12.5033	28.5962	29.2479	27.3087	17.2586	29.245	22.7685	34.321	35.796	19.332	26.5021	40.0796	28.2745	25.6367	30.3684
17	47083561	47084334	773		+	2310039H08Rik	202.831	239.745	252.691	175.354	281.988	245.688	233.13	244.651	188.833	241.413	244.417	251.449	254.83	235.706	202.302	235.875	252.485	213.534	318.379	221.031	198.364	282.62	244.922	238.802	229.593	222.975	217.771	278.83	204.815	197.147	213.89	219.674	184.085	222.731	428.066	193.087	211.329	239.7	233.935	267.242
6	86460358	86465210	4852		-	2310040G24Rik	1804.29	1798.06	2190.32	1756.92	1918.44	1877.47	1548.04	950.004	1936.3	1077.74	2111.67	1352.39	1545.74	1580.15	1177.29	1604.86	1718.52	1309.68	2228.67	2002.42	2100.58	1597.26	630.164	1877.24	1711.69	1617.1	1586.72	1944	1717.85	1492.88	1606.77	2035.21	2096.69	1032.35	392.164	1559.85	1189.63	1831.48	1694.16	1958.14
7	130943340	130964456	21116		-	2310057M21Rik	237.156	156.842	156.752	171.982	162.887	207.447	150.426	203.346	164.854	261.531	149.733	181.791	229.683	150.73	202.303	143.73	218.998	161.337	195.975	170.456	139.565	158.053	341.871	248.752	188.654	268.82	180.375	206.685	176.856	217.06	148.519	182.991	205.926	205.054	364.546	213.91	222.26	200.03	170.378	170.063
17	36203569	36208271	4702		-	2310061I04Rik	640.946	475.569	423.073	435.014	505.593	554.238	486.636	641.812	392.653	387.986	532.872	514.79	611.927	499.232	424.273	494.236	521.98	474.519	637.409	513.242	452.295	565.241	329.114	742.938	569.834	373.015	567.524	532.311	557.227	447.397	493.724	440.613	330.73	444.578	458.445	608.918	384.4	467.584	489.768	603.116
11	67003287	67010907	7620		-	2310065F04Rik	1044.74	1572.35	2070.28	1598.42	2267	1675.81	1265.13	309.785	1498.68	1391	1730.73	1816.21	1574.25	1392.99	525.425	1597.78	1562.75	1233.75	1632.91	1552.21	1588.85	1783.45	295.948	1691.51	1546.85	1227.41	1384.35	1942.06	1224.99	1925.66	1658.36	1364.42	2065.5	771.161	143.609	1433.64	1098.55	1430.6	1521.64	1367.18
6	82854847	82858835	3988		-	2310069B03Rik	16.8506	15.6842	21.4944	20.2332	12.8442	9.95324	7.19166	17.4751	29.9735	20.1178	17.6156	8.49489	10.0591	12.6452	14.0488	7.93599	31.3613	3.16346	9.76622	16.2339	9.0459	10.0457	5.10255	16.5834	17.1503	18.7549	19.0641	13.649	13.0041	19.25	12.0421	17.2872	6.24018	10.1643	8.28515	15.7751	16.3962	16.0363	15.4888	14.5768
9	112056524	112057311	787		+	2310075C17Rik	128.564	83.4626	101.181	104.538	43.2031	99.5324	96.4881	58.7798	110.902	86.2191	85.8761	110.434	130.768	64.7434	75.8634	80.2416	110.562	68.0144	71.6189	79.9208	40.0604	116.531	89.2946	202.318	97.3697	52.0971	110.719	97.4929	85.1771	88.9483	85.4413	72.1003	81.1224	78.2209	151.894	132.511	80.1593	94.5296	52.8757	85.0314
13	50415851	50834261	418410		+	2310081J21Rik	156.648	155.722	209.177	104.538	120.268	165.538	172.001	96.9072	155.862	140.824	195.974	142.714	167.651	122.911	193.873	135.794	132.356	155.01	179.047	118.008	146.673	137.962	89.2946	99.5007	153.8	164.627	119.517	187.186	140.445	138.069	131.316	152.633	121.684	98.9914	127.039	160.906	156.675	111.41	134.059	199.824
7	43896146	43901744	5598		+	2410002F23Rik	82.3806	93.5453	130.539	57.3274	89.3254	84.3406	72.5159	106.439	98.9126	100.589	79.2703	98.5408	114.003	120.888	95.5317	109.34	93.0209	107.558	89.8492	93.0328	92.3974	81.7054	160.73	92.8673	91.2841	62.5165	84.322	89.6935	98.1813	90.9397	117.553	97.3986	74.8822	186.935	171.226	80.1374	116.595	108.034	103.081	85.6388
3	145643769	145650585	6816		+	2410004B18Rik	248.39	271.113	263.699	266.404	305.341	283.405	240.921	339.969	233.793	241.413	308.273	271.836	211.241	312.084	238.829	265.415	338.594	265.73	356.793	270.981	299.16	269.226	252.576	265.335	319.218	262.569	270.564	271.03	256.832	220.38	271.806	244.55	227.767	304.488	292.742	258.712	216.795	251.938	296.425	272.708
11	62493703	62495633	1930		+	2410006H16Rik	106.72	150.121	207.08	138.26	176.315	145.632	170.203	390.806	155.862	169.564	226.801	168.199	243.094	121.394	345.6	186.496	120.13	170.827	106.777	121.13	138.273	115.861	1770.58	155.884	133.883	137.536	102.653	138.44	147.597	119.483	169.736	134.081	131.044	245.711	2805.9	115.474	127.526	117.74	103.081	163.382
14	57049446	57051357	1911		+	2410022M11Rik	22.4674	17.3647	19.3974	10.1166	18.6824	11.5248	14.3833	30.1842	8.99205	17.2438	13.2117	15.2908	18.4416	18.7149	8.42927	20.7217	19.6673	15.8173	26.0433	13.7364	18.7379	14.064	2.55127	9.95007	14.9374	4.16776	20.5306	27.298	11.7037	7.96552	16.0561	13.4924	3.12009	12.8159	16.5703	18.9301	7.28721	12.6602	14.4206	13.9695
8	57940997	57963297	22300		+	2500002B13Rik	50.5517	57.1355	73.3956	57.3274	68.3076	48.7185	57.5333	96.9072	59.947	86.2191	63.8566	81.551	103.944	47.0401	70.2439	65.6923	74.4168	74.3413	46.8779	56.8187	66.5519	53.5773	71.4356	66.3338	75.7935	47.9293	69.6573	46.7966	68.2718	82.3104	49.3151	60.2944	59.2817	65.847	74.5663	64.3624	60.1194	67.5211	47.5347	81.3873
2	153183077	153187731	4654		-	2500004C02Rik	6.86505	11.203	15.7276	3.3722	7.58974	9.42938	8.39027	14.2978	14.9868	17.2438	6.60585	6.79591	11.7356	9.61034	8.42927	14.5493	11.6941	9.49038	8.46406	11.2389	7.10749	6.02745	15.3076	9.95007	11.618	12.5033	13.1982	17.5487	4.55145	9.9569	13.1889	12.2275	9.36027	16.7932	5.52343	12.6201	3.6436	16.8803	8.54557	15.7916
16	18655330	18658864	3534		+	2510002D24Rik	232.164	252.628	199.217	198.96	259.219	269.785	267.889	255.772	224.801	166.69	246.619	220.867	201.182	233.683	188.254	198.841	226.971	213.534	287.778	242.26	217.748	241.098	183.692	252.068	255.596	220.891	241.968	198.886	234.725	228.345	225.932	239.491	177.845	173.677	259.601	220.851	220.438	250.672	215.776	287.892
16	21467795	21513416	45621		-	2510009E07Rik	422.513	446.441	401.579	475.48	444.292	513.378	476.448	587.798	524.536	485.701	385.342	511.393	456.012	523.005	491.707	481.45	490.619	509.317	347.677	538.217	542.754	405.848	293.396	398.003	538.853	431.364	483.202	516.712	513.664	580.155	384.199	433.866	567.856	316.419	295.504	384.281	513.748	554.517	393.096	431.231
4	148025352	148031772	6420		+	2510039O18Rik	243.397	250.948	178.771	182.099	260.386	243.592	242.719	278.013	230.796	235.665	257.628	195.383	241.418	276.171	238.829	259.683	254.612	230.933	291.033	247.255	250.054	216.318	280.64	252.068	269.426	212.556	206.772	269.08	238.626	247.595	264.925	222.204	171.605	258.527	425.304	230.947	276.914	269.241	244.617	276.352
6	13867734	13871518	3784		-	2610001J05Rik	428.13	420.674	512.196	536.18	451.881	485.089	447.082	633.869	518.542	445.465	539.478	429.842	452.659	440.558	486.088	533.034	536.864	458.702	429.714	486.393	454.879	450.719	471.986	587.054	454.761	470.957	437.741	409.47	500.659	462	446.703	466.754	483.614	518.821	414.257	490.29	513.748	473.914	498.847	462.814
X	106826358	106859941	33583		-	2610002M06Rik	124.195	125.474	180.343	185.471	152.962	137.25	149.227	195.403	155.862	181.06	112.3	173.296	155.916	148.202	193.873	118.599	164.248	167.663	124.357	160.466	171.872	129.925	170.935	135.984	152.14	191.717	149.58	132.59	142.395	156.655	143.358	160.644	215.286	128.159	165.703	152.072	204.042	117.74	163.434	131.799
8	20016466	20055499	39033		+	2610005L07Rik	156.759	145.031	362.157	145.758	136.014	178.708	154.88	159.572	166.384	194.771	148.616	169.165	179.948	176.563	142.921	178.384	104.27	220.292	132.467	125.172	177.331	234.968	204.015	88.8211	166.272	114.955	186.359	176.616	202.408	155.396	158.349	158.104	198.112	147.245	204.233	177.493	153.873	169.514	194.411	159.503
10	78900208	78933435	33227		-	2610008E11Rik	261.496	313.685	526.876	435.014	330.447	365.65	344.001	355.856	350.69	393.734	361.12	431.54	377.216	317.648	415.844	361.529	384.841	436.556	321.634	385.868	341.805	358.298	283.191	398.002	352.966	402.19	346.086	304.178	339.408	352.473	414.018	337.733	436.813	281.065	292.742	425.929	413.549	350.265	402.711	354.095
16	11021247	11043661	22414		+	2610020C07Rik	21.6477	25.4011	22.8951	26.4891	28.4391	27.8308	31.345	34.0484	66.1031	37.0716	34.8593	7.98689	12.8627	29.8776	31.5384	27.1599	27.2579	33.025	25.9708	28.9408	23.1329	22.1166	45.4656	47.0994	31.81	30.6528	27.0015	19.137	25.961	28.119	20.0769	24.7063	24.7397	34.1592	76.0226	25.9301	33.3111	25.5008	25.4758	31.3603
11	112934732	113092665	157933		-	2610035D17Rik	120.45	190.452	145.218	80.9328	140.118	192.779	160.015	123.914	146.87	163.816	187.166	132.52	149.21	137.074	213.542	88.6185	140.86	88.5769	150.4	84.9159	103.382	112.512	229.615	135.984	137.203	156.291	142.248	138.44	127.441	147.362	178.337	111.313	93.6027	92.3625	157.418	148.917	81.9811	78.4933	165.57	144.553
8	129942835	129960528	17693		-	2610044O15Rik8	199.06	192.295	288.415	263.381	195.327	210.894	203.169	160.453	235.068	223.541	276.867	229.058	261.255	198.593	272.248	218.814	255.73	287.007	238.94	265.538	241.632	228.29	132.666	298.502	231.528	274.672	210.814	187.096	234.249	262.837	215.897	231.876	311.435	167.905	143.066	271.188	242.902	221.519	214.955	232.605
1	9631058	9701318	70260		-	2610203C22Rik	5.61686	8.40228	11.028	16.861	5.25443	7.33396	6.59236	12.7091	5.9947	8.62191	4.4039	6.79591	10.0591	4.56223	8.42927	4.84977	5.84703	1.58173	7.16189	8.74134	7.75362	5.35773	2.55127	3.31669	11.0865	10.4194	9.53206	13.649	7.15228	6.63793	10.8952	8.85442	3.12009	3.97733	2.76172	8.83405	10.9308	7.59613	6.94327	11.54
4	10874498	10899424	24926		+	2610301B20Rik	62.4096	51.534	94.89	57.3274	68.3076	61.291	54.5368	88.964	95.9152	86.2191	72.6644	83.2499	70.4136	71.3189	95.5317	69.2194	67.5066	77.5048	59.2484	78.6721	80.1208	79.0265	96.9484	86.2339	84.092	66.6842	72.5903	60.4456	66.3211	63.0603	63.6509	77.1599	49.9214	107.83	69.0429	70.0414	69.2285	74.2732	76.9101	72.8841
6	86825389	86826423	1034		-	2610306M01Rik	79.2601	72.8197	89.002	53.9552	89.9092	70.5808	71.168	41.3047	98.4017	45.9835	110.098	98.5408	62.031	77.7735	73.0537	74.4061	85.0477	78.7349	94.7137	68.0576	65.7457	77.0174	38.2691	86.2339	88.1782	93.7747	82.6003	76.0445	76.5712	59.0776	74.5461	70.6326	65.5219	67.1728	49.7109	81.2939	65.5849	74.4499	73.7055	90.9923
11	78152580	78181452	28872		+	2610507B11Rik	6576.09	6224.41	5239.4	6943.36	6836.6	6971.46	6540.82	3900.12	6756.03	5917.5	5082.1	5644.01	5530.82	5383.81	5209.29	4953.38	5430.83	6173.49	6411.2	6273.79	7349.14	7238.29	3681.49	5237.05	6354.48	6320.41	7168.84	6627.57	6475.41	6677.76	6288.25	6295.91	6914.12	3417.86	2676.1	7296.29	5416.22	5016.82	6474.34	7097.7
11	59088619	59093258	4639		-	2610507I01Rik	250.886	252.068	272.088	263.032	300.087	240.449	260.098	246.24	254.775	267.279	257.628	248.051	229.682	224.579	255.688	230.144	247.701	278.384	251.317	265.362	238.424	234.401	147.974	238.802	245.084	277.156	253.699	284.679	282.84	215.733	242.561	257.2	315.129	173.677	115.992	177.943	229.547	254.048	257.435	299.432
5	24055595	24060032	4437		+	2700038G22Rik	9.36143	9.52258	17.3004	3.3722	5.25443	11.0009	14.9826	15.8864	5.9947	5.74794	19.8176	8.49489	6.70605	10.622	14.0488	14.1084	10.631	4.74519	9.11514	10.6145	10.3382	9.37603	12.7564	9.95007	8.29856	2.08388	9.53206	5.84958	5.85186	7.30172	13.1889	11.3843	6.24018	20.7705	19.332	8.83405	14.5744	9.70616	8.54557	9.71788
19	32366616	32368585	1969		+	2700046G09Rik	24.3397	19.6053	21.4944	16.861	22.1854	19.9065	15.5819	23.8296	14.9868	31.6137	22.0195	30.5816	10.0591	26.302	22.4781	26.8942	24.9828	7.90865	20.1835	29.9703	20.0302	20.7612	20.4102	23.2168	18.8101	14.5872	18.3309	13.649	26.6585	23.2328	25.231	21.0819	21.8406	27.8413	24.8554	18.2991	16.3962	20.6783	17.0911	32.1905
12	71183622	71290078	106456		+	2700049A03Rik	70.5228	75.6205	57.1438	74.1884	63.0533	68.6249	77.9096	66.723	68.939	66.1013	74.8664	66.2601	53.6484	69.8013	64.6244	49.3794	61.1281	94.9038	61.8528	69.9307	80.7669	80.366	53.5767	49.7503	64.1756	89.6069	53.5262	70.1949	66.3212	80.3191	55.6229	66.1973	87.3625	46.4022	41.4257	59.3143	63.7631	80.6033	68.8986	63.1663
17	13707283	13774357	67074		-	2700054A10Rik	20.5952	37.5302	52.4254	33.722	46.1223	21.478	37.1569	7.94321	32.9709	22.9917	33.0293	50.9694	30.1772	30.3484	16.8585	30.4213	17.0095	25.3077	41.6692	28.0972	29.0761	48.2196	2.55127	19.9001	18.2568	27.0905	16.1312	27.298	33.8108	33.8535	30.3919	42.5856	62.4018	22.9802	5.52343	36.5982	21.8616	24.8984	44.3301	40.0863
18	24603928	24610825	6897		+	2700062C07Rik	32.453	25.2068	35.6493	26.9776	33.2781	41.9084	31.7632	23.8296	32.9709	40.2356	30.8273	28.8826	43.5893	28.3252	25.2878	37.0346	31.3613	47.4519	29.2987	36.2141	32.3068	35.495	43.3716	36.4836	33.7475	31.2582	32.9956	35.0975	24.7079	25.8879	34.4059	31.6229	37.4411	52.1473	27.6172	28.3952	16.3962	38.8247	32.58	24.2947
19	7394990	7403270	8280		+	2700081O15Rik	112.337	149	168.81	134.888	127.274	151.918	124.056	111.205	140.875	83.3451	132.117	118.928	142.504	163.882	81.4829	150.784	128.635	137.61	150.4	145.481	122.766	164.08	61.2306	116.084	144.948	95.8586	150.313	111.142	145.646	155.991	158.84	137.876	134.164	146.278	102.183	111.688	131.17	159.519	137.263	135.443
12	55092446	55126896	34450		-	2700097O09Rik	117.33	98.0265	166.189	84.305	95.7473	121.01	86.3	87.3754	122.891	117.833	145.329	117.23	145.857	102.173	87.1025	114.631	98.8681	117.048	114.591	100.525	99.5048	114.521	140.32	179.101	113.967	122.949	123.184	89.6935	120.938	108.862	116.98	127.335	124.804	103.853	71.8046	150.179	125.704	107.19	143.672	131.799
11	63970310	63974086	3776		+	2810001G20Rik	23.7156	30.2482	29.8825	20.2332	26.2722	31.4313	28.7667	27.0069	32.9709	37.3616	28.6254	27.1837	38.5598	35.9123	28.0976	29.9804	30.8298	30.0529	30.6008	40.5848	20.6763	28.7978	17.8589	33.1669	36.5136	33.3421	28.5962	42.8969	21.4568	23.8966	38.9933	24.8767	43.6813	39.7733	44.1875	28.3952	14.5744	35.8706	29.9095	32.7978
2	94237052	94242026	4974		+	2810002D19Rik	48.0554	56.0152	60.2892	47.2108	56.6311	63.3864	49.7423	34.9501	50.955	71.8492	63.8566	52.6683	53.6484	59.1795	39.3366	56.4337	67.5066	53.7788	45.5757	56.8187	56.2138	54.9167	30.6153	56.3837	61.4093	35.426	49.86	54.596	55.9178	56.4224	44.1542	56.9213	74.8822	49.0538	11.0469	41.0152	58.2976	62.8791	53.9439	55.2704
8	125566094	125589769	23675		-	2810004N23Rik	453.717	351.775	362.26	394.547	388.828	353.078	410.524	409.87	431.618	387.986	407.361	343.194	347.038	379.356	368.078	381.809	378.462	324.255	425.156	353.4	401.25	356.289	283.191	407.953	377.308	360.512	399.613	407.52	381.672	372.388	345.779	412.363	474.254	323.048	347.976	394.377	402.618	294.561	384.551	444.593
5	124466152	124479916	13764		+	2810006K23Rik	135.996	122.562	110.036	168.613	142.013	118.357	127.339	128.884	140.689	149.384	121.905	136.69	92.2082	130.353	157.626	126.135	151.138	141.803	163.432	150.318	132.76	128.015	82.5453	175.784	128.381	152.11	131.43	124.569	108.828	114.442	144.893	127.122	122.984	120.044	56.1395	156.722	141.254	101.29	125.069	136.896
8	123769314	123771342	2028		+	2810013P06Rik	94.8625	129.395	123.724	97.7938	124.939	113.153	124.056	112.794	140.875	117.833	125.511	154.607	103.944	121.9	109.581	121.685	156.807	137.61	120.45	130.496	93.6896	128.586	109.705	126.034	133.33	120.865	126.85	115.042	117.037	119.483	119.847	127.335	121.684	114.459	118.754	124.308	118.417	140.106	111.092	121.473
11	58758066	58775165	17099		+	2810021J22Rik	31.8682	28.3597	35.0196	20.691	32.8207	28.6255	29.1285	36.5388	45.6565	33.0775	33.5736	41.116	20.4404	36.1494	33.2669	36.5598	35.9421	36.5816	30.6648	31.7289	30.5055	21.5538	7.94385	13.2668	30.9863	27.582	31.4153	35.5305	40.3119	34.8458	34.6177	31.4275	43.6813	30.176	8.28515	52.8752	36.436	34.7692	35.3201	29.7662
1	157239922	157247807	7885		+	2810025M15Rik	92.4455	65.5377	61.05	64.0718	56.0473	69.4782	74.6912	82.2481	53.9523	48.8575	105.383	93.4438	135.798	77.182	98.3415	83.2467	85.0477	61.3693	64.2463	73.0526	65.7889	77.6871	45.9229	109.451	77.8899	59.9283	82.8556	56.5459	87.778	65.0517	90.9632	56.4996	64.7112	123.227	88.3749	83.0302	83.8029	69.1175	61.9554	63.6505
11	120077476	120080683	3207		-	2810410L24Rik	42.4385	55.455	40.3676	47.2108	44.3708	41.3845	40.7528	30.1842	32.9709	37.3616	59.4527	56.0663	33.5303	39.9588	22.4781	44.5297	44.1185	58.524	63.806	58.6919	51.0447	43.5316	25.5127	56.3837	47.0252	58.3487	46.1938	44.8467	48.1153	48.4569	43.5808	40.0557	37.4411	26.0736	22.0937	25.8711	52.8322	37.5586	48.6029	38.8715
1	151624701	151630770	6069		-	2810414N06Rik	43.6867	45.9324	46.1344	64.0718	61.3017	46.0992	51.5403	47.6593	68.9391	37.3616	35.2312	37.3775	36.8833	57.6621	33.7171	40.1208	52.0917	39.5432	53.3887	47.453	45.2295	57.5956	20.4102	72.9671	35.9604	58.3487	43.2609	52.6462	53.317	44.4741	42.4339	54.3914	68.642	45.5184	8.28515	64.9934	38.2578	47.6868	60.8872	64.9883
5	113234189	113369143	134954		-	2900026A02Rik	655.019	494.139	307.97	437.623	570.958	426.563	536.83	957.088	452.352	583.241	406.796	395.272	392.764	474.986	467.938	497.463	494.205	404.887	345.586	441.583	453.521	381.837	1030.55	348.655	424.793	588.977	410.754	524.309	452.589	441.801	413.655	619.536	400.729	500.275	1383.81	385.429	650.617	609.005	417.132	368.415
11	117502073	117504244	2171		+	2900041M22Rik	11.8578	7.28197	15.2034	6.7444	4.67061	5.7624	10.1882	3.17729	5.9947	11.4959	24.2215	13.5918	13.4121	11.1278	11.239	10.1404	12.7572	3.16346	7.16189	6.8682	12.2766	14.7338	7.65382	6.63338	7.74532	4.16776	5.86588	11.6992	14.9548	7.96552	7.45461	7.16786	9.36027	15.0255	5.52343	11.9891	10.9308	10.1282	7.47737	17.0063
11	120116355	120122444	6089		-	2900052L18Rik	34.3253	58.8159	62.3863	33.722	61.3017	47.6708	45.5472	61.9571	41.9629	66.1013	50.6449	54.3673	51.9719	56.6504	22.4781	41.8844	40.9292	64.8509	39.0649	58.6919	35.5374	47.5499	63.7818	43.117	56.9834	39.5938	43.2609	37.0473	46.1647	49.1207	52.1823	31.2013	65.5219	50.3796	41.4257	30.9192	49.1886	39.6687	42.7278	66.2031
7	81173298	81181247	7949		+	2900076A07Rik	129.812	162.444	166.713	198.96	161.136	167.109	180.99	93.7299	221.804	160.942	193.772	164.801	145.857	140.614	132.059	184.291	174.879	164.5	182.954	202.924	164.118	172.787	79.0894	162.518	162.099	166.711	157.646	134.54	146.947	173.25	185.219	174.137	149.764	126.391	69.0429	167.847	185.824	125.336	162.9	194.964
9	109659222	109660500	1278		-	3000002C10Rik	183.484	183.73	117.903	138.26	176.315	138.821	183.987	112.297	146.87	120.707	121.107	144.413	144.18	133.027	98.3415	158.421	118.004	145.519	175.141	159.842	177.687	192.878	112.256	159.201	116.18	125.033	122.45	155.989	204.165	128.112	123.288	145.887	115.443	93.2464	115.992	155.227	107.486	137.996	147.945	165.811
7	81431935	81439204	7269		-	3110040N11Rik	104.848	113.151	131.064	141.632	137.783	98.4846	104.878	144.567	128.886	100.589	147.531	105.337	114.003	124.934	123.629	130.062	103.652	90.1586	136.727	109.267	117.597	122.558	119.91	109.451	107.881	104.194	128.316	118.941	109.885	89.6121	92.8959	124.805	81.1223	150.255	135.324	101.592	94.7337	89.8876	110.558	109.934
12	71038389	71062598	24209		-	3110056K07Rik	30.5807	50.9738	79.6867	67.444	47.2899	47.1469	45.5472	42.8934	62.9444	60.3533	39.6351	28.8826	53.6484	45.0169	44.9561	61.2835	42.5239	47.4519	45.5757	39.336	35.5374	34.8252	79.0895	33.1669	52.0043	70.852	54.2594	64.3453	43.5639	40.4914	37.273	45.9587	56.1616	53.4731	60.7578	38.4912	47.3668	37.5586	39.5233	43.7305
5	139345494	139446290	100796		-	3110082I17Rik	102.352	109.79	91.2203	97.7938	105.089	91.6746	82.7041	69.9003	107.905	71.8492	129.915	74.7551	68.737	92.057	98.3415	82.0052	79.7322	90.1586	123.705	101.15	98.2126	101.797	142.871	82.9172	86.8582	89.6069	112.918	83.8439	92.9796	73.681	91.1756	84.3278	93.6027	110.923	66.2812	94.6505	58.2976	81.4474	85.4557	90.4978
7	3470181	3471962	1781		-	3300002P13Rik	199.711	239.185	337.096	229.31	418.603	259.832	297.255	169.985	227.799	227.044	270.84	283.729	181.063	245.317	233.21	322.289	317.334	237.259	296.893	295.957	253.931	264.538	63.7818	212.268	271.639	281.324	240.501	269.08	293.243	274.81	274.1	279.968	249.607	227.592	33.1406	198.135	240.478	268.397	276.663	304.291
14	32381076	32407230	26154		-	3425401B19Rik	3464.98	2915.03	1852.71	2593.22	2957.88	2144.66	3853.53	1744.33	2787.54	4167.25	2378.11	2937.53	2280.06	2810.27	2823.81	2090.69	3147.83	2864.51	2315.25	3697.59	3412.24	2865.05	3719.76	2762.8	3483.73	3613.45	3792.29	2922.84	2720.47	3204.79	2701.44	2681.2	2414.95	1360.69	4708.73	2892.52	2574.21	3257.89	1946.25	2915.36
14	10166530	10185561	19031		-	3830406C13Rik	114.209	152.361	189.256	134.888	131.945	141.965	161.812	128.68	131.883	137.95	116.703	171.597	129.092	155.283	171.395	141.525	164.248	173.99	146.493	184.193	138.273	166.76	142.871	159.201	156.566	156.291	166.444	111.142	146.947	150.681	153.106	156.428	230.887	140.532	135.324	174.788	191.289	155.721	148.479	142.731
19	28900457	28945233	44776		-	4430402I18Rik	22.4683	17.3647	15.2039	10.1166	21.6016	22.5262	18.5802	14.2978	23.9788	8.62191	26.4234	47.5714	28.5007	14.1626	11.239	16.3157	19.6679	18.9808	16.277	32.4705	29.7248	20.0933	45.9229	29.8502	18.2568	12.5033	16.8644	9.74929	27.9605	15.931	22.9437	15.179	21.8406	16.3569	22.0937	27.7801	21.8616	13.9864	26.7216	22.6239
3	89674818	89680708	5890		-	4632404H12Rik	36.1975	36.97	46.1344	37.0942	31.5266	36.146	35.9583	31.7729	47.9576	28.7397	59.4527	42.4745	31.8537	49.5691	25.2878	34.8302	44.1185	22.1442	37.7627	43.7067	27.1377	41.5224	15.3076	26.5335	44.259	37.5099	55.7259	42.8969	31.8601	33.8534	38.9933	48.0668	56.1616	39.7733	52.4726	44.1702	32.7924	40.5127	34.7164	43.1231
3	19949035	19953149	4114		+	4632415L05Rik	81.7565	100.827	92.793	74.1884	91.6607	97.9608	88.0979	58.7798	101.91	103.463	77.0683	81.551	122.385	112.289	44.9561	96.1136	102.589	98.0672	98.3133	101.15	87.8744	103.806	43.3716	66.3338	92.9438	85.4392	107.786	83.8439	100.782	110.853	92.3225	95.712	121.684	78.2209	80.0898	96.5435	83.8029	97.0616	99.8763	88.6757
16	29827485	29840249	12764		+	4632428C04Rik	45.559	28.5677	27.7855	30.3498	18.6824	31.9551	34.1604	11.1205	56.9497	8.62191	22.0195	32.2806	50.2954	23.773	16.8585	19.3991	39.3346	26.8894	31.903	29.3459	18.0918	54.9167	20.4102	82.9172	49.2381	20.8388	49.86	33.1476	40.3128	33.8534	43.0074	35.8393	18.7205	14.1416	16.5703	84.5545	20.0398	29.9625	27.239	41.301
7	25076244	25265843	189599		+	4732471J01Rik	16.2393	17.9225	17.9057	12.2426	15.8654	15.7669	11.9159	20.7518	10.3446	11.9633	15.8456	14.8181	10.8532	14.1957	16.5829	9.53224	11.7474	5.07668	10.3835	13.4141	12.5091	16.6064	10.5394	10.5249	6.77317	13.2544	21.4117	16.3331	19.9004	10.6174	9.18908	12.2536	7.81321	6.78951	17.7999	17.1095	11.3687	13.7449	13.7041	17.6744
17	12537740	12546138	8398		+	4732491K20Rik	42.4385	28.5677	51.3769	37.0942	35.6134	47.6708	40.7528	55.6025	47.9576	34.4876	52.8468	52.6683	21.7947	62.7201	44.9561	50.2612	62.7227	34.7981	60.5506	48.0774	31.6606	42.8618	22.9615	59.7004	52.0043	66.6842	57.1923	42.8969	51.3664	39.8276	49.8885	48.4885	40.5612	37.5637	27.6172	53.0043	34.6142	75.5393	51.2734	49.1968
5	25704795	25709472	4677		+	4831440E17Rik	53.0481	80.6618	105.899	50.583	60.7179	63.9103	51.5403	104.85	77.9311	63.2273	57.2507	59.4642	63.7075	70.813	50.5756	66.5741	46.2447	68.0144	60.5506	69.9307	54.2754	58.935	51.0255	46.4336	59.1964	52.0971	50.5932	66.2952	62.4199	57.75	60.2103	57.3429	78.0023	44.1926	41.4257	57.4213	69.2285	84.4014	63.5577	60.1294
17	87582314	87590243	7929		-	4833418N02Rik	16.2265	16.8046	26.2127	6.7444	24.5207	25.6689	19.7771	20.6524	26.9762	17.2438	28.6254	23.7857	23.4712	27.8194	5.61951	27.3351	22.325	17.399	16.277	23.1021	24.5531	28.7978	7.65382	9.95007	25.4489	18.7549	24.93	38.9972	19.5062	21.9052	20.6435	18.1305	18.7205	17.677	8.28515	18.2991	25.5052	28.6965	18.1593	26.7242
18	4353547	4368946	15399		+	4833419F23Rik	8.11324	17.3647	13.6306	6.7444	9.92504	6.28626	10.1882	6.35457	5.9947	20.1178	28.6254	11.8928	8.38257	10.1161	11.239	9.25865	18.0726	12.6538	13.6727	15.6095	6.46135	7.36688	22.9615	13.2668	9.95827	22.9227	5.86588	17.5487	13.0041	7.30172	12.6155	12.6492	3.12009	8.83852	69.0429	11.3581	7.28721	13.0822	11.2161	12.7547
13	119599295	119622657	23362		+	4833420G17Rik	192.845	244.226	248.496	219.193	218.935	212.685	206.161	206.524	281.751	160.942	246.618	222.566	248.124	222.555	185.444	239.402	190.825	207.207	225.926	232.27	215.163	216.318	288.294	275.285	212.996	243.814	216.304	226.183	208.716	225.026	252.883	209.133	249.607	265.598	245.793	186.146	220.438	213.114	230.73	205.898
19	46292024	46294069	2045		-	4833438C02Rik	9.36143	8.96243	10.7111	10.1166	9.55399	9.57195	6.74508	8.07244	17.9841	8.6219	22.0195	16.9898	11.7356	11.6336	2.80976	12.3449	12.7572	4.74519	11.7195	17.1898	9.69203	12.0549	5.10255	6.63338	8.85179	12.5033	13.5214	7.79943	8.45269	10.967	14.1173	10.7063	15.6005	26.2688	11.0469	3.15502	12.7526	9.0204	7.04549	6.07368
5	113285678	113288984	3306		+	4833439F03Rik	15.2288	23.3378	17.4626	20.7688	30.3695	22.1859	30.6478	84.9904	42.172	11.4959	29.0782	31.1729	28.0413	24.1625	23.77	43.9312	39.4475	22.1802	32.042	21.7068	28.3781	21.2296	28.226	29.281	21.6708	36.187	21.0789	21.6519	21.3331	26.7662	26.7088	23.4542	23.6039	33.5166	60.5447	22.1979	28.9146	35.389	22.8911	29.3631
13	54699031	54713196	14165		-	4833439L19Rik	3736.3	3703.66	3021.53	3239.41	3813.2	3645.38	3482.01	3304.66	3722.42	3588.01	3594.38	3874.72	3742.54	3338.62	3595.49	3132.95	3422.74	3391.44	4167.13	3888.72	4139.51	3758.82	2398.71	3772.67	3290.58	3617.18	3180.26	3485.88	3721.17	3532.58	3491.6	3298.53	3569.99	2404.7	2169.86	4058.62	3301.25	2857.36	3800.71	3420.5
6	50550284	50573571	23287		-	4921507P07Rik	16.2265	9.52258	15.7276	3.3722	14.5956	18.3349	14.3833	19.0637	32.9709	22.9917	28.6254	16.9898	15.0886	11.6336	39.3366	13.6675	8.50477	23.7259	12.3705	18.1071	14.215	14.064	20.4102	23.2168	16.0439	10.4194	6.59912	13.649	14.9548	17.2586	13.7624	14.3357	28.0808	10.1643	13.8086	13.2511	25.5052	8.44014	17.6252	16.3989
8	86135388	86159471	24083		-	4921524J17Rik	153.527	173.086	180.343	188.843	208.425	174.443	166.607	184.283	161.857	195.43	173.954	174.995	187.769	162.365	199.493	206.335	219.529	197.716	191.418	197.304	191.903	170.108	237.268	245.435	191.42	204.221	161.312	152.089	173.606	229.672	160.561	174.137	240.247	185.167	251.316	146.393	222.26	194.966	185.866	179.174
18	17367540	17368540	1000		-	4921533I20Rik	8.82322	12.5161	10.1776	6.95677	7.15733	7.45865	8.51666	3.17729	27.6588	5.8326	8.80781	13.7122	10.2221	10.1909	2.84269	7.11928	9.10108	6.32692	11.8283	8.2901	6.66773	8.19397	5.30421	10.1181	12.8568	17.0767	5.20069	5.95486	9.27809	7.48196	8.67122	9.11178	6.33206	7.14308	11.0469	10.1773	5.72484	10.7676	12.3757	11.0922
2	130548120	130682066	133946		-	4930402H24Rik	88.6215	97.4664	96.4627	91.0494	70.0591	78.5782	81.5056	79.4321	80.9285	57.4794	77.0683	103.638	85.5022	97.1151	78.6732	101.845	87.7053	105.976	69.6657	74.9258	68.4904	92.4208	61.2305	102.817	81.879	104.194	117.318	81.894	79.3253	94.9224	118.127	72.1003	68.642	140.091	71.8046	92.7575	120.239	103.392	68.8986	76.5283
4	9770585	9823412	52827		+	4930412C18Rik	18.0988	17.3647	17.3004	20.2332	10.5089	23.0496	15.5819	12.7091	11.9894	20.1178	4.4039	27.1837	18.4416	10.622	5.61951	14.5493	12.7572	12.6538	24.09	15.6095	7.75362	18.7521	17.8589	3.31669	23.236	10.4194	24.1968	21.4484	15.605	19.25	16.6295	15.179	6.24018	8.83852	8.28515	17.0371	7.28721	11.8162	16.557	17.6137
7	122568281	122569683	1402		-	4930413G21Rik	39.318	30.8083	22.0187	16.861	37.3649	40.8607	28.7667	34.9501	5.9947	11.4959	50.6449	13.5918	16.7651	35.4065	5.61951	23.3671	31.3613	15.8173	63.806	36.2141	38.7681	30.8069	22.9615	26.5335	36.5136	10.4194	41.0612	27.298	24.0577	31.1983	28.6716	22.7685	43.6813	26.5156	33.1406	32.1812	10.9308	42.6227	31.5118	40.0863
9	79700923	79710518	9595		+	4930429F24Rik	332.019	416.193	478.12	377.686	329.278	388.176	376.963	773.669	488.568	592.038	334.697	460.423	606.898	375.309	626.576	341.247	324.776	338.49	350.282	427.077	326.298	358.968	1525.66	597.004	292.109	406.357	277.163	292.479	446.042	372.388	451.864	287.558	511.695	327.467	1471.99	439.178	415.371	317.349	425.142	345.592
10	100408136	100425122	16986		-	4930430F08Rik	70.0864	100.95	164.498	154.427	98.4182	112.883	108.736	115.843	104.224	104.301	135.588	92.3983	125.323	110.354	133.431	125.116	134.232	102.509	102.6	117.56	120.24	110.022	115.015	121.916	110.275	112.058	120.382	118.903	98.8653	115.679	97.4631	121.375	142.804	114.233	74.882	99.8827	110.726	115.403	124.781	123.222
16	64586468	64591303	4835		-	4930453N24Rik	700.235	681.144	737.102	849.795	799.258	715.062	623.877	900.761	794.298	758.728	830.136	720.367	786.285	759.217	716.488	763.618	812.206	643.764	801.481	828.554	800.562	663.689	755.177	865.656	691.546	962.753	703.172	824.79	710.676	696.983	713.922	695.704	923.547	716.362	988.694	795.064	787.018	614.442	825.715	752.528
6	146558716	146566902	8186		+	4930479D17Rik	9.36143	8.40228	9.43658	6.7444	11.0927	7.85782	8.98958	4.76593	5.9947	5.74794	2.20195	8.49489	5.02954	4.04646	5.61951	5.29066	2.65774	9.49038	9.76622	8.74134	7.10749	7.36688	10.2051	9.95007	9.40503	8.33553	5.86588	11.6992	7.80248	9.9569	3.44059	9.6977	9.36027	5.74504	5.52343	4.41702	3.6436	4.64208	13.8865	1.8221
19	5456843	5472876	16033		+	4930481A15Rik	132.932	100.277	207.615	84.305	67.14	73.8635	135.443	74.6662	122.915	143.698	154.137	115.544	226.329	105.211	106.771	99.2026	77.6085	86.9951	113.939	53.0724	107.905	120.549	158.179	155.884	50.3446	75.0198	63.0582	81.9038	144.36	76.3362	126.728	87.7032	149.791	87.9503	182.273	157.761	85.6247	97.064	121.791	99.0075
13	60990426	61012231	21805		-	4930486L24Rik	14.9783	7.84212	12.0578	26.9776	4.08678	23.5735	11.9861	15.8864	17.9841	20.1178	15.4137	8.49489	11.7356	9.61034	14.0488	12.7858	14.3518	20.5625	14.9749	3.12191	10.9843	13.3943	20.4102	26.5335	11.618	14.5872	10.9985	13.649	14.9548	9.2931	12.0421	11.3843	12.4804	13.6997	19.332	15.1441	10.9308	10.9722	12.8184	9.11051
3	146350944	146391241	40297		-	4930503B20Rik	8.73734	10.0827	18.9372	10.1166	12.2603	6.81011	10.1882	9.53186	8.99205	5.74794	11.0098	15.2908	3.35303	7.36017	8.42927	11.4631	12.2256	12.6538	12.3705	19.3558	7.75362	10.0457	2.55127	3.31669	13.2777	18.7549	12.6026	5.84958	10.4033	15.2672	8.02804	8.47719	18.7205	11.932	2.76172	11.9891	7.28721	10.5502	13.1793	8.50315
10	124304979	124360394	55415		+	4930503E24Rik	101.545	108.336	108.442	74.8011	145.067	121.724	105.793	147.072	97.0324	143.116	154.461	112.023	120.251	126.787	105.62	98.6994	114.468	131.16	136.697	116.316	120.248	126.262	126.654	115.14	90.7721	82.2239	89.6712	105.043	116.122	116.946	107.985	115.159	107.56	116.673	122.738	130.768	97.9566	110.471	107.005	117.646
18	70585281	70605555	20274		-	4930503L19Rik	48.6795	61.0565	87.0263	53.9552	42.0355	54.4809	49.143	52.4252	80.9285	60.3533	77.0683	44.1734	67.0605	66.2608	56.1951	63.047	65.912	63.2692	41.6692	57.4431	62.029	42.8618	58.6793	46.4336	42.5992	54.1809	55.7259	64.3453	61.1195	48.4569	62.5041	56.078	81.1223	117.552	44.1875	52.3733	87.4465	67.0992	57.1485	35.2273
18	57678433	57685470	7037		-	4930511M06Rik	46.1831	35.8497	33.028	47.2108	4.08678	27.7643	21.575	17.4751	17.9841	14.3698	13.2117	32.2806	50.2954	13.6568	14.0488	16.3129	29.7667	26.8894	24.7411	26.224	10.3382	38.1738	20.4102	33.1669	35.9604	18.7549	54.9927	38.9972	32.5104	33.1897	22.3638	24.455	24.9607	13.6997	38.664	31.5502	21.8616	20.2563	14.4206	32.7978
1	159871950	159906157	34207		+	4930523C07Rik	67.4023	55.455	56.5876	64.0718	48.0457	73.8635	46.2131	31.7729	62.9242	60.1893	74.8664	49.2704	82.1491	61.3044	47.7659	62.6061	53.7974	61.6875	55.3602	45.9417	47.814	54.247	73.9869	49.7503	63.6223	62.5165	73.1152	72.1448	57.9864	67.044	73.3288	60.2944	59.2817	67.6147	81.7122	70.0414	63.7631	75.1173	59.9121	72.2767
15	10714922	10790210	75288		+	4930556M19Rik	6.24096	7.84212	10.4851	26.9776	5.83826	5.7624	7.79097	4.76593	2.99735	17.2438	2.20195	10.1939	8.38257	7.58711	2.80976	5.73154	9.03632	11.0721	5.20865	5.61943	5.16908	9.37603	15.3076	3.31669	5.53237	10.4194	13.1982	9.74929	7.80248	11.2845	10.3218	8.43278	3.12009	8.3966	16.5703	7.57204	10.9308	4.64208	3.73869	12.7547
11	72105964	72109277	3313		+	4930563E22Rik	6.97226	12.4931	21.2835	3.46816	12.5054	8.62018	15.2525	19.1902	21.5896	17.6562	6.68389	5.13691	10.3617	14.4131	8.42927	13.0599	7.50287	9.89414	9.28567	10.7102	15.2121	15.0927	18.2926	9.95007	15.1295	23.0885	7.55243	15.7073	14.5449	5.40259	10.4041	11.1556	12.6552	7.61271	13.8086	10.8009	27.327	13.6986	10.9409	11.7312
3	51184182	51185829	1647		+	4930577N17Rik	21.1797	14.8431	19.1133	18.6913	25.7802	25.4301	18.0836	26.2349	14.9868	8.91471	11.9325	14.4328	16.6306	31.4609	22.4781	22.8836	13.4575	4.9321	35.6638	14.5102	22.9555	26.7811	2.76539	23.7151	20.7942	17.5189	20.5538	12.7782	11.7115	13.7733	15.0119	14.5341	21.0059	22.2133	13.2226	32.0656	23.6931	16.4427	21.9521	16.0439
3	79536386	79540127	3741		+	4930579G24Rik	18.7229	31.3685	27.7855	16.861	28.6075	24.6212	25.1708	23.8296	29.9735	22.9917	24.2215	32.2806	31.8537	29.3368	19.6683	27.3351	24.4512	37.9615	35.8095	27.4728	36.8297	22.1006	17.8589	26.5335	25.4489	20.8388	20.5306	33.1476	19.5062	26.5517	35.5527	30.7796	37.4411	29.609	8.28515	34.0742	23.6834	32.4945	33.1141	10.9326
9	35028024	35042219	14195		+	4930581F22Rik	14.3542	27.4474	37.4171	10.1166	19.2663	18.3349	16.7805	9.7186	14.9868	14.3698	15.4137	28.8826	33.5303	12.6452	14.0488	17.6355	16.478	15.8173	14.3238	19.3558	21.3225	17.4126	12.7564	9.95007	12.1712	2.08388	17.5976	17.5487	20.8066	22.0443	20.6435	18.9738	6.24018	14.675	11.0469	20.1921	27.327	18.5683	23.6569	17.6137
9	15194633	15217745	23112		-	4931406C07Rik	115.458	123.233	135.258	118.027	117.349	100.58	97.0875	108.028	80.9285	100.589	96.8859	130.821	139.151	114.818	148.917	118.158	116.94	132.865	111.335	118.008	125.35	133.943	71.4356	135.984	116.733	77.1036	98.9868	109.192	130.692	134.086	98.0567	123.118	109.203	134.345	44.1875	128.094	132.992	119.014	133.524	138.48
11	75480850	75485627	4777		-	4931413K12Rik	28.7084	21.8459	18.8732	13.4888	11.6765	27.2404	19.7771	42.8934	20.9815	25.8657	22.0195	28.8826	30.1772	15.68	33.7171	19.84	10.0994	33.2163	8.46406	22.4777	21.3225	8.70631	76.5382	23.2168	23.7892	31.2582	19.7973	17.5487	19.5062	15.2672	17.7764	10.541	37.4411	32.7025	27.6172	15.1441	23.6834	7.59613	11.2161	18.221
14	54821120	54843366	22246		-	4931414P19Rik	44.9349	48.7332	35.6493	33.722	53.712	38.7652	44.9479	63.5457	44.9603	51.7314	39.6351	40.7755	20.1182	37.4298	36.5268	37.9164	32.956	39.5432	48.18	39.336	33.599	36.8344	30.6153	33.1669	39.2798	22.9227	57.1923	19.4986	40.963	37.8362	34.4059	47.2236	46.8014	40.6572	24.8554	39.1222	21.8616	48.9528	46.4665	38.8715
8	106007041	106016161	9120		-	4931428F04Rik	23.215	26.2511	30.651	11.2378	30.5426	32.3908	19.8358	79.4005	42.9817	13.4404	21.9114	15.4539	15.1555	23.5916	35.6292	21.0148	18.8565	27.1853	26.7	22.5671	25.3067	29.282	47.3213	18.5597	20.5518	28.4191	17.572	21.7672	27.2457	24.3834	19.3461	28.5645	14.4481	33.9831	49.6307	18.2744	16.3027	25.1786	28.2821	26.9387
3	36917255	37107183	189928		+	4932438A13Rik	762.021	745.562	868.165	866.656	843.045	779.496	794.679	732.364	902.202	798.963	625.354	883.469	893.582	694.474	792.351	583.736	739.915	779.793	647.826	741.141	774.07	751.422	1250.12	666.654	792.236	929.411	819.757	760.445	860.224	805.181	767.251	818.401	989.069	577.155	1101.92	765.407	825.276	756.659	800.613	781.075
17	15852050	15861365	9315		+	4933401D09Rik	19.347	26.8873	39.3191	37.0942	33.2781	23.0496	35.9583	7.94321	11.9894	28.7397	41.8371	40.7755	20.1182	34.9007	8.42927	26.0124	13.2887	22.1442	28.6476	33.0922	24.5531	32.1464	2.55127	16.5834	35.9604	22.9227	31.5291	33.1476	26.0083	35.8448	31.5387	26.1416	18.7205	11.4901	8.28515	39.7532	21.8616	18.9777	25.6367	37.0494
5	136948000	136965964	17964		+	4933404O12Rik	54.9204	38.6505	48.7557	43.8386	56.6311	47.6708	37.7562	19.0637	50.955	63.2273	46.241	44.1734	35.2068	40.4646	39.3366	32.6257	41.4608	37.9615	66.4103	58.6919	66.5519	48.8893	28.064	39.8003	37.0669	27.0905	46.1938	29.2479	52.6668	55.7586	49.8885	46.8019	34.321	16.3513	11.0469	46.0633	34.6142	30.3845	60.3531	56.4852
X	74769064	74808306	39242		-	4933407K13Rik	8.73734	12.3233	22.5429	26.9776	9.34121	11.5248	11.9861	6.35457	17.9841	5.74794	4.4039	16.9898	11.7356	16.1858	14.0488	21.1626	9.03632	9.49038	9.76622	14.9852	12.2766	10.0457	30.6153	6.63338	9.95827	22.9227	10.9985	7.79943	13.6543	12.6121	25.231	15.6006	21.8406	13.6997	8.28515	9.46505	20.0398	16.0363	10.1479	9.71788
3	55754526	55755487	961		+	4933417G07Rik	13.2025	11.856	10.0299	3.3722	16.5582	10.5723	11.4563	11.1756	6.02778	14.3698	8.80781	5.11399	6.77766	9.1917	17.0852	9.33251	13.4388	12.9225	11.1497	6.89543	9.10098	11.4717	7.70802	3.36527	3.91024	8.42476	11.8881	15.7618	11.1557	7.41004	15.0124	10.6275	15.6883	12.0254	5.54197	17.979	10.9684	14.0742	6.44976	8.6235
4	33027139	33031324	4185		-	4933421O10Rik	51.1758	47.0527	50.8527	50.583	50.7929	47.1469	53.3382	65.1344	59.947	48.8575	63.8566	59.4642	35.2068	52.0982	53.3854	47.175	49.434	36.3798	59.8995	53.0724	45.8756	66.9716	86.7433	79.6005	58.6431	41.6776	56.4591	44.8467	65.6709	47.7931	51.0354	43.8504	46.8014	52.5892	57.996	53.0043	51.0104	47.2648	44.8642	60.7367
11	72044755	72098309	53554		-	4933427D14Rik	24.9638	40.8911	62.3863	47.2108	35.0296	39.2891	34.1604	39.7161	38.9656	37.3616	44.039	39.0765	46.9424	45.5227	30.9073	39.239	32.4244	52.1971	34.5073	41.2092	46.5217	40.183	71.4356	23.2168	37.6201	52.0971	52.7929	44.8467	43.5639	34.5172	63.0775	40.4774	49.9214	60.5439	57.996	35.3362	38.2578	38.4026	34.1823	41.301
3	107796166	107803530	7364		-	4933431E20Rik	74.4883	73.0665	101.098	57.3587	78.4916	84.1408	70.3797	58.897	51.078	92.1952	81.8566	75.0884	55.4756	88.2661	78.8278	93.3346	68.6825	92.0374	68.6404	81.4504	75.251	71.8866	58.7528	66.4357	68.8937	77.4119	105.923	97.8957	63.239	63.9212	64.9332	76.2047	112.729	52.7032	30.5417	62.0925	65.7831	111.702	78.7894	73.138
3	89958943	89970649	11706		+	4933434E20Rik	680.145	779.659	983.938	815.872	897.858	818.682	720.802	767.315	923.185	684.006	1085.56	969.841	889.972	786.48	691.065	730.456	781.817	770.015	884.091	822.904	795.93	831.711	765.194	908.579	741.219	833.037	714.803	717.547	747.645	748.674	845.158	765.999	833.065	763.088	806.143	872.437	772.272	674.633	881.227	899.512
11	59396479	59402212	5733		+	4933439C10Rik	29.4088	32.2422	56.3667	45.8659	37.838	39.9992	35.0542	40.1387	41.2402	32.4194	49.8739	25.5211	38.5598	43.0641	53.3854	46.0187	20.0336	28.7259	37.4578	41.6498	23.6387	28.6663	34.2388	51.1198	35.8489	8.67955	53.1022	18.6294	40.201	28.2896	41.9646	32.7709	72.7664	52.4978	25.5413	27.0474	34.3497	47.8984	37.4544	39.5506
5	23587300	23639352	52052		-	5031425E22Rik	199.711	239.185	274.185	165.238	278.485	232.068	201.367	212.878	266.764	232.791	187.166	220.867	331.95	216.486	230.4	234.112	216.872	218.279	232.436	264.113	219.04	253.153	170.935	242.118	258.362	158.375	241.968	272.98	212.618	246.931	215.61	194.376	287.048	202.844	220.937	186.146	180.358	289.919	198.684	218.045
3	51467406	51474538	7132		+	5031434O11Rik	17.4819	24.6467	34.0884	23.6054	14.0118	21.4841	19.7905	31.8442	33.0243	20.1178	17.6156	28.8826	28.5007	17.7087	25.2878	18.0764	20.1988	25.3077	17.5792	28.7317	12.9265	19.4218	35.7178	9.95007	14.948	12.5033	24.1968	11.6992	29.9218	28.5431	22.9373	21.9252	12.4804	15.4674	52.4726	20.1921	41.9014	22.3664	20.3037	26.735
15	84828138	84872173	44035		-	5031439G07Rik	2601.84	2752.02	2524.8	2768.58	3568.37	2648.6	2998.93	2910.4	2649.66	2563.58	2514.63	2849.19	2456.09	3007.12	2346.14	2742.31	2643.93	2442.19	2748.86	2866.55	3288.18	2709.05	1752.72	2218.86	2642.79	2165.15	2666.78	2521.17	2608.63	2608.72	2618.84	3147.08	3145.05	2087.65	1485.81	2789.73	2249.92	2199.92	2987.21	3159.53
13	46118700	46119985	1285		+	5033430I15Rik	23.0915	25.767	15.2034	13.4888	18.6824	24.6212	17.3799	11.1205	14.9868	22.9917	19.8176	22.0867	15.0886	31.3601	16.8585	26.8942	30.8298	11.0721	16.9281	26.224	20.0302	20.7612	2.55127	26.5335	24.8957	25.0066	20.5306	23.3983	21.4568	19.9138	19.4967	22.7685	34.321	17.677	5.52343	17.0371	23.6834	16.0363	17.6252	19.4358
6	142560321	142572189	11868		+	5330439B14Rik	10.7651	9.46239	7.80904	14.7411	5.6442	12.5979	14.9445	11.6987	9.45112	9.16486	2.37982	10.8561	3.55519	14.6981	5.7896	8.87308	10.603	15.2209	5.44231	6.61881	10.2914	15.0378	13.5454	13.5919	11.8436	13.2059	5.54328	6.34698	12.4878	15.537	5.42854	13.6921	13.5379	4.57273	8.8398	12.353	3.74898	10.3113	12.0316	5.85244
5	109822409	109838701	16292		-	5430403G16Rik	5.77803	8.25167	15.8224	6.94597	11.4446	13.4171	6.90696	15.1659	9.31641	8.89527	9.91806	1.87829	14.2497	15.6252	24.5173	11.9056	5.72286	26.0168	13.3255	23.5976	17.2658	12.5872	10.9902	10.5074	14.8459	8.63638	6.27913	19.4056	8.48868	11.3351	12.9882	17.6749	13.0083	19.625	2.87657	14.3445	8.72812	10.7762	9.86199	12.7063
2	156694323	156704866	10543		-	5430405H02Rik	13.0355	14.7279	21.0406	9.76597	18.2657	11.0685	16.8188	9.39434	16.9121	2.96231	2.20554	13.766	6.58195	18.1692	7.41238	13.3735	19.4372	10.5059	12.7643	10.7317	17.7983	10.1283	0.039965	14.1222	19.4857	13.1063	16.8308	15.9554	10.0898	13.5505	16.0642	18.3357	14.7131	12.9964	9.88621	11.9897	14.7927	18.424	6.72104	12.9435
13	81088522	81096717	8195		+	5430425K12Rik	6.24096	12.3233	9.96083	6.7444	12.8442	13.0964	7.79097	11.1205	5.9947	2.87397	15.4137	10.1939	10.0591	11.1278	5.61951	21.1626	6.91013	7.90865	10.4173	4.99505	5.16908	6.02745	5.10255	26.5335	8.29856	20.8388	4.39941	15.5989	12.3539	7.30172	13.7624	12.6492	6.24018	13.2578	11.0469	6.94104	12.7526	7.17412	11.2161	7.89578
7	44133941	44134838	897		+	5430431A17Rik	79.8842	326.568	495.42	87.6772	252.797	192.255	309.841	169.985	395.65	267.279	328.091	283.729	187.769	276.677	134.868	322.289	136.608	286.293	323.587	205.422	194.487	316.776	119.91	152.568	166.524	95.8586	166.444	196.936	175.556	262.198	275.247	239.491	299.529	353.099	121.516	204.445	240.478	287.809	213.639	236.266
X	104084460	104113731	29271		-	5530601H04Rik	24.3397	31.3685	47.7071	30.3498	23.353	22.5257	20.9757	31.7729	20.9815	37.3616	19.8176	35.6785	21.7947	27.8194	30.9073	20.7217	25.5143	23.7259	22.7878	20.6046	20.0302	20.7612	17.8589	23.2168	30.428	25.0066	17.5976	19.4986	25.3581	19.25	22.3638	20.2387	21.8406	28.7252	35.9023	25.2401	38.2578	24.0544	20.8298	18.8284
4	126503647	126508165	4518		+	5730409E04Rik	453.718	588.157	546.272	529.435	645.716	559.476	544.768	438.466	581.486	396.607	493.237	494.403	501.277	536.658	390.556	503.058	511.35	515.644	608.112	560.697	606.075	588.681	357.178	497.503	513.401	470.957	511.063	555.71	489.604	535.018	539.027	573.429	552.256	444.578	229.223	523.103	471.846	479.82	569.884	551.486
11	80251318	80268842	17524		-	5730455P16Rik	965.476	1149.43	1340.52	1315.16	1242.97	1165.58	1136.88	894.406	1300.85	1227.18	1123	1032.98	1218.83	1153.75	1115.47	921.456	1253.39	1230.59	1136.14	1268.74	1413.1	1261.08	936.317	988.373	1099.28	1379.53	1154.11	1158.22	1151.52	1227.35	1065.44	1197.03	1407.16	803.864	762.234	1371.8	1211.5	1103.97	1336.31	1142.46
5	48552915	48571637	18722		+	5730480H06Rik	15.6024	20.7256	47.1829	16.861	18.0986	15.1918	17.3799	17.4751	35.9682	20.1178	35.2312	8.49489	18.1551	17.1975	16.8585	14.9902	16.7701	22.1442	21.4857	13.7364	17.3701	14.7338	91.8458	23.2168	17.0334	25.0066	12.092	21.4484	15.605	19.25	21.1145	16.8091	37.4411	17.1116	115.992	15.1441	27.222	21.4543	22.4106	16.8649
3	88684364	88736679	52315		+	5830417I10Rik	295.909	279.828	347.052	251.877	326.19	298.378	315.379	176.717	343.727	290.109	247.087	311.273	322.183	285.618	297.966	250.363	218.451	303.54	317.452	306.149	315.72	322.69	409.983	178.336	257.881	226.992	292.478	283.423	308.947	360.594	278.03	280.276	377.601	262.721	294.373	264.916	286.815	271.895	333.84	292.562
9	120406397	120407140	743		+	5830454E08Rik	14.3542	28.0076	27.7855	16.861	20.4339	17.2872	18.5785	17.4751	14.9868	5.74794	17.6156	20.3877	26.8242	21.2439	19.6683	15.872	10.0994	18.9808	20.8346	19.3558	25.8454	16.0732	25.5127	19.9001	19.9165	16.6711	14.6647	29.2479	20.1564	18.5862	20.6435	26.1416	15.6005	15.9093	16.5703	14.5131	10.9308	19.4123	14.4206	15.7916
5	148926866	148932026	5160		-	5930430L01Rik	74.8914	68.8987	106.424	84.305	106.84	54.4809	67.7215	36.5388	98.9126	63.2273	50.6449	83.2499	65.384	73.8479	50.5756	44.5297	78.6691	71.1779	67.0614	111.764	84.6438	78.3569	33.1665	43.1169	91.8374	60.4326	93.1208	68.2451	71.5227	88.2845	84.8678	112.156	93.6027	40.6572	49.7109	56.7903	56.4759	98.7497	67.2964	64.3809
15	12808263	12824744	16481		-	6030458C11Rik	531.73	538.306	504.333	580.018	584.41	512.856	572.336	549.67	539.523	589.164	429.38	577.652	486.189	532.109	516.995	495.115	554.405	526.715	540.398	559.446	600.905	654.984	469.434	527.353	552.684	591.823	482.467	551.811	527.969	612.017	529.275	586.495	652.099	422.921	505.394	487.768	553.828	495.012	587.508	478.607
3	129547407	129557532	10125		+	6330410L21Rik	39.762	53.2474	52.3423	35.8275	63.027	36.5931	39.5218	20.6629	57.3644	89.118	74.2188	58.2278	36.8018	31.8448	51.5042	41.0341	40.2051	51.0773	52.9377	43.449	52.533	48.6573	24.4394	52.5536	43.2428	28.9795	52.8352	30.9129	44.5117	49.7521	43.6595	45.7422	62.047	33.1643	8.52223	39.6753	51.2031	54.6327	42.2291	35.7307
5	138262307	138264924	2617		+	6330418K02Rik	6.48604	4.82378	9.5378	3.3722	9.95084	14.6866	5.35198	10.5291	2.99735	8.62191	8.40093	4.077	9.41304	11.9621	5.61951	14.1117	11.6251	12.0407	7.44038	6.61937	11.3452	6.73128	5.10255	28.9978	12.3162	2.08388	8.28498	10.4625	6.74558	5.97414	5.35902	7.20127	15.6005	17.9778	4.51873	7.26142	4.86583	11.7668	8.67301	13.3574
3	96513978	96537136	23158		-	6330549D23Rik	56.8876	47.1548	40.6453	55.5726	59.6548	51.5845	54.0051	46.1701	53.1289	58.7146	41.2059	49.0958	32.0518	49.6213	48.6004	58.3351	47.0209	41.874	44.6722	41.1946	57.5531	60.5802	21.4745	21.7032	53.6851	65.7042	45.5844	62.5857	57.8967	43.0352	51.8317	59.7171	61.1855	47.3267	31.6131	50.7248	45.9606	51.3913	51.7848	48.2858
8	120840891	120892047	51156		+	6430548M08Rik	659.668	357.936	307.213	340.592	366.059	384.507	426.107	360.622	242.785	431.095	281.849	336.398	387.275	530.59	387.746	437.802	475.735	303.692	442.733	313.439	418.695	564.574	875.088	328.352	331.39	414.693	420.877	276.88	420.032	331.896	385.92	504.283	268.328	582.456	715.285	917.483	391.687	456.612	474.813	340.733
9	107217839	107226883	9044		+	6430571L13Rik	740.801	1533.7	657.939	1240.97	1146.63	1544.32	1023.01	305.019	737.348	755.854	1081.16	936.137	878.493	968.116	356.839	1249.48	1310.27	1002.82	858.125	1183.83	1274.18	951.667	76.5382	597.004	1370.92	1023.19	1234.03	932.032	633.952	1348.83	755.783	998.441	1129.47	358.402	19.332	725.023	852.603	806.878	891.944	1073.83
1	88190835	88197131	6296		-	6430706D22Rik	241.359	252.572	314.434	240.034	190.092	262.57	224.417	192.848	289.738	209.532	223.861	231.673	194.924	287.056	329.247	267.306	236.934	216.402	224.361	258.051	215.196	250.689	156.087	183.922	199.997	188.365	230.805	219.086	228.788	194.062	294.414	226.846	185.21	408.939	136.576	235.217	187.902	269.64	234.292	201.088
2	29135128	29143006	7878		-	6530402F18Rik	43.3042	45.3346	35.6609	31.2797	38.0676	44.5803	44.3666	54.8444	28.1559	29.1842	27.7142	34.6394	27.2733	36.8239	14.3149	34.3064	39.3593	11.8223	28.6508	32.1032	34.4864	38.1603	22.3345	26.9139	44.5486	28.172	65.6865	58.8699	34.9155	33.1157	52.0839	42.9026	71.7621	34.6414	38.664	31.3118	33.2928	44.3494	35.1705	37.907
13	62750829	62771997	21168		-	6720489N17Rik	7.35844	8.96243	11.7916	10.9613	12.976	9.51977	7.49834	7.08577	5.9947	4.80926	5.0839	9.72427	11.7356	8.13509	11.4097	9.86725	13.5664	5.31466	9.33831	9.11962	10.1518	7.73865	7.65382	19.9001	9.06073	14.5872	9.22299	9.01623	12.1688	10.2371	10.3859	10.3173	21.8406	10.243	6.89838	8.30912	12.0504	13.6423	10.303	7.93334
8	20143848	20172995	29147		+	6820431F20Rik	695.514	742.319	1156.09	901.757	591.722	760.725	721.78	764.669	846.412	799.516	663.862	885.789	982.986	794.157	868.283	789.795	797.909	945.183	656.803	784.17	801.359	863.586	1040.95	750.227	723.914	921.978	724.88	797.576	850.266	826.616	826.238	774.774	908.851	665.915	1256.04	941.937	826.067	938.258	835.501	725.732
18	77719184	77802189	83005		-	8030462N17Rik	425.634	469.965	555.712	576.646	604.262	555.288	519.6	498.834	482.574	537.431	409.563	416.25	576.721	469.895	463.61	550.669	586.82	502.989	408.212	469.604	503.339	484.205	512.806	487.553	536.074	562.649	522.794	559.611	496.756	625.961	437.526	530	595.937	314.651	571.675	452.428	542.897	616.56	512.202	482.25
11	3402437	3429832	27395		+	8430429K09Rik	40.623	52.3923	54.5025	43.8386	56.7174	50.8631	47.4814	52.4298	35.9682	40.2356	35.3639	52.6683	51.9719	44.0555	47.781	39.2752	50.5776	42.7938	46.3112	39.9908	50.6552	45.0917	68.8844	59.7004	55.4042	54.1898	66.9633	41.0152	41.6897	39.1953	50.4978	44.545	18.8048	50.8757	80.2432	49.5218	43.8426	55.3646	40.1164	51.0696
17	15199126	15211840	12714		+	9030025P20Rik	45.118	49.4838	52.0163	20.287	30.1784	41.5593	41.5148	37.3384	78.5623	30.5511	18.9534	32.3225	41.0816	46.2802	40.1538	34.7026	30.9656	51.3283	45.2172	42.5711	38.5964	60.1971	28.5164	28.3718	43.7347	55.3158	48.2464	31.4447	48.0956	41.4103	41.7224	38.4469	23.9597	45.7	57.808	27.9772	26.208	41.8716	38.4349	44.6393
10	43050695	43052562	1867		+	9030612E09Rik	16.2265	32.4888	19.3974	30.3498	25.6883	29.3359	29.366	14.2978	32.9709	22.9917	44.039	15.2908	26.8242	27.8194	28.0976	27.3351	24.4512	14.2356	26.6943	23.1021	25.8454	24.7795	10.2051	29.8502	21.023	14.5872	23.4635	33.1476	26.6585	26.5517	30.3919	32.0446	21.8406	27.8413	2.76172	16.4061	23.6834	25.3204	15.4888	27.3315
7	126981432	126986339	4907		-	9130019O22Rik	28.3834	33.8258	33.0454	39.8135	42.7042	36.5758	28.2284	41.7916	35.2339	14.9157	30.6715	33.9907	22.6185	28.7855	35.2028	31.19	22.2962	36.9633	39.6328	24.3313	41.0808	35.8809	40.716	43.2332	25.5011	35.4968	22.0197	38.3326	27.8803	40.1875	35.4737	52.3831	19.938	28.3064	15.4847	24.2016	31.8609	42.7949	39.131	32.8762
7	127833623	127837204	3581		-	9130023H24Rik	28.196	19.7731	27.4185	33.4879	36.8927	20.8795	18.2175	35.2228	34.4985	22.0644	19.1206	14.142	16.3844	24.0904	21.88	27.3143	27.9982	23.1892	24.7851	29.9022	21.8273	18.2186	17.1586	44.714	22.4094	21.1691	23.2043	19.0873	13.0042	26.2966	32.5645	28.6116	26.202	39.3016	11.8516	22.8954	45.3095	29.4065	23.7192	22.997
7	24928148	24929690	1542		+	9130221H12Rik	111.177	126.167	100.621	60.2547	118.768	119.798	108.316	123.397	109.793	134.778	127.828	106.951	102.028	117.478	121.446	112.363	117.211	120.786	115.845	125.386	97.7506	96.6411	187.017	158.137	106.14	138.755	132.539	94.9676	103.668	94.4344	159.709	106.301	70.7757	100.365	104.988	104.991	112.886	137.978	84.9984	119.36
15	57885666	57897691	12025		-	9130401M01Rik	199.086	189.891	201.838	209.076	230.027	187.016	190.579	238.296	194.828	181.06	231.205	198.78	187.769	206.875	210.732	195.313	178.069	197.716	275.407	197.305	199.01	221.006	176.038	202.318	209.677	214.64	189.175	167.688	198.963	165.284	210.449	205.338	249.607	239.966	215.414	201.29	176.715	181.885	226.458	222.904
5	52348023	52355327	7304		+	9230114K14Rik	25.5879	26.8873	29.8825	37.0942	33.2781	22.0019	28.7667	36.5388	23.9788	43.1095	15.4137	18.6888	35.2068	27.3136	16.8585	15.872	21.2619	20.5625	18.2303	19.3558	34.8913	20.0915	12.7564	9.95007	32.0878	27.0905	22.7303	27.298	29.2593	35.181	16.6295	33.7311	43.6813	15.9093	13.8086	23.3471	25.5052	22.3664	32.0459	24.2947
15	98465205	98468746	3541		+	9330020H09Rik	8.73734	11.7632	13.6306	6.7444	8.17356	19.3826	7.82117	12.7091	8.99205	8.62191	15.4137	8.49489	10.0591	11.1996	11.239	16.8817	14.8834	6.32692	14.3238	9.40491	8.39976	8.70631	7.65382	3.31669	8.85179	10.5507	13.1982	5.84958	8.45269	14.6531	10.8952	8.43278	21.8406	13.2578	8.28515	8.20305	14.5744	12.2382	11.2161	16.3989
6	128146663	128160767	14104		-	9330102E08Rik	18.7229	19.0452	23.0672	23.6054	38.5325	14.1441	22.7736	11.1205	17.9841	28.7397	19.8176	25.4847	13.4121	30.3484	11.239	22.9262	20.1988	22.1442	37.1116	16.2339	9.69203	21.4309	10.2051	13.2668	21.5762	10.4194	22.7303	15.5989	19.5062	23.8966	17.7764	26.9849	34.321	25.6317	5.52343	25.2401	23.6834	17.3023	22.4321	24.9021
7	16605279	16608812	3533		-	9330104G04Rik	12.4819	17.9249	19.9217	16.861	25.1045	19.3826	16.7805	22.241	17.9841	11.4959	17.6156	11.8928	11.7356	19.2207	30.9073	20.7217	13.8203	14.2356	22.1368	23.1021	16.1534	22.1006	7.65382	16.5834	13.2777	16.6711	10.9985	9.74929	18.2058	17.2586	13.1889	22.7685	12.4804	13.2578	2.76172	15.7751	12.7526	16.0363	21.898	14.5768
8	123170395	123173216	2821		+	9330133O14Rik	49.8367	46.7178	102.983	13.0066	21.1964	25.1452	72.4076	28.5956	38.9656	74.7232	30.8273	67.635	83.815	43.3839	56.6204	29.246	50.8352	44.9057	36.7672	58.0481	18.3439	67.7342	59.2821	14.5079	70.3751	43.7615	82.7288	50.3664	46.815	56.8409	43.7262	39.8688	19.8037	22.9802	63.3447	51.4633	40.6143	95.6257	36.8528	52.6957
12	69243985	69246643	2658		+	9330151L19Rik	64.2366	106.93	103.712	67.9979	80.0638	65.4318	80.8274	104.008	106.2	90.0633	83.378	84.3698	95.6285	83.6717	102.617	89.697	74.2197	72.2667	81.526	92.811	59.9061	96.9499	96.5649	82.4597	76.3904	42.6641	87.4566	85.3148	83.9804	82.5551	87.8679	80.354	98.5332	80.848	151.011	77.7576	65.9846	96.1142	74.4578	79.4249
10	29087639	29106776	19137		+	9330159F19Rik	322.657	434.678	789.003	613.74	622.942	414.369	660.434	468.65	794.298	615.029	554.892	555.566	335.303	422.855	632.195	423.693	591.613	566.259	640.664	525.105	491.063	452.058	278.089	358.202	448.675	758.533	501.533	711.698	531.869	462.664	568.844	559.093	786.263	270.459	63.5195	319.919	484.599	737.246	666.02	523.551
9	88723851	88740924	17073		-	9330159M07Rik	34.2895	58.9303	67.7419	85.3312	45.4992	57.8674	56.3126	101.014	62.9718	53.1702	62.427	62.7903	61.4114	68.5791	83.4874	38.6355	62.7204	65.8735	45.4741	63.8657	72.2848	56.8851	132.471	84.499	59.7066	67.6854	64.715	67.4109	50.5865	56.8437	60.953	46.9135	55.2974	53.8022	172.315	65.7117	65.4625	67.3872	51.7331	66.2459
4	156194455	156211721	17266		+	9430015G10Rik	93.6143	91.3047	111.142	74.1884	82.3195	102.151	86.8994	69.9003	86.9232	83.3451	55.0488	115.531	107.297	77.3886	92.722	92.1454	69.6329	112.303	110.033	81.7941	106.612	105.145	58.6793	86.2339	76.9	64.6004	68.1909	77.9944	105.984	89.612	103.791	71.257	68.642	97.6659	77.3281	102.223	71.0503	73.4292	103.081	97.7861
9	88477378	88481297	3919		-	9430037G07Rik	42.4779	38.5382	65.8688	55.1599	51.6564	49.2803	47.1499	70.0925	71.9089	74.9996	39.771	56.1382	51.4261	49.6033	73.0537	39.3574	56.5389	41.6823	43.4982	42.9778	40.8944	46.7651	128.037	48.6294	59.0199	59.2469	45.8374	74.0451	44.9753	57.6132	41.3787	50.3089	47.6656	39.8225	86.4454	44.4676	50.6441	51.9001	46.5654	60.7897
7	136977298	137012486	35188		-	9430038I01Rik	47.4313	31.9286	44.5616	40.4664	44.3708	48.1946	25.1708	58.7798	56.9497	28.7397	33.0293	33.9796	65.384	35.4065	42.1464	37.9164	45.1816	34.7981	46.2268	38.7117	46.5217	44.2013	61.2306	36.4836	40.9395	47.9293	54.9926	44.8467	51.3664	38.5	37.273	45.9586	37.4411	50.8215	71.8046	35.3362	51.0104	38.8247	45.9324	55.8778
8	111854076	111872131	18055		-	9430091E24Rik	67.5033	69.7475	62.3011	56.6733	44.4158	61.8452	60.3072	53.4526	28.4741	56.1618	66.3597	52.6934	63.8449	61.7181	40.8983	42.367	53.0503	65.8422	54.7353	69.4637	52.9393	64.7241	61.2072	73.1271	62.878	56.484	65.0325	59.1454	64.1468	58.5437	50.3888	70.1459	74.6717	23.2685	55.8273	63.1218	43.2834	48.3201	48.1477	62.7979
12	11235994	11254504	18510		-	9530020I12Rik	43.6867	72.2596	101.705	53.9552	51.9605	69.1488	96.4882	22.241	59.947	40.2356	77.0683	59.4642	58.678	59.1795	61.8147	62.6061	64.3173	61.6875	53.3887	63.0625	36.8297	66.3019	7.65382	56.3837	64.1755	79.1875	100.453	77.9944	40.963	62.3966	61.9306	89.3874	62.4018	30.051	2.76172	59.9453	60.1195	90.3095	68.8986	89.8905
6	92917563	93088731	171168		+	9530026P05Rik	8.11324	3.36091	6.29105	10.1166	7.00591	6.28626	8.39027	12.7091	5.9947	2.87397	8.80781	5.09694	10.0591	6.06969	2.80976	5.73154	4.25239	3.16346	4.55757	6.8682	12.9227	8.70631	15.3076	9.95007	9.95827	25.0066	4.39941	9.74929	7.15228	3.98276	10.3218	3.79475	9.36027	13.2578	24.8554	3.15502	7.28721	4.22007	3.20459	6.07367
6	116176371	116184955	8584		-	9530062K07Rik	5.61686	8.40228	27.2612	20.2332	12.8442	13.0964	12.5854	22.241	14.9868	11.4959	37.4332	11.8928	18.4416	21.2439	14.0488	22.9262	12.7572	28.4711	19.5324	24.9753	9.69203	13.3943	10.2051	13.2668	15.4906	12.5033	15.3979	15.5989	13.0041	12.6121	12.0421	14.3357	12.4804	15.9093	19.332	13.2511	9.10901	12.2382	17.0911	18.8284
11	52287255	52299551	12296		+	9530068E07Rik	1045.98	1083.89	881.271	1035.27	1173.49	1053.47	1101.52	1815.82	1136	1244.43	1054.73	1106.04	1124.94	1083.44	1278.44	1199.66	1201.83	1091.39	1063.22	1120.76	1092.61	1020.65	3326.86	1160.84	1091.54	1089.87	1006	1101.67	1129.41	1151.68	1063.14	1086.56	982.829	1455.7	3634.42	983.103	1195.1	1186.26	1016.92	997.297
17	23968210	23973040	4830		+	9530082P21Rik	90.7286	83.4388	109.48	53.2367	131.552	70.9975	56.2878	63.097	72.9076	96.2755	82.5841	51.7289	53.5494	69.8375	103.417	66.7504	52.9417	95.725	89.0404	55.1737	77.7042	45.1407	153.728	103.301	86.7838	66.3811	88.0348	66.5293	79.9582	86.8605	82.0297	77.6948	112.225	65.7379	203.188	52.4376	57.2485	82.219	78.2704	126.597
9	68672628	68680605	7977		+	9530091C08Rik	308.313	619.528	933.697	829.561	681.325	664.248	533.981	921.413	548.515	620.777	660.585	465.52	575.044	453.203	696.82	762.295	460.852	534.625	686.891	413.341	598.321	421.252	1005.2	398.003	355.178	700.184	382.749	686.35	546.824	601.397	520.676	638.783	886.106	619.58	729.093	383.019	623.056	576.462	619.554	620.122
19	29691802	29783410	91608		-	9930021J03Rik	283.339	314.245	316.125	337.22	343.873	321.123	356.587	339.97	353.687	385.112	242.215	378.872	338.656	302.473	337.171	289.223	323.181	368.543	285.825	309.693	326.945	341.555	316.358	215.585	361.264	408.441	332.889	308.078	379.721	396.284	334.311	331.83	449.293	195.773	254.078	355.255	311.528	299.203	367.993	341.948
4	124830841	124838455	7614		+	9930104L06Rik	165.385	196.613	177.722	195.588	162.888	195.922	184.586	160.453	182.838	175.312	180.56	203.877	129.092	185.631	177.015	156.074	185.511	167.663	216.81	192.934	213.871	172.117	196.448	126.034	157.673	156.291	164.245	226.184	176.206	222.371	190.379	184.677	184.085	150.255	212.652	181.729	147.566	182.307	210.969	188.284
11	48836977	48870209	33232		-	9930111J21Rik1	57.6869	21.1375	36.251	58.818	26.2492	37.7497	26.1141	16.2008	28.0198	22.4297	19.7958	19.6239	22.398	19.0578	14.8685	21.1409	21.4462	21.1082	26.6508	23.0529	34.013	23.1007	19.2839	22.0006	48.9472	31.8455	50.4476	23.6999	28.4764	46.3753	15.8422	30.6213	12.621	14.2017	13.5996	28.8806	25.4769	31.4052	29.1536	32.888
7	45284996	45288183	3187		-	A030001D20Rik	78.1076	101.315	108.846	101.768	118.003	112.605	98.0771	125.981	138.829	92.0538	115.477	121.65	77.5433	88.5642	57.3156	101.048	97.2101	139.979	118.724	105.771	116.512	97.7832	67.5762	89.8517	92.1677	101.039	111.893	136.9	88.2448	120.441	103.133	110.135	121.76	70.0159	118.991	78.1902	91.2328	74.493	101.924	118.443
1	192855777	192860141	4364		+	A130010J15Rik	124.734	101.937	114.322	132.089	124.286	108.982	106.629	129.296	149.399	109.407	92.1803	104.093	90.2176	106.192	102.786	105.92	119.408	112.516	121.181	109.827	113.913	111.286	59.5465	76.9878	117.401	106.379	112.301	155.019	104.182	150.333	100.076	123.419	142.035	77.9976	27.6172	94.1255	128.423	125.222	123.409	110.261
X	20827915	20853589	25674		+	A230072C01Rik	29.3325	38.6505	44.5616	37.0942	32.1104	34.0505	33.5611	28.5956	44.9603	40.2356	39.6351	37.3775	21.7947	35.4065	39.3366	36.5937	47.3078	23.7259	35.1584	38.0873	27.7838	35.495	56.128	33.1669	28.7683	47.9293	38.1282	29.2479	26.0083	26.5517	38.4199	31.6229	28.0808	31.8187	27.6172	33.4432	45.545	30.3845	31.5118	34.0126
8	85779789	85787090	7301		-	A230103J11Rik	22.4466	25.9834	19.3031	39.1334	22.2837	12.8356	27.1261	28.4521	15.2132	15.9155	16.3366	16.5136	21.8169	17.7049	16.2888	22.3461	15.7411	22.7046	20.2135	18.2368	17.2812	11.4913	25.2502	15.5846	14.7038	28.3503	22.7711	17.2966	26.2827	24.6709	17.4106	21.9717	25.6686	13.2575	12.8257	16.2099	27.6518	28.6345	17.4242	27.1483
1	194699707	194720217	20510		+	A330023F24Rik	171.409	279.773	764.201	256.287	345.642	267.506	407.844	271.457	478.693	385.112	528.615	375.031	325.239	324.664	394.428	422.024	220.068	354.307	382.693	293.435	283.94	445.542	441.19	276.655	321.271	237.563	349.813	362.973	313.509	307.23	424.651	424.186	526.86	213.856	347.976	222.731	366.932	332.961	325.799	373.171
2	91067491	91068703	1212		+	A330069E16Rik	31.2048	43.6918	42.9889	26.9776	42.0355	36.6698	35.359	25.4183	74.9338	37.3616	22.0195	22.0867	48.6189	25.7962	28.0976	39.6799	43.0554	39.5432	34.5073	35.5897	31.6606	32.1464	22.9615	43.117	39.2798	35.426	24.1968	23.3983	33.1606	35.181	32.6856	36.6826	56.1616	28.7252	22.0937	24.6091	41.9014	38.4026	36.3187	40.6936
8	120931173	120954970	23797		-	A330074K22Rik	63.6577	15.6842	23.0672	13.4888	29.7751	18.3349	33.5611	25.4183	29.9735	43.1095	4.4039	25.4847	20.1182	37.4298	30.9073	22.0444	20.7304	20.5625	18.8814	23.1021	22.6147	24.1098	2.55127	16.5834	21.023	47.9293	32.9956	21.4484	16.2552	31.1983	24.6576	27.4065	31.2009	15.4674	11.0469	30.2882	27.327	22.7884	19.7616	26.1168
18	77817193	77821171	3978		-	A330094K24Rik	64.9059	67.7784	69.2016	53.9552	161.136	61.8148	69.5194	55.6025	77.9311	68.9752	72.6644	73.0561	45.2659	95.5976	33.7171	105.372	91.9578	58.524	102.871	104.272	78.8285	75.0082	15.3076	46.4336	74.1338	54.1809	59.392	130.641	57.8684	81.6466	95.763	118.481	106.083	95.456	2.76172	54.8973	54.654	99.5937	71.035	85.0314
4	154041694	154046382	4688		+	A430005L14Rik	255.255	268.313	238.536	236.054	310.595	294.406	263.095	235.119	302.733	290.271	306.071	251.449	253.153	262.007	339.981	304.655	249.296	272.058	309.264	265.986	255.223	271.235	216.858	311.769	272.192	262.569	262.499	224.234	285.44	272.155	261.485	242.864	277.688	285.483	270.648	276.379	227.725	246.029	291.083	281.819
2	52315024	52324902	9878		+	A430018G15Rik	13.5885	14.5106	18.0197	11.2568	16.8229	12.1701	13.9331	5.83122	12.4777	4.54151	14.2058	18.2609	12.274	22.4702	16.6897	18.7194	22.7807	16.4038	24.4622	16.0372	13.7657	25.8377	9.73445	8.8611	10.8712	17.3042	14.3824	12.2829	9.54104	15.3587	21.3048	19.2185	10.8681	20.7913	3.81946	17.8403	15.6368	13.1418	14.4277	14.8906
5	138621121	138647168	26047		+	A430033K04Rik	43.832	29.2843	28.4484	69.7889	37.4642	44.63	31.7234	68.3116	35.9682	40.2356	29.5812	30.5816	36.8833	51.2825	55.0606	45.4517	34.7917	55.7765	28.6476	37.2332	40.7065	28.7324	30.6153	59.7004	40.6935	31.2582	44.8072	44.0674	32.2294	47.4933	39.0481	45.1403	43.6813	46.4546	27.6172	39.14	46.4729	42.755	41.5681	47.1234
6	8507059	8509162	2103		-	A430035B10Rik	4.36867	4.48121	7.86381	3.3722	6.42208	8.90553	3.59583	3.17729	2.99735	2.87397	2.20195	3.39796	6.70605	8.09292	5.61951	9.69954	4.78393	4.74519	5.85973	5.61943	3.23068	4.68801	5.10255	9.95007	6.08561	2.08388	5.86588	3.89972	5.20166	1.32759	3.44059	2.95147	24.9607	8.3966	2.76172	1.89301	18.218	5.9081	6.94327	2.42947
10	128335116	128340112	4996		+	A430046D13Rik	432.5	517.579	598.179	546.295	628.778	535.905	519.596	473.415	554.51	620.778	612.142	594.643	528.102	448.651	590.049	540.523	506.565	561.514	523.47	570.684	557.615	522.38	369.935	633.488	562.642	541.81	563.858	499.165	539.673	620.646	439.248	535.063	558.496	333.211	325.882	482.715	499.175	545.648	453.983	612.833
14	21897646	21906995	9349		+	A430057M04Rik	9.67313	17.5905	11.6658	11.6883	17.772	9.63405	21.6512	14.4677	14.7187	14.0661	4.93874	14.319	7.80159	18.4815	3.09705	14.8185	13.0654	20.8899	7.26487	16.4526	13.6215	9.47035	9.01192	4.40484	7.57869	5.2371	13.1749	7.89581	9.26409	10.1372	14.4646	13.8931	7.92941	26.1853	9.28887	11.5969	14.1334	11.1109	18.0144	14.2293
6	86447259	86457813	10554		-	A430078I02Rik	6.27243	8.06721	7.99971	3.4528	5.87016	10.6002	4.24263	16.4415	12.7048	12.0255	9.26906	10.5062	8.67099	10.8067	8.42927	7.70576	9.84742	11.2053	9.43094	4.4659	9.2201	6.73513	2.64597	3.59142	5.02091	6.3763	10.4516	14.0265	9.96054	7.42571	3.58346	11.8973	9.36027	9.15152	5.61022	11.4501	5.4654	10.4759	5.94844	9.3716
15	83110923	83135931	25008		-	A4galt	40.5662	26.3271	46.6586	23.6054	22.1854	17.2872	28.1673	33.3615	20.9815	43.1095	28.6254	47.5714	45.2659	43.4995	39.3366	35.2711	29.7667	34.798	16.9281	17.4827	34.8913	48.8893	15.3076	33.1669	24.3424	31.2582	26.3965	15.5989	28.6091	19.25	28.0981	23.6118	21.8406	68.4985	27.6172	52.3733	40.0796	26.5865	25.6367	17.0063
2	167532679	167539334	6655		+	A530013C23Rik	86.1252	74.5003	111.666	94.4216	79.4003	93.77	94.091	81.0208	71.9364	83.3451	123.309	124.026	157.592	75.8712	78.6732	97.8773	78.1377	107.558	97.0112	81.7941	84.6436	109.834	135.217	86.2339	90.1776	66.6842	74.0568	101.393	88.4282	84.9656	83.1477	76.7383	81.1223	54.7989	135.324	87.7096	83.8029	94.5296	63.0236	74.0988
2	126511848	126517208	5360		-	A630026N12Rik	27.4602	43.6918	52.9497	37.0942	26.2722	33.5267	23.3729	57.1911	50.955	37.3616	44.039	35.6785	45.2659	35.9123	47.7659	37.0346	29.2352	53.7788	27.9965	39.9604	28.43	30.8069	51.0255	29.8502	38.1734	33.3421	27.1297	44.8467	44.2141	31.8621	30.9653	41.3206	37.4411	28.7252	52.4726	32.8122	58.2976	27.0085	34.7164	32.7978
5	21155987	21161397	5410		+	A630072M18Rik	35.5255	43.3573	59.2591	35.0674	36.0471	35.7142	34.2764	49.6219	39.8716	47.5336	58.7124	37.4541	72.4987	39.9417	48.6963	45.045	30.8718	30.8987	32.2937	51.8232	26.8084	46.323	36.6637	33.1669	54.2283	58.1824	41.8235	41.4261	40.3596	58.9672	38.3678	40.5396	57.2251	32.5789	86.9573	31.4815	57.2108	35.3494	37.9092	48.3158
2	130714461	130748317	33856		-	A730017L22Rik	23.7156	33.049	27.7855	16.861	23.353	29.3359	27.568	22.241	26.9762	17.2438	13.2117	22.0867	18.4416	25.2904	11.239	33.5075	31.8929	22.1442	29.9497	27.4728	25.1993	22.1006	7.65382	13.2668	13.2777	16.6711	21.2638	9.74929	22.107	26.5517	24.6576	27.4065	24.9607	22.0963	5.52343	29.6572	27.327	27.0085	19.2275	18.221
9	45865284	45867297	2013		+	A830035O19Rik	7.54621	5.31133	6.67569	3.4439	5.75435	13.923	7.03212	12.6662	3.05553	26.0604	9.10976	8.99184	1.70081	4.43879	17.1029	8.03742	6.92693	4.92184	8.762	8.97995	3.48538	7.25924	20.8726	3.34567	7.73858	8.73241	5.54726	8.18631	4.86927	8.91707	3.05745	10.2494	13.1566	3.70128	26.542	8.35016	11.0456	7.29423	7.57405	5.96623
18	32492110	32511338	19228		-	A830052D11Rik	51.1758	73.94	76.0169	57.3274	67.7238	75.9589	59.9305	30.1842	65.9417	45.9835	72.6644	52.6683	58.678	68.7898	39.3366	71.8648	85.0477	63.2692	85.2916	73.677	72.3672	50.8984	28.064	19.9001	55.8769	52.0971	43.2609	91.6433	59.1688	61.069	69.3852	61.5593	71.7621	41.0991	8.28515	56.7903	41.9014	71.3192	81.1829	68.6325
10	33863212	33871052	7840		-	A830082N09Rik	81.1324	95.2258	124.773	138.26	91.6607	85.9122	76.1118	60.3684	95.9152	126.455	66.0585	84.9489	93.8847	84.9757	101.151	82.0052	87.1739	80.6682	87.896	107.394	102.736	78.3568	68.8844	82.9172	86.8582	97.9425	88.7214	85.7938	83.8767	106.871	84.8678	105.831	131.044	70.7082	57.996	127.463	52.8322	87.7775	120.706	85.0314
16	19695318	19703025	7707		-	A930003A15Rik	29.9566	59.9362	36.6978	23.6054	58.3826	37.1937	56.3347	290.721	38.9656	45.9835	22.0195	28.8826	35.2068	57.1562	61.8147	90.8229	109.499	22.1442	24.7411	33.7166	43.9372	38.8435	81.6407	13.2668	32.641	66.6842	36.6617	25.3482	30.5597	37.1724	45.3011	53.1265	31.2009	97.6657	35.9023	43.5392	80.1593	97.0616	29.3754	34.0126
3	115675228	115681780	6552		-	A930005H10Rik	119.826	131.636	115.336	107.91	115.014	117.344	107.875	103.262	107.905	132.203	118.905	147.811	122.385	125.44	101.151	115.072	125.977	85.4134	121.101	114.886	125.35	114.522	155.628	119.401	102.902	93.7747	108.519	122.841	112.486	98.9051	123.288	115.951	102.963	101.643	190.558	106.009	111.13	111.832	112.161	133.013
8	23124396	23126826	2430		-	A930013F10Rik	14.3542	17.9249	52.4254	10.1166	20.4339	22.5257	19.7771	25.4183	14.9868	14.3698	15.4137	20.3877	28.5007	26.302	19.6683	22.0444	12.2256	18.9808	12.3705	17.4827	17.4457	25.4492	28.064	9.95007	14.9374	25.0066	23.4635	19.4986	22.7572	28.5431	25.231	21.9252	18.7205	19.0028	30.3789	25.2401	20.0398	31.2285	19.2275	27.3315
7	19151391	19155343	3952		-	A930016O22Rik	8166.84	10409.6	7303.56	7604.98	11495.2	8888.74	10494.8	7157.65	8159.06	9056.32	9424.43	8715.69	8717.43	8158.29	7711.96	8354.17	7654.85	10567.5	11299.9	9079.17	10252.4	10106.6	7371.64	8937.74	7244	6745.58	6110.26	8844.09	8706.51	9089.22	8788.6	8577.5	7564.36	6122.94	6803.03	8907.13	7110.86	7817.54	8928.5	9288.43
10	69045592	69048929	3337		-	A930033H14Rik	43.0626	37.5302	77.5896	40.4664	96.9151	41.3845	36.5576	36.5388	50.955	28.7397	30.8273	40.7755	15.0886	32.8775	16.8585	26.0124	29.7667	39.5432	44.2735	75.5502	38.122	40.8527	10.2051	46.4336	62.5158	29.1743	66.7244	72.1448	48.1153	71.0259	27.5247	61.9809	49.9214	38.8895	13.8086	39.1222	29.1488	40.0907	44.8642	69.8473
11	119352027	119382062	30035		-	A930037H05Rik	23.4157	23.8049	25.0694	23.9044	42.4566	22.3236	26.9371	24.4946	27.4692	30.3697	19.596	33.5877	25.3113	31.6246	28.6011	24.1203	21.0932	30.5893	29.7498	31.0583	36.3808	22.1926	6.1065	36.9024	25.6521	26.4555	27.0325	29.4637	36.6767	28.4984	25.2571	31.0162	30.6097	17.7655	11.7756	29.5851	26.8864	23.7706	42.7077	32.3442
8	48128426	48136475	8049		+	AA386476	12.4819	25.767	42.9889	10.1166	19.8501	17.2872	10.7875	34.9501	41.9629	14.3698	22.0195	27.1837	31.8537	24.7846	14.0488	19.84	23.3881	25.3077	7.16189	19.3558	14.8611	18.7521	10.2051	19.9001	26.5554	33.3421	17.5976	15.5989	27.9589	26.5517	14.3358	21.5036	12.4804	10.6062	16.5703	17.0371	23.6834	18.5683	19.2275	21.2579
17	34200466	34204333	3867		+	AA388235	55.5445	58.2558	65.0075	33.722	53.1282	60.7671	41.3521	52.4252	50.955	74.7232	103.492	73.0561	83.8257	49.0633	53.3854	42.7661	50.4971	68.0144	63.1549	38.0873	57.506	38.8435	53.5767	49.7503	49.2381	91.6908	53.5262	48.7465	50.7162	54.431	56.1963	48.4885	68.642	34.9122	74.5663	41.0152	69.2285	43.8887	70.5009	44.3378
5	110014577	110033377	18800		+	AB010352	48.396	50.8241	89.9475	40.4664	50.209	58.0446	64.8153	54.0139	47.9576	48.8575	44.039	42.4745	46.9424	72.1701	87.1025	48.6552	78.1376	59.5362	48	74.9258	61.9925	61.0238	28.064	53.067	54.8978	66.9765	43.9941	29.7379	47.9006	58.3889	46.6502	54.0212	105.869	43.8912	30.3789	70.457	85.6247	60.2597	57.5584	59.6444
9	21437473	21456628	19155		+	AB124611	8.11324	7.84212	13.1064	13.4888	5.25443	5.7624	9.58889	23.8296	8.99205	45.9835	15.4137	6.79591	6.70605	19.7265	14.0488	19.3991	6.91013	18.9808	5.85973	5.61943	8.39976	5.35773	15.3076	3.31669	7.74532	12.5033	8.06559	17.5487	1.95062	11.9483	8.02804	11.3842	6.24018	62.7535	33.1406	6.94104	7.28721	9.28416	5.34098	12.1473
17	27782743	27784702	1959		-	AI413582	14.9783	13.4436	26.2127	6.7444	16.3471	16.2395	20.3764	28.5956	8.99205	17.2438	19.8176	13.5918	23.4712	22.2555	14.0488	22.0444	20.1988	15.8173	18.2303	16.8583	12.2766	18.0823	17.8589	16.5834	18.2568	10.4194	16.1312	27.298	22.107	15.2672	23.5107	19.817	3.12009	42.8668	8.28515	16.4061	12.7526	19.8343	17.6252	15.1842
11	83184256	83185756	1500		+	AI450353	11.0736	9.22215	12.2401	10.1166	7.79117	8.26237	6.56636	3.77204	28.8207	11.4959	4.4039	11.8928	16.7651	14.9218	8.42927	6.77949	13.4572	11.0721	7.92579	3.35088	7.6506	11.026	15.3076	16.5834	12.4344	6.25165	11.7318	8.3296	11.0535	9.29235	11.4747	16.8656	9.36027	13.4432	13.8086	18.8685	10.9308	11.8162	6.27679	8.25556
7	126690608	126693222	2614		+	AI467606	13.7301	28.0076	20.4459	23.6054	15.7633	20.4303	22.7736	33.3615	23.9788	31.6137	41.8371	20.3877	23.4712	22.7613	42.1464	36.1528	19.6673	36.3798	15.626	16.2339	12.2766	18.7521	45.9229	23.2168	19.3633	45.8454	16.1312	23.3983	12.3539	19.25	33.259	20.6603	9.36027	71.592	35.9023	14.5131	30.9706	20.2563	16.0229	20.6505
1	43137870	43155107	17237		+	AI597479	363.224	357.377	347.056	330.476	332.197	368.794	408.127	395.572	356.685	439.717	308.273	383.969	343.685	336.868	398.985	319.203	398.13	397.014	316.426	348.405	369.589	359.638	336.768	325.035	349.093	402.189	355.619	356.824	382.972	379.026	349.793	408.99	414.972	250.13	383.879	376.709	362.539	338.872	391.494	349.844
19	5475172	5477345	2173		+	AI837181	436.243	447	324.513	276.52	415.102	411.227	397.337	405.104	302.732	316.137	325.889	321.107	353.745	408.69	401.795	457.2	445.437	355.889	411.484	322.806	419.342	381.068	571.485	394.686	359.049	287.576	309.425	419.22	377.77	340.525	317.108	410.678	324.49	352.657	577.199	328.121	371.648	395.842	386.687	376.567
6	48605101	48610623	5522		+	AI854703	33.0771	45.3723	45.0859	33.722	47.2899	37.1937	34.7597	15.8864	41.9629	43.1095	41.8371	47.5714	28.5007	37.4298	19.6683	18.9582	24.4512	41.125	48.8311	39.9604	33.599	29.4675	35.7178	43.117	37.0669	18.7549	34.4621	37.0473	35.1112	43.8103	28.6716	36.2609	21.8406	18.5609	8.28515	31.5502	30.9706	32.9166	38.4551	47.982
7	41022354	41042804	20450		-	AI987944	146.466	150.26	192.52	176.613	150.146	156.909	145.231	204.774	224.9	202.339	143.881	159.518	152.389	155.095	244.075	170.302	165.02	196.844	169.626	176.368	211.742	135.168	329.951	241.356	185.413	226.368	170.261	196.087	149.156	176.256	164.869	184.295	193.205	174.203	308.169	165.447	204.255	169.657	145.223	147.31
7	75418786	75431869	13083		-	AU020206	43.6867	44.8121	98.0356	37.0942	58.9664	42.4322	34.7597	19.0637	23.9788	31.6137	79.2703	49.2704	25.1477	54.1214	25.2878	80.2416	49.9655	30.0529	86.5938	54.9456	18.7379	35.495	38.2691	53.067	78.5597	14.5872	76.9897	27.298	38.3622	51.1121	102.071	56.4996	43.6813	121.53	35.9023	26.5021	41.9014	44.7328	52.3416	115.4
4	119082335	119089922	7587		-	AU022252	167.882	160.764	150.985	145.005	147.708	148.775	166.008	155.687	110.902	129.329	81.4722	113.832	122.385	137.074	157.346	116.394	115.346	129.702	145.842	128.623	169.287	149.347	163.281	63.0171	149.374	131.285	136.382	171.588	148.247	163.293	136.477	177.932	152.884	86.1756	93.8983	173.526	129.348	132.932	156.491	153.664
4	126647348	126763488	116140		+	AU040320	640.947	581.438	430.969	502.459	654.136	558.434	580.246	637.045	446.606	586.29	502.046	540.82	501.278	601.913	542.283	522.95	560.253	596.313	614.666	529.688	653.249	586.669	566.383	537.304	543.968	483.461	555.792	510.864	606.853	563.617	520.104	556.137	421.212	444.139	538.534	584.304	485.528	494.214	616.883	581.857
4	156287741	156290486	2745		+	AW011738	43.0626	44.252	55.0467	43.8386	64.8047	41.9084	50.3416	25.4183	35.9682	31.6137	39.6351	57.7653	60.3545	38.4414	39.3366	42.7661	55.281	47.4519	39.716	49.3261	47.1679	45.5407	15.3076	29.8502	52.5575	37.5099	49.86	42.8969	57.2182	53.7672	40.7136	47.6452	49.9214	23.4221	13.8086	26.5021	34.6142	46.4208	43.796	54.0557
19	11024976	11027931	2955		-	AW112010	171.626	127.715	368.551	249.543	272.647	170.777	154.021	150.921	140.875	129.329	458.006	197.082	176.034	142.638	165.776	190.023	162.654	204.043	322.285	143.608	158.949	131.264	112.256	212.268	237.339	154.207	219.237	138.44	169.054	327.25	139.917	253.405	165.365	133.02	149.133	108.533	193.111	138.84	224.855	419.084
7	41128298	41149315	21017		-	AW146154	34.0121	62.5455	108.475	39.2074	50.6593	67.1676	69.1745	87.5828	131.784	85.6896	96.1319	57.951	65.5131	64.8943	73.8633	59.8668	66.6644	88.0558	58.3134	70.6883	58.7175	62.9715	159.893	70.4125	57.2263	77.8785	63.3013	74.8455	68.5455	58.0219	54.8404	60.9606	83.7543	77.8415	106.992	80.2303	56.2621	70.7788	71.9054	59.8113
13	14804830	14812788	7958		+	AW209491	244.022	186.531	246.924	252.915	256.299	253.545	203.164	189.048	278.754	181.06	226.801	156.306	251.477	208.392	219.161	217.357	251.954	183.48	261.735	234.143	255.224	220.337	181.14	301.819	224.614	235.479	241.234	247.632	226.922	250.914	192.099	263.525	274.568	175.003	187.797	234.102	220.438	223.243	230.73	278.174
15	4011517	4025229	13712		-	AW549877	313.92	444.76	535.264	411.408	283.156	393.415	314.036	360.622	371.671	290.271	358.918	455.326	489.542	344.961	410.225	335.075	439.59	392.269	274.105	362.141	281.069	377.72	492.396	364.836	356.285	327.169	365.151	335.376	355.013	426.819	399.108	351.225	502.335	288.136	472.253	430.975	378.935	388.669	358.914	340.733
9	39498692	39515567	16875		-	AW551984	8.11324	16.2647	8.91232	10.1166	6.42208	9.95324	4.80107	14.2978	5.9947	5.74794	6.60585	3.39796	3.35303	8.09292	8.42927	13.6675	9.03632	12.6538	3.25541	17.4827	10.9843	4.0183	7.65382	3.31669	12.1712	16.6711	5.13265	11.6992	7.16334	7.30172	4.58745	7.16786	6.24018	26.9575	11.0469	13.2511	21.8616	7.59613	5.88313	5.46631
18	25302077	25600379	298302		+	AW554918	65.53	68.3385	80.2109	74.1884	63.637	81.1975	70.1187	69.9003	101.91	63.2273	63.8566	95.1428	82.1491	84.4698	70.2439	48.4977	80.2638	69.5961	72.9211	85.5403	82.7053	73.6688	96.9484	66.3338	76.9	100.026	78.4562	60.4456	66.3211	86.2931	73.3992	65.7757	99.8429	71.1501	55.2343	87.7095	71.0503	63.7231	76.376	74.7062
15	102246682	102259195	12513		-	Aaas	111.713	78.4212	81.7837	87.6772	80.568	89.0553	89.2965	76.2549	101.91	100.589	110.098	66.2602	88.8552	85.4815	95.5317	66.5741	86.1108	83.8317	93.7557	69.9307	124.058	96.4391	84.192	112.767	104.009	64.6003	86.5217	83.8439	107.284	81.6466	100.35	88.1225	90.4826	102.527	71.8046	95.9125	83.8029	64.1451	71.035	100.216
5	125552937	125594470	41533		+	Aacs	44.3108	90.7446	41.4161	47.2108	44.9546	41.3845	51.5403	120.737	26.9762	132.203	33.0293	54.3673	40.2363	62.2143	73.0537	50.2612	32.956	49.0336	33.2051	41.8336	93.0435	34.1555	114.807	23.2168	31.5345	81.2714	43.9941	76.0445	42.2635	36.5086	55.0494	43.8504	18.7205	70.2662	223.699	35.9672	69.2285	65.4111	47.5347	34.6199
9	63509928	63551873	41945		+	Aagab	345.749	275.035	233.818	252.915	305.34	274.5	286.467	312.963	290.743	255.783	303.869	242.954	276.625	279.206	269.737	251.307	266.838	251.495	315.124	284.719	320.482	269.895	219.409	285.235	274.405	289.66	307.226	325.626	258.132	239.629	286.716	284.606	240.247	282.833	198.844	279.534	289.666	205.095	287.344	294.573
6	86826266	86980210	153944		+	Aak1	665.909	618.407	756.617	664.324	583.822	654.958	572.487	619.57	578.999	721.366	546.083	732.26	786.286	635.917	620.956	705.093	606.495	704.221	538.785	523.86	560.359	656.32	630.164	560.52	504.342	595.99	535.518	563.51	693.273	680.386	654.861	542.851	714.5	565.223	629.671	600.187	708.682	723.147	632.368	609.301
7	97199538	97228705	29167		-	Aamdc	1478.46	1742.03	2030.45	1514.12	1972.75	1768.57	1679.88	1615.65	1603.58	1368.01	2149.12	1799.22	1552.45	1838.61	1444.22	1915.26	1603.14	1616.53	2151.82	1814.44	1834.97	1654.89	688.844	1578.74	1572.83	1581.67	1572.8	1873.81	1678.84	1544.66	1643.46	1646.52	1921.98	1720.89	668.334	1916.33	1594.07	1484.18	1870.96	1882.86
1	74318999	74323898	4899		-	Aamp	1436.87	1467.8	1240.6	1355.8	1745.16	1449.12	1597.9	1673.7	1289.06	1517.33	1368.01	1212.08	1229.22	1410.85	1477.28	1457.97	1413.84	1451.9	1766.85	1456.52	1528.81	1510.68	1860.74	1475.92	1340.86	1339.81	1264.28	1397.8	1486.35	1361.19	1409	1527.81	1292.9	1355.33	2226.08	1439.56	1256.66	1355.07	1518.99	1464.65
2	156389496	156410893	21397		+	Aar2	393.178	413.955	278.378	360.825	406.342	419.085	373.968	368.565	299.735	425.348	402.957	346.592	367.156	357.603	396.176	330.224	380.59	387.523	383.485	412.09	363.775	356.96	446.473	344.935	334.709	302.163	380.548	306.128	370.617	361.769	364.127	374.835	330.73	327.464	425.304	383.648	366.182	348.153	370.666	340.734
8	111760474	111782202	21728		+	Aars	1230.09	1085.01	662.133	1035.27	1132.62	1015.23	1350.83	1345.58	1192.95	1347.89	909.406	1197.78	1121.59	945.86	1233.48	919.252	1092.86	1085.07	1151.76	1025.23	1177.9	1107.04	2002.75	1021.54	938.843	979.425	987.668	1158.22	1163.22	1076.01	1069.45	1085.72	945.387	920.09	1814.45	1041.79	916.366	1256.74	1011.58	1174.04
17	45817758	45831770	14012		+	Aars2	320.786	289.037	276.806	313.615	303.004	350.459	317.031	251.006	290.743	229.918	290.658	259.944	268.242	318.66	295.025	283.052	319.461	311.6	431.014	301.577	332.761	407.859	209.205	291.868	286.577	237.563	325.555	341.225	291.942	282.777	315.389	349.539	271.448	222.289	154.656	393.744	229.547	321.991	381.343	373.529
11	101297666	101308260	10594		-	Aarsd1	513.631	424.595	300.398	438.386	475.818	402.844	466.259	344.736	458.595	525.936	455.804	377.173	340.332	410.21	432.703	365.937	399.193	414.413	520.865	511.368	455.525	460.095	392.896	487.553	411.608	402.189	453.873	397.771	465.548	418.853	457.025	453.683	386.891	361.054	301.027	468.836	353.429	439.731	480.154	465.243
5	77021506	77053324	31818		-	Aasdh	121.699	139.478	220.187	118.027	164.055	177.062	166.008	144.566	149.867	158.068	167.348	159.704	88.8552	159.835	126.439	149.902	132.887	170.827	183.605	143.608	145.38	200.914	84.192	129.351	156.566	177.13	148.114	140.39	133.293	165.948	183.498	155.585	140.404	122.855	88.3749	134.404	162.14	146.858	186.934	152.449
9	4294793	4309495	14702		-	Aasdhppt	297.069	287.357	352.822	404.664	279.653	294.93	299.052	292.311	341.698	307.514	350.11	261.643	310.155	252.398	317.503	277.759	409.292	295.784	284.522	339.663	338.576	310.079	344.422	321.719	318.11	358.427	299.16	310.027	330.307	319.283	254.604	338.575	349.45	244.386	334.168	321.181	333.39	335.494	319.391	281.819
11	84313682	84404328	90646		-	Aatf	131.684	109.23	91.2203	148.377	142.454	119.963	138.44	125.503	122.891	146.572	103.492	125.724	90.5317	97.6208	148.917	101.404	111.625	115.466	117.846	119.881	136.981	105.145	257.679	162.518	127.798	145.872	129.783	79.9442	156.7	104.216	138.197	134.503	134.164	146.719	270.648	116.736	98.3773	107.612	107.354	119.651
11	119898141	119937979	39838		-	Aatk	109.217	123.233	87.0261	67.444	85.2386	80.6737	53.9375	36.5388	95.9152	80.4711	39.6351	163.102	70.4136	116.336	84.2927	96.9954	71.2274	71.1778	70.9679	62.4381	71.721	66.3019	35.7178	43.117	82.4324	62.5165	98.2535	68.245	93.6299	78.9914	129.595	68.3055	49.9214	70.2662	46.9492	49.8493	78.3375	85.2454	69.9668	76.5284
16	8331293	8439432	108139		+	Abat	109.841	70.019	44.5616	84.305	25.1045	58.1479	74.9132	23.8296	59.947	57.4794	33.0293	69.6581	72.09	58.1679	39.3366	47.6159	57.9388	42.7067	37.1116	58.6919	32.3068	65.6322	7.65382	69.6505	70.2611	45.8454	83.5889	42.8969	50.7161	67.0431	63.0775	66.6188	24.9607	31.3768	35.9023	69.4103	41.9014	80.1813	48.0688	52.2336
4	53030789	53159896	129107		-	Abca1	254.007	313.685	354.396	337.22	183.321	200.636	348.196	462.295	293.74	416.725	147.531	265.041	400.687	263.526	421.464	306.858	318.397	449.211	171.234	202.924	239.716	296.684	288.294	222.218	269.426	410.525	248.567	220.334	281.54	276.802	250.016	274.487	302.649	314.209	278.933	328.122	521.035	248.14	224.855	242.34
2	25318611	25338553	19942		+	Abca2	409.406	356.256	298.3	293.381	362.556	299.121	377.562	543.316	302.732	382.238	235.609	361.882	303.449	314.106	384.937	292.75	241.854	319.509	320.332	294.708	360.543	318.115	877.638	238.802	301.514	260.485	324.823	325.626	394.025	316.629	307.933	338.576	243.367	227.15	660.05	263.759	271.448	322.413	334.879	369.887
17	24570997	24629179	58182		+	Abca3	180.168	160.778	155.258	101.166	138.943	148.094	174.586	167.195	132.467	156.303	143.111	143.554	168.974	172.098	153.396	150.236	129.854	236.063	154.53	141.47	155.913	158.142	212.257	99.1584	148.668	130.018	167.231	162.324	167.133	172.389	172.685	151.817	130.684	168.993	129.234	132.175	176.256	173.2	166.209	154.384
3	121838109	121973712	135603		+	Abca4	19.347	39.2106	28.834	10.1166	34.4457	19.3826	37.1569	25.4183	26.9762	34.4876	33.0293	32.2806	38.5598	31.8659	53.3854	37.4755	27.6405	30.0529	37.1116	16.8583	27.1377	23.4401	56.128	36.4836	21.5762	47.9293	27.1297	23.3983	26.6585	57.75	31.5387	29.9364	21.8406	26.0736	57.996	19.5611	54.654	25.7424	29.9095	21.8652
11	110160195	110228543	68348		-	Abca5	206.576	231.343	253.215	165.238	197.917	199.589	261.297	295.488	200.822	273.027	215.791	258.245	283.331	234.189	286.595	183.409	294.478	281.548	175.141	268.484	226.147	253.153	265.332	242.118	231.806	235.479	204.573	198.886	269.836	304.681	202.421	211.663	293.289	225.824	336.929	249.877	298.775	289.919	262.242	202.253
11	110067646	110142603	74957		-	Abca6	66.966	50.1436	55.0035	105.59	50.5768	68.3085	60.2116	52.8928	42.5426	64.9454	44.589	73.6012	72.0901	105.318	78.6732	57.6243	50.3761	101.087	40.7792	64.2518	77.9198	56.1021	33.1665	46.4336	77.6133	37.5099	75.0747	70.5073	49.7412	98.9052	69.9586	32.3268	67.0464	72.2317	47.7492	76.1254	36.436	45.4733	63.1772	50.587
10	79832328	79851407	19079		+	Abca7	259.623	179.809	201.313	175.354	218.351	240.449	203.764	209.701	200.823	247.161	204.781	229.362	248.124	204.852	196.683	235.875	175.943	260.985	259.782	215.412	253.285	265.207	229.615	192.368	205.804	158.375	210.438	200.835	235.375	244.275	233.387	234.011	187.205	181.19	223.699	215.172	176.715	273.039	252.093	246.591
11	109916460	109986764	70304		-	Abca8a	771.597	833.693	974.73	1003.43	669.876	879.894	751.962	798.465	930.921	945.064	828.196	968.288	1178.15	1197.4	785.755	1029.49	875.487	1180.42	542.085	922.131	939.81	933.797	496.7	673.096	1184.2	735.513	1059.2	753.08	737.011	1161.97	871.199	801.324	972.227	704.82	684.944	998.515	842.234	893.968	750.595	775.496
11	109823032	109886672	63640		-	Abca8b	474.721	579.57	751.108	895.117	567.835	608.287	599.472	628.137	666.667	652.863	693.306	594.772	644.222	667.004	605.075	704.524	567.137	861.593	418.259	658.807	598.639	591.814	505.952	447.945	706.764	662.771	700.562	596.222	551.05	767.679	608.251	568.159	840.545	492.357	588.207	498.226	686.257	634.119	580.378	628.736
11	109991648	110058980	67332		-	Abca9	195.154	171.677	218.133	278.841	131.577	203.138	211.873	126.624	212.232	182.216	160.192	186.342	194.476	279.602	151.727	224.103	204.235	272.201	102.459	173.013	213.487	194.372	86.7433	92.8673	261.521	218.808	233.617	198.573	174.58	273.483	181.778	192.407	248.083	196.017	140.047	190.789	245.943	162.576	177.167	166.851
8	124679198	124709862	30664		-	Abcb10	421.889	402.749	319.271	421.525	474.65	363.555	432.698	371.742	434.616	413.851	365.524	399.26	450.982	394.53	373.698	335.516	399.724	340.072	394.555	439.565	397.373	412.545	250.025	404.636	408.289	358.428	442.874	434.818	450.594	451.379	414.017	405.195	439.933	300.952	256.84	415.2	417.193	385.714	445.972	432.446
5	8617091	8798576	181485		+	Abcb1a	255.696	133.497	132.246	197.569	133.113	158.173	160.023	167.372	165.766	167.306	95.9668	224.95	280.765	245.419	206.158	225.094	183.693	258.348	92.8369	238.284	180.035	169.863	94.8089	154.164	286.939	125.299	283.293	110.178	246.203	159.943	176.854	165.888	120.125	141.102	191.274	158.007	145.605	168.994	127.704	166.332
5	8848147	8916315	68168		+	Abcb1b	214.162	142.73	189.442	206.631	173.757	219	204.179	254.262	162.74	200.724	192.9	278.557	245.144	139.55	222.185	184.929	178.013	180.593	152.857	195.314	141.909	176.652	388.71	180.842	218.387	167.952	224.06	142.225	211.367	196.037	191.712	168.068	205.741	177.991	398.188	192.456	223.629	189.782	172.294	219.266
5	8943721	9009227	65506		+	Abcb4	2680.58	2407.99	1952.53	2317.17	2750.05	2493.01	2318.27	1289.33	2342.13	2195.55	1996.76	2802.7	2433.05	2252.82	2038.62	2002.08	2219.49	2077.59	2663.99	2636.49	2937.15	2443.53	1733.54	2653.33	2432.9	2524.16	2587.6	2114.73	2521.68	2200.95	2487.11	2536.55	2516.54	1113.19	1368.59	2603.26	1660.25	1985.89	2358.73	2670.07
1	75148285	75157037	8752		-	Abcb6	332.643	323.208	241.157	374.314	360.221	291.263	338.607	379.686	299.735	273.027	270.84	293.923	328.597	317.141	306.263	277.759	306.703	229.351	318.379	303.449	335.99	358.968	362.281	291.869	266.66	250.066	258.832	315.877	339.408	280.121	298.184	286.293	240.247	253.666	259.601	357.148	275.092	338.45	339.686	275.745
X	103324171	103457453	133282		-	Abcb7	745.17	852.551	1057.42	991.427	717.522	815.118	858.205	657.698	1004.11	965.653	671.595	878.372	943.877	837.111	865.405	746.423	1059.38	820.918	672.567	1068.32	845.145	977.116	783.241	1034.81	821.557	1016.93	872.55	756.545	839.417	949.224	805.098	868.576	1051.47	599.252	508.156	1041.16	861.712	842.748	934.137	813.265
5	24599154	24614946	15792		+	Abcb8	581.033	516.46	452.431	468.736	517.854	493.995	548.364	373.331	560.504	410.977	482.227	455.326	442.599	450.169	410.225	359.324	461.384	430.23	572.3	448.306	438.08	569.259	354.627	464.336	422.12	387.602	498.6	487.465	520.166	442.086	528.13	508.497	496.094	301.836	287.218	574.213	389.866	457.878	496.711	611.619
5	124199920	124233862	33942		-	Abcb9	109.217	91.3047	69.2016	77.5606	107.424	89.0553	94.0909	61.9571	80.9285	57.4794	66.0585	71.3571	72.0901	81.435	87.1025	85.0914	92.4894	80.6682	92.4535	80.5452	83.9976	103.136	33.1665	135.984	68.6014	66.6842	109.252	68.245	96.8809	69.0345	83.721	86.0143	74.8822	60.5439	33.1406	80.1374	56.4758	106.768	107.888	92.3199
16	14179422	14292743	113321		+	Abcc1	639.074	532.144	631.202	461.991	628.78	487.709	686.804	722.833	659.417	718.492	557.094	579.352	680.664	539.191	606.907	702.776	551.216	757.649	503.286	671.835	765.67	750.752	760.279	540.62	681.588	452.202	665.044	530.362	586.487	631.931	568.844	646.794	511.695	577.597	756.71	568.534	522.857	702.642	525.018	547.845
17	46614146	46638950	24804		-	Abcc10	61.1614	58.816	89.1232	47.2108	52.5443	57.6239	50.9409	54.0139	41.9629	63.2273	52.8468	66.2602	45.2659	69.2956	59.0049	57.7563	31.8929	55.3605	70.3168	48.0774	53.6292	56.9259	81.6408	49.7503	55.877	37.5099	54.9927	54.596	65.0207	43.8103	69.3852	62.4026	49.9215	57.0085	82.8515	44.1703	67.4066	56.5489	53.9438	47.3746
14	118720104	118943632	223528		-	Abcc4	232.163	197.173	171.431	225.937	193.83	184.92	213.353	192.226	257.772	178.186	167.348	241.255	229.683	191.7	221.971	192.669	185.51	257.822	184.256	210.417	225.501	223.016	242.371	268.652	192.526	208.388	178.909	167.688	256.181	235.647	203.568	171.607	308.889	171.025	278.933	206.338	225.903	172.601	218.447	221.689
16	20150054	20245145	95091		-	Abcc5	856.259	769.649	1047.98	795.839	747.297	838.69	821.048	814.974	725.359	821.955	783.895	893.663	784.608	879.6	814.83	820.932	592.676	947.456	822.316	748.633	787.639	922.201	538.318	726.355	704.271	685.597	751.567	750.695	873.228	823.104	796.496	766.96	773.782	621.791	367.308	856.27	779.731	725.851	894.615	891.009
7	45753947	45829458	75511		-	Abcc8	59.9132	96.9063	82.8322	50.583	112.095	69.6726	80.3069	152.51	35.9682	77.5971	74.8664	45.8724	58.678	104.702	44.9561	93.9092	63.7858	39.5432	61.8527	77.4234	81.413	79.6962	117.359	69.6505	49.7913	52.0971	54.2594	54.596	71.5228	76.3363	68.8118	79.6898	90.4826	84.8498	240.269	71.9344	71.0503	71.7411	69.4327	52.2336
6	142533588	142648001	114413		-	Abcc9	3643.22	3874.04	2577.84	3327.12	3419.67	3220.18	4436.07	3905.88	3917.1	3856.3	2672.97	3675.91	3300.84	3177.56	3562.58	3123.53	3482.65	3852.11	2900.97	3685.98	4057.31	4027.9	3456.2	2895.15	3456.99	3502.28	3367.3	3171.96	3542.92	3948.72	3025.21	3788.09	3998.92	2166.15	2783.25	3171.08	3455.82	3454.68	3614.04	3129.96
X	72760203	72782142	21939		+	Abcd1	342.889	373.696	238.969	266.404	307.803	326.899	394.616	321.391	290.653	274.658	300.749	258.719	261.017	301.712	259.687	321.633	302.993	343.76	334.19	368.929	314.64	359.156	223.327	291.646	345.038	280.675	339.496	392.618	354.41	343.653	371.624	336.338	299.918	264.16	210.118	333.383	323.641	340.257	270.805	380.56
15	91030074	91076211	46137		-	Abcd2	576.664	802.129	835.661	900.378	757.803	854.399	705.986	428.934	932.179	701.247	808.116	805.316	633.722	628.215	516.995	739.362	810.078	830.407	697.308	844.794	984.71	837.141	344.422	792.689	863.046	741.865	802.16	877.438	667.114	866.904	662.314	737.865	898.587	385.801	162.941	763.522	683.176	696.309	803.829	816.906
3	121552553	121608952	56399		-	Abcd3	1116.51	1011.63	1025.44	1008.29	950.479	899.982	1108.11	964.303	1091.04	988.645	942.437	1140.01	1128.29	1057.65	1121.09	890.156	1108.83	1069.26	1024.8	1133.87	981.483	1114.4	1168.48	1320.04	1008.55	1004.43	1138.71	877.436	1203.53	1026.88	974.833	975.254	1092.03	844.076	977.646	1295.45	874.461	1002.67	1026.53	1133.96
12	84649305	84664241	14936		-	Abcd4	106.72	117.072	89.1232	77.5606	119.1	96.9131	107.875	141.389	92.9179	103.463	101.29	98.5408	120.709	107.231	109.581	114.631	85.5793	85.4134	119.148	107.394	113.074	109.833	117.359	82.9172	98.4762	75.0198	107.052	97.4929	135.243	91.6035	138.77	94.0255	84.2424	134.787	69.0429	106.009	105.664	105.924	131.388	116.007
8	80410071	80438370	28299		-	Abce1	1037.25	1007.17	1218.35	1251.09	1102.85	1088.04	1066.17	1299.51	1264.88	1117.97	1065.75	1102.64	1116.55	1068.75	1413.31	1078.4	1259.27	1168.91	1026.1	1071.44	1154.02	1103.02	1660.87	1144.26	1144.11	1254.49	1074.19	1076.32	1206.79	1219.37	1087.21	1237.94	1341.64	1128.69	2154.14	1131.37	1238.82	1158	1184.1	1136.99
17	36267711	36280643	12932		-	Abcf1	1519.67	1350.53	882.844	1163.41	1418.11	1192.29	1480.88	1583.88	1234.91	1451.35	1338.79	1265.74	1237.27	1292.34	1466.69	1156.01	1166.22	1308.09	1472.09	1316.82	1435.07	1289.87	1760.38	1349.89	1214.91	1144.05	1217.9	1144.57	1312.77	1297.72	1253.52	1355.57	1170.03	1210.44	1742.64	1344.04	1211.5	1102.28	1365.15	1309.48
5	24770339	24782466	12127		-	Abcf2	2327.24	2194.67	1594.81	2218.89	2666.4	2186.14	2366.62	2835.7	2379.9	2592.35	2305.44	2359.87	2303.55	1986.37	2624.31	1972.07	1940.17	2421.63	2483.79	2302.06	2611.11	2292.42	3454.39	2480.89	2070.75	2050.55	1994.36	2378.84	2451.29	2076.3	2067.17	2230.35	2215.27	1785.38	4070.72	2323.99	2102.37	1807.46	2378.91	2319.51
16	20367353	20380354	13001		+	Abcf3	847.522	762.927	701.977	846.422	922.445	763.256	871.39	973.838	848.25	859.317	896.194	798.52	757.784	743.537	781.112	727.024	750.546	838.317	916.071	834.174	891.667	818.393	1558.83	729.672	778.405	737.694	805.825	910.584	879.73	841.69	766.678	831.05	811.224	684.543	1761.97	971.114	708.681	796.327	847.079	875.217
17	31276668	31336956	60288		+	Abcg1	26.8361	26.8873	19.9217	23.6054	19.2663	18.3349	25.7701	30.1842	26.9762	45.9835	37.4332	35.6785	41.9128	25.2904	25.2878	44.9706	22.325	26.8894	16.277	18.7314	23.2609	22.1006	58.6793	23.2168	26.0021	35.426	35.1953	29.2479	33.8108	35.8448	33.8325	24.4561	28.0808	96.3399	41.4257	16.4061	60.1194	27.0085	21.3639	20.6505
6	58561518	58669437	107919		+	Abcg2	535.477	276.715	357.542	381.059	356.719	271.881	288.866	598.917	251.777	405.229	347.908	363.581	437.57	377.331	480.468	389.743	358.265	329	261.084	404.599	394.787	379.73	420.96	497.503	379.52	366.763	430.41	276.88	362.163	323.931	272.381	438.083	390.011	421.597	383.878	398.163	429.945	279.368	327.402	367.457
16	45550088	45563319	13231		-	Abhd10	184.732	165.805	184.013	155.121	161.136	167.11	154.021	149.332	194.828	169.564	187.166	166.5	194.476	151.742	162.966	152.988	195.078	166.082	179.047	191.685	200.948	182.833	132.666	218.901	186.994	170.878	172.31	159.888	165.803	169.267	162.855	166.547	215.286	138.765	135.324	199.397	145.744	168.803	200.821	184.032
5	135038006	135041030	3024		+	Abhd11	620.344	534.94	464.998	525.968	596.666	571.002	522.593	482.914	500.557	387.986	504.247	448.53	561.633	507.321	368.078	581.964	517.724	479.264	649.13	545.707	549.21	568.567	303.601	696.505	572.6	387.602	557.257	456.266	596.235	497.18	537.304	489.524	455.534	513.063	245.793	638.572	397.152	538.05	546.377	646.848
2	150674435	150746652	72217		-	Abhd12	309.551	268.313	210.226	198.96	276.15	235.211	250.509	263.715	161.857	198.304	235.609	224.265	201.182	287.804	174.205	233.23	228.034	224.606	285.824	275.353	226.147	266.547	288.294	199.001	248.403	225.059	299.16	253.481	256.181	212.414	248.87	249.611	230.887	380.939	234.746	247.985	247.765	224.508	268.117	255.702
8	10027717	10042155	14438		+	Abhd13	189.101	196.613	221.76	165.238	193.247	216.353	146.83	189.049	260.769	172.438	180.56	147.811	231.359	185.126	233.21	205.453	258.332	221.442	181.001	220.407	209.994	198.906	255.127	235.485	218.529	250.066	208.972	198.886	176.206	211.75	168.015	185.943	199.686	215.659	314.836	213.911	193.111	233.791	177.32	173.707
9	106317252	106324878	7626		-	Abhd14a	138.549	133.876	139.452	101.166	144.205	147.203	140.837	111.205	134.881	126.455	160.743	122.327	95.5612	136.062	112.39	125.212	137.671	123.375	136.727	134.242	133.75	167.429	79.0895	139.301	137.756	104.194	139.315	142.34	142.395	138.069	139.344	130.286	124.804	121.972	99.4218	150.179	112.952	129.556	136.195	135.443
9	106325839	106330118	4279		+	Abhd14b	154.776	134.436	215.993	128.144	115.598	95.8654	133.046	123.914	83.9258	89.093	171.752	158.005	197.829	188.16	67.4342	144.17	104.183	131.284	108.731	119.257	133.104	182.833	63.7818	169.151	139.969	95.8586	127.583	122.841	148.247	108.862	161.134	124.805	118.563	121.53	66.2812	155.227	122.061	138.84	132.99	134.228
17	35308267	35321964	13697		+	Abhd16a	886.216	1022.28	923.212	758.745	1105.77	968.083	982.261	950.008	770.319	781.719	1023.91	917.448	912.023	915.006	938.459	856.646	927.552	863.624	1218.82	895.987	1051.26	973.098	767.933	855.706	915.607	789.791	905.545	935.932	947.352	823.767	941.574	911.162	826.824	743.762	776.042	975.531	856.247	918.709	1025.47	1035.56
10	80419483	80426176	6693		-	Abhd17a	767.638	847.51	629.629	603.624	886.832	872.742	676.616	678.351	491.565	471.331	733.25	621.826	610.251	722.799	472.039	671.913	705.364	537.788	1067.12	786.721	788.285	697.175	469.434	736.305	690.44	595.99	662.111	760.445	732.133	573.517	726.538	663.66	561.616	572.736	632.433	740.798	513.748	650.313	806.488	820.553
19	21630673	21663002	32329		+	Abhd17b	171.626	213.978	192.401	239.426	163.471	206.399	150.426	273.247	245.783	189.682	202.58	159.704	254.83	187.655	213.542	202.368	257.801	227.769	186.86	191.061	231.963	196.897	354.627	265.335	198.612	189.633	211.172	157.939	165.153	208.431	172.029	182.991	180.965	233.779	383.879	221.482	282.379	194.545	174.116	175.529
7	83758564	83801102	42538		-	Abhd17c	71.771	85.1431	60.8135	97.7938	57.7988	73.8635	71.9166	112.794	65.9417	80.4711	68.2605	66.2602	70.4136	83.964	84.2927	80.2416	89.3001	93.322	74.8743	85.5403	78.1824	57.5956	96.9484	69.6505	74.1338	91.6908	78.4562	97.4929	74.1236	75.6724	92.3225	75.0517	59.2817	113.575	124.277	58.6833	123.883	59.503	69.9668	74.0988
3	40848694	40892574	43880		+	Abhd18	281.781	361.537	263.175	377.686	148.876	463.089	412.921	129.928	251.777	448.339	314.879	358.485	303.449	233.177	331.551	209.863	498.471	332.163	284.952	319.411	160.611	354.029	221.113	311.76	527.788	410.215	603.961	382.172	245.301	571.528	228.799	309.481	212.166	79.9886	201.605	381.307	278.214	401.384	191.207	364.078
7	78923014	79011350	88336		+	Abhd2	24.9638	19.6053	14.1549	20.2332	16.931	14.6679	17.3799	9.53186	14.9868	14.3698	13.2117	13.5918	15.0886	18.2091	8.42927	22.4853	13.8203	14.2356	9.11514	18.7314	12.2766	14.064	10.2051	6.63338	14.3842	14.5872	23.4635	13.649	16.2552	23.2328	12.6155	21.0819	15.6005	34.0283	11.0469	12.6201	21.8616	19.8343	9.07966	13.3621
14	54491586	54506627	15041		+	Abhd4	295.199	262.152	219.138	246.171	232.363	232.592	276.88	328.849	221.804	298.893	332.495	254.847	201.182	266.56	359.648	226.616	216.34	262.567	232.436	265.986	243.593	210.96	767.934	361.519	246.191	270.905	269.096	310.027	230.823	240.293	263.777	224.31	283.928	332.33	588.247	250.508	275.093	252.36	230.731	234.443
9	122180681	122210589	29908		+	Abhd5	551.079	500.777	480.214	546.296	464.722	494.519	457.871	473.415	557.507	528.81	449.198	535.177	566.66	447.134	494.517	408.264	585.766	624.784	513.703	584.422	544.691	546.489	400.55	540.62	578.687	556.397	615.187	618.106	526.669	503.155	503.474	510.602	633.378	410.99	535.772	591.249	511.926	504.301	534.099	508.974
14	14413003	14466886	53883		-	Abhd6	95.4865	65.5377	75.4927	80.9328	83.487	69.6726	70.718	103.262	98.9125	60.3533	79.2703	91.7448	65.384	62.2144	81.483	77.1554	79.7322	60.1057	93.1045	76.1746	67.1981	89.7419	125.012	89.5506	70.2611	58.3487	77.7229	64.3453	71.5228	77.6638	53.3292	80.5329	84.2424	69.8243	113.23	82.0305	103.843	60.3471	84.9215	106.897
8	71909344	71916302	6958		-	Abhd8	337.636	327.129	269.991	293.381	406.343	345.744	301.451	316.14	194.828	278.775	310.475	327.903	285.007	349.007	202.302	314.353	315.208	297.365	435.573	367.136	379.281	340.216	145.423	298.502	320.324	304.247	319.691	276.88	302.996	305.345	315.387	305.267	271.448	241.734	91.1366	334.432	251.409	313.551	370.664	377.175
2	22830086	22930254	100168		-	Abi1	218.942	230.869	287.997	234.636	187.987	223.792	214.57	224.809	260.977	251.101	207.247	217.014	276.993	208.44	288.824	254.887	249.598	258.36	172.046	223.032	231.336	219.842	360.609	243.441	223.591	226.514	220.711	237.883	226.594	229.946	240.522	229.802	258.829	333.577	381.117	215.333	305.105	234.637	211.096	202.518
1	60448778	60520323	71545		+	Abi2	63.0336	68.3385	58.7165	80.9328	53.1281	51.3378	58.1326	47.6593	56.9496	31.6137	35.2312	64.5612	67.0605	72.8363	56.1951	65.6924	60.5965	68.0144	38.4138	58.0675	62.029	65.6322	38.2691	53.067	69.7079	45.8454	67.4576	40.947	71.5228	67.0431	61.3571	68.3055	62.4018	103.853	66.2812	54.2663	69.2285	63.301	59.8189	55.8778
11	95720898	95733303	12405		-	Abi3	503.699	465.601	387.313	523.868	467.014	469.576	435.831	666.676	413.434	455.834	380.604	442.795	428.187	429.761	491.91	414.069	441.362	376.813	499.643	390.877	441.975	421.325	682.054	392.649	377.278	511.352	366.5	441.738	462.07	391.799	351.499	432.678	306.111	338.161	499.432	378.41	468.988	399.04	413.292	484.532
16	56298209	56510499	212290		+	Abi3bp	126.691	197.733	232.769	266.404	106.256	138.822	200.767	90.5526	146.87	158.068	140.925	159.704	129.091	206.369	95.5317	171.064	166.906	140.774	103.522	129.871	153.134	170.108	89.2946	109.451	156.566	137.536	156.912	187.187	137.194	141.388	147.371	170.763	174.725	128.158	60.7577	174.788	140.279	228.727	141.536	114.185
4	56802329	56809606	7277		+	Abitram	54.2963	43.1317	65.0075	53.9552	29.7751	53.957	40.1535	44.482	50.955	17.2438	63.8566	44.1734	36.8833	48.5575	19.6683	52.4657	50.4971	34.7981	38.4138	44.3311	38.122	50.319	45.9229	33.1669	39.2798	45.8454	48.3935	48.7465	48.7655	44.4741	55.0494	54.3914	53.0415	62.3116	38.664	47.3253	40.0796	50.6409	56.0803	40.6936
2	31578549	31694375	115826		+	Abl1	700.857	527.105	671.038	687.928	866.976	515.474	616.089	776.848	737.349	738.61	576.91	589.546	710.84	645.912	694.009	643.691	545.368	770.301	602.246	624.378	681.676	646.948	619.96	553.886	698.187	535.559	698.04	752.647	732.127	722.867	673.208	620.653	680.179	488.326	822.992	550.235	500.996	660.015	586.971	747.667
1	156386357	156477190	90833		+	Abl2	429.379	368.021	338.668	377.687	384.743	397.606	420.114	406.693	398.647	402.356	299.465	468.917	420.805	387.451	413.034	390.626	421.518	349.562	368.513	358.396	435.497	391.114	415.858	391.369	379.521	402.19	393.747	427.019	424.585	482.581	375.598	435.553	436.813	334.98	452.921	366.613	413.549	383.604	378.676	379.605
19	57021165	57303352	282187		-	Ablim1	914.923	731	773.272	755.373	462.976	693.062	924.133	546.494	692.387	1161.09	669.394	1041.47	972.378	671.713	1090.19	630.031	782.976	1029.71	608.11	942.816	574.415	729.994	972.037	699.822	954.34	889.819	1169.52	713.646	823.161	642.554	793.057	470.126	658.339	788.837	952.793	860.692	961.914	861.743	542.644	660.203
5	35915224	36042324	127100		+	Ablim2	594.763	682.827	658.991	499.085	805.683	648.535	813.257	765.725	596.473	638.021	634.163	502.898	531.455	659.071	640.625	701.451	604.899	675.398	709.031	644.984	643.552	736.022	839.369	437.803	643.414	660.59	629.113	659.052	595.588	682.375	619.878	757.263	536.655	526.334	433.589	516.791	684.999	659.177	686.848	706.972
18	61932464	62044924	112460		-	Ablim3	429.379	290.158	279.951	269.776	197.334	234.163	328.418	230.353	287.746	296.019	281.85	302.418	435.894	359.124	373.698	307.299	269.494	404.922	220.066	339.039	263.624	337.538	364.832	447.753	318.665	241.73	378.351	214.484	383.623	270.164	376.173	248.345	308.889	287.692	372.832	365.981	304.241	282.324	229.128	239.91
11	76307558	76468566	161008		-	Abr	311.423	180.369	190.305	141.632	122.603	160.823	207.36	135.035	137.878	183.934	178.358	232.76	295.066	205.864	165.776	208.981	220.061	150.264	148.447	154.222	148.611	292.665	122.461	245.435	177.036	187.549	211.905	179.387	221.72	144.043	238.547	176.246	149.764	336.749	154.656	280.165	202.22	238.434	170.377	159.13
15	41728689	41733117	4428		-	Abra	4376.16	5017.28	3139.23	4643.52	2479.51	6524.61	3813.98	2967.59	3980.48	3141.25	4379.68	3141.41	2922.16	3097.56	3076.68	2356.11	4190.19	2459.59	5500.99	2521.25	2348.06	3186.51	6043.97	2663.3	2552.08	4853.36	3066.39	4488.57	3215.92	3510.8	3189.43	4078.09	2929.77	2629.46	6987.14	4741.99	3388.55	5672.2	3737.62	2473.2
10	17887009	17899001	11992		-	Abracl	25.5879	24.0865	29.3582	53.9552	14.0118	18.8588	16.7805	38.1274	14.9867	25.8657	28.6254	20.3877	18.4416	33.3833	39.3366	51.5839	29.2351	34.7981	16.277	24.3509	24.5531	24.7795	22.9615	16.5834	19.3633	31.2582	18.3309	19.4986	15.605	29.8707	32.6856	24.8767	9.36027	118.436	27.6172	20.8231	51.0104	26.5864	17.0911	13.9695
5	100952668	100968802	16134		-	Abraxas1	65.53	57.1355	72.8713	60.6996	56.6311	52.3855	54.5368	58.7798	101.91	51.7314	85.8761	67.9591	53.6484	64.2375	50.5756	76.7145	87.7055	68.0144	74.2233	58.6919	58.7983	67.6413	94.3971	49.7503	63.6223	52.0971	71.1238	79.9442	54.6174	82.3103	72.8258	64.0891	53.0415	69.3824	80.0898	83.9235	69.2285	72.5852	69.9668	68.0252
7	132460954	132486844	25890		+	Abraxas2	355.734	390.986	352.823	394.547	451.297	385.557	456.671	505.188	449.603	442.591	354.514	372.076	409.069	360.135	477.659	395.036	381.12	439.721	417.343	395.233	427.095	383.078	714.356	470.97	381.734	464.706	342.421	350.975	431.087	433.457	348.646	455.37	483.614	356.192	671.097	398.163	462.738	397.109	380.812	397.826
13	23602531	23608037	5506		-	Abt1	138.549	135.557	123.2	91.0494	138.951	159.776	143.833	142.978	122.891	126.455	167.348	107.036	107.297	134.545	148.917	152.106	139.266	143.937	151.051	135.491	115.658	132.604	140.32	162.518	136.65	133.368	129.783	124.791	110.535	150.681	129.595	149.682	112.323	129.484	198.844	150.179	136.635	146.858	124.445	149.412
6	88812896	88818918	6022		-	Abtb1	342.003	417.875	342.862	343.964	375.982	368.268	390.747	393.983	374.669	353.498	376.534	327.903	321.891	355.582	415.844	311.267	322.649	406.504	438.831	365.262	363.773	357.629	415.857	258.702	347.988	247.982	315.29	360.724	367.369	300.034	367.57	380.318	336.97	294.322	414.257	309.192	368.003	313.553	360.518	378.999
2	103396655	103548769	152114		+	Abtb2	114.834	130.515	69.7258	138.26	165.807	151.394	177.394	74.6662	62.9444	103.463	103.492	113.832	112.326	100.656	78.6732	107.136	180.726	94.9038	122.403	153.598	113.72	143.319	94.3971	79.6005	191.42	168.794	225.836	140.39	100.782	152.009	120.421	118.902	71.7621	57.4504	196.082	112.319	142.101	186.949	99.8763	143.946
9	119170360	119179362	9002		+	Acaa1a	696.778	693.438	509.429	654.207	688.694	685.197	686.938	600.506	467.587	583.415	689.21	643.744	523.308	649.242	508.566	601.944	601.179	566.567	791.238	667.057	659.08	631.217	423.511	643.438	664.003	405.316	600.525	691.647	588.235	592.766	643.746	624.564	502.335	518.053	378.355	658.33	466.381	582.905	654.762	711.35
18	74912283	74939279	26996		+	Acaa2	2827.78	1880.99	1305.39	1999.71	1552.98	2252.57	2580.61	1032.62	2292.97	2037.64	1939.92	1855.28	2207.97	1847.21	1955.59	1545.31	2387.71	2019.87	2351.71	2006.14	1243.16	2721.06	872.535	3177.39	2263.29	1715.03	2558.99	2230.64	2288.08	2360.45	2009.88	1956.4	1585.01	1111	825.753	3716.61	1584.97	1910.43	1701.64	2852.2
11	84086264	84292478	206214		+	Acaca	221.554	410.031	230.672	246.171	233.53	254.069	349.395	231.942	254.775	264.405	209.185	324.505	191.122	250.375	210.732	183.409	253.549	240.423	211.601	232.27	357.959	251.813	232.166	208.951	300.961	348.008	292.561	436.768	288.042	282.112	332.59	240.334	230.887	175.887	284.457	232.209	326.102	346.468	252.094	277.567
5	114303579	114388820	85241		+	Acacb	4467.9	3928.34	2640.67	3490.23	3995.7	3588.4	4311.4	3498.19	3503.9	4635.71	3012.27	3598.44	3797.3	3273.08	3880.27	3083.13	3314.2	3726.56	3928.62	3259.27	3494.95	3984.14	6967.53	3946.86	3490.37	3332.13	3740.23	3363.51	4193.84	4191.85	3429.12	3486.95	3104.49	2161.46	6589.45	4452.36	2987.75	2938.44	3690.08	3870.75
5	121759092	121798574	39482		-	Acad10	107.024	98.6938	138.237	31.7119	60.4721	82.6841	81.2726	75.3645	120.725	82.5418	112.918	59.3199	77.3768	80.3672	54.2075	75.4927	60.0852	92.3742	118.304	72.4011	75.2038	103.047	144.679	59.3228	84.9378	64.638	80.2556	72.8112	87.7982	107.061	104.873	87.0905	95.9678	66.804	160.772	112.438	76.2312	67.6233	78.8333	77.6575
9	103940923	104004856	63933		+	Acad11	1095.83	924.751	810.988	1015.03	943.351	957.574	1175.8	875.269	1097.03	1048.89	1100.95	915.73	809.734	856.812	960.937	756.976	930.695	1012.29	1114.6	1017.66	1000.15	1190.69	1199.08	1306.78	964.248	973.173	1044.83	969.08	1110.47	1099.21	949.578	1064.15	1095.15	583.309	988.67	1226.63	916.349	954.091	989.136	1155.14
5	121736344	121757002	20658		-	Acad12	401.614	341.024	243.944	342.602	358.716	316.492	466.494	471.129	304.899	457.765	325.271	360.328	350.134	384.472	434.69	301.906	375.785	334.693	402.562	323.457	321.524	400.579	263.525	335.363	318.372	356.306	403.68	352.258	317.931	406.714	303.982	413.817	253.482	197.909	187.204	383.531	317.278	315.139	374.617	414.31
9	26885436	26910846	25410		-	Acad8	669.655	617.847	501.187	509.202	603.676	556.857	644.852	403.515	602.467	537.432	642.97	543.673	513.013	553.859	424.273	491.149	558.126	574.168	655.639	595.66	571.184	624.176	423.511	597.004	554.344	525.138	607.119	575.208	615.096	571.526	555.655	573.429	552.256	465.79	370.07	670.757	464.559	501.344	643.054	658.994
3	36120128	36147007	26879		+	Acad9	592.891	584.238	459.247	650.835	660.891	533.284	628.072	397.161	578.489	520.188	515.257	710.173	539.837	547.284	356.839	476.159	568.225	509.317	626.991	652.479	586.045	659.67	436.268	676.604	569.834	514.719	583.655	600.556	599.491	594.095	594.075	575.537	633.378	474.187	400.449	733.226	429.945	559.581	624.36	572.14
1	66869998	66902469	32471		-	Acadl	4195.79	3053.39	1701.73	3132.77	2645.32	3010.59	4009.35	3682.47	3318.07	4342.57	2527.84	2742.15	3478.76	2749.57	3753.84	2974.23	3865.42	3161.88	2922.05	3171.23	1764.6	3503.96	4235.11	5565.4	3389.13	3492.59	4025.46	2792.2	3658.72	3694.01	2859.7	2729.27	2780	2746.57	4772.25	4742.62	2769.14	2499.13	2564.2	4004.98
3	153627990	153650281	22291		-	Acadm	5410.28	4454.89	3296.51	4808.76	4033.07	4738.79	5539.38	3074.02	5551.09	5253.61	4947.79	5830.89	5344.72	4215.4	5231.77	3656.73	5325.58	4844.84	4743.78	4753.42	3561.5	5217.09	2928.86	6772.68	5047.74	5480.61	5609.25	5233.42	5188	5462.35	4335.14	4455.46	4783.1	2411.15	2924.66	6453.9	4421.51	4226.82	4425.54	5807.65
5	115248358	115257406	9048		-	Acads	1246.94	1208.81	829.895	1163.41	962.729	1066.57	1317.27	786.378	1004.11	890.93	1056.94	959.923	992.496	996.947	969.366	861.495	1132.2	920.567	1288.49	1091.42	911.051	1144.55	556.178	1343.26	1051.15	856.476	1209.1	1070.47	1140.46	1096.59	928.385	1052.83	867.385	620.022	552.343	1253.8	892.683	890.435	1008.38	1317.99
7	131012330	131047941	35611		+	Acadsb	1755.58	2102.81	1957.57	2374.03	1952.31	2118.47	2262.38	1857.12	2227.03	2195.71	2210.76	2300.42	2521.48	1675.74	2410.77	1715.05	2375.49	2260.29	1817.82	2029.86	2004.31	2003.79	2278.29	2175.75	2058.6	1938.01	2091.19	1905.01	1988.33	2271.5	1868.81	2090.49	2233.98	1345.22	2272.89	2094.93	1989.41	1693.94	2052	2188.35
11	69901009	69906255	5246		-	Acadvl	5489.54	4268.36	3107.26	4259.09	3645.99	4555.96	5189.38	3714.25	4738.81	4529.37	4148.48	4029.98	4669.09	3959.46	4388.84	3488.75	4896.62	4313.38	4754.2	4227.06	3216.46	5360.41	4245.32	6298.39	4679.83	3732.23	5324.75	4492.47	5056.01	4783.96	4032.37	4139.65	3603.7	2542.4	4101.15	6703.78	3627.21	4193.06	3801.17	5713.51
16	30911231	31020057	108826		-	Acap2	222.802	257.11	408.394	269.776	223.605	250.403	221.144	196.992	257.772	232.791	246.619	293.923	331.95	274.148	255.688	246.897	250.891	300.529	190.116	265.362	246.178	311.418	324.012	235.485	320.324	233.395	324.09	235.933	258.782	285.431	246.576	258.886	305.769	300.068	218.176	281.428	256.874	288.653	257.435	230.8
4	155976332	155991709	15377		+	Acap3	179.115	154.042	161.995	97.7938	162.887	158.204	133.645	117.56	137.878	149.446	156.339	130.821	145.857	178.044	106.771	149.461	130.229	151.846	170.583	166.71	176.395	174.796	107.153	106.134	158.226	95.8586	173.777	183.287	168.404	133.422	161.708	167.812	152.884	152.464	66.2812	132.511	132.992	169.647	165.57	177.351
9	53491822	53521651	29829		-	Acat1	3735.21	3046.67	3208.96	3685.82	3078.51	3596.26	3577.25	2614.91	3734.7	3405.65	3551.75	3355.48	4135.96	2750.08	3427.9	2498.95	3469.42	3250.45	3656.47	3363.54	2664.66	3689.47	2780.89	4829.1	3631.45	3321.71	4114.18	3546.79	3647.01	3462.34	3149.29	3221.32	3213.69	2206.54	2932.94	4341.3	2838.37	3038.45	3272.95	4151.96
17	13161929	13179613	17684		-	Acat2	69.9415	65.9102	33.7462	35.0064	54.5327	50.1903	35.4006	28.9031	34.1748	84.8643	32.2966	94.9352	66.0104	51.1077	19.909	61.2318	41.2601	61.6645	62.8499	81.7715	67.6351	64.1994	16.1179	52.0319	65.5197	38.8853	59.2608	57.3765	61.1345	62.6831	56.8284	43.4103	38.6603	55.8381	25.3335	66.118	70.3127	52.4599	44.2852	42.4318
17	13142846	13159284	16438		-	Acat3	30.0397	17.7989	24.944	36.0203	18.7782	26.3541	29.6931	24.3301	46.0521	22.0671	21.6819	24.2638	44.4021	25.8138	49.9946	28.7619	26.169	27.6988	24.4866	34.4594	36.5801	29.9232	51.219	44.039	27.3899	24.483	20.0544	20.6592	34.6206	21.0085	29.1584	28.9721	14.0165	37.0317	39.9037	28.1368	12.8677	29.0856	25.499	34.3048
1	180553608	180581770	28162		+	Acbd3	205.327	202.775	200.789	134.888	209.593	207.446	191.178	287.544	197.825	166.69	156.339	171.597	239.741	182.596	303.454	188.259	223.25	218.279	212.252	201.675	199.01	202.924	311.255	202.318	192.527	260.485	197.973	208.635	222.371	199.138	204.142	221.782	205.926	222.289	417.019	202.552	198.576	232.104	194.946	191.321
11	102992514	103003026	10512		+	Acbd4	228.419	269.433	250.069	219.193	300.67	275.024	243.318	217.644	275.756	258.657	310.475	236.158	229.682	227.613	280.976	245.134	220.061	245.168	283.871	242.884	266.208	199.575	181.14	248.752	204.698	281.324	216.304	329.526	258.782	214.405	251.736	195.64	243.367	173.677	149.133	219.589	244.121	267.552	241.946	268.456
2	22958213	23004525	46312		+	Acbd5	381.322	437.479	457.151	542.924	433.782	418.035	451.875	449.586	551.512	393.734	343.505	470.617	410.746	398.071	477.659	376.518	495.933	471.355	398.461	470.784	476.849	492.243	586.793	467.653	411.609	464.706	467.07	438.718	455.145	497.844	394.52	462.537	552.256	374.753	560.628	477.038	526.5	412.721	463.597	423.335
1	155433866	155562980	129114		+	Acbd6	333.268	303.602	244.303	205.704	370.146	286.548	257.103	424.168	185.836	229.917	312.677	271.837	301.773	308.037	148.917	268.942	267.369	238.841	501.984	303.45	288.823	281.95	214.307	285.235	294.874	181.298	294.76	259.331	260.733	252.905	338.324	248.766	277.688	277.529	325.883	271.963	233.191	229.15	304.435	344.985
2	93663812	93680289	16477		-	Accs	29.9566	24.6467	31.9795	30.3498	35.0295	29.8597	37.1569	36.5388	32.9708	17.2438	28.6254	28.8826	23.4712	30.8543	14.0488	29.5395	29.2352	34.798	31.2519	41.8336	34.8913	29.4675	12.7564	26.5335	31.5345	14.5872	36.6617	21.4484	27.9589	25.2241	42.4339	42.1639	31.2009	49.4957	16.5703	30.2882	34.6142	35.8706	44.8642	34.0126
8	106424787	106427861	3074		-	Acd	64.2819	59.3761	61.862	74.1884	56.6311	60.2433	51.5403	77.8435	65.9417	48.8575	81.4722	57.7653	53.6484	51.0866	56.1951	65.2514	50.4971	61.6874	61.2016	49.9505	64.6135	42.1921	96.9484	76.2838	55.3237	54.1809	54.9927	74.0946	75.4241	36.5086	59.6369	54.8131	46.8014	78.2209	66.2812	56.7903	45.545	71.3192	49.137	61.9515
11	105858774	105880791	22017		+	Ace	673.707	547.969	462.704	721.549	342.049	548.008	570.259	541.534	647.428	603.533	629.068	677.509	574.511	672.327	612.527	585.45	464.878	641.645	365.126	355.2	617.341	583.557	599.549	643.438	588.854	583.487	520.894	574.855	581.853	441.424	510.292	470.487	502.052	659.879	679.731	641.444	797.274	493.324	466.428	460.251
4	86792651	86850728	58077		+	Acer2	96.7348	51.534	69.2016	91.0494	43.2031	35.6221	82.7041	139.801	56.9497	215.548	66.0585	100.24	155.916	63.2259	269.737	41.8844	37.7399	172.409	28.6476	58.6918	73.0133	52.9076	260.23	109.451	72.4741	118.781	77.7229	60.4456	67.6216	65.7155	46.448	37.9475	78.0023	68.4985	292.742	117.998	163.962	46.8428	40.0573	66.8104
7	97863017	97970416	107399		-	Acer3	33.0771	42.0114	45.0858	43.8386	28.6075	43.48	44.3486	33.3615	47.9576	43.1095	22.0195	32.2806	51.9719	36.4181	59.0049	45.8524	48.3709	36.3798	29.2987	39.336	34.2452	30.1372	56.128	43.117	37.0669	52.097	34.4621	72.1448	39.6626	43.1466	35.5527	44.2721	53.0415	81.3144	46.9492	42.9082	52.8322	45.9988	37.3869	33.4052
5	137286516	137292729	6213		+	Ache	418.768	427.396	304.591	370.942	398.754	314.837	437.49	162.042	362.679	356.372	413.967	316.01	266.566	453.203	202.302	426.339	374.21	387.524	470.732	413.341	497.524	470.141	114.807	268.652	423.226	318.834	438.474	358.774	297.145	506.474	361.262	398.449	443.053	332.329	38.664	326.229	419.014	359.55	412.324	426.372
14	54879618	54924423	44805		-	Acin1	850.762	946.152	1079.51	762.269	873.568	888.019	938.316	884.896	854.826	884.558	877.339	818.841	982.545	871.979	783.694	973.773	688.7	941.807	1068.23	716.624	854.34	943.176	1335.05	757.423	781.322	779.14	811.71	934.441	842.315	951.8	959.568	910.764	827.014	878.574	1371.74	858.064	845.288	969.994	1020.09	947.39
1	173159453	173161071	1618		-	Ackr1	22.4674	46.4926	25.1642	23.6054	24.5207	41.9084	37.1569	69.9003	38.9656	103.463	37.4332	52.6683	57.0014	39.453	84.2927	35.271	39.8661	94.9038	16.9281	25.5996	39.4143	30.8069	71.4356	29.8502	32.641	60.4326	20.5306	27.298	24.7079	36.5086	34.4059	16.0223	46.8014	57.4504	93.8983	22.7161	103.843	27.0085	28.8413	32.1905
9	121727421	121740138	12717		+	Ackr2	20.5952	16.8046	13.1064	16.861	12.2603	13.6202	20.3764	3.17729	17.9841	14.3698	11.0098	13.5918	16.7651	31.8659	2.80976	10.1404	17.5411	12.6538	6.51081	9.36572	20.0302	23.4401	28.064	13.2668	11.618	10.4194	13.9315	40.947	6.50207	12.6121	14.3358	12.6492	9.36027	8.83852	16.5703	16.4061	7.28721	15.1923	9.61376	13.3621
1	90131702	90143445	11743		+	Ackr3	295.196	207.815	325.037	313.615	255.715	257.212	251.707	100.085	269.762	232.792	303.869	215.771	224.653	344.454	219.161	238.962	295.008	238.842	175.791	234.767	265.561	318.117	99.4996	172.468	315.344	245.898	300.626	319.777	226.921	270.164	239.122	312.433	280.808	213.008	118.754	241.044	286.023	404.281	226.991	308.541
11	100367178	100418827	51649		-	Acly	222.178	290.159	217.566	225.937	151.795	181.254	205.562	182.694	263.767	252.909	231.205	215.77	221.3	256.95	221.971	226.616	180.726	237.259	138.029	213.539	288.177	181.493	234.717	189.051	225.721	350.092	208.239	409.47	159.951	157.319	214.464	247.923	205.926	237.756	267.886	199.397	322.459	297.092	192.81	164.597
4	40143265	40199010	55745		+	Aco1	254.007	242.546	182.441	222.565	232.363	188.588	263.095	287.544	218.807	281.649	233.407	229.362	202.858	237.73	224.781	192.668	187.637	276.803	206.393	243.509	273.961	239.758	262.781	235.485	242.318	212.556	230.969	253.482	247.729	248.922	232.813	247.502	193.446	262.504	140.848	244.198	229.547	237.59	214.173	219.26
15	81756664	81799339	42675		+	Aco2	22854.7	20107.4	11205.8	17129.5	17542.1	17926.8	23801.7	11652.1	18089.5	20176.5	15968	19211.9	18883.7	16638.9	16618.2	14076.7	18045.2	18050.6	19339.4	19882.1	18939.8	22946.1	17066.5	22113	18169.8	15100.8	19883.1	16671.7	18728.7	20680.9	17776	18658.5	17152.9	9238.06	14547	22920.3	12775.2	18356.8	17042.7	19424.7
12	84056276	84064444	8168		+	Acot1	28.007	11.5952	11.4215	16.5563	22.3364	12.3083	24.7638	40.7275	10.6457	34.6845	19.3019	3.48321	27.2452	14.6126	55.7856	19.0994	27.0887	21.0722	27.805	6.22942	3.3753	17.6952	134.054	26.0927	15.3058	5.47242	16.9617	23.9604	32.5037	21.5493	11.7604	19.7272	7.19313	17.8211	188.389	90.1471	17.8921	9.53569	15.1664	27.9918
15	20665300	20666837	1537		-	Acot10	146.546	97.9129	127.532	106.663	125.4	80.559	93.2567	153.932	135.282	141.633	98.792	99.7682	105.084	145.274	127.903	115.789	122.569	87.6746	96.8052	102.565	142.202	105.345	125.971	136.097	108.001	160.682	102.764	93.8346	91.8948	91.1157	91.3658	120.364	100.353	134.967	123.896	95.4483	125.609	111.808	96.0754	106.268
4	106601752	106662205	60453		-	Acot11	274.602	159.083	155.481	121.399	98.0827	151.394	188.782	85.7867	131.874	112.085	118.905	191.985	207.888	167.928	139.58	123.008	172.222	170.827	130.179	162.339	100.797	253.153	11.5277	262.018	220.189	81.2714	221.437	132.59	214.568	161.966	189.232	191.846	168.485	86.1756	24.8554	312.406	81.981	180.197	182.661	218.64
13	25001938	25015473	13535		-	Acot13	1145.84	1023.4	1287.04	1126.31	994.839	1193.34	1056.58	841.981	1255.89	934.04	1380.62	1082.25	1208.77	994.923	910.361	906.907	1100.3	931.639	1214.27	1243.14	1001.51	1097	632.716	1475.93	1171.2	900.237	1169.51	1103.62	1152.82	1087.29	1006.95	1010.25	1107.63	776.022	599.292	1360.44	943.693	1070.63	1088.49	1277.9
12	84034635	84040650	6015		+	Acot2	114.218	73.977	84.8304	74.4932	98.3393	99.8042	131.084	198.687	130.165	143.502	89.8711	74.6333	115.258	72.7724	171.805	53.7729	121.533	143.428	188.047	53.0868	47.1111	124.533	985.881	239.242	70.6483	106.531	77.6189	133.266	174.641	100.513	67.3731	85.8941	89.5297	90.8482	1059.62	296.466	127.276	78.5789	102.939	172.867
12	84147428	84156558	9130		+	Acot6	24.9947	16.361	27.3968	6.7444	20.0263	22.8607	28.0236	24.1481	5.9947	20.1178	16.3382	20.3877	16.7651	25.4101	14.0488	25.3898	17.7318	20.5625	19.8035	21.229	15.3753	22.4502	15.3076	13.2668	27.9993	19.2809	21.9777	16.1281	17.1767	28.5746	14.3358	28.3089	18.7205	15.0255	12.8342	31.0107	9.68546	25.3861	21.1847	21.4375
4	152262557	152356313	93756		+	Acot7	252.135	229.102	158.325	158.493	202.588	234.163	228.935	114.382	206.817	129.329	173.954	147.811	187.769	197.265	177.015	207.218	246.107	161.336	271.501	225.401	186.733	234.401	94.3971	225.535	211.337	183.382	215.571	212.535	246.429	173.914	235.107	165.704	171.605	203.286	69.0429	231.578	151.21	228.728	218.446	237.48
2	164634688	164646802	12114		-	Acot8	69.8987	67.7784	57.6679	84.305	54.2958	63.3865	80.3069	66.723	59.947	54.6054	83.6741	32.2806	48.6189	75.8712	47.7659	72.7465	63.7858	60.1057	84.6406	64.9357	53.6292	67.6413	43.3716	59.7004	61.9625	68.7681	60.1253	52.6462	65.6709	42.4828	58.49	79.6897	31.2009	62.3115	30.3789	64.9934	52.8322	71.3191	69.4327	61.9514
X	154045439	154080651	35212		+	Acot9	410.77	322.2	364.218	375.562	342.827	308.665	333.448	422.746	386.257	436.035	416.466	277.405	376.076	478.891	501.482	389.909	379.213	296.686	325.095	360.728	397.32	285.771	425.104	377.989	328.504	464.483	334.978	290.287	373.003	320.435	317.489	394.033	336.46	528.805	331.787	367.078	399.071	346.491	305.565	296.416
11	116062709	116089872	27163		-	Acox1	2501.1	2337.05	1463.29	2107.62	1918.18	1994.86	2853.04	2815.07	2301.96	2541.11	2056.64	2213.77	2473.88	1831.55	2759.19	1653.78	2219.49	2477.77	2155.09	2126.6	1937.09	2356.68	3227.34	2746.24	2016.04	2227.65	2311.1	1906.95	2513.44	2487.29	1970.55	2266.72	2024.93	1408	3363.79	2544.19	2213.49	1979.84	2076.98	2366
5	35740378	35771146	30768		+	Acox3	354.417	332.691	276.16	276.461	336.239	325.768	333.793	381.255	338.701	338.962	268.638	363.582	335.303	300.955	368.078	264.94	301.885	355.869	322.285	335.293	326.273	349.55	436.267	268.535	301.996	241.679	354.838	374.373	332.88	333.125	352.439	334.719	318.249	258.046	218.073	329.384	351.608	306.343	318.825	358.347
12	30943325	30961612	18287		-	Acp1	564.121	512.988	609.605	610.369	545.294	601.884	533.913	519.162	746.315	508.692	517.419	514.791	584.736	551.314	637.762	549.313	598.484	572.585	612.651	647.483	569.837	584.543	576.341	603.637	560.411	589.722	596.106	559.522	559.076	521.051	606.635	565.332	608.09	634.972	671.097	647.839	477.087	566.206	597.651	599.446
2	91033257	91044444	11187		+	Acp2	436.168	391.411	397.013	443.714	462.031	419.668	398.508	419.609	387.542	430.943	424.854	438.512	392.075	413.782	388.953	462.562	431.398	488.631	410.162	444.894	464.559	458.138	385.605	421.151	438.664	371.008	420.932	459.091	428.237	440.562	449.447	407.274	418.635	469.353	246.005	429.49	421.454	467.958	455.814	421.555
3	97066093	97083893	17800		+	Acp6	234.66	271.674	310.883	188.843	314.098	260.88	296.656	268.481	209.815	247.161	270.84	324.505	293.39	251.892	275.356	240.284	233.35	251.495	290.382	274.728	253.285	269.226	193.897	291.869	232.913	247.982	269.097	253.482	249.029	256.224	263.778	236.961	215.286	189.586	179.512	257.449	238.656	268.819	243.015	313.402
6	125026890	125040229	13339		+	Acrbp	34.3253	62.737	93.8415	64.0718	38.5325	59.7194	48.5437	36.5388	44.9603	40.2356	90.28	39.0765	40.2363	58.6737	39.3366	52.4657	33.4875	42.7067	54.0397	36.8385	43.2911	58.935	56.128	19.9001	38.1734	27.0905	52.7929	25.3482	53.9672	53.1034	68.2383	49.3317	62.4018	41.983	85.6132	47.3253	40.0796	59.081	57.1485	60.1294
11	94447928	94492613	44685		-	Acsf2	40.5662	29.688	22.0187	20.2332	24.5207	31.4313	35.359	19.0637	17.9841	28.7397	19.8176	23.7857	30.1772	31.3601	47.7659	35.7119	36.1453	22.1442	25.3922	34.341	19.3841	24.1098	20.4102	66.3338	39.8331	20.8388	32.2623	19.4986	31.2099	33.8534	25.8044	28.2498	9.36027	32.7025	27.6172	39.7532	27.327	39.2467	27.239	34.6199
8	123502225	123544627	42402		+	Acsf3	161.017	137.237	118.481	91.0494	124.939	113.153	131.248	123.914	134.881	149.446	114.501	105.337	107.297	104.196	120.82	96.9954	113.22	102.812	139.982	125.501	120.181	133.274	81.6407	112.767	120.606	100.026	139.315	132.59	135.893	140.06	127.302	118.481	140.404	99.4334	60.7578	145.131	80.1593	123.226	134.059	157.308
8	46924074	46989089	65015		+	Acsl1	4093.42	2557.09	1790.86	2650.55	2670.95	2791.13	3399.25	2510.05	3446.94	3764.9	2323.06	2777.83	2368.91	2757.66	3144.12	2271.47	3352.46	2609.86	2935.08	2637.36	2343.54	3224.68	2104.8	4291.79	3196.56	3263.36	3809.89	2973.53	3434.38	3266.57	2276.52	3195.19	2340.07	1426.53	1505.14	4092.72	2577.85	3067.54	2770.37	3751.06
1	78635542	78685461	49919		+	Acsl3	190.894	352.319	153.223	515.947	231.09	468.909	225.613	548.383	170.849	313.016	217.823	208.405	329.829	289.192	407.414	307.736	329.976	315.929	160.66	275.587	269.761	261.983	233.676	238.802	263.913	360.476	258.595	183.768	186.105	408.445	197.149	185.19	296.408	299.148	182.157	260.793	397.133	172.534	218.696	282.056
X	141100989	141173532	72543		-	Acsl4	262.12	432.999	388.471	549.668	432.617	391.845	445.282	398.749	431.619	459.834	374.332	321.106	316.861	374.298	387.746	380.485	481.05	427.067	301.451	453.924	413.526	369.684	278.089	381.419	440.93	483.461	424.542	360.724	370.616	451.381	342.338	436.399	561.616	325.257	201.605	327.49	400.796	413.144	394.7	375.355
19	55241801	55285061	43260		+	Acsl5	111.089	101.948	109.045	107.91	92.8283	96.9131	104.279	90.5526	101.91	77.5971	118.905	141.015	82.1491	101.667	140.488	134.912	128.103	102.812	82.0362	85.5403	75.5978	75.0082	96.9484	132.668	99.5827	120.865	123.183	113.092	81.2759	112.181	130.742	117.637	112.323	227.15	74.5663	95.2815	185.824	104.236	101.479	111.756
11	54194650	54252366	57716		+	Acsl6	454.965	395.467	494.368	414.781	554.05	459.942	467.461	762.549	554.51	416.726	455.804	431.54	570.014	426.9	508.567	481.01	461.385	423.904	526.727	508.248	529.827	500.281	826.61	407.953	433.736	439.699	447.273	495.264	559.828	489.216	456.455	497.534	508.575	436.622	1179.25	422.143	384.4	465.898	474.811	529.015
2	150460031	150510161	50130		-	Acss1	727.629	725.38	489.636	708.162	597.254	626.51	1010.36	333.615	743.296	913.922	640.768	570.857	821.439	472.412	795.161	447.025	818.037	686.471	791.022	557.551	355.374	732.616	2558.9	646.754	735.769	754.365	823.377	807.132	775.684	1058.73	573.398	635.779	589.697	225.382	2990.91	813.321	582.976	722.434	580.013	909.216
2	155359963	155404664	44701		+	Acss2	601.84	446.194	404.44	394.547	269.552	448.899	590.506	582.907	473.496	514.292	378.339	480.528	490.829	392.903	516.995	337.224	534.452	510.617	436.284	441.893	315.71	555.932	395.152	493.867	539.984	437.196	647.364	479.665	489.841	521.641	400.829	488.837	368.171	253.466	595.54	579.559	360.437	542.184	384.254	559.554
10	106769378	106959499	190121		-	Acss3	52.424	96.3461	105.375	97.7938	74.1459	70.7204	73.1152	50.8366	101.91	34.4876	61.6546	71.3571	73.7666	68.284	73.0537	56.8746	69.1013	80.6682	53.3887	71.1795	77.5362	99.118	84.192	102.817	65.282	77.1036	75.5232	89.6935	80.6257	92.931	80.8538	70.4137	90.4826	47.728	99.4218	88.9715	71.0503	53.5949	95.6035	64.3809
8	124618497	124621515	3018		-	Acta1	451958	409647	238134	265784	392295	310102	405201	304769	289689	340513	318646	311407	284861	330855	296605	285840	299117	301575	363869	378423	412237	367297	225082	370129	277488	305092	248867	295215	375264	327315	285751	350650	283678	205823	159398	348715	269184	308641	302148	338470
19	34217736	34232774	15038		-	Acta2	498.476	569.124	313.716	469.116	185.466	561.403	390.259	194.03	528.163	230.432	267.554	443.19	386.363	428.927	342.923	529.427	541.409	253.688	382.223	301.038	382.894	297.32	270.435	377.25	438.589	435.364	498.638	349.493	425.802	322.584	554.708	346.16	246.661	691.975	212.958	296.774	475.515	659.979	333.9	233.304
5	142888870	142892510	3640		-	Actb	2137	2710.58	2657.84	1979.56	2203.62	2495.34	2392.9	1665.76	2382.41	2011.79	2092.79	1853.72	1685.33	2397.31	1601.37	3243.79	2290.75	2253.56	2340	1867.56	1968.2	1926.16	1894.18	1898.17	2090.49	2325.43	1918.59	2270.22	2019.72	2161.31	2506.05	2758.25	2032.81	4494.29	1591.44	1540.17	2340.64	2687.75	2330.12	2242.4
2	113877765	113883357	5592		-	Actc1	4782	7078.87	5654.91	7035.11	4079.4	3368.54	6660.46	665.684	7395.22	2417.19	4269.85	2815.26	2907.25	4511.98	1107.1	5594.69	4880.39	3649.32	7694.87	3897.58	5827.18	10601.4	2160.64	6690.12	5008.7	4013.65	4953.16	5572.95	5941.87	6569.81	4422.5	6282.61	5114.17	1808.41	386.681	7924.03	2082.35	2744.01	4278.27	6189.34
11	120236513	120239322	2809		-	Actg1	2682.33	4265.05	4484.91	2803.72	2970.6	4196.07	3471.98	2014.1	3383.94	2727.38	3369.51	2780.87	2256.06	3562.27	2126.55	5061.69	3426.77	3270.12	3773.21	3158.47	2794.07	2981.91	1735.68	2390.78	2887.7	3236.64	2845.1	3030.32	3105.38	3010.52	3487.93	4231.79	3140.44	4639.79	1281.12	2312.81	3024.13	3577.02	3858.73	3741.27
3	32762695	32781121	18426		+	Actl6a	255.879	242.546	239.06	236.054	278.485	270.309	242.119	316.14	260.769	204.052	224.599	276.933	264.889	249.869	314.693	268.501	294.478	259.404	304.055	262.24	263.623	238.419	451.575	265.335	261.128	241.73	248.567	259.331	268.536	240.293	293.023	270.271	277.688	281.949	400.449	253.032	267.805	267.13	286.276	264.205
12	80214316	80307138	92822		-	Actn1	100.483	150.802	85.4563	107.913	73.5646	142.693	132.555	103.269	131.883	146.574	110.098	134.221	94.1485	91.6255	151.734	113.218	83.5836	145.519	81.5694	78.8715	119.539	78.358	102.051	89.5506	105.671	195.889	105.587	117.303	94.2842	107.646	157.123	84.7514	71.7635	292.812	135.326	82.6633	189.469	106.873	84.5471	74.7093
13	12284313	12355614	71301		-	Actn2	17999.1	7739.33	3585.31	6937.72	3209.94	8391.61	11913.8	4364.06	7888.44	9393.56	5592.08	8025.2	7350.99	5643.41	9869.68	5552.09	10393.8	7086.95	9694.82	9116.77	4229.19	8532.6	4182.22	12070.4	9308.9	8940.02	12175.1	6000.73	8228.33	7416.91	7610.98	8180.82	3596.36	3865.97	4359.03	10467.1	7687.13	9387.48	5193.63	8821.72
19	4911244	4927938	16694		-	Actn3	107905	145775	94674.6	114607	179986	122460	140128	99371.2	119220	154604	153424	123912	135936	111484	142119	102654	99888.5	157353	149779	130509	171626	136459	142894	116803	95334.1	139787	89795.1	125648	116920	129459	121058	117979	125610	81417.3	151893	131186	138492	110816	131221	113240
7	28592673	28661758	69085		-	Actn4	618.456	587.423	498.706	674.441	410.373	614.602	651.867	444.478	491.084	540.307	572.936	573.858	526.003	560.676	485.508	622.886	623.143	521.47	514.744	433.344	535.391	562.517	617.409	567.385	559.239	587.656	565.505	639.124	555.171	564.657	623.261	535.762	468.013	758.611	556.81	504.036	555.452	793.834	510.794	469.351
12	70984631	71011492	26861		+	Actr10	663.414	668.261	787.954	714.907	760.725	718.729	706.581	897.583	824.271	773.098	916.012	681.29	787.961	726.34	764.254	801.534	842.504	700.706	784.553	759.248	799.269	756.11	798.548	872.289	761.461	791.875	753.766	733.147	727.582	762.698	714.496	731.122	926.667	816.237	938.983	720.606	867.178	701.798	787.26	767.105
19	46365252	46384181	18929		-	Actr1a	1326.2	1126.47	884.945	1038.64	1098.17	1142	1214.8	1282.04	1082.04	1207.07	964.456	1005.79	1116.56	1170.95	1180.1	1179.35	1133.8	1151.5	1147.2	1197.58	1247.69	1142.53	1518	1024.86	1084.91	1085.7	1156.3	1072.42	1178.16	1077.35	1122.19	1248.03	979.708	1164.46	1654.27	1178.08	1036.61	1190.06	1149.35	1130.93
1	36738283	36749007	10724		-	Actr1b	2439.59	1698.94	1261.36	1692.84	1752.65	1502.42	1774.54	1757.04	1642.55	1870.95	1525.95	1488.31	1480.36	1655	1994.93	1406.43	1532.45	1342.89	1814.56	1675.22	1812.41	1568.48	1757.83	1429.49	1498.72	1762.96	1613.12	1569.64	1809.53	1539.34	1408.92	1942.07	1444.6	1198.95	1775.78	1567.41	1453.8	1429.34	1556.36	1720.67
11	20012304	20062952	50648		-	Actr2	532.977	485.651	611.803	698.045	514.935	547.953	512.404	643.402	629.443	554.676	524.064	504.597	590.133	497.208	646.245	558.605	568.223	588.404	438.829	518.861	518.202	462.774	1015.41	653.387	564.298	666.843	557.993	571.309	575.433	582.81	529.155	570.483	608.418	872.803	825.752	513.637	745.117	534.261	545.314	502.293
1	125320642	125363465	42823		-	Actr3	488.045	441.961	466.582	485.597	448.376	452.607	480.64	608.45	539.523	514.44	453.602	482.51	518.042	502.772	581.62	589.023	560.254	469.774	412.786	475.154	492.356	421.921	645.472	640.12	520.04	575.152	501.533	497.214	451.245	489.217	497.738	524.519	511.695	983.697	649.002	418.986	672.245	535.952	460.393	445.808
5	25964971	26055690	90719		+	Actr3b	24.3397	16.2444	12.5821	20.2332	18.6824	15.1918	13.784	9.53186	11.9894	14.3698	19.8176	33.9796	31.8538	13.151	8.42927	10.1404	12.2256	15.8173	10.4173	12.4876	16.1534	30.807	15.3076	33.1669	17.7036	22.9227	19.0641	11.6992	27.9589	11.2845	21.217	14.7574	15.6005	12.8159	2.76172	18.2991	21.8616	8.44014	21.3639	22.4726
2	158466833	158481132	14299		+	Actr5	43.0626	40.3309	32.5038	33.722	32.1104	30.3836	35.9583	36.5388	20.9815	40.2356	39.6351	42.4745	38.5598	34.3949	36.5268	32.1848	31.3613	47.4519	42.9714	31.8435	36.1836	36.8344	79.0895	26.5335	37.6201	27.0905	38.1282	46.7966	35.1112	42.4828	40.1402	37.9475	53.0415	36.2379	93.8983	46.0633	25.5052	45.1548	38.9891	32.7978
10	89547830	89568158	20328		-	Actr6	123.571	84.5829	176.674	141.632	78.8165	99.5323	100.084	104.85	89.9205	106.337	118.905	117.229	149.21	111.783	98.3415	109.34	143.518	126.538	120.45	114.886	115.012	132.604	71.4357	152.568	105.668	127.117	98.2535	95.5431	120.288	94.2586	123.288	106.675	152.884	136.555	66.2812	200.659	129.348	111.832	145.274	94.142
14	29700294	29715179	14885		+	Actr8	418.768	359.057	284.67	374.314	424.441	328.981	363.179	436.877	419.629	390.86	427.179	385.668	343.685	343.949	519.805	335.957	343.912	387.524	403.019	393.985	399.312	367.004	818.959	434.486	361.817	379.267	344.621	374.373	377.77	371.724	344.632	363.874	349.45	305.371	972.124	357.779	349.786	346.468	338.618	360.776
2	58336451	58456841	120390		-	Acvr1	209.072	142.279	129.491	205.704	151.795	194.35	200.768	147.744	203.82	132.203	156.339	163.102	127.415	181.079	202.303	215.154	152.554	181.899	145.842	252.25	216.455	168.099	153.076	145.934	229.041	229.227	188.442	251.532	178.807	187.19	146.225	165.704	162.245	153.348	138.086	123.677	196.754	204.251	120.172	167.634
15	101071953	101111566	39613		+	Acvr1b	1438.54	1004.35	827.273	897.005	1156.56	635.436	1012.83	814.974	1085.04	1313.4	993.08	1308.21	1708.37	1347.47	997.464	1338.98	882.902	1314.42	727.258	1346.79	1882.19	1687.02	2214.5	1691.51	1198.31	791.875	1036.79	926.183	1228.24	1063.4	942.721	1021.21	1313.56	940.861	2049.19	1568.04	901.792	805.612	939.478	976.647
2	48704121	48793277	89156		+	Acvr2a	281.661	489.879	540.737	689.497	543.018	615.279	507.806	684.263	477.052	719.925	405.889	417.222	619.983	424.807	615.381	661.561	670.772	672.746	384.399	484.223	494.291	436.498	689.161	453.405	486.49	899.613	411.093	490.644	405.594	674.464	395.312	517.44	693.417	409.579	831.639	410.138	778.519	536.122	528.389	476.547
9	119231244	119271215	39971		+	Acvr2b	365.72	667.7	483.363	566.53	666.731	737.585	448.279	368.564	425.624	525.936	387.544	479.113	469.423	546.779	443.942	402.531	506.036	589.985	324.238	633.747	402.542	383.747	247.474	288.552	612.988	368.846	631.316	440.668	428.489	608.697	518.955	367.67	477.374	309.348	204.367	342.004	362.538	435.933	374.401	547.847
15	101026403	101043218	16815		+	Acvrl1	212.817	199.414	173.004	263.032	114.43	241.497	173.199	149.332	164.854	178.186	173.954	181.791	182.74	171.974	193.873	204.131	192.952	181.899	155.609	135.491	180.272	160.062	201.551	195.685	209.677	258.401	200.173	239.833	198.964	157.319	214.463	152.212	156.005	197.983	201.605	162.168	224.082	220.709	141.002	142.731
9	106310180	106315436	5256		-	Acy1	99.8553	90.1844	74.9684	80.9328	77.065	75.4351	107.875	60.3684	107.905	77.5971	90.28	86.6479	95.5613	86.9989	47.7659	85.5323	96.7418	72.7596	96.36	94.906	67.1981	117.87	48.4742	119.401	90.1775	85.4391	79.1894	97.4929	81.9261	94.2586	100.924	88.9658	53.0415	63.6374	46.9492	91.4955	72.8721	86.5115	83.8534	88.6757
19	4036570	4040006	3436		+	Acy3	16.8506	12.3233	14.1549	10.1166	20.4339	23.5735	18.5785	28.5956	26.9761	22.9917	15.4137	22.0867	10.0591	16.6916	8.42927	16.3129	23.9197	12.6538	17.5792	16.8583	17.4457	21.4309	7.65382	29.8502	24.3424	8.33553	10.9985	13.649	25.3581	21.2414	14.3358	15.6006	15.6005	16.7932	5.52343	17.6681	14.5744	29.1185	14.4206	20.0431
12	85319172	85335213	16041		-	Acyp1	273.979	298	428.315	408.036	409.262	337.887	365.578	525.84	329.708	445.465	440.391	314.311	420.804	347.996	337.171	410.471	338.595	389.106	371.116	375.876	352.791	359.639	510.255	444.436	336.368	404.273	286.695	405.571	379.07	356.456	350.368	311.169	421.213	351.774	461.207	298.465	409.906	320.726	366.924	367.459
11	30455992	30599397	143405		-	Acyp2	1526.54	1780.16	2737.13	2151.46	1915.53	1973.88	1696.03	1658.54	2113.13	1816.35	2499.22	1845.09	2288.44	1787.02	1725.19	1822.63	1893.37	1743.07	2292.46	2001.77	2079.26	1910.03	1487.39	2388.02	1847.81	1969.27	1886.61	2010.3	1832.93	1800.21	1814.34	1810.94	2521.03	1601.54	1579.7	2050.13	2014.91	1700.69	1995.39	2028.61
2	120970909	120987162	16253		+	Adal	425.689	429.598	468.422	464.864	438.659	441.427	431.503	432.383	447.265	452.61	453.428	410.458	482.603	413.143	457.668	400.213	471.774	402.811	457.656	476.604	498.176	412.379	313.306	507.768	449.175	512.536	452.314	467.634	488.644	434.147	475.928	466.452	488.802	349.137	228.777	475.958	429.06	409.493	497.768	457.727
9	70586264	70687512	101248		+	Adam10	278.347	280.636	299.349	408.036	234.114	278.691	255.903	427.345	275.756	330.506	180.56	305.816	313.508	283.758	342.79	324.053	310.424	360.634	203.788	295.332	321.775	265.877	413.306	288.552	298.748	283.408	291.828	321.727	312.75	318.621	272.953	299.364	340.09	376.963	469.492	278.273	338.855	315.239	269.719	233.229
11	102652261	102671089	18828		+	Adam11	16.2265	8.96243	11.5336	16.861	12.2603	10.4771	5.99305	6.35457	2.99735	8.62191	6.60585	16.9898	21.7947	14.1626	14.0488	19.3991	20.1988	7.90865	4.55757	15.6095	10.3382	16.0732	12.7564	9.95007	12.7245	4.16776	8.79882	5.84958	10.4033	9.9569	17.7764	12.6492	15.6005	15.4674	2.76172	13.2511	9.10901	27.4304	13.3525	6.07367
7	133484929	133826827	341898		-	Adam12	10.6096	13.4436	7.86381	26.9776	5.83826	2.61927	8.39027	7.94321	8.99205	5.74794	4.4039	5.09694	1.67651	9.10453	5.61951	38.3573	10.0994	4.74519	3.25541	2.49753	6.46135	6.69716	2.55127	6.63338	4.4259	2.08388	5.13265	7.79943	5.85186	8.62931	14.9092	8.01114	18.7205	178.538	2.76172	3.78602	18.218	6.33011	3.20459	7.28841
3	89246947	89257336	10389		-	Adam15	280.842	329.929	248.497	397.92	204.924	393.417	313.438	297.076	263.767	278.775	325.889	299.021	285.007	294.886	328.742	366.818	301.921	327.418	313.17	184.193	251.993	259.181	403.101	288.552	289.342	383.434	288.161	349.025	271.136	282.777	369.863	277.015	209.046	454.3	323.121	232.84	488.243	370.941	280.402	238.089
12	21373510	21423634	50124		-	Adam17	302.852	296.739	291.536	339.565	275.233	316.133	299.976	320.389	307.592	296.631	282.968	305.816	273.556	342.312	322.359	361.005	347.73	286.69	286.686	303.56	309.568	351.627	187.479	340.567	363.309	324.255	334.237	295.613	305.993	328.183	318.074	355.686	319.185	365.904	192.867	315.999	380.756	332.187	299.408	281.101
11	45945329	46038175	92846		+	Adam19	43.0626	90.7446	92.7931	57.3274	53.1282	94.2937	76.7111	50.8366	56.9497	51.7314	79.2703	71.3571	50.2954	102.173	30.9073	151.224	82.9215	82.25	63.1549	56.8187	41.3527	68.9807	51.0255	43.117	80.2194	62.5165	99.72	72.1448	43.5639	86.9569	83.1475	96.5555	106.083	228.035	52.4726	44.1703	111.13	91.1534	58.2167	60.1294
5	121656667	121659759	3092		-	Adam1a	50.8769	38.534	94.3658	50.583	30.3589	56.5763	45.9211	38.1274	44.9603	20.9331	63.8566	50.9694	43.5893	53.6156	25.2878	46.2932	29.7667	28.4711	42.9714	34.9654	45.8756	38.8435	22.9615	29.8502	47.5784	43.7615	46.1938	46.7966	55.2676	28.9638	54.819	51.1375	31.2009	39.5214	44.1875	36.8228	41.9014	63.3563	48.6029	47.7743
5	8122347	8418161	295814		-	Adam22	40.5662	33.0489	46.1344	37.0942	26.856	32.479	32.3625	20.6524	29.9735	28.7397	24.2215	44.1734	40.2363	39.453	22.4781	37.4755	28.1721	41.125	28.6476	35.5897	32.9529	46.2104	38.2691	33.1669	41.4928	22.9227	48.3935	15.5989	46.1647	27.8793	36.1262	29.0931	43.6813	27.3994	24.8554	39.7532	27.327	53.5949	34.1823	27.3315
2	130892742	130905735	12993		-	Adam33	34.9493	67.7784	88.5989	37.0942	45.5384	61.291	46.1465	39.7161	77.9311	83.3451	66.0586	39.0765	50.2954	65.2492	25.2878	65.2514	43.5869	56.9423	41.6692	40.5848	38.7681	56.2562	48.4742	29.8502	47.5784	39.5938	49.86	46.7966	62.4199	49.1207	69.9586	41.7422	49.9215	71.5919	66.2812	46.0632	69.2285	54.017	43.796	58.3073
8	25439627	25506939	67312		-	Adam9	1049.74	1134.87	885.994	1190.39	1111.02	1043.51	1258.55	1224.84	1094.03	1169.7	808.116	1114.53	1021	972.674	1182.91	999.509	1030.67	1225.84	1023.5	1171.98	1251.56	1129.14	1145.52	1071.29	972.6	1177.39	1014.08	1072.42	1275.06	1198.81	949.038	1067.59	1185.63	921.412	1043.93	1110.56	1096.72	940.222	1103.44	1095.67
16	85590716	85600002	9286		-	Adamts1	410.655	336.091	346.008	610.368	448.962	455.754	396.74	778.435	494.563	821.955	391.947	535.178	514.69	397.565	646.244	418.403	506.034	449.211	295.591	533.222	430.326	283.96	956.727	484.237	421.567	637.668	514.731	366.573	490.256	497.845	420.899	367.669	349.45	490.98	1013.55	297.203	519.213	476.024	266.515	380.819
17	33743059	33772757	29698		+	Adamts10	160.393	201.655	239.585	188.843	135.448	203.256	164.809	136.623	158.86	129.329	134.319	178.393	216.27	229.637	118.01	272.909	155.212	183.481	153.004	163.588	155.718	200.915	96.9484	165.834	224.614	118.781	198.707	193.036	197.663	183.207	259.765	140.827	159.125	252.782	143.609	157.12	174.893	242.655	151.15	180.995
15	11064859	11349319	284460		+	Adamts12	50.5517	78.4212	85.4535	53.9552	53.1282	50.29	74.3139	49.2479	65.9417	60.3533	61.6546	37.3775	51.9719	91.5512	39.3366	95.2318	83.9846	60.1057	41.0181	37.4629	47.814	74.3385	45.9229	9.95007	65.8352	79.1875	49.86	52.6462	40.3128	53.1034	77.4132	69.1488	71.7621	108.714	35.9023	62.4693	78.3375	100.438	44.8642	47.3747
9	30810451	30833749	23298		-	Adamts15	23.7156	45.9324	38.2706	20.2332	21.6016	41.3845	36.5576	28.5956	20.9815	37.3616	30.8273	39.0765	31.8537	33.8891	25.2878	48.4977	33.4875	45.8702	28.6476	29.3459	25.1993	32.8161	22.9615	19.9001	31.5345	39.5938	27.1297	23.3983	22.7572	31.1983	41.8605	48.0668	46.8013	49.9377	57.996	35.3362	69.2285	54.8609	22.9662	29.761
11	50492912	50698401	205489		+	Adamts2	131.06	212.297	158.849	158.493	164.639	168.157	169.004	77.8435	89.9205	97.7149	94.6839	124.025	98.9143	243.275	78.6732	211.17	202.52	117.048	119.148	123.003	144.037	177.475	221.961	99.5007	158.779	129.201	159.112	193.036	94.28	157.319	167.442	177.51	159.125	216.544	1099.16	141.976	167.606	208.884	156.491	140.909
15	94166201	94302232	136031		-	Adamts20	151.655	115.391	116.909	131.516	171.061	121.01	119.861	193.814	50.955	163.816	94.6839	166.5	169.328	176.527	78.6732	231.907	168.501	180.317	70.3168	154.847	240.362	275.253	17.8589	106.134	212.443	156.291	136.382	89.6935	143.046	162.629	121.567	180.039	112.323	100.317	8.28515	166.585	187.646	173.867	93.4671	120.866
5	89821700	90031194	209494		-	Adamts3	12.4819	22.4061	37.7463	10.1166	21.6016	17.2872	14.9826	7.94321	17.9841	8.62191	24.2215	6.79591	16.7651	21.7497	8.42927	22.0444	21.7935	9.49038	14.3238	14.9852	16.1534	20.7612	2.55127	3.31669	14.3842	25.0066	15.3979	21.4484	17.5556	15.2672	20.0701	28.2498	21.8406	16.3513	5.52343	20.1921	14.5744	30.3845	16.557	15.7916
16	85655045	85698014	42969		-	Adamts5	120.45	143.959	219.138	161.866	115.598	123.106	121.659	125.503	146.87	158.068	167.348	169.898	174.357	182.091	140.488	195.313	203.051	155.01	129.565	108.018	129.873	174.126	145.423	119.401	130.564	137.536	142.248	146.239	130.041	146.698	153.106	136.189	180.965	206.821	96.6601	174.157	213.151	180.197	141.002	155.486
13	104424343	104633204	208861		+	Adamts6	24.9638	14.5639	29.3582	20.2332	19.8501	19.9065	26.9687	22.241	17.9841	17.2438	19.8176	27.1837	23.4712	21.2439	42.1464	29.9804	17.5411	26.8894	19.5324	13.7364	13.5688	26.1189	15.3076	16.5834	14.3842	27.0905	25.6632	21.4484	31.2099	17.2586	23.5107	18.5521	12.4804	39.3314	16.5703	20.1921	27.327	20.6783	17.0911	24.9021
9	90045031	90082156	37125		+	Adamts7	14.3542	11.7632	5.7668	20.2332	13.428	11.0009	9.58888	6.35457	11.9894	20.1178	22.0195	13.5918	8.38257	19.2207	11.239	18.0764	9.03632	18.9808	12.3705	11.2389	9.0459	17.4126	12.7564	19.9001	17.7036	4.16776	19.0641	5.84958	9.1029	13.9397	11.4686	13.0708	28.0808	50.8215	13.8086	9.46505	14.5744	10.9722	11.7502	16.3989
6	92749681	92920516	170835		-	Adamts9	96.9847	88.7976	71.6618	153.182	84.028	98.3876	87.9247	170.553	137.878	135.831	63.6589	96.4641	125.928	84.7043	154.537	107.892	80.1452	143.018	71.7694	66.6083	137.917	125.95	302.968	71.2668	109.002	160.266	102.126	136.49	96.0929	81.4461	75.379	87.0255	90.4826	149.904	266.877	156.719	180.399	100.193	79.6999	71.4372
4	85972152	86346620	374468		+	Adamtsl1	48.6794	49.8536	73.3956	43.8386	44.9546	54.4809	58.1326	47.6593	68.9391	48.8575	41.8371	56.0663	57.0014	68.284	59.0049	67.456	55.8126	75.923	43.6224	51.1993	52.337	62.2837	28.064	49.7503	55.8769	35.426	50.5932	37.0473	44.8643	64.3879	43.5808	80.9547	59.2817	60.9858	49.7109	66.2554	47.3668	68.7871	58.2167	57.6999
2	26969391	26998994	29603		+	Adamtsl2	43.6867	30.2482	35.6493	26.9776	21.6016	19.3826	37.1569	19.0637	17.9841	8.62191	19.8176	27.1837	38.5598	39.9588	25.2878	41.0026	35.0822	20.5625	26.6943	9.9901	22.6147	58.935	109.705	23.2168	35.4072	20.8388	36.6618	17.5487	38.3622	23.8966	32.6856	51.0183	28.0808	46.8442	212.652	115.474	29.1488	40.5127	29.3754	26.7242
7	81984902	82263657	278755		+	Adamtsl3	63.6577	50.9738	52.4254	64.0718	40.284	59.1956	53.3382	38.1274	44.9603	51.7314	50.6449	57.7653	55.3249	70.3072	28.0976	68.7785	68.0382	37.9615	33.2051	43.0823	58.7983	57.5956	33.1665	16.5834	68.0482	72.9359	52.7929	54.596	52.6668	61.069	61.9306	42.1639	65.5219	51.7054	16.5703	46.0633	91.0901	68.7872	44.8642	34.0126
3	95583511	95595229	11718		-	Adamtsl4	710.843	392.666	561.996	306.87	178.651	265.071	433.297	204.935	407.64	342.003	358.918	679.592	506.308	517.437	320.312	248.662	400.785	346.398	376.976	369.011	400.605	771.518	142.871	451.07	390.585	293.827	508.134	331.476	530.569	346.5	473.08	317.492	408.732	258.525	113.23	848.71	382.578	354.908	385.084	408.758
10	80175627	80184283	8656		-	Adamtsl5	516.125	257.67	286.242	209.076	243.455	320.599	339.207	230.353	227.799	347.75	262.032	309.214	300.096	313.095	297.834	348.3	366.769	329	387.394	330.923	239.717	390.445	104.602	341.619	395.566	268.821	442.141	345.125	347.859	276.138	311.373	332.252	237.127	267.365	93.8983	353.362	295.132	410.613	266.515	414.832
3	89622329	89660763	38434		+	Adar	96.7348	71.6995	112.715	87.6772	86.4062	73.3397	75.5125	52.4252	47.9576	83.3451	101.29	64.5612	63.7075	73.8479	70.2439	85.9731	62.7227	99.6489	78.7808	78.6721	64.6135	72.9991	66.3331	53.067	75.7935	62.5164	95.3205	77.9943	65.0206	81.6465	93.4693	75.0518	68.642	118.878	71.8046	61.8384	89.2682	62.0351	82.2511	91.7126
10	77126561	77254108	127547		-	Adarb1	219.057	161.324	181.392	185.471	110.927	176.539	156.419	146.155	107.905	158.068	112.3	163.102	204.535	200.806	151.727	176.796	169.032	140.774	122.403	154.222	155.073	223.685	301.05	189.051	180.908	122.949	193.574	144.29	192.461	154.664	184.072	143.779	209.046	179.422	375.593	261.866	178.537	178.509	155.422	147.59
8	112693530	112718935	25405		-	Adat1	59.9132	70.019	72.3471	37.0942	51.3767	64.4341	56.3347	68.3116	74.9337	45.9835	70.4624	61.1632	60.3545	56.6504	75.8634	59.5199	54.7495	60.1057	69.0146	39.9604	54.9215	64.9625	86.7433	53.067	57.5366	64.6003	55.7259	70.1949	59.8191	68.3707	57.9166	53.5481	78.0023	48.17	77.328	71.9344	29.1488	56.5489	63.0235	57.6999
10	13428651	13439121	10470		+	Adat2	26.0284	27.9283	26.7449	14.5035	27.0976	31.7945	32.7174	46.0706	20.9815	28.7397	22.0195	33.9796	28.5007	27.3361	20.0392	28.7824	29.9581	37.9615	34.1431	33.2763	35.1566	23.5966	25.9922	39.8003	33.1339	21.6652	21.3531	44.1869	28.9646	29.8556	28.8474	33.2697	26.068	24.0965	33.9245	27.6221	24.3922	31.8211	31.9727	25.839
12	88327284	88428497	101213		+	Adck1	441.594	293.312	246.172	323.731	354.231	333.587	359.397	330.437	281.751	383.923	329.06	293.249	326.92	326.42	314.693	299.364	320.524	410.828	359.693	340.564	336.988	385.279	326.563	371.469	347.768	304.247	372.264	340.854	398.894	361.737	303.091	300.169	327.609	234.612	281.695	408.201	255.052	325.488	341.474	410.698
6	39550810	39565704	14894		+	Adck2	66.7782	53.2144	71.2986	67.444	54.2958	56.5763	53.3382	52.4252	50.955	71.8492	59.4527	49.2704	48.6189	74.3537	44.9561	65.6923	62.7227	58.524	69.0146	60.565	65.9058	73.6688	102.051	56.3837	68.6014	50.0132	57.9256	37.0473	76.0742	57.75	75.6929	60.716	49.9214	72.0339	91.1366	68.7794	63.7631	58.237	66.7622	59.522
15	76460559	76480012	19453		+	Adck5	51.7999	44.8121	49.2799	57.3274	47.2899	39.2891	47.9445	34.9501	32.9709	31.6137	50.6449	62.8622	57.0014	49.5692	50.5756	51.143	44.6501	56.9423	57.9462	50.5749	53.6293	35.495	58.6793	43.117	43.7057	50.0132	52.7929	58.4958	39.6626	43.1465	52.1822	51.4399	46.8014	64.0793	38.664	47.9563	56.4758	59.925	49.137	44.9452
11	7013433	7128506	115073		+	Adcy1	10.6096	24.6467	14.6791	3.3722	8.75739	11.5248	13.1847	6.35457	8.99205	14.3698	24.2215	39.0765	6.70605	22.2555	14.0488	17.6355	18.0726	11.0721	14.3238	11.8632	11.6304	14.7338	2.55127	6.63338	19.3633	6.25165	20.5306	11.6992	20.1564	12.6121	21.7904	10.541	3.12009	7.07082	2.76172	17.6681	7.28721	21.5224	8.01147	14.5768
13	68768162	69147661	379499		-	Adcy2	722.079	533.825	363.832	549.669	546.461	503.424	665.229	1207.37	617.454	571.92	453.602	531.78	751.078	536.156	828.878	529.507	474.673	629.528	548.21	580.05	503.986	586.002	1010.3	779.422	735.805	575.151	767.697	530.362	713.927	601.397	467.347	488.258	489.854	617.371	1132.3	576.737	530.144	463.364	534.098	663.245
12	4183397	4263525	80128		+	Adcy3	36.1976	30.8083	31.9795	37.0942	22.7692	28.2881	35.9583	22.241	29.9735	20.1178	33.0293	33.9796	21.7947	34.3949	14.0488	44.9706	26.0459	15.8173	20.1835	26.8484	23.907	30.1372	15.3076	9.95007	32.0877	33.3421	23.4635	33.1476	25.3581	28.5431	47.5948	31.2013	18.7205	47.728	13.8086	23.9781	29.1488	36.2926	23.5003	29.1536
14	56006515	56021530	15015		-	Adcy4	121.074	190.452	124.773	148.377	63.6371	177.063	130.049	122.325	158.86	186.808	158.541	122.327	169.328	128.475	179.825	131.826	108.436	172.408	124.357	86.789	86.5821	106.485	209.205	135.984	127.797	220.891	123.917	144.29	121.589	122.138	146.798	100.772	102.963	133.462	185.035	81.3994	169.427	148.546	121.24	106.897
16	34975234	35126114	150880		+	Adcy5	40.5662	47.0527	34.0765	26.9776	37.3649	27.2404	28.1673	28.5956	47.9576	17.2438	35.2312	25.4847	46.9424	40.4646	59.0049	29.9804	37.7399	34.7981	20.8346	29.3459	36.1836	36.8344	51.0255	19.9001	35.9604	25.0066	43.2609	33.1476	37.0618	23.2328	42.4339	31.6229	34.321	43.7507	33.1406	39.7532	65.5849	48.5308	26.1708	29.1536
15	98487866	98505515	17649		-	Adcy6	518	441.96	531.074	418.153	418.021	413.844	430.902	251.006	299.735	382.238	396.352	445.132	616.954	556.384	269.737	460.292	464.575	450.793	398.464	421.458	457.466	565.244	311.256	334.986	505.107	354.259	535.261	386.072	553.33	481.912	602.101	415.315	408.732	398.618	292.742	512.371	386.223	471.386	487.627	428.197
8	88999031	89056591	57560		+	Adcy7	86.1252	88.504	122.151	104.538	61.8855	108.962	101.882	81.0207	56.9497	123.581	70.4625	95.1428	60.3545	134.039	73.0537	211.626	104.184	86.9951	70.3168	76.1745	67.1981	89.742	66.3331	72.9672	122.265	122.949	115.851	120.891	71.5227	79.6551	114.686	122.275	93.6027	284.6	35.9023	53.0043	142.1	137.997	72.6373	76.5283
16	4102750	4238363	135613		-	Adcy9	954.242	879.435	610.234	856.537	942.295	984.324	1001.42	1010.38	788.303	945.535	682.605	815.51	1165.18	851.276	1073.33	930.274	792.536	1056.59	811.898	1017.12	1185.66	1090.97	941.416	955.208	1093.75	712.687	1056.59	850.138	976.611	1108.53	865.881	759.796	926.667	493.19	394.926	862.582	805.237	802.233	894.079	918.948
6	55428963	55478441	49478		+	Adcyap1r1	34.3253	50.4136	52.4254	23.6054	39.7002	36.146	52.1395	44.482	32.9709	48.8575	55.0488	39.0765	57.0015	36.4181	33.7171	55.5519	32.956	74.3413	29.2987	33.7166	44.5833	52.9076	48.4742	86.2339	43.7057	25.0066	27.8629	17.5487	43.5639	46.4655	47.0213	43.4288	34.321	59.6601	99.4218	47.9562	60.1195	66.6772	34.1823	44.9452
5	34731008	34789653	58645		+	Add1	907.432	881.117	610.755	728.395	780.577	763.779	918.729	913.469	806.288	867.939	691.413	835.898	846.641	846.717	848.547	768.029	778.723	806.681	798.875	825.431	743.7	813.037	785.792	888.872	777.304	754.365	848.353	820.89	817.957	784.61	851.544	793.108	667.7	823.305	745.663	810.836	841.674	775.647	798.472	798.691
19	53128874	53235758	106884		+	Add3	332.644	367.461	397.911	377.687	426.776	348.363	504.617	324.084	440.611	362.12	345.706	407.755	320.214	363.675	275.356	421.047	433.214	384.36	330.75	403.351	348.267	331.51	163.281	285.235	387.818	408.441	362.218	442.618	347.21	381.017	348.647	464.648	514.815	357.075	193.32	290.261	344.321	470.534	379.208	360.168
8	27575869	27613465	37596		+	Adgra2	71.1469	79.5415	71.2986	67.444	64.2208	71.2442	70.718	41.3047	62.9444	63.2273	55.0488	50.9694	57.0014	77.8944	67.4342	90.3821	59.0019	61.6875	50.1333	45.5798	62.6751	61.6139	63.7818	43.117	79.1129	62.5165	72.5903	70.1949	75.424	79.6552	92.3225	86.0143	74.8822	115.343	33.1406	63.1004	85.6247	89.4655	67.2963	61.3441
5	50117293	50216339	99046		-	Adgra3	226.547	216.219	172.48	219.193	234.698	253.546	230.133	193.814	200.822	212.674	222.397	219.168	254.83	223.567	207.922	235.875	231.755	194.553	217.461	219.782	219.04	204.263	102.051	205.635	224.061	237.563	231.702	171.588	212.618	262.198	221.918	204.495	209.046	220.521	146.371	222.113	269.627	222.398	234.469	234.444
5	129173814	129281664	107850		+	Adgrd1	76.1397	92.425	103.278	67.444	60.7178	65.4818	76.1118	50.8366	86.9232	74.7232	118.905	62.8622	87.1787	79.4118	64.6244	81.1234	86.6423	101.231	58.5973	42.458	65.9058	81.0357	56.128	72.9672	63.069	93.7747	57.1924	105.292	53.317	71.6896	68.8118	67.4623	65.5219	141.416	66.2812	70.0414	98.3773	104.658	79.0465	63.7735
17	57665686	57790530	124844		+	Adgre1	60.5372	88.504	53.4739	67.444	28.0236	33.0028	61.1291	61.9571	41.9629	68.9752	63.8566	54.3673	75.4431	108.749	39.3366	126.535	40.3977	82.2499	20.1835	25.5996	27.1377	38.8436	63.7818	46.4336	57.5367	66.6842	48.3935	62.3955	36.4116	53.7673	44.7277	78.8465	68.642	318.629	27.6172	32.1812	122.061	39.2467	38.455	52.2336
8	84449880	84467941	18061		-	Adgre5	344.847	333.235	250.537	277.891	247.397	293.654	307.516	234.946	273.602	323.301	252.157	297.408	249.095	335.257	221.971	346.066	308.54	353.409	275.627	292.654	253.212	288.163	279.422	298.502	312.08	343.511	341.231	305.168	278.035	306.304	280.829	321.163	232.651	537.346	238.72	276.797	329.011	355.787	238.133	258.858
17	43019828	43053071	33243		-	Adgrf2	6.86505	2.80076	18.8732	6.7444	11.6765	9.42938	9.58888	19.0637	8.99205	11.4959	8.80781	8.49489	11.7356	5.05807	14.0488	7.93599	4.25239	7.90865	5.85973	8.11696	11.6304	9.37603	20.4102	13.2668	7.19208	4.16776	8.79882	9.74929	13.6543	11.9483	9.74833	7.5895	9.36027	8.83852	8.28515	7.57204	12.7526	7.17412	6.94327	9.71788
17	42967778	43003176	35398		-	Adgrf4	11.8578	14.5639	23.5914	20.2332	13.428	16.7633	15.5819	17.4751	26.9762	14.3698	11.0098	13.5918	21.7947	13.6568	25.2878	15.872	7.44167	25.3077	12.3705	23.1021	17.4457	18.7521	25.5127	19.9001	12.1712	18.7549	10.2653	15.5989	25.3581	15.2672	11.4686	12.6492	12.4804	12.8159	38.664	17.0371	7.28721	13.5042	21.3639	14.5768
17	43671322	43770449	99127		+	Adgrf5	2115.06	1231.77	1088.36	1675.98	952.22	1188.11	1282.52	954.773	1094.03	1132.34	852.157	1354.09	1979.97	1586.74	1250.34	1254.77	1494.18	1249.57	951.882	1340.56	1039.63	1518.25	1196.55	1777.75	1651.97	1066.95	1687.9	715.596	1627.47	1396.62	1763.31	1108.91	1503.88	1179.5	1032.88	1598.96	1373.64	1437.36	1182.49	1177.69
8	95703737	95740837	37100		+	Adgrg1	338.258	244.225	168.285	239.426	129.609	201.684	236.127	155.687	242.785	229.917	281.85	254.847	390.627	199.794	241.639	190.905	220.593	183.481	155.608	152.349	215.164	242.438	326.563	298.502	193.08	302.163	241.234	214.485	268.535	134.75	221.919	174.981	227.767	220.079	237.508	258.711	227.725	219.02	158.628	154.878
X	159173686	159281073	107387		+	Adgrg2	17.4747	16.8046	27.7855	6.7444	12.8442	14.1441	10.7875	11.1205	17.9841	17.2438	13.2117	28.8826	18.4416	17.1975	16.8585	15.4311	19.1357	15.8173	11.7195	12.4876	12.2766	17.4126	10.2051	23.2168	16.0439	22.9227	16.8644	40.947	14.9548	13.9397	9.74833	8.43278	12.4804	16.3513	19.332	20.1921	14.5744	28.6965	14.9547	12.7547
10	14278329	14420781	142452		-	Adgrg6	34.9494	31.3685	19.9217	16.861	20.4339	14.6679	22.7736	25.4183	32.9709	22.9917	11.0098	42.4745	35.2068	32.8775	33.7171	24.2488	28.1721	14.2356	11.0684	21.8534	38.122	16.7429	25.5127	36.4836	23.7892	31.2582	26.3965	21.4484	30.5597	22.569	40.1402	24.0334	12.4804	40.2153	24.8554	31.5502	47.3668	29.1185	17.6252	20.0431
8	84626727	84668584	41857		+	Adgrl1	374.932	463.951	363.183	389.918	491.665	371.903	407.994	291.958	377.938	269.714	295.734	314.272	404.462	417.813	258.463	365.569	346.901	313.873	456.013	385.958	477.064	466.647	158.295	360.104	373.281	336.213	389.777	393.896	410.217	358.931	421.495	389.382	397.351	293.989	189.848	382.081	288.367	494.976	366.412	400.357
3	148521222	148660272	139050		-	Adgrl2	131.06	88.504	79.6867	104.538	101.002	98.4847	104.878	85.7867	113.899	126.455	90.28	118.928	110.65	122.911	106.771	113.308	108.967	105.976	69.6657	105.52	113.074	126.576	91.8458	76.2838	165.418	160.459	182.576	95.5431	95.5804	127.448	100.35	99.0851	90.4826	107.83	55.2343	79.5064	94.7337	148.546	97.7399	121.473
3	151143519	151250719	107200		+	Adgrl4	379.45	351.215	261.079	408.036	217.767	353.078	282.872	363.799	284.748	359.246	286.254	341.495	447.629	343.949	474.849	346.097	431.617	395.432	210.95	277.85	226.794	310.079	451.575	414.586	393.905	462.622	411.345	243.732	363.466	342.517	369.29	240.756	293.289	321.28	461.207	365.351	522.857	349.422	272.39	238.695
3	137983346	137996459	13113		+	Adh1	495.532	309.204	402.627	414.781	206.674	261.403	286.468	312.963	263.767	399.482	376.534	530.081	647.134	429.431	472.039	398.122	363.047	442.884	269.548	263.489	383.158	472.82	255.127	620.221	366.796	214.64	362.951	251.532	389.474	292.069	314.814	296.834	408.732	444.136	289.98	493.445	331.568	254.47	271.322	288.5
3	138142961	138161261	18300		+	Adh5	904.944	867.67	1049.56	897.005	1032.2	962.318	940.909	837.215	947.164	911.05	1111.99	1038.08	935.491	902.863	899.124	851.797	911.08	912.658	996.152	959.05	940.775	951.007	972.037	1034.81	889.605	956.502	949.538	969.08	974.013	905.424	934.695	852.975	1042.11	951.467	944.509	1104.25	889.039	860.051	939.474	1043.45
1	9618173	9648196	30023		+	Adhfe1	698.364	832.394	778.503	752.002	748.463	849.69	861.805	470.238	812.281	755.855	821.328	798.52	890.229	593.302	758.634	662.651	825.491	980.678	786.51	786.103	726.256	989.839	655.678	822.539	708.126	664.759	803.62	879.386	667.758	879.532	781.583	782.149	723.86	409.665	483.3	849.327	743.295	775.221	714.084	869.142
12	28725206	28732174	6968		+	Adi1	772.006	877.198	725.568	886.889	964.48	835.548	847.418	986.547	962.149	988.645	964.455	880.071	900.288	726.34	882.264	684.699	806.89	776.629	969.46	930.953	1000.86	827.769	701.6	892.189	785.597	952.334	697.307	803.342	941.5	856.957	708.188	776.659	1004.67	680.124	538.535	790.016	903.614	648.203	955.501	887.971
2	158344532	158350119	5587		+	Adig	31.8289	37.5302	29.3582	20.2332	22.1854	18.3349	27.568	34.9501	23.9788	22.9917	35.2312	35.6785	45.2659	36.4181	30.9073	22.9262	31.8929	34.7981	17.5792	18.7314	36.1836	37.5041	22.9615	13.2668	20.4698	54.1809	28.5962	33.1476	29.9095	36.5086	20.0701	28.6714	24.9607	10.6062	38.664	58.6833	36.436	38.4026	27.7731	31.5831
16	22965286	22976719	11433		+	Adipoq	100.479	303.602	97.5113	74.1884	207.842	58.1479	112.669	166.808	41.9629	178.186	140.925	258.245	48.6189	133.533	165.776	69.2194	75.4798	126.538	18.8814	54.9456	277.838	105.815	53.5767	29.8502	69.7079	370.931	87.9882	380.222	82.5763	45.8017	103.218	57.3429	43.6813	52.1473	176.75	92.1265	269.627	156.987	161.298	60.7367
1	134343116	134361089	17973		+	Adipor1	4015.24	4129.46	3227.34	3682.48	4470.43	4071.29	3842.75	4454.62	3449.99	3555.07	4128.62	3804.09	3936.45	3825.73	4054.48	3700.4	3767.58	3682.16	4717.09	4323.62	4614.53	4014.18	3681.52	4348.12	3600.36	4307.38	3556.98	3757.39	3940.64	3535.18	3866.59	3744.91	3581.85	3282.39	4877.16	4129.28	3809.42	3345.42	4066.41	3763.96
6	119330111	119394490	64379		-	Adipor2	2357.75	2226.58	1786.16	2556.13	2092.37	2328.97	2156.32	3034.32	2167.09	2385.38	2397.95	2101.64	2387.36	2163.37	2430.46	2096.46	2143.77	2106.86	2399.85	2145.41	2522.44	2114.96	2900.83	2149.21	2142.68	2604.87	2214.37	2318.36	2306.87	2209.08	2040.79	2166.3	2414.94	1696.58	3239.5	2573.94	2421.19	1904.42	2375.63	2368.76
14	21102642	21498638	395996		+	Adk	1090.29	815.573	1101.43	1170.15	767.742	1043.52	926.528	490.891	1240.91	767.348	913.809	815.507	950.586	790.065	809.211	640.164	1021.12	868.368	1003.32	1010.24	779.881	1200.13	433.716	1429.49	1175.61	987.759	1281.68	1008.08	1063.09	1063.4	825.734	934.371	1213.72	495.836	320.359	1338.99	757.869	922.949	940.016	1206.23
7	110226864	110229028	2164		+	Adm	33.0771	32.4888	20.9702	43.8386	26.2722	51.8616	34.1604	61.9571	20.9815	43.1095	59.4527	39.0765	53.6484	35.4065	30.9073	56.8746	27.6405	31.6346	31.2519	49.9505	34.8913	30.1372	107.153	43.117	35.4072	27.0905	30.0626	42.8969	30.5597	23.2328	65.3712	29.5147	34.321	55.2408	66.2812	35.9672	61.9413	33.3386	25.6367	27.9389
18	80170351	80194698	24347		-	Adnp2	64.9059	34.7294	35.6493	50.583	35.6134	57.624	41.3521	54.0139	56.9497	40.2356	72.6644	27.1837	38.5598	44.0053	44.9561	43.6479	40.9292	39.5432	36.4606	36.2141	37.4759	42.1921	79.0895	23.2168	35.9604	41.6776	45.4606	68.245	39.0124	37.1724	54.476	50.5967	59.2817	53.0311	107.707	46.0633	43.7232	58.659	37.921	34.6199
10	67380341	67384786	4445		-	Ado	330.147	462.125	344.435	387.803	433.199	462.04	376.364	476.593	365.677	396.608	367.726	368.678	375.539	455.227	438.322	467.341	515.602	374.87	494.822	477.027	451.002	423.261	346.973	500.82	439.823	454.286	388.615	427.019	431.087	443.414	436.955	360.923	464.893	385.36	334.168	459.371	393.509	442.685	496.711	388.108
1	134126953	134163196	36243		-	Adora1	621.513	402.117	917.35	488.64	498.677	453.105	555.12	275.996	749.954	388.918	577.492	460.479	519.428	921.074	143.872	759.826	458.899	411.49	680.483	513.155	729.925	797.02	20.9794	467.82	479.104	349.853	369.018	381.714	564.397	504.342	795.673	711.093	758.232	595.477	22.9186	417.756	435.753	409.206	700.828	618.366
10	75152711	75170627	17916		+	Adora2a	19.347	12.3233	9.43658	6.7444	12.8442	15.1918	11.3868	14.2978	17.9841	8.62191	11.0098	11.8928	35.2068	15.1742	2.80976	15.872	11.6941	11.0721	20.1835	14.3608	11.6304	10.7155	17.8589	16.5834	26.5554	10.4194	17.5976	25.3482	13.6543	17.9224	25.8044	16.4439	9.36027	11.0482	5.52343	13.8821	18.218	24.4764	7.47737	9.71788
11	62139810	62157279	17469		+	Adora2b	8.11324	7.84212	8.38807	6.7444	7.58974	8.38167	7.19166	12.7091	20.9815	11.4959	8.80781	8.49489	3.35303	8.09292	14.0488	10.5813	7.97322	6.32692	5.20865	7.49258	6.46135	14.7338	7.65382	6.63338	11.0647	8.33553	5.86588	3.89972	11.7037	7.30172	8.60147	8.43278	3.12009	18.5609	2.76172	15.7751	14.5744	10.9722	3.20459	9.11051
9	59198855	59223484	24629		+	Adpgk	188.477	139.478	196.071	141.632	164.639	182.301	140.837	176.339	173.846	160.942	180.56	118.928	137.474	199.794	188.254	155.192	152.023	151.846	159.515	161.715	167.349	141.98	301.05	135.984	153.247	118.781	131.249	148.189	169.704	173.25	184.072	164.439	159.125	190.912	190.558	151.441	176.715	154.454	150.082	158.523
16	38265761	38273052	7291		-	Adprh	468.696	421.794	312.98	461.991	430.864	405.463	457.869	543.316	326.711	373.616	471.218	373.775	392.304	440.558	410.225	429.425	419.923	374.87	435.573	441.438	401.896	381.069	408.204	414.586	419.907	387.602	387.148	442.618	453.845	369.733	399.108	421.217	383.771	500.26	331.406	422.772	395.331	399.641	430.483	380.212
8	13285655	13304163	18508		-	Adprhl1	510.51	342.253	269.467	290.009	221.854	336.315	416.517	239.885	269.762	405.23	229.003	395.862	295.066	299.944	359.649	259.683	368.363	276.803	438.178	394.609	270.085	322.134	137.769	381.419	369.009	318.834	475.136	335.376	349.161	341.853	300.478	358.393	268.328	232.895	182.273	391.222	307.884	431.713	299.095	365.635
4	126210144	126215497	5353		-	Adprhl2	81.1324	102.508	103.278	87.6772	92.8283	87.4837	94.6902	120.737	101.91	77.5971	99.0878	101.939	85.5022	94.0802	95.5317	93.4683	72.8221	88.5769	94.4068	68.682	93.0435	92.4208	209.204	92.8673	90.1776	79.1875	82.1223	91.6433	94.28	77.6638	87.735	88.1225	62.4018	120.204	237.508	97.1745	80.1593	81.0254	93.4671	91.7125
11	66928706	66943445	14739		-	Adprm	75.5156	81.7821	102.23	97.7938	59.5502	81.1975	65.3243	85.7867	74.9338	91.967	94.6839	62.8622	87.1787	73.3421	84.2927	74.0692	90.3632	82.2499	82.6873	74.9258	74.9517	66.3019	278.089	59.7004	81.8791	87.523	85.0553	101.393	57.2182	90.9397	94.6162	83.0629	102.963	102.085	328.644	85.8165	98.3773	90.3095	72.6373	62.5589
14	66872700	67008618	135918		+	Adra1a	34.9494	32.4888	33.5523	26.9776	24.5207	21.478	29.366	20.6524	44.9603	17.2438	4.4039	40.7755	45.2658	26.302	22.4781	45.8524	29.7667	36.3798	19.5324	34.341	40.0604	36.8344	20.4102	19.9001	27.1086	18.7549	32.9956	56.5459	20.8066	33.8535	13.7624	29.9364	28.0808	11.0482	8.28515	30.2882	27.327	32.4945	29.3754	34.6199
2	127205099	127209142	4043		+	Adra2b	25.5879	16.2444	11.0093	30.3498	19.8501	12.5725	13.784	9.53186	5.9947	8.62191	17.6156	20.3877	26.8242	18.2091	8.42927	17.6355	18.0726	26.8894	14.3238	19.3558	7.75362	26.1189	22.9615	13.2668	23.236	14.5872	18.3309	21.4484	16.9054	13.9397	24.6576	15.179	9.36027	9.28045	19.332	12.6201	27.327	11.8162	16.557	16.3989
18	62310784	62313053	2269		-	Adrb2	275.226	303.042	171.431	276.52	171.645	194.874	234.928	208.112	245.783	227.044	284.052	241.255	253.153	225.084	250.068	185.173	216.34	159.755	191.418	263.489	191.256	214.309	219.409	215.585	255.042	208.388	218.504	210.585	251.63	234.319	161.134	187.629	237.127	231.569	187.797	228.423	200.398	221.976	158.093	242.947
2	179813381	179818077	4696		+	Adrm1	918.045	897.923	662.657	768.862	1031.62	839.739	873.787	1617.24	767.322	1043.25	790.501	830.8	910.347	815.867	1078.95	771.554	747.888	787.701	992.899	814.193	987.295	774.192	2467.08	1024.86	743.551	775.204	706.105	850.138	903.138	818.457	780.44	983.684	861.145	870.152	2767.24	740.167	821.632	786.199	787.26	802.94
15	80832691	80855149	22458		+	Adsl	1831.1	1766.72	1337.9	1497.26	1872.91	1773.77	1918.38	1347.17	1705.49	1641.04	1906.89	1709.17	1502.16	1540.69	1654.95	1496.37	1748.26	1673.47	1982.54	1781.98	1823.39	1928.78	1658.33	1751.21	1722.23	1612.92	1586.72	1799.72	1756.86	1802.86	1759.29	1756.55	1628.69	1174.64	1320.1	1894.9	1375.46	1829.82	1812.19	1778.98
1	177590744	177624076	33332		-	Adss	165.385	189.891	263.176	249.543	166.974	208.494	157.018	200.169	224.801	209.8	202.58	183.49	249.8	207.381	213.542	217.358	189.231	226.187	198.58	199.802	167.349	173.457	168.384	232.168	209.677	202.137	197.973	183.287	190.511	197.81	248.869	176.245	218.406	292.555	173.988	172.264	198.576	196.655	196.014	209.542
12	112586481	112607790	21309		+	Adssl1	12757.1	13863.8	10071.4	10710.1	15748.7	12267.6	14002.2	11049	11569.8	12013.2	11740.8	10684.9	10850.4	15088.2	9842.58	11079.5	12815.6	12522.6	16431.3	13608.4	14147.8	14485.3	11733.3	11744.4	11079.7	10190.2	10423.7	11317	12492.4	12730.2	12989.9	12292.5	10598.9	9504.95	14164.8	14393.8	9579.03	13708.1	13200.8	13176.8
11	5811866	5822249	10383		+	Aebp1	2425.53	2860.97	2056.54	2144.72	3021.95	2219.98	2458.32	2268.57	2263	3129.75	2786.79	2281.73	2574.77	1863.26	2741.65	2722.4	2369.09	3188.77	3205.96	2404.38	3667.92	2513.46	2502.8	1797.65	2012.66	2458.6	1641.73	2162.39	2613.07	2514.16	2165.97	2466.92	2411.83	1061.25	2184.52	2148.09	2289.01	2381.51	2522.96	2652.41
6	140568389	140624199	55810		+	Aebp2	434.995	465.487	423.598	482.225	537.122	482.468	469.257	649.756	488.568	390.86	356.716	492.704	568.338	429.431	539.474	474.835	482.643	450.793	481.15	480.773	490.418	456.746	780.69	490.87	448.674	512.635	489.801	473.816	480.502	478.596	448.423	447.781	477.374	485.236	938.982	477.669	519.213	419.054	449.178	459.169
7	78545675	78560958	15283		+	Aen	977.33	863.198	800.543	934.1	1203.26	1007.38	928.932	802.267	917.189	1074.87	891.791	881.771	965.674	850.774	949.697	884.424	857.389	850.97	1087.95	909.102	1022.19	1011.95	900.6	1074.61	938.287	804.38	866.683	846.239	955.796	955.865	902.014	1032.6	1042.11	730.947	856.134	957.859	858.068	812.368	889.279	1058.04
5	36050663	36161267	110604		+	Afap1	81.1324	81.222	91.7445	80.9328	74.1459	101.628	76.7111	57.1911	104.907	91.967	48.4429	86.6479	100.591	87.5047	78.6732	95.6727	72.2906	83.8317	84.6406	76.7989	65.2597	79.6962	94.3971	72.9672	89.0712	70.852	99.72	91.6433	83.2265	102.888	98.0568	86.436	84.2424	90.5948	91.1366	60.5763	96.5555	92.4196	70.5009	72.8841
18	61863333	61919734	56401		-	Afap1l1	787.609	953.378	711.937	819.445	934.705	976.989	1122.5	854.69	866.234	1028.88	931.426	834.198	878.493	965.081	792.351	1201.86	1021.1	968.019	916.722	861.646	981.48	1019.98	484.742	742.938	1006.34	1083.62	943.674	1011.98	815.36	981.086	924.371	1006.45	870.505	941.744	513.679	796.957	980.129	1048.27	982.74	904.37
19	56900786	56997008	96222		-	Afap1l2	24.9638	38.0903	30.4068	30.3498	23.9369	35.0983	29.9653	25.4183	29.9735	48.8575	35.2312	39.0765	36.8833	47.0401	44.9561	41.8843	39.8661	34.7981	27.9965	31.2191	25.8454	18.7521	45.9229	19.9001	34.8539	29.1744	33.7288	25.3482	29.2593	29.8707	34.9793	26.5633	18.7205	42.4249	35.9023	14.5131	60.1194	35.0266	28.8413	20.0431
17	13980803	14126057	145254		+	Afdn	484.919	625.695	507.481	711.535	534.204	573.098	516.603	667.229	569.496	540.306	369.928	650.707	645.456	619.107	691.199	720.853	637.325	760.812	401.717	731.151	447.126	406.518	681.19	593.688	750.744	612.662	783.833	506.963	661.262	640.558	719.091	506.389	570.977	538.265	552.343	444.857	661.315	684.067	494.575	555.739
5	103902028	104003189	101161		+	Aff1	1012.29	691.787	604.989	681.184	619.438	594.047	779.096	576.677	755.332	741.484	618.749	689.785	865.081	620.625	640.624	614.157	595.332	653.255	520.214	596.284	658.411	890.723	1033.27	726.355	629.584	668.926	634.982	547.91	799.755	765.352	662.314	660.708	889.226	488.328	497.109	850.593	836.207	568.023	757.885	608.582
1	38215072	38666326	451254		-	Aff3	31.2048	25.2068	75.4926	30.3498	33.8619	33.0028	34.1604	20.6524	5.9947	14.3698	26.4234	27.1837	41.9128	50.0749	11.239	33.9484	33.4875	22.1442	18.2303	28.0972	26.4916	33.4858	12.7564	29.8502	26.0021	27.0905	40.3279	68.245	24.7079	23.2328	19.4967	54.8131	21.8406	21.2125	16.5703	45.4323	32.7924	43.0447	26.1708	24.2947
11	53241594	53312658	71064		+	Aff4	1016.65	965.139	1090.97	1048.75	1040.38	1046.66	1026.01	1474.26	1156.98	1126.6	812.52	1167.2	1259.06	997.453	1191.34	1029.47	1201.83	988.582	932.999	929.705	1111.99	976.446	1497.6	832.488	1029.58	1166.97	972.269	1056.82	1086.5	1202.13	934.693	1090.78	1138.83	935.116	1784.07	1051.26	1153.2	1155.02	1051.1	996.69
10	42188581	42354562	165981		-	Afg1l	282.091	169.166	173.529	215.821	190.911	217.924	212.754	128.68	242.785	169.564	209.185	224.265	177.71	212.945	174.205	169.742	206.241	200.88	228.529	219.158	207.41	239.088	107.153	271.969	260.021	135.452	268.364	189.136	249.029	232.328	211.596	193.532	240.247	141.416	107.707	266.284	200.398	202.563	228.594	263.598
8	124204601	124230656	26055		+	Afg3l1	771.377	774.127	553.094	741.883	835.464	795.214	793.478	745.078	743.345	842.071	812.522	803.614	667.25	766.301	783.924	658.679	701.116	694.378	901.759	772.352	865.812	775.528	709.252	905.456	683.244	629.331	701.703	855.991	736.687	790.567	754.643	713.839	730.102	596.16	665.571	819.041	630.344	611.06	808.634	815.082
18	67537834	67582263	44429		-	Afg3l2	1238.21	1024.52	782.712	1072.36	1115.11	1044.57	1170.44	1166.06	1097.03	1152.46	984.272	1044.87	1046.14	967.61	944.078	905.143	1026.42	1081.9	1215.57	1141.37	1019.6	1259.07	1842.02	1213.91	1107.03	1041.94	1265.56	1113.37	1254.25	1227.35	1009.24	1107.65	1179.39	857.337	1806.16	1256.96	901.792	1018.73	1047.9	1251.18
11	117716745	117730735	13990		+	Afmid	85.5011	80.1017	74.4442	47.2108	99.8342	70.1965	73.7145	66.723	38.9656	57.4794	77.0683	71.3571	73.7666	83.6123	59.0049	72.3055	86.3269	85.4134	85.2917	67.4332	64.6135	79.0265	35.7178	69.6505	70.8143	77.1037	66.7244	58.4957	60.4693	75.0087	68.8118	75.8949	59.2817	78.6629	24.8554	68.7794	71.0503	73.0072	66.2282	80.1725
11	20635085	20691557	56472		-	Aftph	303.265	317.601	290.429	360.825	301.824	310.122	305.041	347.912	407.64	304.641	367.726	314.311	313.482	302.919	348.41	347.847	316.271	343.214	289.732	322.788	319.183	288.621	418.409	301.819	308.149	381.351	324.08	313.927	317.951	315.966	303.346	338.562	349.45	310.219	417.019	310.449	355.224	332.533	334.342	318.26
8	53964737	53976458	11721		+	Aga	220.305	212.858	217.041	229.31	254.549	194.349	239.122	158.864	248.78	227.044	268.638	198.78	224.653	198.276	185.444	193.991	231.223	194.553	210.3	244.134	205.471	243.106	158.179	238.801	219.635	206.304	216.304	228.133	228.873	231	201.848	192.688	221.526	171.025	93.8984	245.461	225.903	198.766	198.684	208.327
1	89382533	89823005	440472		+	Agap1	268.985	249.828	193.449	225.937	239.369	262.975	288.266	209.701	248.78	186.808	211.387	205.576	207.887	251.386	132.059	240.725	266.306	202.461	244.807	233.519	230.671	249.804	114.807	205.635	273.852	210.472	286.695	243.732	229.523	270.827	256.324	247.08	184.085	281.065	190.558	189.301	158.497	288.654	257.435	225.333
10	126914776	126929040	14264		+	Agap2	76.1397	49.8535	57.668	47.2108	28.0236	37.1937	38.9548	14.2978	50.9549	40.2356	37.4332	71.3571	82.1491	64.2375	39.3366	37.9164	45.7131	36.3798	45.5757	42.458	40.7065	68.9807	35.7178	49.7503	43.1525	14.5872	61.5918	29.2479	68.9219	39.1638	61.9306	46.3803	46.8014	37.5637	80.0898	65.6244	38.2578	50.2188	42.1938	40.6936
5	24657175	24707046	49871		+	Agap3	520.493	534.385	454.003	343.964	582.074	546.905	515.402	536.961	437.613	520.188	398.553	462.122	534.808	514.913	483.278	477.484	478.925	491.918	612.017	515.741	595.09	521.04	553.627	514.087	512.848	429.28	476.603	473.815	552.028	481.25	488.563	494.161	461.774	490.539	662.811	485.872	470.025	453.658	517.007	579.431
7	75879635	76774447	894812		+	Agbl1	139.173	43.6918	44.0374	40.4664	35.6134	60.7671	80.3069	6.35457	50.955	54.6054	37.4332	73.0561	65.384	53.6156	33.7171	35.7119	51.5602	44.2884	48.18	68.0576	33.599	109.833	28.064	46.4336	71.3676	41.6776	106.319	62.3955	35.1112	91.6035	38.9933	61.9809	74.8822	14.5836	2.76172	125.57	71.0503	81.0254	52.3416	72.2767
6	34757367	34836395	79028		+	Agbl3	14.3542	5.60152	19.9217	16.861	15.1795	9.95324	17.3799	39.7161	11.9894	11.4959	4.4039	18.6888	23.4712	13.151	33.7171	13.2266	13.2887	18.9808	13.6727	17.4827	11.6304	17.4126	5.10255	3.31669	13.8309	10.4194	14.6647	15.5989	13.6543	19.25	13.7624	11.8059	12.4804	22.5382	8.28515	12.6201	12.7526	19.8343	15.4888	15.1842
5	31046196	31064011	17815		+	Agbl5	41.0774	41.9174	48.5595	20.9208	46.3544	35.2159	39.0579	26.9859	37.3718	56.9043	27.8816	40.9891	38.5554	37.6056	59.1315	35.6746	30.4144	48.1918	32.0636	34.3351	36.5359	35.7888	34.7978	28.3126	35.7236	37.4696	42.6617	55.7911	43.7907	34.0097	44.9685	42.7092	38.6868	37.5443	34.5902	23.8512	15.4673	51.4852	41.7691	46.448
1	82817181	82878723	61542		+	Agfg1	425.635	515.34	515.34	488.969	467.645	443.18	418.915	490.891	455.598	502.945	383.14	480.811	491.218	458.26	545.093	480.128	559.188	507.734	413.436	480.775	520.781	529.748	471.986	550.57	455.866	495.964	370.284	421.17	470.098	513.11	477.668	480.245	408.732	429.113	510.918	462.526	515.571	512.74	459.858	406.937
5	137648741	137683016	34275		-	Agfg2	96.7349	43.6918	53.9982	40.4664	41.4517	46.0992	66.523	55.6025	59.947	54.6054	63.8566	79.852	108.973	65.2492	44.9561	43.6479	48.3709	53.7788	40.367	56.8187	71.721	70.3203	43.3716	82.9172	61.9625	62.5165	60.1253	56.5459	68.9219	47.1293	50.462	67.0406	62.4018	69.3824	77.328	88.3405	74.6939	67.9432	52.8757	51.0189
13	95487191	95511866	24675		-	Aggf1	364.472	369.7	330.28	347.337	377.152	391.843	381.158	400.338	410.637	382.238	350.11	321.107	326.92	369.239	401.795	350.065	339.659	335.327	410.832	392.112	396.727	376.381	471.986	388.053	420.46	352.176	445.807	325.626	394.676	404.914	362.409	339.419	352.57	337.632	513.679	361.565	451.807	324.523	355.709	396.004
6	40302412	40373697	71285		+	Agk	86.7493	80.6618	85.4535	60.6996	89.9092	83.8167	83.9027	65.1344	77.9311	80.4711	107.896	76.454	77.1196	81.435	81.4829	76.7145	93.0209	99.649	93.7557	71.1795	72.3672	77.0174	48.4742	122.717	85.1985	81.2714	94.5873	85.7938	81.2759	85.6293	109.525	80.9547	71.7621	73.8017	69.0429	76.9824	71.0503	86.0894	95.0694	80.1725
3	116533648	116601816	68168		-	Agl	12677.2	14446.5	10794.6	13050.2	13063.9	12208.8	16031	11675.4	15184.1	15614.5	11082.6	19196.3	15217.7	12639.5	12644	12041.1	10704.5	15970.9	10955.4	14765.9	16956.9	16429	20989.3	12467.6	12323.8	12063.3	12671	12403.1	13883	15928.2	12172.8	12864.6	16586.2	8732.52	13775.1	14851.4	13109.9	10308.1	13957.4	11624.6
12	37291638	37631932	340294		+	Agmo	30.5807	21.2858	28.834	43.8386	20.4339	20.9542	19.7771	28.5956	38.9656	37.3616	28.6254	20.3877	46.9424	25.2904	25.2878	37.0346	24.9828	11.0721	18.8814	25.5996	36.8297	32.1464	28.064	36.4836	34.3007	18.7549	30.7959	29.2479	16.9054	17.2586	17.2029	31.2013	24.9607	24.7479	13.8086	32.1812	34.6142	25.7424	24.5685	29.1536
4	126328806	126362425	33619		-	Ago1	193.812	185.017	206.488	184.768	188.713	192.914	171.647	183.639	190.413	174.315	136.521	229.362	227.608	190.342	131.464	214.484	195.09	207.005	161.599	191.939	218.214	203.202	116.685	151.2	223.994	164.029	223.464	228.835	207.64	210.356	210.499	201.784	226.349	211.024	99.4218	215.15	201.009	217.433	203.057	183.976
15	72973474	73056797	83323		-	Ago2	560.438	387.625	344.959	428.269	435.156	413.321	512.081	494.731	338.701	405.23	180.56	409.454	362.127	452.192	306.263	362.502	359.659	354.307	265.379	325.303	504.213	440.004	352.076	117.451	400.544	433.447	414.003	470.501	395.259	504.273	338.325	473.939	455.533	221.62	256.84	397.059	440.265	424.656	455.59	352.273
4	126234471	126323336	88865		-	Ago3	45.2163	31.7618	50.3967	51.2861	31.7684	42.8204	34.8384	38.1083	37.3861	38.3585	26.4234	27.1837	32.2515	36.2596	37.1211	44.226	49.0897	31.8361	30.0813	27.219	41.9513	32.5376	44.045	9.95007	44.8784	69.3653	42.2408	49.4102	46.6582	58.0258	33.2087	40.22	70.0598	31.8204	30.3789	42.1415	61.9413	44.517	41.0216	26.7806
4	126383336	126427252	43916		-	Ago4	147.911	134.997	134.209	141.632	132.528	136.726	180.99	122.326	161.857	183.934	145.329	122.326	149.21	135.556	160.156	117.717	119.598	159.755	123.705	157.344	135.042	154.035	135.217	165.834	167.631	139.62	177.443	128.691	143.696	175.905	137.624	154.741	115.443	109.156	107.707	147.024	151.21	124.914	132.456	157.308
17	34824835	34832424	7589		+	Agpat1	892.34	902.849	687.086	670.871	939.809	777.718	761.517	900.617	674.063	643.568	765.951	693.943	819.494	804.807	690.601	720.585	738.698	702.039	1007.02	818.927	906.296	768.137	581.69	854.851	684.781	793.762	733.621	752.341	783.327	666.056	735.792	793.786	620.843	615.166	665.413	836.518	629.917	652.183	864.396	829.96
2	26483069	26494430	11361		-	Agpat2	64.9059	86.8235	57.1437	67.444	51.3767	53.4332	62.9271	57.1911	53.9523	97.7149	55.0488	78.153	33.5303	61.2027	89.9122	49.3795	64.8489	69.5961	46.2268	58.6919	100.797	51.5682	38.2691	46.4336	73.0273	83.3553	79.9226	72.1448	74.7738	62.3966	58.49	55.2347	31.2009	72.4759	93.8983	79.5064	92.9119	75.1173	53.4098	83.2093
10	78107397	78187535	80138		-	Agpat3	1195.77	962.341	896.999	910.494	1077.16	1061.85	1156.06	1418.66	968.144	1109.35	973.263	888.566	994.172	1095.58	1070.52	977.89	1028.55	847.807	1194.08	904.104	845.791	993.859	1155.73	1177.42	974.251	1025.27	1059.52	1029.53	1088.45	927.319	934.12	1052.83	742.582	993.892	1237.25	1235.5	945.515	934.746	1107.72	1246.93
17	12338171	12438528	100357		+	Agpat4	31.2048	28.5677	27.2612	40.4664	25.6883	36.146	32.3625	25.4183	29.9735	43.1095	30.8273	18.6888	46.9424	51.0866	39.3366	49.8204	28.7036	31.6346	22.7878	22.4777	31.6606	30.1372	45.9229	23.2168	30.9813	18.7549	23.4635	42.8969	19.5062	27.8793	47.5948	23.1901	28.0808	82.6402	19.332	31.5502	30.9706	29.9625	22.4321	21.2579
8	18896295	18934430	38135		+	Agpat5	341.38	327.129	298.301	404.664	329.862	382.414	350.594	386.04	374.669	324.758	343.504	307.515	343.685	369.745	303.454	428.543	397.067	393.851	422.552	390.238	333.406	391.114	267.884	504.137	339.688	379.267	351.953	384.122	351.112	392.966	356.674	357.55	368.171	433.971	231.984	408.89	384.4	323.257	408.585	359.562
2	75662521	75761695	99174		+	Agps	383.819	381.463	467.111	418.153	343.29	379.795	401.535	417.813	464.589	416.725	310.475	316.01	382.245	384.919	410.225	377.4	458.726	390.687	350.282	383.995	414.819	399.821	377.588	388.053	372.329	450.119	411.345	350.975	370.618	386.328	371.01	381.583	430.572	434.855	447.398	414.569	400.796	413.145	414.46	391.752
4	156249749	156281946	32197		-	Agrn	256.502	262.712	434.082	229.31	232.363	247.26	221.144	181.105	236.791	224.17	198.176	299.02	301.772	251.893	238.829	223.972	175.411	278.384	192.068	239.139	228.086	285.968	234.717	218.901	241.764	177.13	298.426	274.93	270.487	242.285	323.414	251.297	237.127	227.591	240.269	215.804	209.507	257.847	204.56	284.247
8	125283326	125296446	13120		-	Agt	102.976	141.718	82.8322	94.4216	147.708	108.438	169.603	74.6662	74.9338	120.707	101.29	125.724	85.5022	105.208	53.3854	104.05	99.3995	90.1586	95.0579	104.896	84.6437	84.3842	96.9484	59.7004	88.5179	79.1875	90.1879	118.941	98.1813	100.233	90.0287	99.0851	71.7621	92.8045	127.039	78.8754	112.952	123.226	96.1376	95.3567
13	59597348	59705162	107814		-	Agtpbp1	810.698	853.114	769.607	950.961	977.908	897.357	933.117	814.973	953.157	853.569	816.925	897.061	908.668	825.981	800.782	723.934	746.301	857.298	918.022	945.317	956.933	939.615	824.06	961.84	802.747	904.403	834.42	840.39	943.45	853.641	839.502	808.289	992.189	684.101	563.39	937.038	874.464	690.831	985.933	895.865
13	30520339	30566851	46512		+	Agtr1a	47.4313	50.4137	57.1334	84.305	51.3767	48.7185	34.6749	54.0139	44.9603	83.3451	61.6546	61.1632	50.2954	71.2815	50.5756	56.4264	54.2179	58.4785	41.6692	43.0823	36.1836	49.559	40.8204	49.7503	57.52	31.2582	53.5262	33.1476	48.7468	52.4397	60.7837	43.8417	59.2817	47.2861	46.9492	39.7532	41.9014	65.8072	34.6992	52.2024
4	148161518	148172522	11004		-	Agtrap	249.638	196.613	154.655	232.682	229.443	201.16	209.757	217.644	176.844	273.027	257.628	200.479	207.888	181.079	199.493	187.818	186.042	234.096	186.21	167.958	184.149	173.457	181.14	228.852	244.53	170.878	211.172	179.387	185.309	253.569	224.784	173.293	190.325	252.339	187.797	191.826	224.082	173.444	189.071	222.904
1	179572469	179631581	59112		-	Ahctf1	803.69	658.106	799.372	1008.29	884.464	737.449	616.564	1046.83	859.998	1063.3	693.548	1014.26	1210.38	692.397	1067.71	904.684	781.315	1028.03	723.267	770.433	1029.93	794.833	1155.58	872.02	893.855	806.347	879.821	758.471	899.114	1020.85	677.14	704.908	979.496	678.34	1302.98	942.011	801.593	673.414	740.723	793.09
2	154901231	154916418	15187		-	Ahcy	109.693	148.487	104.168	116.492	149.91	126.819	155.444	195.11	107.076	120.384	126.07	112.063	152.349	147.356	190.701	140.049	138.229	113.862	150.704	161.884	151.857	124.975	179.488	166.907	122.913	110.395	124.464	137.341	134.198	118.839	177.007	155.716	181.305	241.589	327.051	131.024	120.031	117.197	135.982	144.91
3	107570436	107603877	33441		-	Ahcyl1	494.907	554.55	645.881	529.435	416.268	564.192	490.231	454.352	560.504	402.355	552.69	628.622	593.485	503.276	480.468	570.948	548.56	553.605	462.266	499.506	525.954	592.698	622.51	636.804	548.258	587.654	596.852	516.712	570.229	566.213	594.076	531.265	627.138	553.738	707	566.009	471.847	563.798	497.781	539.951
6	29768442	29912310	143868		+	Ahcyl2	325.154	283.436	267.369	293.381	310.012	293.882	328.419	319.317	287.746	324.759	229.003	293.923	276.625	260.491	300.644	228.38	221.124	306.856	279.966	309.693	304.329	322.804	329.114	308.452	261.128	325.085	289.628	296.379	347.211	322.603	254.603	288.823	324.489	175.445	367.309	355.256	256.874	229.15	283.606	312.793
4	132738817	132805422	66605		+	Ahdc1	355.11	243.106	199.217	249.543	307.676	284.453	302.05	263.715	212.812	252.909	176.156	280.331	338.656	268.078	196.683	360.646	256.206	322.673	281.918	264.738	297.222	287.978	81.6407	172.468	319.771	250.066	348.287	352.924	283.49	366.414	216.757	293.461	237.127	156.442	124.277	250.508	322.459	327.478	262.242	297.61
10	20828446	20956329	127883		+	Ahi1	19.9711	13.4436	15.7276	6.7444	11.6765	17.2872	8.39027	6.35457	26.9761	17.2438	4.4039	15.2908	13.4121	24.7846	19.6683	17.1946	21.2619	18.9808	11.7195	14.9852	15.5072	19.4218	10.2051	6.63338	12.1712	4.16776	16.1312	17.5487	12.3539	12.6121	17.2029	18.1305	12.4804	26.9575	16.5703	14.5131	12.7526	18.5683	14.4206	3.6442
19	8966648	9054291	87643		+	Ahnak	6071.21	4768.02	4813.18	4741.31	3978.77	4278.84	4927.5	4359.24	5437.19	5495.03	3831.39	5519.98	5653.2	6004.94	4414.13	4660.63	3979.16	5909.34	3834.22	4428.74	5289.27	5434.74	4847.42	3519.01	4682.59	4711.65	5508.05	4176.6	5209.45	4805.21	5251.49	4405.73	5466.4	6559.94	3888.49	5920.72	6073.89	4098.95	4431.4	4248.55
12	112738631	112766279	27648		-	Ahnak2	127.315	105.309	121.103	84.305	82.9033	86.9599	97.6866	58.7798	116.897	106.337	70.4625	88.3469	73.7666	212.439	67.4342	178.119	90.3632	109.139	73.5722	84.2915	76.8901	98.4482	89.2946	46.4336	113.414	87.5231	135.648	132.59	92.3294	100.233	126.155	107.096	56.1616	484.791	93.8984	82.6615	96.5555	112.254	88.6602	126.94
12	35547978	35584989	37011		-	Ahr	34.9494	39.2106	35.6493	37.0942	23.9369	33.0028	34.1604	38.1274	35.9682	40.2356	28.6254	47.5714	43.5893	38.9472	47.7659	36.5937	55.8125	41.125	26.6943	35.5898	25.1993	20.7612	40.8204	19.9001	51.451	60.4326	42.5276	25.3482	34.461	35.181	51.6088	29.5147	31.2009	42.4249	46.9492	24.6091	47.3668	37.9806	30.4436	27.9389
12	87313502	87320727	7225		+	Ahsa1	1811.13	1537.62	1136.06	1777.15	1615.45	1752.82	1767.35	1861.89	1381.78	1689.89	1655.87	1544.37	1430.07	1606.44	1826.34	1435.97	1445.81	1719.34	1802.84	1647.74	1625.68	1591.25	2301.25	1827.5	1549.06	1604.59	1484.8	1616.43	1642.42	1483.58	1499.52	1571.03	1503.88	1439.8	2156.9	1646.92	1679.7	1346.62	1571.85	1557.9
11	23437882	23448040	10158		-	Ahsa2	669.42	723.824	679.2	769.62	712.971	770.735	736.075	1056.29	777.786	752.017	931.822	765.669	737.001	749.669	811.458	798.215	662.752	677.008	760.184	849.669	737.661	586.954	796.831	960.509	660.757	783.708	673.405	691.562	772.768	663.3	717.297	759.31	759.971	918.623	614.085	647.743	986.436	626.632	752.583	770.147
1	183078604	183105357	26753		+	Aida	298.775	331.349	409.986	374.314	309.841	367.378	337.102	322.17	305.73	370.742	334.697	352.922	331.95	315.046	356.839	345.858	308.117	350.632	383.984	328.889	285.592	312.448	311.255	404.636	305.764	379.267	318.069	288.579	335.507	370.96	351.873	361.242	330.73	431.688	347.976	343.734	403.103	324.419	377.468	343.163
17	35389962	35395029	5067		-	Aif1	14.3542	16.2444	17.8246	16.861	8.17356	5.7624	5.99305	27.0069	17.9841	11.4959	48.4429	10.1939	10.0591	17.1975	11.239	26.8942	9.03632	22.1442	9.76622	3.74629	5.16908	6.02745	5.10255	13.2668	16.0439	8.33553	7.33235	13.649	4.55145	9.9569	14.3358	12.6492	3.12009	98.5494	8.28515	1.26201	27.327	7.59613	5.34098	18.221
2	31840315	31863455	23140		+	Aif1l	34.9494	40.3309	66.5803	50.583	50.209	45.0515	31.1639	15.8864	62.9444	22.9917	41.8371	50.9694	36.8833	64.7434	16.8585	190.464	62.7227	30.0529	38.4138	36.2141	46.5217	29.4675	10.2051	23.2168	53.1108	62.5165	31.5291	58.4958	40.963	43.8103	53.9026	43.0072	71.7621	983.286	35.9023	36.5982	51.0104	54.8609	40.0573	66.8104
X	47563821	47602441	38620		-	Aifm1	635.327	520.377	414.683	650.836	508.51	608.72	582.521	411.459	650.425	468.457	576.913	587.845	630.368	504.793	494.517	426.775	568.754	561.516	607.46	575.681	548.571	597.388	512.805	723.038	622.938	552.228	701.71	594.705	594.287	617.325	591.212	502.164	602.177	398.615	502.631	708.618	424.48	530.884	561.333	666.275
10	61551042	61575040	23998		+	Aifm2	258.507	235.075	191.878	185.474	169.916	207.007	216.969	195.403	222.748	218.422	185.506	174.047	218.762	211.096	188.254	139.762	190.421	209.847	204.821	196.469	184.235	237.65	174.045	227.981	218.949	151.783	245.634	214.851	230.879	247.433	202.459	208.73	177.845	151.592	220.937	273.569	169.427	218.607	208.864	248.03
10	13522799	13744702	221903		-	Aig1	84.2529	61.6167	53.9982	64.0718	63.637	52.3855	72.516	61.9571	65.9417	94.841	77.0683	59.4642	51.9719	67.2724	36.5268	84.6506	89.8317	71.1778	72.9211	73.0526	54.9215	83.0448	30.6153	92.8673	87.4114	45.8454	86.5218	44.8467	61.1195	90.9396	71.1055	69.992	34.321	100.317	49.7109	78.8754	56.4758	54.4389	55.0121	89.8904
1	173248170	173293603	45433		+	Aim2	4.99276	7.28197	13.1064	3.3722	7.58974	7.85782	11.3868	7.94321	5.9947	14.3698	11.0098	13.5918	18.4416	13.151	8.42927	14.5493	10.631	9.49038	8.46406	5.61943	7.75362	4.0183	2.55127	3.31669	7.74532	10.4194	11.7318	7.79943	9.75311	10.6207	20.0701	7.16786	6.24018	32.7025	11.0469	6.31004	5.4654	8.86215	6.94327	9.71788
3	132366259	132390152	23893		-	Aimp1	1090.95	1185.01	1392.94	1311.79	1343.48	1268.77	1151.07	1174.85	1318.84	1201.32	1494.37	1321.82	1417.72	1241.04	1284.06	1156.88	1139.65	1051.86	1437.68	1292.79	1302.12	1265.69	1201.65	1595.33	1151.93	1248.25	1214.93	1284.97	1187.3	1125.82	1286.79	1092.49	1503.89	1263.44	1223.44	1356.05	1114.95	971.059	1296.31	1316.79
5	143839522	143846658	7136		-	Aimp2	2640.46	1902.79	1869.52	1794.02	2091.28	1694.62	1934.62	787.967	1675.52	1218.56	2142.51	1668.39	1195.35	2225.57	1014.33	2494.66	2409.57	1992.97	2490.29	2202.18	2078.63	2323.89	640.369	1857.34	2111.09	1504.57	1674.73	1747.06	1774.4	1805.53	1792.56	2961.36	1653.64	1564.9	439.114	1862.72	1371.81	1897.79	2103.84	1803.25
[truncated: 11,952 more rows]

## Sheet: Raw data
Chromosome	Start	Stop	Length	Strand	Gene Symbol	C10_S19	C28_S51	C4_S4	C56_S38	C8_S13	C29_S53	C27_S49	C48_S23	C53_S29	C60_S44	C44_S17	C42_S11	C39_S8	C18_S40	C62_S47	C15_S31	C13_S25	C37_S2	C5_S7	C33_S61	C34_S63	C19_S43	C54_S32	C51_S26	C31_S57	C46_S20	C32_S59	C43_S14	C11_S22	C30_S55	C16_S34	C2_S1	C57_S41	C17_S37	C55_S35	C20_S46	C38_S5	C14_S28	C6_S10	C9_S16
[truncated: 12,573 more rows]

[truncated: 26 more sheets: MitoCarta CrosRef , Summary data, PBS vs 1wk, DE PBS vs 1wk, Up DE PBS vs 1wk Female, DownDE PBS vs 1wk Female, PBS vs 2wk, DE PBS vs 2wks, Up DE PBS vs 2wks Female, DownDE PBS vs 2wks Female, PBS vs LT, DE PBS vs LT, Up DE PBS vs LT Female, DownDE PBS vs LT Female, PBS vs HT, DE PBS vs HT, Up DE PBS vs HT Female, DownDE PBS vs HT Female, LT vs HT, DE LT vs HT …]
