# Supplementary material for: The time-course of cancer cachexia onset reveals biphasic transcriptional disruptions in female skeletal muscle distinct from males
Source: BMC Genomics. 2023 Jul 4;24:374. doi: 10.1186/s12864-023-09462-7 (PMC10318789; doi:10.1186/s12864-023-09462-7)
Supplement: Supplementary file 3 — Additional file 3. Female Pathway Analysis. [file 12864_2023_9462_MOESM3_ESM.xlsx]

## Sheet: 1wk vs PBS Upregulated Pathway
source	term_name	term_id	adjusted_p_value	negative_log10_of_adjusted_p_value	term_size	query_size	intersection_size	effective_domain_size	intersections
KEGG	Tuberculosis	KEGG:05152	0.00100072	2.99969	178	219	16	8714	CLEC7A,ITGAM,IL10RA,FCER1G,ITGB2,CASP3,FCGR2B,SYK,TLR2,CD14,CASP8,MRC1,APAF1,IL10RB,MRC2,IFNGR1
KEGG	Fc gamma R-mediated phagocytosis	KEGG:04666	0.0100967	1.99582	92	219	10	8714	VAV1,MARCKSL1,FCGR2B,SYK,PTPRC,INPP5D,ARPC1B,MARCKS,LIMK1,ARPC5
KEGG	Phagosome	KEGG:04145	0.0108319	1.96529	172	219	14	8714	MSR1,CLEC7A,THBS1,ITGAM,ITGB2,CYBB,FCGR2B,TLR2,TUBB6,CYBA,CD14,TUBA1B,MRC1,MRC2
KEGG	Legionellosis	KEGG:05134	0.0120409	1.91934	60	219	8	8714	ITGAM,ITGB2,CASP3,TLR2,CD14,CASP8,EEF1A1,APAF1
KEGG	Leishmaniasis	KEGG:05140	0.0324187	1.4892	69	219	8	8714	ITGAM,MARCKSL1,ITGB2,CYBB,TLR2,CYBA,EEF1A1,IFNGR1
KEGG	Amoebiasis	KEGG:05146	0.03285	1.48346	106	219	10	8714	ITGAM,ITGB2,CASP3,TLR2,CD14,COL4A1,LAMB1,COL4A5,COL4A2,ACTN4
KEGG	ECM-receptor interaction	KEGG:04512	0.0358568	1.44543	88	219	9	8714	SPP1,TNC,THBS1,CD44,SDC1,COL4A1,LAMB1,COL4A5,COL4A2
KEGG	Protein digestion and absorption	KEGG:04974	0.038229	1.41761	108	219	10	8714	COL28A1,COL8A1,COL5A2,COL16A1,ELN,COL5A1,COL4A1,COL4A5,COL4A2,SLC36A4
KEGG	Small cell lung cancer	KEGG:05222	0.0460916	1.33638	91	219	9	8714	E2F1,CDK6,CASP3,SKP2,COL4A1,LAMB1,COL4A5,APAF1,COL4A2
KEGG	Focal adhesion	KEGG:04510	0.0520279	1.28376	200	219	14	8714	SPP1,TNC,THBS1,VAV1,COL4A1,LAMB1,COL4A5,COL4A2,PARVA,RAP1B,FYN,CAV1,PDGFRB,ACTN4
KEGG	PI3K-Akt signaling pathway	KEGG:04151	0.0619377	1.20805	355	219	20	8714	SPP1,TNC,CSF3R,THBS1,PIK3R5,CDK6,SYK,TLR2,IL4RA,COL4A1,LAMB1,COL4A5,IGF2,GNG10,COL4A2,PKN3,LPAR1,YWHAZ,PDGFRB,GNB1
KEGG	Leukocyte transendothelial migration	KEGG:04670	0.0723716	1.14043	117	219	10	8714	ITGAM,VAV1,EZR,ITGB2,CYBB,CYBA,MSN,CLDN5,RAP1B,ACTN4
KEGG	Cell adhesion molecules	KEGG:04514	0.088458	1.05326	164	219	12	8714	ITGAM,CDH2,ITGB2,ALCAM,PTPRC,VCAN,VSIR,NECTIN1,SDC1,NECTIN3,CLDN5,MPZL1
KEGG	MicroRNAs in cancer	KEGG:05206	0.0981444	1.00813	263	219	16	8714	TNC,HMOX1,THBS1,CD44,EZR,STMN1,E2F1,CDK6,CASP3,VIM,FSCN1,SOX4,MARCKS,PLAU,BMF,PDGFRB
KEGG	Pathways in cancer	KEGG:05200	0.0998176	1.00079	538	219	26	8714	RUNX1,CSF3R,CCNA2,HMOX1,E2F1,CDK6,CASP3,SKP2,CASP8,ADCY7,EDN1,IL4RA,COL4A1,LAMB1,COL4A5,IGF2,APAF1,BMP4,GNG10,ETS1,COL4A2,LPAR1,FZD1,PDGFRB,GNB1,IFNGR1
KEGG	Sphingolipid metabolism	KEGG:00600	0.153701	0.813323	50	219	6	8714	CERS6,B4GALT6,UGCG,CERK,CERS5,DEGS1
KEGG	Proteoglycans in cancer	KEGG:05205	0.193955	0.7123	204	219	13	8714	THBS1,CD44,VAV1,EZR,CASP3,TLR2,SDC1,IGF2,MSN,PLAU,FZD1,TIAM1,CAV1
KEGG	Tight junction	KEGG:04530	0.302349	0.519491	165	219	11	8714	RUNX1,EZR,TUBA1B,ARPC1B,MSN,CLDN5,ARPC5,MAP3K1,TIAM1,TJP1,ACTN4
KEGG	Regulation of actin cytoskeleton	KEGG:04810	0.346591	0.460183	218	219	13	8714	ITGAM,VAV1,EZR,ITGB2,ARPC1B,PIP4K2A,MSN,LIMK1,ARPC5,LPAR1,TIAM1,PDGFRB,ACTN4
KEGG	Osteoclast differentiation	KEGG:04380	0.409289	0.38797	124	219	9	8714	LILRB4A,TNFRSF11A,PIRB,FCGR2B,SYK,CYBA,SIRPA,FYN,IFNGR1
KEGG	Toxoplasmosis	KEGG:05145	0.626185	0.203297	109	219	8	8714	IL10RA,PIK3R5,CASP3,TLR2,CASP8,LAMB1,IL10RB,IFNGR1
KEGG	Adherens junction	KEGG:04520	0.896482	0.0474585	71	219	6	8714	PTPRJ,NECTIN1,NECTIN3,TJP1,FYN,ACTN4
KEGG	Natural killer cell mediated cytotoxicity	KEGG:04650	0.902503	0.0445512	116	219	8	8714	VAV1,FCER1G,ITGB2,CD48,CASP3,SYK,FYN,IFNGR1
KEGG	Epstein-Barr virus infection	KEGG:05169	0.915588	0.0382997	218	219	12	8714	CCNA2,CD44,E2F1,CDK6,CASP3,VIM,SYK,TLR2,SKP2,CASP8,ENTPD1,APAF1
KEGG	KEGG root term	KEGG:00000	1	0	8714	219	219	8714	SPP1,TNC,MT2,MSR1,MMP3,RUNX1,C3AR1,CLEC7A,CSF3R,LILRB4A,CCNA2,HMOX1,THBS1,FYB,CD44,LPCAT2,EGR1,AKR1B8,SLC38A1,ITGAM,TNNT2,VAV1,TNFRSF11A,GCNT1,EZR,TLR7,DBF4,SOAT1,STMN1,MARCKSL1,MTHFD1L,IL10RA,PSTPIP1,C5AR1,PIK3R5,CDH2,E2F1,FCER1G,COL28A1,SLC7A5,PSAT1,FABP5,LYZ2,ITGB2,DDC,PHGDH,LAPTM5,ALCAM,CD48,CCR2,CDK6,ASNS,CASP3,PDE1B,RDH12,PIRB,COL8A1,APOE,REXO5,CYBB,VIM,FCGR2B,IL1RL1,COL5A2,ORAI2,SYK,PTPRC,…
KEGG	Bile secretion	KEGG:04976	1	0	100	219	1	8714	ADCY7
KEGG	Mineral absorption	KEGG:04978	1	0	54	219	3	8714	MT2,HMOX1,ATP2B4
KEGG	Cholesterol metabolism	KEGG:04979	1	0	49	219	2	8714	SOAT1,APOE
KEGG	Alzheimer disease	KEGG:05010	1	0	375	219	8	8714	CASP3,APOE,CYBB,TUBB6,CASP8,TUBA1B,APAF1,FZD1
KEGG	Parkinson disease	KEGG:05012	1	0	258	219	4	8714	CASP3,TUBB6,TUBA1B,APAF1
KEGG	Amyotrophic lateral sclerosis	KEGG:05014	1	0	361	219	6	8714	CASP3,TUBB6,TNFRSF1B,TUBA1B,GPX8,APAF1
KEGG	Huntington disease	KEGG:05016	1	0	296	219	6	8714	CASP3,TUBB6,CASP8,TUBA1B,GPX8,APAF1
KEGG	Prion disease	KEGG:05020	1	0	262	219	9	8714	EGR1,CASP3,CYBB,TUBB6,CYBA,TUBA1B,APAF1,FYN,CAV1
KEGG	Pathways of neurodegeneration - multiple diseases	KEGG:05022	1	0	463	219	9	8714	CASP3,CYBB,TUBB6,TNFRSF1B,CASP8,TUBA1B,GPX8,APAF1,FZD1
KEGG	Cocaine addiction	KEGG:05030	1	0	48	219	1	8714	DDC
KEGG	Amphetamine addiction	KEGG:05031	1	0	68	219	1	8714	DDC
KEGG	Morphine addiction	KEGG:05032	1	0	88	219	4	8714	PDE1B,ADCY7,GNG10,GNB1
KEGG	Alcoholism	KEGG:05034	1	0	198	219	4	8714	DDC,GNG10,CAMKK2,GNB1
KEGG	Bacterial invasion of epithelial cells	KEGG:05100	1	0	75	219	5	8714	SEPTIN9,ARPC1B,ARPC5,CAV1,SEPTIN8
KEGG	Salmonella infection	KEGG:05132	1	0	248	219	13	8714	CASP3,PTPRC,TLR2,TUBB6,ANXA2,CD14,CASP8,TUBA1B,AHNAK2,S100A10,ARPC1B,ARPC5,CYTH3
KEGG	Pertussis	KEGG:05133	1	0	77	219	4	8714	ITGAM,ITGB2,CASP3,CD14
KEGG	Yersinia infection	KEGG:05135	1	0	134	219	6	8714	FYB,VAV1,SKAP2,ARPC1B,LIMK1,ARPC5
KEGG	Chagas disease	KEGG:05142	1	0	102	219	3	8714	TLR2,CASP8,IFNGR1
KEGG	Malaria	KEGG:05144	1	0	55	219	5	8714	THBS1,ITGB2,TLR2,SDC1,ACKR1
KEGG	Staphylococcus aureus infection	KEGG:05150	1	0	116	219	5	8714	C3AR1,ITGAM,C5AR1,ITGB2,FCGR2B
KEGG	Hepatitis C	KEGG:05160	1	0	160	219	7	8714	E2F1,CDK6,CASP3,CASP8,APAF1,CLDN5,YWHAZ
KEGG	Hepatitis B	KEGG:05161	1	0	162	219	8	8714	CCNA2,E2F1,CASP3,TLR2,CASP8,APAF1,MAP3K1,YWHAZ
KEGG	Measles	KEGG:05162	1	0	141	219	8	8714	TLR7,CDK6,CASP3,FCGR2B,TLR2,CASP8,MSN,APAF1
KEGG	Human cytomegalovirus infection	KEGG:05163	1	0	244	219	9	8714	IL10RA,E2F1,CDK6,CASP3,CASP8,ADCY7,IL10RB,GNG10,GNB1
KEGG	Influenza A	KEGG:05164	1	0	166	219	6	8714	TLR7,CDK6,CASP3,CASP8,APAF1,IFNGR1
KEGG	Human papillomavirus infection	KEGG:05165	1	0	347	219	14	8714	SPP1,TNC,CCNA2,THBS1,E2F1,CDK6,CASP3,CASP8,COL4A1,LAMB1,COL4A5,COL4A2,FZD1,PDGFRB
KEGG	Human T-cell leukemia virus 1 infection	KEGG:05166	1	0	239	219	7	8714	CCNA2,EGR1,E2F1,ITGB2,ADCY7,ETS1,MAP3K1
KEGG	Pancreatic secretion	KEGG:04972	1	0	114	219	3	8714	ADCY7,ATP2B4,RAP1B
KEGG	Gastric acid secretion	KEGG:04971	1	0	75	219	2	8714	EZR,ADCY7
KEGG	Salivary secretion	KEGG:04970	1	0	86	219	3	8714	LYZ2,ADCY7,ATP2B4
KEGG	Vasopressin-regulated water reabsorption	KEGG:04962	1	0	44	219	1	8714	ARHGDIB
KEGG	Taste transduction	KEGG:04742	1	0	91	219	1	8714	PDE1B
KEGG	Phototransduction	KEGG:04744	1	0	27	219	1	8714	GNB1
KEGG	Inflammatory mediator regulation of TRP channels	KEGG:04750	1	0	125	219	1	8714	ADCY7
KEGG	Insulin secretion	KEGG:04911	1	0	86	219	1	8714	ADCY7
KEGG	GnRH signaling pathway	KEGG:04912	1	0	89	219	4	8714	EGR1,MMP14,ADCY7,MAP3K1
KEGG	Ovarian steroidogenesis	KEGG:04913	1	0	61	219	1	8714	ADCY7
KEGG	Progesterone-mediated oocyte maturation	KEGG:04914	1	0	92	219	2	8714	CCNA2,ADCY7
KEGG	Estrogen signaling pathway	KEGG:04915	1	0	134	219	1	8714	ADCY7
KEGG	Melanogenesis	KEGG:04916	1	0	100	219	3	8714	ADCY7,EDN1,FZD1
KEGG	Prolactin signaling pathway	KEGG:04917	1	0	73	219	1	8714	TNFRSF11A
KEGG	Thyroid hormone synthesis	KEGG:04918	1	0	74	219	2	8714	ADCY7,GPX8
KEGG	Thyroid hormone signaling pathway	KEGG:04919	1	0	120	219	1	8714	BMP4
KEGG	Adipocytokine signaling pathway	KEGG:04920	1	0	71	219	2	8714	TNFRSF1B,CAMKK2
KEGG	Kaposi sarcoma-associated herpesvirus infection	KEGG:05167	1	0	212	219	9	8714	PIK3R5,E2F1,CDK6,CASP3,SYK,CASP8,GNG10,GNB1,IFNGR1
KEGG	Oxytocin signaling pathway	KEGG:04921	1	0	152	219	4	8714	PIK3R5,ADCY7,CACNB3,CAMKK2
KEGG	Regulation of lipolysis in adipocytes	KEGG:04923	1	0	56	219	2	8714	ADCY7,PTGS1
KEGG	Renin secretion	KEGG:04924	1	0	75	219	2	8714	PDE1B,EDN1
KEGG	Aldosterone synthesis and secretion	KEGG:04925	1	0	100	219	2	8714	ADCY7,ATP2B4
KEGG	Relaxin signaling pathway	KEGG:04926	1	0	128	219	7	8714	ADCY7,EDN1,COL4A1,COL4A5,GNG10,COL4A2,GNB1
KEGG	Cortisol synthesis and secretion	KEGG:04927	1	0	71	219	1	8714	ADCY7
KEGG	Parathyroid hormone synthesis, secretion and action	KEGG:04928	1	0	108	219	3	8714	EGR1,MMP14,ADCY7
KEGG	GnRH secretion	KEGG:04929	1	0	62	219	1	8714	SPP1
KEGG	Non-alcoholic fatty liver disease	KEGG:04932	1	0	150	219	2	8714	CASP3,CASP8
KEGG	AGE-RAGE signaling pathway in diabetic complications	KEGG:04933	1	0	100	219	7	8714	EGR1,CASP3,CYBB,EDN1,COL4A1,COL4A5,COL4A2
KEGG	Cushing syndrome	KEGG:04934	1	0	160	219	5	8714	E2F1,CDK6,ADCY7,FZD1,RAP1B
KEGG	Growth hormone synthesis, secretion and action	KEGG:04935	1	0	116	219	2	8714	ADCY7,MAP3K1
KEGG	Alcoholic liver disease	KEGG:04936	1	0	140	219	7	8714	C3AR1,C5AR1,CASP3,CD14,IL17RA,CASP8,CAMKK2
KEGG	Endocrine and other factor-regulated calcium reabsorption	KEGG:04961	1	0	61	219	1	8714	ATP2B4
KEGG	Glucagon signaling pathway	KEGG:04922	1	0	104	219	1	8714	PGAM1
KEGG	Olfactory transduction	KEGG:04740	1	0	1144	219	2	8714	PDE1B,GNB1
KEGG	Herpes simplex virus 1 infection	KEGG:05168	1	0	438	219	8	8714	CASP3,SYK,TLR2,CASP8,NECTIN1,ZFP760,APAF1,IFNGR1
KEGG	Coronavirus disease - COVID-19	KEGG:05171	1	0	237	219	8	8714	MMP3,C3AR1,TLR7,C5AR1,CYBB,SYK,TLR2,RPL3
KEGG	Fluid shear stress and atherosclerosis	KEGG:05418	1	0	146	219	6	8714	HMOX1,CYBA,EDN1,SDC1,BMP4,CAV1
KEGG	Lipid and atherosclerosis	KEGG:05417	1	0	216	219	11	8714	MMP3,VAV1,CASP3,CYBB,TLR2,CYBA,CD14,CASP8,APAF1,RAP1B,ERO1A
KEGG	Viral myocarditis	KEGG:05416	1	0	78	219	5	8714	ITGB2,CASP3,CASP8,FYN,CAV1
KEGG	Diabetic cardiomyopathy	KEGG:05415	1	0	200	219	2	8714	CYBB,CYBA
KEGG	Dilated cardiomyopathy	KEGG:05414	1	0	93	219	4	8714	TNNT2,ADCY7,CACNB3,TPM4
KEGG	Transcriptional misregulation in cancer	KEGG:05202	1	0	210	219	9	8714	MMP3,RUNX1,CCNA2,ITGAM,CD14,CDK14,DUSP6,PLAU,FLI1
KEGG	Viral carcinogenesis	KEGG:05203	1	0	218	219	8	8714	CCNA2,CDK6,CASP3,SYK,SKP2,CASP8,YWHAZ,ACTN4
KEGG	Chemical carcinogenesis - receptor activation	KEGG:05207	1	0	223	219	2	8714	E2F1,ADCY7
KEGG	Chemical carcinogenesis - reactive oxygen species	KEGG:05208	1	0	216	219	3	8714	HMOX1,CYBA,PTPRJ
KEGG	Colorectal cancer	KEGG:05210	1	0	87	219	1	8714	CASP3
KEGG	Renal cell carcinoma	KEGG:05211	1	0	68	219	2	8714	ETS1,RAP1B
KEGG	Pancreatic cancer	KEGG:05212	1	0	73	219	2	8714	E2F1,CDK6
KEGG	Glioma	KEGG:05214	1	0	72	219	3	8714	E2F1,CDK6,PDGFRB
KEGG	Prostate cancer	KEGG:05215	1	0	99	219	4	8714	MMP3,E2F1,PLAU,PDGFRB
KEGG	Basal cell carcinoma	KEGG:05217	1	0	62	219	2	8714	BMP4,FZD1
KEGG	Melanoma	KEGG:05218	1	0	70	219	3	8714	E2F1,CDK6,PDGFRB
KEGG	Bladder cancer	KEGG:05219	1	0	40	219	2	8714	THBS1,E2F1
KEGG	Chronic myeloid leukemia	KEGG:05220	1	0	74	219	3	8714	RUNX1,E2F1,CDK6
KEGG	Human immunodeficiency virus 1 infection	KEGG:05170	1	0	229	219	7	8714	CASP3,TLR2,TNFRSF1B,CASP8,LIMK1,GNG10,GNB1
KEGG	Acute myeloid leukemia	KEGG:05221	1	0	70	219	5	8714	RUNX1,CCNA2,ITGAM,CD14,DUSP6
KEGG	Breast cancer	KEGG:05224	1	0	145	219	3	8714	E2F1,CDK6,FZD1
KEGG	Hepatocellular carcinoma	KEGG:05225	1	0	172	219	5	8714	HMOX1,E2F1,CDK6,IGF2,FZD1
KEGG	Gastric cancer	KEGG:05226	1	0	149	219	2	8714	E2F1,FZD1
KEGG	Central carbon metabolism in cancer	KEGG:05230	1	0	69	219	3	8714	SLC7A5,PGAM1,PDGFRB
KEGG	Choline metabolism in cancer	KEGG:05231	1	0	97	219	1	8714	PDGFRB
KEGG	PD-L1 expression and PD-1 checkpoint pathway in cancer	KEGG:05235	1	0	88	219	2	8714	TLR2,IFNGR1
KEGG	Asthma	KEGG:05310	1	0	24	219	1	8714	FCER1G
KEGG	Inflammatory bowel disease	KEGG:05321	1	0	61	219	3	8714	TLR2,IL4RA,IFNGR1
KEGG	Systemic lupus erythematosus	KEGG:05322	1	0	142	219	1	8714	ACTN4
KEGG	Rheumatoid arthritis	KEGG:05323	1	0	86	219	4	8714	MMP3,TNFRSF11A,ITGB2,TLR2
KEGG	Primary immunodeficiency	KEGG:05340	1	0	36	219	1	8714	PTPRC
KEGG	Hypertrophic cardiomyopathy	KEGG:05410	1	0	90	219	4	8714	TNNT2,EDN1,CACNB3,TPM4
KEGG	Arrhythmogenic right ventricular cardiomyopathy	KEGG:05412	1	0	76	219	2	8714	CDH2,CACNB3
KEGG	Non-small cell lung cancer	KEGG:05223	1	0	70	219	2	8714	E2F1,CDK6
KEGG	Dopaminergic synapse	KEGG:04728	1	0	131	219	3	8714	DDC,GNG10,GNB1
KEGG	Serotonergic synapse	KEGG:04726	1	0	129	219	5	8714	DDC,CASP3,PTGS1,GNG10,GNB1
KEGG	Glycosphingolipid biosynthesis - ganglio series	KEGG:00604	1	0	15	219	1	8714	HEXB
KEGG	One carbon pool by folate	KEGG:00670	1	0	19	219	2	8714	MTHFD1L,MTHFD2
KEGG	Vitamin B6 metabolism	KEGG:00750	1	0	9	219	1	8714	PSAT1
KEGG	Folate biosynthesis	KEGG:00790	1	0	26	219	1	8714	AKR1B8
KEGG	Retinol metabolism	KEGG:00830	1	0	96	219	1	8714	RDH12
KEGG	Porphyrin metabolism	KEGG:00860	1	0	43	219	1	8714	HMOX1
KEGG	Biosynthesis of unsaturated fatty acids	KEGG:01040	1	0	34	219	1	8714	HACD4
KEGG	Metabolic pathways	KEGG:01100	1	0	1582	219	46	8714	HMOX1,LPCAT2,AKR1B8,GCNT1,MTHFD1L,PSAT1,DDC,PHGDH,ASNS,PDE1B,RDH12,RENBP,CERS6,B4GALT6,AGPAT4,INPP5D,HACD4,PI4K2B,ADCY7,MTHFD2,SQLE,PLOD2,HEXB,UGCG,ST6GAL1,ENTPD1,PDE5A,PTGS1,PIP4K2A,CHPF,MAN1C1,PGAM1,CERK,CSGALNACT1,GPX8,GGTA1,MAN2A1,MSMO1,MAN1A,CERS5,LPCAT1,GCNT2,PIGM,ST6GALNAC2,GALNT10,DEGS1
KEGG	Carbon metabolism	KEGG:01200	1	0	118	219	3	8714	PSAT1,PHGDH,PGAM1
KEGG	Fatty acid metabolism	KEGG:01212	1	0	62	219	1	8714	HACD4
KEGG	Biosynthesis of amino acids	KEGG:01230	1	0	78	219	4	8714	PSAT1,PHGDH,ASNS,PGAM1
KEGG	Biosynthesis of cofactors	KEGG:01240	1	0	151	219	4	8714	MTHFD1L,PSAT1,RDH12,MTHFD2
KEGG	EGFR tyrosine kinase inhibitor resistance	KEGG:01521	1	0	79	219	1	8714	PDGFRB
KEGG	Endocrine resistance	KEGG:01522	1	0	92	219	2	8714	E2F1,ADCY7
KEGG	Platinum drug resistance	KEGG:01524	1	0	78	219	3	8714	CASP3,CASP8,APAF1
KEGG	Ribosome biogenesis in eukaryotes	KEGG:03008	1	0	116	219	1	8714	REXO5
KEGG	Ribosome	KEGG:03010	1	0	165	219	1	8714	RPL3
KEGG	Nucleocytoplasmic transport	KEGG:03013	1	0	116	219	1	8714	EEF1A1
KEGG	RNA degradation	KEGG:03018	1	0	82	219	2	8714	BTG3,BTG1
KEGG	DNA replication	KEGG:03030	1	0	35	219	1	8714	MCM3
KEGG	PPAR signaling pathway	KEGG:03320	1	0	89	219	1	8714	FABP5
KEGG	MAPK signaling pathway	KEGG:04010	1	0	294	219	10	8714	STMN1,CASP3,CD14,CACNB3,DUSP6,MAP4K4,IGF2,MAP3K1,RAP1B,PDGFRB
KEGG	Ras signaling pathway	KEGG:04014	1	0	231	219	8	8714	IGF2,GNG10,RGL1,ETS1,TIAM1,RAP1B,PDGFRB,GNB1
KEGG	Rap1 signaling pathway	KEGG:04015	1	0	213	219	11	8714	THBS1,FYB,ITGAM,VAV1,ITGB2,APBB1IP,ADCY7,LPAR1,TIAM1,RAP1B,PDGFRB
KEGG	Calcium signaling pathway	KEGG:04020	1	0	239	219	5	8714	PDE1B,ORAI2,ADCY7,ATP2B4,PDGFRB
KEGG	cGMP-PKG signaling pathway	KEGG:04022	1	0	170	219	4	8714	PIK3R5,ADCY7,PDE5A,ATP2B4
KEGG	cAMP signaling pathway	KEGG:04024	1	0	218	219	6	8714	VAV1,ADCY7,EDN1,ATP2B4,TIAM1,RAP1B
KEGG	Glycosphingolipid biosynthesis - globo and isoglobo series	KEGG:00603	1	0	16	219	1	8714	HEXB
KEGG	Glycosphingolipid biosynthesis - lacto and neolacto series	KEGG:00601	1	0	26	219	2	8714	GGTA1,GCNT2
KEGG	Arachidonic acid metabolism	KEGG:00590	1	0	85	219	2	8714	PTGS1,GPX8
KEGG	Ether lipid metabolism	KEGG:00565	1	0	48	219	2	8714	LPCAT2,LPCAT1
KEGG	Glycolysis / Gluconeogenesis	KEGG:00010	1	0	66	219	1	8714	PGAM1
KEGG	Pentose and glucuronate interconversions	KEGG:00040	1	0	35	219	1	8714	AKR1B8
KEGG	Fructose and mannose metabolism	KEGG:00051	1	0	36	219	1	8714	AKR1B8
KEGG	Galactose metabolism	KEGG:00052	1	0	32	219	1	8714	AKR1B8
KEGG	Fatty acid elongation	KEGG:00062	1	0	29	219	1	8714	HACD4
KEGG	Steroid biosynthesis	KEGG:00100	1	0	20	219	3	8714	SOAT1,SQLE,MSMO1
KEGG	Purine metabolism	KEGG:00230	1	0	132	219	4	8714	PDE1B,ADCY7,ENTPD1,PDE5A
KEGG	Pyrimidine metabolism	KEGG:00240	1	0	58	219	1	8714	ENTPD1
KEGG	Alanine, aspartate and glutamate metabolism	KEGG:00250	1	0	38	219	1	8714	ASNS
KEGG	Glycine, serine and threonine metabolism	KEGG:00260	1	0	38	219	3	8714	PSAT1,PHGDH,PGAM1
KEGG	Cysteine and methionine metabolism	KEGG:00270	1	0	52	219	2	8714	PSAT1,PHGDH
KEGG	Lysine degradation	KEGG:00310	1	0	61	219	1	8714	PLOD2
KEGG	Tyrosine metabolism	KEGG:00350	1	0	39	219	1	8714	DDC
KEGG	Cytokine-cytokine receptor interaction	KEGG:04060	1	0	285	219	12	8714	CSF3R,TNFRSF11A,IL10RA,CCR2,IL1RL1,IL17RA,TNFRSF1B,IL4RA,BMP4,IL10RB,CXCL14,IFNGR1
KEGG	Phenylalanine metabolism	KEGG:00360	1	0	20	219	1	8714	DDC
KEGG	Glutathione metabolism	KEGG:00480	1	0	72	219	1	8714	GPX8
KEGG	N-Glycan biosynthesis	KEGG:00510	1	0	50	219	4	8714	ST6GAL1,MAN1C1,MAN2A1,MAN1A
KEGG	Other glycan degradation	KEGG:00511	1	0	18	219	1	8714	HEXB
KEGG	Mucin type O-glycan biosynthesis	KEGG:00512	1	0	29	219	3	8714	GCNT1,ST6GALNAC2,GALNT10
KEGG	Various types of N-glycan biosynthesis	KEGG:00513	1	0	40	219	4	8714	HEXB,MAN1C1,MAN2A1,MAN1A
KEGG	Other types of O-glycan biosynthesis	KEGG:00514	1	0	40	219	3	8714	ST6GAL1,B3GLCT,GALNT10
KEGG	Amino sugar and nucleotide sugar metabolism	KEGG:00520	1	0	51	219	2	8714	RENBP,HEXB
KEGG	Glycosaminoglycan degradation	KEGG:00531	1	0	21	219	1	8714	HEXB
KEGG	Glycosaminoglycan biosynthesis - chondroitin sulfate / dermatan sulfate	KEGG:00532	1	0	20	219	3	8714	CHST11,CHPF,CSGALNACT1
KEGG	Glycerolipid metabolism	KEGG:00561	1	0	61	219	2	8714	AKR1B8,AGPAT4
KEGG	Inositol phosphate metabolism	KEGG:00562	1	0	71	219	3	8714	INPP5D,PI4K2B,PIP4K2A
KEGG	Glycosylphosphatidylinositol (GPI)-anchor biosynthesis	KEGG:00563	1	0	26	219	1	8714	PIGM
KEGG	Glycerophospholipid metabolism	KEGG:00564	1	0	97	219	3	8714	LPCAT2,AGPAT4,LPCAT1
KEGG	Tryptophan metabolism	KEGG:00380	1	0	51	219	1	8714	DDC
KEGG	GABAergic synapse	KEGG:04727	1	0	87	219	4	8714	SLC38A1,ADCY7,GNG10,GNB1
KEGG	Viral protein interaction with cytokine and cytokine receptor	KEGG:04061	1	0	91	219	5	8714	IL10RA,CCR2,TNFRSF1B,IL10RB,CXCL14
KEGG	NF-kappa B signaling pathway	KEGG:04064	1	0	105	219	4	8714	TNFRSF11A,SYK,CD14,PLAU
KEGG	Apelin signaling pathway	KEGG:04371	1	0	135	219	7	8714	SPP1,EGR1,PIK3R5,APLNR,ADCY7,GNG10,GNB1
KEGG	Hippo signaling pathway	KEGG:04390	1	0	155	219	4	8714	ITGB2,BMP4,FZD1,YWHAZ
KEGG	Gap junction	KEGG:04540	1	0	85	219	6	8714	TUBB6,TUBA1B,ADCY7,LPAR1,TJP1,PDGFRB
KEGG	Signaling pathways regulating pluripotency of stem cells	KEGG:04550	1	0	140	219	4	8714	ID4,SKIL,BMP4,FZD1
KEGG	Complement and coagulation cascades	KEGG:04610	1	0	92	219	6	8714	C3AR1,ITGAM,C5AR1,ITGB2,PLAU,PROCR
KEGG	Platelet activation	KEGG:04611	1	0	123	219	8	8714	PIK3R5,FCER1G,SYK,APBB1IP,ADCY7,PTGS1,RAP1B,FYN
KEGG	Neutrophil extracellular trap formation	KEGG:04613	1	0	202	219	9	8714	CLEC7A,ITGAM,TLR7,C5AR1,ITGB2,CYBB,SYK,TLR2,CYBA
KEGG	Toll-like receptor signaling pathway	KEGG:04620	1	0	98	219	6	8714	SPP1,TLR7,TLR2,CD14,CASP8,IRF5
KEGG	NOD-like receptor signaling pathway	KEGG:04621	1	0	201	219	4	8714	PSTPIP1,CYBB,CYBA,CASP8
KEGG	RIG-I-like receptor signaling pathway	KEGG:04622	1	0	68	219	2	8714	CASP8,MAP3K1
KEGG	C-type lectin receptor signaling pathway	KEGG:04625	1	0	111	219	4	8714	CLEC7A,FCER1G,SYK,CASP8
KEGG	JAK-STAT signaling pathway	KEGG:04630	1	0	168	219	6	8714	CSF3R,IL10RA,IL4RA,IL10RB,PDGFRB,IFNGR1
KEGG	Hematopoietic cell lineage	KEGG:04640	1	0	92	219	6	8714	CSF3R,CD44,ITGAM,CD14,IL4RA,CD9
KEGG	IL-17 signaling pathway	KEGG:04657	1	0	90	219	4	8714	MMP3,CASP3,IL17RA,CASP8
KEGG	Th1 and Th2 cell differentiation	KEGG:04658	1	0	87	219	2	8714	IL4RA,IFNGR1
KEGG	Th17 cell differentiation	KEGG:04659	1	0	104	219	3	8714	RUNX1,IL4RA,IFNGR1
KEGG	T cell receptor signaling pathway	KEGG:04660	1	0	102	219	3	8714	VAV1,PTPRC,FYN
KEGG	B cell receptor signaling pathway	KEGG:04662	1	0	77	219	6	8714	LILRB4A,VAV1,PIRB,FCGR2B,SYK,INPP5D
KEGG	Fc epsilon RI signaling pathway	KEGG:04664	1	0	66	219	5	8714	VAV1,FCER1G,SYK,INPP5D,FYN
KEGG	TNF signaling pathway	KEGG:04668	1	0	112	219	6	8714	MMP3,CASP3,MMP14,TNFRSF1B,CASP8,EDN1
KEGG	Circadian entrainment	KEGG:04713	1	0	96	219	3	8714	ADCY7,GNG10,GNB1
KEGG	Thermogenesis	KEGG:04714	1	0	223	219	1	8714	ADCY7
KEGG	Long-term potentiation	KEGG:04720	1	0	66	219	1	8714	RAP1B
KEGG	Neurotrophin signaling pathway	KEGG:04722	1	0	121	219	3	8714	ARHGDIB,MAP3K1,RAP1B
KEGG	Retrograde endocannabinoid signaling	KEGG:04723	1	0	141	219	3	8714	ADCY7,GNG10,GNB1
KEGG	Glutamatergic synapse	KEGG:04724	1	0	112	219	4	8714	SLC38A1,ADCY7,GNG10,GNB1
KEGG	Cholinergic synapse	KEGG:04725	1	0	111	219	5	8714	PIK3R5,ADCY7,GNG10,FYN,GNB1
KEGG	Axon guidance	KEGG:04360	1	0	181	219	5	8714	LIMK1,DPYSL2,PLXNB2,SEMA6A,FYN
KEGG	TGF-beta signaling pathway	KEGG:04350	1	0	93	219	4	8714	THBS1,ID4,BMP4,LTBP1
KEGG	Hedgehog signaling pathway	KEGG:04340	1	0	58	219	2	8714	GAS1,CSNK1G3
KEGG	Notch signaling pathway	KEGG:04330	1	0	60	219	1	8714	TLE3
KEGG	HIF-1 signaling pathway	KEGG:04066	1	0	113	219	4	8714	HMOX1,CYBB,EDN1,IFNGR1
KEGG	FoxO signaling pathway	KEGG:04068	1	0	131	219	1	8714	SKP2
KEGG	Phosphatidylinositol signaling system	KEGG:04070	1	0	94	219	3	8714	INPP5D,PI4K2B,PIP4K2A
KEGG	Sphingolipid signaling pathway	KEGG:04071	1	0	122	219	5	8714	FCER1G,CERS6,CERS5,FYN,DEGS1
KEGG	Phospholipase D signaling pathway	KEGG:04072	1	0	148	219	9	8714	PIK3R5,FCER1G,SYK,AGPAT4,ADCY7,LPAR1,FYN,CYTH3,PDGFRB
KEGG	Neuroactive ligand-receptor interaction	KEGG:04080	1	0	372	219	5	8714	C3AR1,C5AR1,APLNR,EDN1,LPAR1
KEGG	Cell cycle	KEGG:04110	1	0	124	219	8	8714	CCNA2,DBF4,E2F1,CDK6,SKP2,MCM3,CDKN1C,YWHAZ
KEGG	Oocyte meiosis	KEGG:04114	1	0	120	219	2	8714	ADCY7,YWHAZ
KEGG	p53 signaling pathway	KEGG:04115	1	0	71	219	5	8714	THBS1,CDK6,CASP3,CASP8,APAF1
KEGG	Ubiquitin mediated proteolysis	KEGG:04120	1	0	146	219	3	8714	SKP2,CUL7,MAP3K1
KEGG	Mitophagy - animal	KEGG:04137	1	0	67	219	1	8714	E2F1
KEGG	Autophagy - animal	KEGG:04140	1	0	141	219	1	8714	CAMKK2
KEGG	Protein processing in endoplasmic reticulum	KEGG:04141	1	0	169	219	4	8714	CKAP4,MAN1C1,MAN1A,ERO1A
KEGG	Chemokine signaling pathway	KEGG:04062	1	0	187	219	9	8714	VAV1,PIK3R5,CCR2,ADCY7,GNG10,CXCL14,TIAM1,RAP1B,GNB1
KEGG	Lysosome	KEGG:04142	1	0	134	219	3	8714	LAPTM5,CTSH,HEXB
KEGG	mTOR signaling pathway	KEGG:04150	1	0	155	219	3	8714	SLC7A5,SKP2,FZD1
KEGG	AMPK signaling pathway	KEGG:04152	1	0	124	219	2	8714	CCNA2,CAMKK2
KEGG	Apoptosis	KEGG:04210	1	0	134	219	5	8714	CASP3,CASP8,TUBA1B,CTSH,APAF1
KEGG	Longevity regulating pathway	KEGG:04211	1	0	90	219	2	8714	ADCY7,CAMKK2
KEGG	Longevity regulating pathway - multiple species	KEGG:04213	1	0	62	219	1	8714	ADCY7
KEGG	Apoptosis - multiple species	KEGG:04215	1	0	30	219	3	8714	CASP3,CASP8,APAF1
KEGG	Ferroptosis	KEGG:04216	1	0	40	219	2	8714	HMOX1,CYBB
KEGG	Necroptosis	KEGG:04217	1	0	174	219	3	8714	CYBB,CASP8,IFNGR1
KEGG	Cellular senescence	KEGG:04218	1	0	174	219	5	8714	CCNA2,E2F1,CDK6,ZFP36L2,ETS1
KEGG	Cardiac muscle contraction	KEGG:04260	1	0	86	219	3	8714	TNNT2,CACNB3,TPM4
KEGG	Adrenergic signaling in cardiomyocytes	KEGG:04261	1	0	149	219	7	8714	TNNT2,PIK3R5,ADCY7,CACNB3,TPM4,SCN7A,ATP2B4
KEGG	Vascular smooth muscle contraction	KEGG:04270	1	0	143	219	3	8714	ADCY7,EDN1,CALD1
KEGG	Wnt signaling pathway	KEGG:04310	1	0	169	219	5	8714	VANGL2,FZD1,SOX17,TLE3,DAAM2
KEGG	Endocytosis	KEGG:04144	1	0	264	219	8	8714	DAB2,RAB31,ARPC1B,ARPC5,CYTH3,EHD2,CAV1,CAPZA1
REAC	Extracellular matrix organization	REAC:R-MMU-1474244	2.34358e-11	10.6301	246	250	33	8748	SPP1,TNC,ADAM12,LOX,COL28A1,MMP19,COL8A1,COL5A2,MMP14,LOXL3,LOXL2,SPARC,COL16A1,BGN,ELN,COL5A1,MFAP5,PXDN,EMILIN2,PLOD2,SDC1,COL4A1,CAPN6,LAMB1,NID1,COL4A5,BMP4,COL4A2,LTBP1,P3H3,FBLN2,PPIB,ADAMTS5
REAC	Collagen formation	REAC:R-MMU-1474290	5.38922e-07	6.26847	73	250	15	8748	LOX,COL28A1,COL8A1,COL5A2,LOXL3,LOXL2,COL16A1,COL5A1,PXDN,PLOD2,COL4A1,COL4A5,COL4A2,P3H3,PPIB
REAC	Crosslinking of collagen fibrils	REAC:R-MMU-2243919	4.69452e-05	4.32841	16	250	7	8748	LOX,LOXL3,LOXL2,PXDN,COL4A1,COL4A5,COL4A2
REAC	Assembly of collagen fibrils and other multimeric structures	REAC:R-MMU-2022090	0.000221276	3.65507	47	250	10	8748	LOX,COL8A1,COL5A2,LOXL3,LOXL2,COL5A1,PXDN,COL4A1,COL4A5,COL4A2
REAC	Elastic fibre formation	REAC:R-MMU-1566948	0.000242964	3.61446	37	250	9	8748	LOX,LOXL3,LOXL2,ELN,MFAP5,EMILIN2,BMP4,LTBP1,FBLN2
REAC	Collagen biosynthesis and modifying enzymes	REAC:R-MMU-1650814	0.000247544	3.60635	59	250	11	8748	COL28A1,COL8A1,COL5A2,COL16A1,COL5A1,PLOD2,COL4A1,COL4A5,COL4A2,P3H3,PPIB
REAC	Neutrophil degranulation	REAC:R-MMU-6798695	0.000734132	3.13423	502	250	34	8748	CD300C2,LILR4B,ATP8B4,C3AR1,LILRB4A,C5AR1,FCER1G,FABP5,LYZ2,CYBB,ARHGAP45,PTPRC,CYBA,ANXA2,CD14,CKAP4,SIRPA,TNFRSF1B,CSTB,S100A11,CTSH,CD93,GRN,HEXB,EEF1A1,PGAM1,PLAU,APAF1,CNN2,ARPC5,TSPAN14,LPCAT1,RAP1B,DEGS1
REAC	Hemostasis	REAC:R-MMU-109582	0.00275104	2.5605	605	250	37	8748	VAV1,PDPN,LHFPL2,PIK3R5,FCER1G,SLC7A5,CD48,PLEK,PDE1B,RACGAP1,SYK,TUBB6,ANXA2,APBB1IP,SPARC,INPP5D,SIRPA,TUBA1B,S100A10,SDC1,TAGLN2,TOR4A,PDE5A,ENDOD1,IGF2,PLAU,GNG10,CD9,ATP2B4,PROCR,RAP1B,YWHAZ,FYN,EHD2,CAV1,ACTN4,GNB1
REAC	Collagen chain trimerization	REAC:R-MMU-8948216	0.00330435	2.48091	38	250	8	8748	COL28A1,COL8A1,COL5A2,COL16A1,COL5A1,COL4A1,COL4A5,COL4A2
REAC	Platelet activation, signaling and aggregation	REAC:R-MMU-76002	0.0043116	2.36536	235	250	20	8748	VAV1,PDPN,LHFPL2,PIK3R5,FCER1G,PLEK,SYK,APBB1IP,SPARC,TAGLN2,TOR4A,ENDOD1,IGF2,GNG10,CD9,RAP1B,YWHAZ,FYN,ACTN4,GNB1
REAC	Degradation of the extracellular matrix	REAC:R-MMU-1474228	0.0127869	1.89324	120	250	13	8748	SPP1,MMP19,COL8A1,COL5A2,MMP14,ELN,COL5A1,COL4A1,CAPN6,NID1,COL4A5,COL4A2,ADAMTS5
REAC	Signaling by PDGF	REAC:R-MMU-186797	0.026969	1.56914	50	250	8	8748	SPP1,COL5A2,COL5A1,COL4A1,COL4A5,COL4A2,PTPN12,PDGFRB
REAC	NCAM1 interactions	REAC:R-MMU-419037	0.0305376	1.51517	17	250	5	8748	COL5A2,COL5A1,COL4A1,COL4A5,COL4A2
REAC	Integrin cell surface interactions	REAC:R-MMU-216083	0.0395175	1.40321	67	250	9	8748	SPP1,TNC,COL8A1,COL5A2,COL16A1,COL5A1,COL4A1,COL4A5,COL4A2
REAC	Cell-Cell communication	REAC:R-MMU-1500931	0.0466199	1.33143	84	250	10	8748	FYB,CDH2,FBLIM1,SIRPA,NECTIN1,SKAP2,NECTIN3,KIRREL,PARVA,FYN
REAC	Molecules associated with elastic fibres	REAC:R-MMU-2129379	0.0739665	1.13096	31	250	6	8748	ELN,MFAP5,EMILIN2,BMP4,LTBP1,FBLN2
REAC	Collagen degradation	REAC:R-MMU-1442490	0.09166	1.03782	45	250	7	8748	COL8A1,COL5A2,MMP14,COL5A1,COL4A1,COL4A5,COL4A2
REAC	Non-integrin membrane-ECM interactions	REAC:R-MMU-3000171	0.106065	0.97443	33	250	6	8748	COL5A2,COL5A1,SDC1,COL4A1,COL4A5,COL4A2
REAC	NCAM signaling for neurite out-growth	REAC:R-MMU-375165	0.125749	0.900497	34	250	6	8748	COL5A2,COL5A1,COL4A1,COL4A5,COL4A2,FYN
REAC	GPVI-mediated activation cascade	REAC:R-MMU-114604	0.125749	0.900497	34	250	6	8748	VAV1,PDPN,PIK3R5,FCER1G,SYK,FYN
REAC	Regulation of Insulin-like Growth Factor (IGF) transport and uptake by Insulin-like Growth Factor Binding Proteins (IGFBPs)	REAC:R-MMU-381426	0.131908	0.87973	113	250	11	8748	SPP1,TNC,CDH2,APOE,CKAP4,CCN1,LAMB1,IGF2,BMP4,LTBP1,RCN1
REAC	Laminin interactions	REAC:R-MMU-3000157	0.178052	0.749453	24	250	5	8748	COL4A1,LAMB1,NID1,COL4A5,COL4A2
REAC	Innate Immune System	REAC:R-MMU-168249	0.273346	0.563288	1006	250	46	8748	CD300C2,LILR4B,ATP8B4,C3AR1,CLEC7A,CD300LB,LILRB4A,VAV1,TLR7,C5AR1,FCER1G,FABP5,LYZ2,LAT2,CYBB,ARHGAP45,SYK,PTPRC,CYBA,ANXA2,CD14,CKAP4,SIRPA,TNFRSF1B,CASP8,CSTB,S100A11,CTSH,CD93,GRN,HEXB,EEF1A1,DUSP6,ARPC1B,PGAM1,PLAU,LIMK1,APAF1,CNN2,ARPC5,TSPAN14,LPCAT1,RAP1B,FYN,MYO1C,DEGS1
REAC	Axon guidance	REAC:R-MMU-422475	0.327738	0.484473	253	250	17	8748	EZR,COL5A2,PTPRC,TUBB6,DOK1,DPYSL3,TUBA1B,COL5A1,COL4A1,ARPC1B,COL4A5,MSN,LIMK1,DPYSL2,ARPC5,COL4A2,FYN
REAC	Post-translational protein phosphorylation	REAC:R-MMU-8957275	0.334164	0.47604	107	250	10	8748	SPP1,TNC,CDH2,APOE,CKAP4,CCN1,LAMB1,BMP4,LTBP1,RCN1
REAC	Nervous system development	REAC:R-MMU-9675108	0.342411	0.465452	254	250	17	8748	EZR,COL5A2,PTPRC,TUBB6,DOK1,DPYSL3,TUBA1B,COL5A1,COL4A1,ARPC1B,COL4A5,MSN,LIMK1,DPYSL2,ARPC5,COL4A2,FYN
REAC	Dectin-2 family	REAC:R-MMU-5621480	0.414646	0.382322	8	250	3	8748	FCER1G,SYK,FYN
REAC	Chondroitin sulfate biosynthesis	REAC:R-MMU-2022870	0.518695	0.285088	18	250	4	8748	CHST11,BGN,CHPF,CSGALNACT1
REAC	Chondroitin sulfate/dermatan sulfate metabolism	REAC:R-MMU-1793185	0.519953	0.284036	44	250	6	8748	CHST11,BGN,HEXB,SDC1,CHPF,CSGALNACT1
REAC	Serine biosynthesis	REAC:R-MMU-977347	0.608884	0.215465	9	250	3	8748	PSAT1,PHGDH,SERINC5
REAC	Apoptosis	REAC:R-MMU-109581	0.776636	0.109782	100	250	9	8748	HMGB2,CASP3,VIM,CD14,CASP8,APAF1,BMF,TJP1,YWHAZ
REAC	Progressive trimming of alpha-1,2-linked mannose residues from Man9/8/7GlcNAc2 to produce Man5GlcNAc2	REAC:R-MMU-964827	0.855158	0.0679538	3	250	2	8748	MAN1C1,MAN1A
REAC	Metallothioneins bind metals	REAC:R-MMU-5661231	0.855158	0.0679538	3	250	2	8748	MT3,MT2
REAC	Response to metal ions	REAC:R-MMU-5660526	0.855158	0.0679538	3	250	2	8748	MT3,MT2
REAC	Immune System	REAC:R-MMU-168256	0.932151	0.0305136	1641	250	65	8748	CD300C2,LILR4B,ATP8B4,C3AR1,CLEC7A,CD300LB,CSF3R,LILRB4A,FYB,VAV1,TNFRSF11A,TLR7,IL10RA,C5AR1,FCER1G,FABP5,LYZ2,LAT2,CASP3,RACGAP1,CYBB,IL1RL1,ARHGAP45,SYK,PTPRC,TUBB6,CYBA,ANXA2,CD14,SKP2,INPP5D,CKAP4,SIRPA,TNFRSF1B,CASP8,TUBA1B,CSTB,S100A11,CTSH,MRC1,CD93,IL4RA,GRN,HEXB,SDC1,EEF1A1,DUSP6,RAP1GAP2,ARPC1B,CUL7,PGAM1,PLAU,LIMK1,APAF1,CNN2,ARPC5,TSPAN14,LPCAT1,MRC2,RAP1B,YWHAZ,FYN,MYO1C,DEGS1,IFNGR1
REAC	RAF-independent MAPK1/3 activation	REAC:R-MMU-112409	1	0	21	250	1	8748	DUSP6
REAC	RAC2 GTPase cycle	REAC:R-MMU-9013404	1	0	77	250	6	8748	VAV1,RACGAP1,CYBB,CYBA,MCAM,CAV1
REAC	Plasma lipoprotein clearance	REAC:R-MMU-8964043	1	0	29	250	3	8748	SOAT1,APOE,APOBR
REAC	RAC3 GTPase cycle	REAC:R-MMU-9013423	1	0	81	250	6	8748	RACGAP1,CYBB,CYBA,ARHGDIB,MCAM,CAV1
REAC	Potassium Channels	REAC:R-MMU-1296071	1	0	89	250	2	8748	GNG10,GNB1
REAC	RAB GEFs exchange GTP for GDP on RABs	REAC:R-MMU-8876198	1	0	78	250	3	8748	TRAPPC6A,DENND2A,RIN2
REAC	Presynaptic depolarization and calcium channel opening	REAC:R-MMU-112308	1	0	10	250	1	8748	CACNB3
REAC	Post-translational protein modification	REAC:R-MMU-597592	1	0	1238	250	32	8748	SPP1,TNC,CCNA2,GCNT1,CDH2,CD52,APOE,RENBP,TUBB6,B4GALT6,SKP2,CKAP4,TUBA1B,ADAMTS12,CCN1,EEF1A1,ST6GAL1,TRAPPC6A,LAMB1,MAN1C1,CUL7,BMP4,LTBP1,MAN2A1,RCN1,MAN1A,B3GLCT,PIGM,ST6GALNAC2,GALNT10,ADAMTS5,UHRF2
REAC	Post-translational modification: synthesis of GPI-anchored proteins	REAC:R-MMU-163125	1	0	98	250	2	8748	CD52,PIGM
REAC	Presynaptic function of Kainate receptors	REAC:R-MMU-500657	1	0	21	250	2	8748	GNG10,GNB1
REAC	Post NMDA receptor activation events	REAC:R-MMU-438064	1	0	15	250	1	8748	CAMKK2
REAC	Processing of DNA double-strand break ends	REAC:R-MMU-5693607	1	0	83	250	1	8748	CCNA2
REAC	Programmed Cell Death	REAC:R-MMU-5357801	1	0	128	250	9	8748	HMGB2,CASP3,VIM,CD14,CASP8,APAF1,BMF,TJP1,YWHAZ
REAC	Positive epigenetic regulation of rRNA expression	REAC:R-MMU-5250913	1	0	97	250	1	8748	MYO1C
REAC	Platelet homeostasis	REAC:R-MMU-418346	1	0	73	250	5	8748	PDE1B,PDE5A,GNG10,ATP2B4,GNB1
REAC	RAC1 GTPase cycle	REAC:R-MMU-9013149	1	0	151	250	11	8748	VAV1,RACGAP1,CYBB,ARHGAP45,CYBA,ARHGAP25,ARHGDIB,PLEKHG1,FARP1,MCAM,CAV1
REAC	Prostacyclin signalling through prostacyclin receptor	REAC:R-MMU-392851	1	0	19	250	2	8748	GNG10,GNB1
REAC	Platelet degranulation	REAC:R-MMU-114608	1	0	109	250	9	8748	LHFPL2,PLEK,SPARC,TAGLN2,TOR4A,ENDOD1,IGF2,CD9,ACTN4
REAC	Platelet calcium homeostasis	REAC:R-MMU-418360	1	0	24	250	1	8748	ATP2B4
REAC	Protein localization	REAC:R-MMU-9609507	1	0	97	250	1	8748	HMOX1
REAC	Protein methylation	REAC:R-MMU-8876725	1	0	17	250	1	8748	EEF1A1
REAC	Platelet Aggregation (Plug Formation)	REAC:R-MMU-76009	1	0	34	250	3	8748	SYK,APBB1IP,RAP1B
REAC	Platelet Adhesion to exposed collagen	REAC:R-MMU-75892	1	0	9	250	2	8748	FCER1G,FYN
REAC	Proton-coupled monocarboxylate transport	REAC:R-MMU-433692	1	0	6	250	1	8748	EMB
REAC	Plasma lipoprotein remodeling	REAC:R-MMU-8963899	1	0	25	250	1	8748	APOE
REAC	Pyroptosis	REAC:R-MMU-5620971	1	0	21	250	1	8748	CASP3
REAC	Protein folding	REAC:R-MMU-391251	1	0	37	250	2	8748	GNG10,GNB1
REAC	RHO GTPases activate PKNs	REAC:R-MMU-5625740	1	0	92	250	2	8748	PKN3,YWHAZ
REAC	RET signaling	REAC:R-MMU-8853659	1	0	37	250	1	8748	DOK1
REAC	Regulated Necrosis	REAC:R-MMU-5218859	1	0	49	250	2	8748	CASP3,CASP8
REAC	Regulation by c-FLIP	REAC:R-MMU-3371378	1	0	10	250	1	8748	CASP8
REAC	Regulation of APC/C activators between G1/S and early anaphase	REAC:R-MMU-176408	1	0	28	250	1	8748	CCNA2
REAC	Regulation of BACH1 activity	REAC:R-MMU-9708530	1	0	12	250	1	8748	SKP2
REAC	Regulation of Complement cascade	REAC:R-MMU-977606	1	0	147	250	2	8748	C3AR1,C5AR1
REAC	Regulation of HMOX1 expression and activity	REAC:R-MMU-9707587	1	0	61	250	2	8748	HMOX1,SKP2
REAC	Regulation of IFNG signaling	REAC:R-MMU-877312	1	0	9	250	1	8748	IFNGR1
REAC	Regulation of KIT signaling	REAC:R-MMU-1433559	1	0	13	250	1	8748	FYN
REAC	Regulation of RAS by GAPs	REAC:R-MMU-5658442	1	0	66	250	1	8748	SPRED1
REAC	Regulation of RUNX1 Expression and Activity	REAC:R-MMU-8934593	1	0	7	250	1	8748	CDK6
REAC	Regulation of RUNX2 expression and activity	REAC:R-MMU-8939902	1	0	52	250	1	8748	SKP2
REAC	Regulation of TLR by endogenous ligand	REAC:R-MMU-5686938	1	0	17	250	1	8748	CD14
REAC	Regulation of TNFR1 signaling	REAC:R-MMU-5357905	1	0	31	250	1	8748	CASP8
REAC	Regulation of TP53 Activity	REAC:R-MMU-5633007	1	0	137	250	2	8748	CCNA2,PIP4K2A
REAC	Regulation of TP53 Activity through Acetylation	REAC:R-MMU-6804758	1	0	28	250	1	8748	PIP4K2A
REAC	Regulation of TP53 Activity through Phosphorylation	REAC:R-MMU-6804756	1	0	80	250	1	8748	CCNA2
REAC	Regulation of TP53 Degradation	REAC:R-MMU-6804757	1	0	34	250	1	8748	CCNA2
REAC	Regulation of TP53 Expression and Degradation	REAC:R-MMU-6806003	1	0	34	250	1	8748	CCNA2
REAC	Regulation of actin dynamics for phagocytic cup formation	REAC:R-MMU-2029482	1	0	164	250	6	8748	VAV1,SYK,ARPC1B,LIMK1,ARPC5,MYO1C
REAC	Regulation of cytoskeletal remodeling and cell spreading by IPP complex components	REAC:R-MMU-446388	1	0	5	250	1	8748	PARVA
REAC	Regulation of gap junction activity	REAC:R-MMU-191650	1	0	3	250	1	8748	TJP1
REAC	Regulation of insulin secretion	REAC:R-MMU-422356	1	0	59	250	4	8748	CACNB3,MARCKS,GNG10,GNB1
REAC	Regulation of localization of FOXO transcription factors	REAC:R-MMU-9614399	1	0	12	250	1	8748	YWHAZ
REAC	Regulation of mRNA stability by proteins that bind AU-rich elements	REAC:R-MMU-450531	1	0	82	250	1	8748	YWHAZ
REAC	Regulation of mitotic cell cycle	REAC:R-MMU-453276	1	0	84	250	2	8748	CCNA2,SKP2
REAC	Regulation of necroptotic cell death	REAC:R-MMU-5675482	1	0	28	250	1	8748	CASP8
REAC	Regulation of signaling by CBL	REAC:R-MMU-912631	1	0	22	250	3	8748	VAV1,SYK,FYN
REAC	Regulation of the apoptosome activity	REAC:R-MMU-9627069	1	0	10	250	1	8748	APAF1
REAC	Repression of WNT target genes	REAC:R-MMU-4641265	1	0	9	250	1	8748	TLE3
REAC	Reelin signalling pathway	REAC:R-MMU-8866376	1	0	5	250	1	8748	FYN
REAC	Reduction of cytosolic Ca++ levels	REAC:R-MMU-418359	1	0	13	250	1	8748	ATP2B4
REAC	Recycling pathway of L1	REAC:R-MMU-437239	1	0	35	250	5	8748	EZR,TUBB6,TUBA1B,MSN,DPYSL2
REAC	Recruitment of NuMA to mitotic centrosomes	REAC:R-MMU-380320	1	0	83	250	2	8748	TUBB6,TUBA1B
REAC	RHO GTPase Effectors	REAC:R-MMU-195258	1	0	303	250	10	8748	PRC1,CYBB,TUBB6,CYBA,TUBA1B,ARPC1B,LIMK1,ARPC5,PKN3,YWHAZ
REAC	RHO GTPase cycle	REAC:R-MMU-9012999	1	0	379	250	19	8748	VAV1,RACGAP1,CYBB,VIM,ARHGAP45,CYBA,SOWAHC,CKAP4,TUBA1B,ARHGAP25,VANGL2,PDE5A,ARHGDIB,TPM4,PLEKHG1,PKN3,FARP1,MCAM,CAV1
REAC	RHO GTPases Activate Formins	REAC:R-MMU-5663220	1	0	127	250	2	8748	TUBB6,TUBA1B
REAC	RHO GTPases Activate NADPH Oxidases	REAC:R-MMU-5668599	1	0	23	250	2	8748	CYBB,CYBA
REAC	RHO GTPases Activate WASPs and WAVEs	REAC:R-MMU-5663213	1	0	33	250	2	8748	ARPC1B,ARPC5
REAC	RHO GTPases activate CIT	REAC:R-MMU-5625900	1	0	7	250	1	8748	PRC1
REAC	RHO GTPases activate IQGAPs	REAC:R-MMU-5626467	1	0	29	250	2	8748	TUBB6,TUBA1B
REAC	RHO GTPases activate PAKs	REAC:R-MMU-5627123	1	0	21	250	1	8748	LIMK1
REAC	Plasma lipoprotein assembly, remodeling, and clearance	REAC:R-MMU-174824	1	0	59	250	3	8748	SOAT1,APOE,APOBR
REAC	RHOA GTPase cycle	REAC:R-MMU-8980692	1	0	128	250	9	8748	VAV1,RACGAP1,ARHGAP45,SOWAHC,ARHGDIB,PKN3,FARP1,MCAM,CAV1
REAC	RHOB GTPase cycle	REAC:R-MMU-9013026	1	0	61	250	5	8748	RACGAP1,SOWAHC,PKN3,MCAM,CAV1
REAC	RHOBTB GTPase Cycle	REAC:R-MMU-9706574	1	0	28	250	2	8748	VIM,PDE5A
REAC	RHOBTB1 GTPase cycle	REAC:R-MMU-9013422	1	0	18	250	2	8748	VIM,PDE5A
REAC	RHOC GTPase cycle	REAC:R-MMU-9013106	1	0	62	250	4	8748	RACGAP1,PKN3,MCAM,CAV1
REAC	RAF/MAP kinase cascade	REAC:R-MMU-5673001	1	0	252	250	8	8748	APBB1IP,DUSP6,RGL1,SPRED1,IL17RD,RAP1B,FYN,PDGFRB
REAC	RHOD GTPase cycle	REAC:R-MMU-9013405	1	0	42	250	3	8748	RACGAP1,MCAM,CAV1
REAC	RHOG GTPase cycle	REAC:R-MMU-9013408	1	0	65	250	4	8748	VAV1,ARHGDIB,MCAM,CAV1
REAC	RHOH GTPase cycle	REAC:R-MMU-9013407	1	0	29	250	3	8748	TUBA1B,ARHGDIB,CAV1
REAC	RHOQ GTPase cycle	REAC:R-MMU-9013406	1	0	48	250	1	8748	CAV1
REAC	RHOV GTPase cycle	REAC:R-MMU-9013424	1	0	29	250	1	8748	TPM4
REAC	RIPK1-mediated regulated necrosis	REAC:R-MMU-5213460	1	0	28	250	1	8748	CASP8
REAC	RNA Polymerase II Transcription	REAC:R-MMU-73857	1	0	918	250	10	8748	CCNA2,CDK6,ATAD2,SKP2,LMO1,SKIL,PIP4K2A,ZFP760,CDKN1C,YWHAZ
REAC	RND1 GTPase cycle	REAC:R-MMU-9696273	1	0	38	250	2	8748	VANGL2,CAV1
REAC	RND2 GTPase cycle	REAC:R-MMU-9696270	1	0	36	250	3	8748	CKAP4,VANGL2,CAV1
REAC	RND3 GTPase cycle	REAC:R-MMU-9696264	1	0	36	250	3	8748	CKAP4,VANGL2,CAV1
REAC	ROS and RNS production in phagocytes	REAC:R-MMU-1222556	1	0	36	250	2	8748	CYBB,CYBA
REAC	RUNX1 regulates transcription of genes involved in differentiation of HSCs	REAC:R-MMU-8939236	1	0	67	250	1	8748	LMO1
REAC	Rab regulation of trafficking	REAC:R-MMU-9007101	1	0	101	250	3	8748	TRAPPC6A,DENND2A,RIN2
REAC	Rap1 signalling	REAC:R-MMU-392517	1	0	14	250	3	8748	RAP1GAP2,RAP1B,YWHAZ
REAC	Reactions specific to the complex N-glycan synthesis pathway	REAC:R-MMU-975578	1	0	8	250	1	8748	MAN2A1
REAC	RHOF GTPase cycle	REAC:R-MMU-9035034	1	0	36	250	4	8748	SOWAHC,FARP1,MCAM,CAV1
REAC	Plasma lipoprotein assembly	REAC:R-MMU-8963898	1	0	18	250	1	8748	APOE
REAC	Other interleukin signaling	REAC:R-MMU-449836	1	0	16	250	3	8748	CSF3R,CASP3,SDC1
REAC	Phospholipid metabolism	REAC:R-MMU-1483257	1	0	173	250	7	8748	LPCAT2,PIK3R5,AGPAT4,INPP5D,PI4K2B,PIP4K2A,LPCAT1
REAC	MET activates RAP1 and RAC1	REAC:R-MMU-8875555	1	0	9	250	1	8748	RAP1B
REAC	MET promotes cell motility	REAC:R-MMU-8875878	1	0	37	250	4	8748	COL5A2,COL5A1,LAMB1,RAP1B
REAC	MHC class II antigen presentation	REAC:R-MMU-2132295	1	0	118	250	4	8748	RACGAP1,TUBB6,TUBA1B,CTSH
REAC	Macroautophagy	REAC:R-MMU-1632852	1	0	113	250	3	8748	VIM,TUBB6,TUBA1B
REAC	Major pathway of rRNA processing in the nucleolus and cytosol	REAC:R-MMU-6791226	1	0	167	250	1	8748	RPL3
REAC	Membrane Trafficking	REAC:R-MMU-199991	1	0	511	250	10	8748	RACGAP1,TUBB6,TUBA1B,TRAPPC6A,ARPC5,GJC1,DENND2A,RIN2,TJP1,CYTH3
REAC	Metabolism	REAC:R-MMU-1430728	1	0	1682	250	46	8748	SLC37A2,HMOX1,LPCAT2,AKR1B8,MTHFD1L,PIK3R5,SLC7A5,PSAT1,FABP5,DDC,PHGDH,ASNS,APOE,CERS6,B4GALT6,AGPAT4,INPP5D,HACD4,PI4K2B,CHST11,BGN,MTHFD2,CACNB3,SQLE,HEXB,SDC1,UGCG,ENTPD1,PTGS1,OSBPL3,PIP4K2A,MARCKS,CHPF,SERINC5,PGAM1,CERK,CSGALNACT1,GNG10,MSMO1,PRELP,CERS5,LPCAT1,CAV1,HSD17B11,DEGS1,GNB1
REAC	Metabolism of RNA	REAC:R-MMU-8953854	1	0	534	250	2	8748	RPL3,YWHAZ
REAC	Metabolism of amine-derived hormones	REAC:R-MMU-209776	1	0	14	250	1	8748	DDC
REAC	Metabolism of amino acids and derivatives	REAC:R-MMU-71291	1	0	234	250	6	8748	SLC7A5,PSAT1,DDC,PHGDH,ASNS,SERINC5
REAC	Metabolism of carbohydrates	REAC:R-MMU-71387	1	0	250	250	10	8748	SLC37A2,B4GALT6,CHST11,BGN,HEXB,SDC1,CHPF,PGAM1,CSGALNACT1,PRELP
REAC	Metabolism of fat-soluble vitamins	REAC:R-MMU-6806667	1	0	44	250	2	8748	APOE,SDC1
REAC	Metabolism of folate and pterines	REAC:R-MMU-196757	1	0	17	250	2	8748	MTHFD1L,MTHFD2
REAC	Metabolism of lipids	REAC:R-MMU-556833	1	0	569	250	21	8748	LPCAT2,AKR1B8,PIK3R5,FABP5,CERS6,AGPAT4,INPP5D,HACD4,PI4K2B,SQLE,HEXB,UGCG,PTGS1,OSBPL3,PIP4K2A,CERK,MSMO1,CERS5,LPCAT1,HSD17B11,DEGS1
REAC	Metabolism of nitric oxide: NOS3 activation and regulation	REAC:R-MMU-202131	1	0	15	250	1	8748	CAV1
REAC	Metabolism of nucleotides	REAC:R-MMU-15869	1	0	92	250	1	8748	ENTPD1
REAC	Metabolism of porphyrins	REAC:R-MMU-189445	1	0	23	250	1	8748	HMOX1
REAC	Metabolism of proteins	REAC:R-MMU-392499	1	0	1571	250	38	8748	SPP1,TNC,CCNA2,GCNT1,CDH2,CD52,APOE,RENBP,TUBB6,B4GALT6,SKP2,CKAP4,TUBA1B,CTSH,ADAMTS12,RPL3,CCN1,EEF1A1,ST6GAL1,TRAPPC6A,LAMB1,MAN1C1,CUL7,IGF2,BMP4,GNG10,LTBP1,MAN2A1,RCN1,MAN1A,B3GLCT,PIGM,ST6GALNAC2,GALNT10,ADAMTS5,ERO1A,GNB1,UHRF2
REAC	Metabolism of steroid hormones	REAC:R-MMU-196071	1	0	33	250	2	8748	AKR1B8,HSD17B11
REAC	Metabolism of steroids	REAC:R-MMU-8957322	1	0	112	250	5	8748	AKR1B8,SQLE,OSBPL3,MSMO1,HSD17B11
REAC	Metabolism of vitamins and cofactors	REAC:R-MMU-196854	1	0	166	250	4	8748	MTHFD1L,APOE,MTHFD2,SDC1
REAC	Metabolism of water-soluble vitamins and cofactors	REAC:R-MMU-196849	1	0	108	250	2	8748	MTHFD1L,MTHFD2
REAC	Microtubule-dependent trafficking of connexons from Golgi to the plasma membrane	REAC:R-MMU-190840	1	0	16	250	2	8748	TUBB6,TUBA1B
REAC	Mitochondrial biogenesis	REAC:R-MMU-1592230	1	0	29	250	1	8748	GABPB1
REAC	Mitotic Anaphase	REAC:R-MMU-68882	1	0	210	250	2	8748	TUBB6,TUBA1B
REAC	Mitotic G1 phase and G1/S transition	REAC:R-MMU-453279	1	0	126	250	7	8748	CCNA2,DBF4,E2F1,CDK6,SKP2,MCM3,CDKN1C
REAC	Mitotic G2-G2/M phases	REAC:R-MMU-453274	1	0	176	250	5	8748	CCNA2,E2F1,TUBB6,TUBA1B,PHLDA1
REAC	MET activates PTK2 signaling	REAC:R-MMU-8874081	1	0	27	250	3	8748	COL5A2,COL5A1,LAMB1
REAC	Mitotic Metaphase and Anaphase	REAC:R-MMU-2555396	1	0	211	250	2	8748	TUBB6,TUBA1B
REAC	MAPK1/MAPK3 signaling	REAC:R-MMU-5684996	1	0	257	250	8	8748	APBB1IP,DUSP6,RGL1,SPRED1,IL17RD,RAP1B,FYN,PDGFRB
REAC	MAPK family signaling cascades	REAC:R-MMU-5683057	1	0	279	250	8	8748	APBB1IP,DUSP6,RGL1,SPRED1,IL17RD,RAP1B,FYN,PDGFRB
REAC	Interleukin-4 and Interleukin-13 signaling	REAC:R-MMU-6785807	1	0	11	250	1	8748	IL4RA
REAC	Intra-Golgi and retrograde Golgi-to-ER traffic	REAC:R-MMU-6811442	1	0	171	250	4	8748	RACGAP1,TUBB6,TUBA1B,CYTH3
REAC	Intra-Golgi traffic	REAC:R-MMU-6811438	1	0	32	250	1	8748	CYTH3
REAC	Intracellular signaling by second messengers	REAC:R-MMU-9006925	1	0	241	250	8	8748	VAV1,PDE1B,IL1RL1,ADCY7,PIP4K2A,CAMKK2,FYN,PDGFRB
REAC	Intraflagellar transport	REAC:R-MMU-5620924	1	0	53	250	2	8748	TUBB6,TUBA1B
REAC	Intrinsic Pathway for Apoptosis	REAC:R-MMU-109606	1	0	39	250	5	8748	CASP3,CASP8,APAF1,BMF,YWHAZ
REAC	Invadopodia formation	REAC:R-MMU-8941237	1	0	4	250	1	8748	ADAM12
REAC	Inwardly rectifying K+ channels	REAC:R-MMU-1296065	1	0	33	250	2	8748	GNG10,GNB1
REAC	Ion channel transport	REAC:R-MMU-983712	1	0	166	250	4	8748	ATP8B4,ATP10A,ATP8B1,ATP2B4
REAC	Ion homeostasis	REAC:R-MMU-5578775	1	0	50	250	1	8748	ATP2B4
REAC	Ion transport by P-type ATPases	REAC:R-MMU-936837	1	0	51	250	4	8748	ATP8B4,ATP10A,ATP8B1,ATP2B4
REAC	Iron uptake and transport	REAC:R-MMU-917937	1	0	54	250	1	8748	HMOX1
REAC	KSRP (KHSRP) binds and destabilizes mRNA	REAC:R-MMU-450604	1	0	14	250	1	8748	YWHAZ
REAC	Keratan sulfate biosynthesis	REAC:R-MMU-2022854	1	0	27	250	2	8748	B4GALT6,PRELP
REAC	Keratan sulfate degradation	REAC:R-MMU-2022857	1	0	13	250	2	8748	HEXB,PRELP
REAC	Keratan sulfate/keratin metabolism	REAC:R-MMU-1638074	1	0	33	250	3	8748	B4GALT6,HEXB,PRELP
REAC	Kinesins	REAC:R-MMU-983189	1	0	50	250	3	8748	RACGAP1,TUBB6,TUBA1B
REAC	L13a-mediated translational silencing of Ceruloplasmin expression	REAC:R-MMU-156827	1	0	108	250	1	8748	RPL3
REAC	L1CAM interactions	REAC:R-MMU-373760	1	0	64	250	5	8748	EZR,TUBB6,TUBA1B,MSN,DPYSL2
REAC	LDL clearance	REAC:R-MMU-8964038	1	0	17	250	1	8748	SOAT1
REAC	LGI-ADAM interactions	REAC:R-MMU-5682910	1	0	13	250	1	8748	ADAM11
REAC	Ligand-receptor interactions	REAC:R-MMU-5632681	1	0	7	250	1	8748	GAS1
REAC	Localization of the PINCH-ILK-PARVIN complex to focal adhesions	REAC:R-MMU-446343	1	0	4	250	1	8748	PARVA
REAC	Lysosphingolipid and LPA receptors	REAC:R-MMU-419408	1	0	8	250	1	8748	LPAR1
REAC	M Phase	REAC:R-MMU-68886	1	0	373	250	4	8748	TUBB6,SMC2,TUBA1B,SMC4
REAC	MAP kinase activation	REAC:R-MMU-450294	1	0	57	250	1	8748	DUSP6
REAC	MAP2K and MAPK activation	REAC:R-MMU-5674135	1	0	37	250	3	8748	APBB1IP,IL17RD,RAP1B
REAC	MAPK targets/ Nuclear events mediated by MAP kinases	REAC:R-MMU-450282	1	0	27	250	1	8748	DUSP6
REAC	Phosphorylation of CD3 and TCR zeta chains	REAC:R-MMU-202427	1	0	16	250	1	8748	PTPRC
REAC	Mitotic Prometaphase	REAC:R-MMU-68877	1	0	179	250	4	8748	TUBB6,SMC2,TUBA1B,SMC4
REAC	Muscle contraction	REAC:R-MMU-397014	1	0	157	250	7	8748	TNNT2,KCNE1L,VIM,TPM4,SCN7A,CALD1,ATP2B4
REAC	O-glycosylation of TSR domain-containing proteins	REAC:R-MMU-5173214	1	0	34	250	3	8748	ADAMTS12,B3GLCT,ADAMTS5
REAC	O-linked glycosylation	REAC:R-MMU-5173105	1	0	95	250	8	8748	GCNT1,B4GALT6,ADAMTS12,ST6GAL1,B3GLCT,ST6GALNAC2,GALNT10,ADAMTS5
REAC	O-linked glycosylation of mucins	REAC:R-MMU-913709	1	0	52	250	5	8748	GCNT1,B4GALT6,ST6GAL1,ST6GALNAC2,GALNT10
REAC	Olfactory Signaling Pathway	REAC:R-MMU-381753	1	0	388	250	1	8748	GNB1
REAC	Oncogene Induced Senescence	REAC:R-MMU-2559585	1	0	16	250	2	8748	CDK6,ETS1
REAC	Opioid Signalling	REAC:R-MMU-111885	1	0	69	250	5	8748	PDE1B,ADCY7,GNG10,CAMKK2,GNB1
REAC	Orc1 removal from chromatin	REAC:R-MMU-68949	1	0	70	250	3	8748	CCNA2,SKP2,MCM3
REAC	Organelle biogenesis and maintenance	REAC:R-MMU-1852241	1	0	215	250	4	8748	TUBB6,TUBA1B,PKD2,GABPB1
REAC	Other semaphorin interactions	REAC:R-MMU-416700	1	0	13	250	1	8748	PTPRC
REAC	Oxidative Stress Induced Senescence	REAC:R-MMU-2559580	1	0	114	250	1	8748	CDK6
REAC	PCP/CE pathway	REAC:R-MMU-4086400	1	0	87	250	1	8748	FZD1
REAC	PECAM1 interactions	REAC:R-MMU-210990	1	0	12	250	2	8748	INPP5D,FYN
REAC	PI Metabolism	REAC:R-MMU-1483255	1	0	68	250	4	8748	PIK3R5,INPP5D,PI4K2B,PIP4K2A
REAC	PI5P Regulates TP53 Acetylation	REAC:R-MMU-6811555	1	0	9	250	1	8748	PIP4K2A
REAC	PI5P, PP2A and IER3 Regulate PI3K/AKT Signaling	REAC:R-MMU-6811558	1	0	90	250	5	8748	VAV1,IL1RL1,PIP4K2A,FYN,PDGFRB
REAC	PIP3 activates AKT signaling	REAC:R-MMU-1257604	1	0	217	250	5	8748	VAV1,IL1RL1,PIP4K2A,FYN,PDGFRB
REAC	PKA activation	REAC:R-MMU-163615	1	0	15	250	1	8748	ADCY7
REAC	PKA-mediated phosphorylation of CREB	REAC:R-MMU-111931	1	0	15	250	1	8748	ADCY7
REAC	PLC beta mediated events	REAC:R-MMU-112043	1	0	33	250	3	8748	PDE1B,ADCY7,CAMKK2
REAC	PTK6 Regulates RTKs and Their Effectors AKT1 and DOK1	REAC:R-MMU-8849469	1	0	10	250	1	8748	DOK1
REAC	Peptide hormone metabolism	REAC:R-MMU-2980736	1	0	58	250	1	8748	ERO1A
REAC	Peptide ligand-binding receptors	REAC:R-MMU-375276	1	0	184	250	5	8748	C3AR1,C5AR1,APLNR,ANXA1,EDN1
REAC	Phase 0 - rapid depolarisation	REAC:R-MMU-5576892	1	0	30	250	1	8748	SCN7A
REAC	Phase 2 - plateau phase	REAC:R-MMU-5576893	1	0	11	250	1	8748	KCNE1L
REAC	Phase 3 - rapid repolarisation	REAC:R-MMU-5576890	1	0	4	250	1	8748	KCNE1L
REAC	Phase I - Functionalization of compounds	REAC:R-MMU-211945	1	0	114	250	1	8748	PTGS1
REAC	Phosphate bond hydrolysis by NTPDase proteins	REAC:R-MMU-8850843	1	0	9	250	1	8748	ENTPD1
REAC	Nucleotide-binding domain, leucine rich repeat containing receptor (NLR) signaling pathways	REAC:R-MMU-168643	1	0	45	250	1	8748	CASP8
REAC	Mitotic Prophase	REAC:R-MMU-68875	1	0	116	250	2	8748	SMC2,SMC4
REAC	Nucleotide catabolism	REAC:R-MMU-8956319	1	0	35	250	1	8748	ENTPD1
REAC	Nuclear Envelope (NE) Reassembly	REAC:R-MMU-2995410	1	0	60	250	2	8748	TUBB6,TUBA1B
REAC	MyD88 cascade initiated on plasma membrane	REAC:R-MMU-975871	1	0	68	250	1	8748	DUSP6
REAC	MyD88 dependent cascade initiated on endosome	REAC:R-MMU-975155	1	0	73	250	2	8748	CD14,DUSP6
REAC	MyD88-independent TLR4 cascade	REAC:R-MMU-166166	1	0	87	250	3	8748	CD14,CASP8,DUSP6
REAC	MyD88:MAL(TIRAP) cascade initiated on plasma membrane	REAC:R-MMU-166058	1	0	68	250	1	8748	DUSP6
REAC	Myogenesis	REAC:R-MMU-525793	1	0	23	250	1	8748	CDH2
REAC	N-Glycan antennae elongation	REAC:R-MMU-975577	1	0	15	250	2	8748	B4GALT6,ST6GAL1
REAC	N-glycan antennae elongation in the medial/trans-Golgi	REAC:R-MMU-975576	1	0	23	250	3	8748	B4GALT6,ST6GAL1,MAN2A1
REAC	N-glycan trimming and elongation in the cis-Golgi	REAC:R-MMU-964739	1	0	5	250	2	8748	MAN1C1,MAN1A
REAC	NADE modulates death signalling	REAC:R-MMU-205025	1	0	6	250	1	8748	CASP3
REAC	NOD1/2 Signaling Pathway	REAC:R-MMU-168638	1	0	33	250	1	8748	CASP8
REAC	NOSTRIN mediated eNOS trafficking	REAC:R-MMU-203641	1	0	4	250	1	8748	CAV1
REAC	NOTCH4 Activation and Transmission of Signal to the Nucleus	REAC:R-MMU-9013700	1	0	2	250	1	8748	YWHAZ
REAC	NRAGE signals death through JNK	REAC:R-MMU-193648	1	0	47	250	1	8748	VAV1
REAC	NTRK2 activates RAC1	REAC:R-MMU-9032759	1	0	4	250	1	8748	FYN
REAC	Nectin/Necl trans heterodimerization	REAC:R-MMU-420597	1	0	7	250	2	8748	NECTIN1,NECTIN3
REAC	Neddylation	REAC:R-MMU-8951664	1	0	216	250	2	8748	SKP2,CUL7
REAC	Negative regulation of MAPK pathway	REAC:R-MMU-5675221	1	0	43	250	1	8748	DUSP6
REAC	Negative regulation of the PI3K/AKT network	REAC:R-MMU-199418	1	0	97	250	5	8748	VAV1,IL1RL1,PIP4K2A,FYN,PDGFRB
REAC	Nephrin family interactions	REAC:R-MMU-373753	1	0	9	250	2	8748	KIRREL,FYN
REAC	Netrin-1 signaling	REAC:R-MMU-373752	1	0	23	250	2	8748	EZR,FYN
REAC	Neuronal System	REAC:R-MMU-112316	1	0	306	250	7	8748	SLC38A1,ADCY7,CACNB3,GNG10,GJC1,CAMKK2,GNB1
REAC	Neurotransmitter receptors and postsynaptic signal transmission	REAC:R-MMU-112314	1	0	130	250	4	8748	ADCY7,GNG10,CAMKK2,GNB1
REAC	Neurotransmitter uptake and metabolism In glial cells	REAC:R-MMU-112313	1	0	4	250	1	8748	SLC38A1
REAC	Nitric oxide stimulates guanylate cyclase	REAC:R-MMU-392154	1	0	13	250	2	8748	PDE1B,PDE5A
REAC	Nonsense Mediated Decay (NMD) enhanced by the Exon Junction Complex (EJC)	REAC:R-MMU-975957	1	0	110	250	1	8748	RPL3
REAC	Nonsense Mediated Decay (NMD) independent of the Exon Junction Complex (EJC)	REAC:R-MMU-975956	1	0	91	250	1	8748	RPL3
REAC	Nonsense-Mediated Decay (NMD)	REAC:R-MMU-927802	1	0	110	250	1	8748	RPL3
REAC	Nuclear Events (kinase and transcription factor activation)	REAC:R-MMU-198725	1	0	27	250	1	8748	DUSP6
REAC	Reproduction	REAC:R-MMU-1474165	1	0	22	250	1	8748	CD9
REAC	Sema3A PAK dependent Axon repulsion	REAC:R-MMU-399954	1	0	14	250	2	8748	LIMK1,FYN
REAC	Response to elevated platelet cytosolic Ca2+	REAC:R-MMU-76005	1	0	113	250	9	8748	LHFPL2,PLEK,SPARC,TAGLN2,TOR4A,ENDOD1,IGF2,CD9,ACTN4
REAC	Transport of inorganic cations/anions and amino acids/oligopeptides	REAC:R-MMU-425393	1	0	95	250	2	8748	SLC38A1,SLC7A5
REAC	Transport of small molecules	REAC:R-MMU-382551	1	0	636	250	13	8748	ATP8B4,HMOX1,SLC38A1,SOAT1,EMB,SLC7A5,APOE,APOBR,ATP10A,GNG10,ATP8B1,ATP2B4,GNB1
REAC	Transport to the Golgi and subsequent modification	REAC:R-MMU-948021	1	0	167	250	8	8748	TUBB6,B4GALT6,TUBA1B,ST6GAL1,TRAPPC6A,MAN1C1,MAN2A1,MAN1A
REAC	Triglyceride catabolism	REAC:R-MMU-163560	1	0	11	250	1	8748	FABP5
REAC	Triglyceride metabolism	REAC:R-MMU-8979227	1	0	21	250	1	8748	FABP5
REAC	Tryptophan catabolism	REAC:R-MMU-71240	1	0	9	250	1	8748	SLC7A5
REAC	Ub-specific processing proteases	REAC:R-MMU-5689880	1	0	177	250	2	8748	CCNA2,SKP2
REAC	VEGFA-VEGFR2 Pathway	REAC:R-MMU-4420097	1	0	91	250	5	8748	VAV1,CYBB,CYBA,FYN,CAV1
REAC	VEGFR2 mediated vascular permeability	REAC:R-MMU-5218920	1	0	29	250	2	8748	VAV1,CAV1
REAC	VLDL clearance	REAC:R-MMU-8964046	1	0	5	250	1	8748	APOBR
REAC	Vasopressin regulates renal water homeostasis via Aquaporins	REAC:R-MMU-432040	1	0	31	250	2	8748	GNG10,GNB1
REAC	Vesicle-mediated transport	REAC:R-MMU-5653656	1	0	651	250	13	8748	MSR1,APOE,RACGAP1,TUBB6,SPARC,TUBA1B,TRAPPC6A,ARPC5,GJC1,DENND2A,RIN2,TJP1,CYTH3
REAC	Visual phototransduction	REAC:R-MMU-2187338	1	0	85	250	4	8748	RDH12,APOE,SDC1,GNB1
REAC	VxPx cargo-targeting to cilium	REAC:R-MMU-5620916	1	0	19	250	1	8748	PKD2
REAC	eNOS activation	REAC:R-MMU-203615	1	0	12	250	1	8748	CAV1
REAC	p130Cas linkage to MAPK signaling for integrins	REAC:R-MMU-372708	1	0	14	250	2	8748	APBB1IP,RAP1B
REAC	p53-Dependent G1 DNA Damage Response	REAC:R-MMU-69563	1	0	65	250	2	8748	CCNA2,CDKN1C
REAC	p53-Dependent G1/S DNA damage checkpoint	REAC:R-MMU-69580	1	0	65	250	2	8748	CCNA2,CDKN1C
REAC	p75 NTR receptor-mediated signalling	REAC:R-MMU-193704	1	0	79	250	2	8748	VAV1,CASP3
REAC	rRNA processing	REAC:R-MMU-72312	1	0	167	250	1	8748	RPL3
REAC	rRNA processing in the nucleus and cytosol	REAC:R-MMU-8868773	1	0	167	250	1	8748	RPL3
REAC	REACTOME root term	REAC:0000000	1	0	8748	250	250	8748	SPP1,MT3,TNC,MT2,ADAM12,MSR1,CD300C2,LILR4B,ATP8B4,C3AR1,CLEC7A,CD300LB,CSF3R,LOX,LILRB4A,CCNA2,SLC37A2,HMOX1,FYB,PRC1,LPCAT2,AKR1B8,SLC38A1,TNNT2,VAV1,TNFRSF11A,GCNT1,EZR,TLR7,DBF4,SOAT1,MTHFD1L,EMB,PDPN,IL10RA,LHFPL2,C5AR1,HMGB2,PIK3R5,CDH2,E2F1,FCER1G,COL28A1,SLC7A5,PSAT1,FABP5,LYZ2,MMP19,DDC,PHGDH,LAT2,KCNE1L,FBLIM1,CD48,CDK6,ASNS,CASP3,PLEK,CD52,PDE1B,RDH12,COL8A1,ATAD2,APOE,RACGAP1,CYBB,VIM…
REAC	cGMP effects	REAC:R-MMU-418457	1	0	10	250	2	8748	PDE1B,PDE5A
REAC	Transport of connexons to the plasma membrane	REAC:R-MMU-190872	1	0	17	250	2	8748	TUBB6,TUBA1B
REAC	Resolution of Sister Chromatid Cohesion	REAC:R-MMU-2500257	1	0	113	250	2	8748	TUBB6,TUBA1B
REAC	Transport of bile salts and organic acids, metal ions and amine compounds	REAC:R-MMU-425366	1	0	73	250	1	8748	EMB
REAC	Transmission across Chemical Synapses	REAC:R-MMU-112315	1	0	190	250	6	8748	SLC38A1,ADCY7,CACNB3,GNG10,CAMKK2,GNB1
REAC	Signaling by FGFR	REAC:R-MMU-190236	1	0	77	250	1	8748	SPRED1
REAC	Signaling by FGFR1	REAC:R-MMU-5654736	1	0	46	250	1	8748	SPRED1
REAC	Signaling by GPCR	REAC:R-MMU-372790	1	0	570	250	15	8748	C3AR1,VAV1,C5AR1,PIK3R5,PDE1B,APLNR,ANXA1,GPSM3,GPSM2,ADCY7,EDN1,GNG10,LPAR1,CAMKK2,GNB1
REAC	Signaling by Hedgehog	REAC:R-MMU-5358351	1	0	135	250	4	8748	TUBB6,TUBA1B,ADCY7,GAS1
REAC	Signaling by Hippo	REAC:R-MMU-2028269	1	0	20	250	2	8748	CASP3,TJP1
REAC	Signaling by Interleukins	REAC:R-MMU-449147	1	0	253	250	12	8748	CSF3R,VAV1,IL10RA,CASP3,IL1RL1,SYK,INPP5D,IL4RA,SDC1,DUSP6,YWHAZ,FYN
REAC	Signaling by MET	REAC:R-MMU-6806834	1	0	73	250	4	8748	COL5A2,COL5A1,LAMB1,RAP1B
REAC	Signaling by NOTCH	REAC:R-MMU-157118	1	0	40	250	1	8748	YWHAZ
REAC	Signaling by NOTCH4	REAC:R-MMU-9013694	1	0	3	250	1	8748	YWHAZ
REAC	Signaling by NTRK1 (TRKA)	REAC:R-MMU-187037	1	0	62	250	1	8748	DUSP6
REAC	Signaling by NTRK2 (TRKB)	REAC:R-MMU-9006115	1	0	9	250	1	8748	FYN
REAC	Signaling by NTRKs	REAC:R-MMU-166520	1	0	74	250	2	8748	DUSP6,FYN
REAC	Signaling by Non-Receptor Tyrosine Kinases	REAC:R-MMU-9006927	1	0	45	250	1	8748	DOK1
REAC	Signaling by Nuclear Receptors	REAC:R-MMU-9006931	1	0	238	250	5	8748	FABP5,GNG10,TLE3,CAV1,GNB1
REAC	Signaling by PTK6	REAC:R-MMU-8848021	1	0	45	250	1	8748	DOK1
REAC	Signaling by Receptor Tyrosine Kinases	REAC:R-MMU-9006934	1	0	385	250	18	8748	SPP1,VAV1,CYBB,COL5A2,CYBA,COL5A1,COL4A1,DUSP6,LAMB1,COL4A5,IGF2,COL4A2,SPRED1,PTPN12,RAP1B,FYN,CAV1,PDGFRB
REAC	Signaling by Retinoic Acid	REAC:R-MMU-5362517	1	0	41	250	1	8748	FABP5
REAC	Signaling by Rho GTPases	REAC:R-MMU-194315	1	0	625	250	25	8748	PRC1,VAV1,RACGAP1,CYBB,VIM,ARHGAP45,TUBB6,CYBA,SOWAHC,CKAP4,TUBA1B,ARHGAP25,VANGL2,PDE5A,ARHGDIB,ARPC1B,TPM4,PLEKHG1,LIMK1,ARPC5,PKN3,FARP1,YWHAZ,MCAM,CAV1
REAC	Signaling by Rho GTPases, Miro GTPases and RHOBTB3	REAC:R-MMU-9716542	1	0	640	250	25	8748	PRC1,VAV1,RACGAP1,CYBB,VIM,ARHGAP45,TUBB6,CYBA,SOWAHC,CKAP4,TUBA1B,ARHGAP25,VANGL2,PDE5A,ARHGDIB,ARPC1B,TPM4,PLEKHG1,LIMK1,ARPC5,PKN3,FARP1,YWHAZ,MCAM,CAV1
REAC	Signaling by SCF-KIT	REAC:R-MMU-1433557	1	0	36	250	2	8748	VAV1,FYN
REAC	Signaling by TGF-beta Receptor Complex	REAC:R-MMU-170834	1	0	53	250	1	8748	SKIL
REAC	Signaling by TGFB family members	REAC:R-MMU-9006936	1	0	80	250	1	8748	SKIL
REAC	Signaling by Type 1 Insulin-like Growth Factor 1 Receptor (IGF1R)	REAC:R-MMU-2404192	1	0	41	250	1	8748	IGF2
REAC	Signaling by VEGF	REAC:R-MMU-194138	1	0	98	250	5	8748	VAV1,CYBB,CYBA,FYN,CAV1
REAC	Signaling by WNT	REAC:R-MMU-195721	1	0	227	250	8	8748	SOX4,GNG10,FZD1,SOX17,TLE3,YWHAZ,CAV1,GNB1
REAC	Signaling by the B Cell Receptor (BCR)	REAC:R-MMU-983705	1	0	204	250	2	8748	VAV1,SYK
REAC	Smooth Muscle Contraction	REAC:R-MMU-445355	1	0	28	250	2	8748	TPM4,CALD1
REAC	Signaling by Erythropoietin	REAC:R-MMU-9006335	1	0	17	250	2	8748	VAV1,PIK3R5
REAC	Signaling by ERBB2	REAC:R-MMU-1227986	1	0	41	250	2	8748	PTPN12,FYN
REAC	Signaling by EGFR	REAC:R-MMU-177929	1	0	46	250	1	8748	PTPN12
REAC	Signaling by CSF3 (G-CSF)	REAC:R-MMU-9674555	1	0	24	250	2	8748	CSF3R,SYK
REAC	Retinoid metabolism and transport	REAC:R-MMU-975634	1	0	40	250	2	8748	APOE,SDC1
REAC	Role of LAT2/NTAL/LAB on calcium mobilization	REAC:R-MMU-2730905	1	0	122	250	3	8748	FCER1G,LAT2,SYK
REAC	Role of phospholipids in phagocytosis	REAC:R-MMU-2029485	1	0	129	250	1	8748	SYK
REAC	S Phase	REAC:R-MMU-69242	1	0	139	250	4	8748	CCNA2,SKP2,MCM3,CDKN1C
REAC	SCF(Skp2)-mediated degradation of p27/p21	REAC:R-MMU-187577	1	0	61	250	3	8748	CCNA2,SKP2,CDKN1C
REAC	SEMA3A-Plexin repulsion signaling by inhibiting Integrin adhesion	REAC:R-MMU-399955	1	0	10	250	1	8748	FYN
REAC	SHC-related events triggered by IGF1R	REAC:R-MMU-2428933	1	0	5	250	1	8748	IGF2
REAC	SHC1 events in ERBB2 signaling	REAC:R-MMU-1250196	1	0	11	250	1	8748	PTPN12
REAC	SLC-mediated transmembrane transport	REAC:R-MMU-425407	1	0	218	250	3	8748	SLC38A1,EMB,SLC7A5
REAC	SMAC, XIAP-regulated apoptotic response	REAC:R-MMU-111469	1	0	5	250	1	8748	CASP3
REAC	SRP-dependent cotranslational protein targeting to membrane	REAC:R-MMU-1799339	1	0	89	250	1	8748	RPL3
REAC	SUMO E3 ligases SUMOylate target proteins	REAC:R-MMU-3108232	1	0	149	250	1	8748	UHRF2
REAC	SUMOylation	REAC:R-MMU-2990846	1	0	154	250	1	8748	UHRF2
REAC	Sphingolipid de novo biosynthesis	REAC:R-MMU-1660661	1	0	45	250	3	8748	CERS6,CERS5,DEGS1
REAC	SUMOylation of transcription cofactors	REAC:R-MMU-3899300	1	0	34	250	1	8748	UHRF2
REAC	Scavenging by Class H Receptors	REAC:R-MMU-3000497	1	0	3	250	1	8748	SPARC
REAC	Sealing of the nuclear envelope (NE) by ESCRT-III	REAC:R-MMU-9668328	1	0	27	250	2	8748	TUBB6,TUBA1B
REAC	Selective autophagy	REAC:R-MMU-9663891	1	0	61	250	3	8748	VIM,TUBB6,TUBA1B
REAC	Interleukin-33 signaling	REAC:R-MMU-9014843	1	0	3	250	1	8748	IL1RL1
REAC	Semaphorin interactions	REAC:R-MMU-373755	1	0	47	250	5	8748	PTPRC,DPYSL3,LIMK1,DPYSL2,FYN
REAC	Senescence-Associated Secretory Phenotype (SASP)	REAC:R-MMU-2559582	1	0	108	250	3	8748	CCNA2,CDK6,CDKN1C
REAC	Sensory Perception	REAC:R-MMU-9709957	1	0	472	250	4	8748	RDH12,APOE,SDC1,GNB1
REAC	Separation of Sister Chromatids	REAC:R-MMU-2467813	1	0	177	250	2	8748	TUBB6,TUBA1B
REAC	Serotonin and melatonin biosynthesis	REAC:R-MMU-209931	1	0	4	250	1	8748	DDC
REAC	Sialic acid metabolism	REAC:R-MMU-4085001	1	0	30	250	2	8748	ST6GAL1,ST6GALNAC2
REAC	Signal Transduction	REAC:R-MMU-162582	1	0	2097	250	70	8748	SPP1,C3AR1,PRC1,VAV1,C5AR1,PIK3R5,FABP5,CASP3,PDE1B,RACGAP1,CYBB,VIM,IL1RL1,ARHGAP45,COL5A2,SYK,TUBB6,CYBA,DOK1,APBB1IP,APLNR,SOWAHC,CKAP4,ANXA1,CASP8,SOX4,TUBA1B,GPSM3,ARHGAP25,GPSM2,ADCY7,EDN1,COL5A1,VANGL2,COL4A1,SKIL,PDE5A,DUSP6,ARHGDIB,ARPC1B,TPM4,PIP4K2A,PLEKHG1,LAMB1,COL4A5,IGF2,LIMK1,GNG10,RGL1,ARPC5,COL4A2,PKN3,SPRED1,FARP1,LPAR1,FZD1,SOX17,CAMKK2,TLE3,IL17RD,TJP1,PTPN12,GAS1,RAP1B,YWHAZ…
REAC	Signal amplification	REAC:R-MMU-392518	1	0	33	250	2	8748	GNG10,GNB1
REAC	Signal regulatory protein family interactions	REAC:R-MMU-391160	1	0	13	250	3	8748	FYB,SIRPA,SKAP2
REAC	Scavenging by Class A Receptors	REAC:R-MMU-3000480	1	0	9	250	2	8748	MSR1,APOE
REAC	Transmission across Electrical Synapses	REAC:R-MMU-112307	1	0	5	250	1	8748	GJC1
REAC	Sphingolipid metabolism	REAC:R-MMU-428157	1	0	84	250	6	8748	CERS6,HEXB,UGCG,CERK,CERS5,DEGS1
REAC	Surfactant metabolism	REAC:R-MMU-5683826	1	0	19	250	2	8748	CKAP4,CTSH
REAC	Telomere Extension By Telomerase	REAC:R-MMU-171319	1	0	20	250	1	8748	CCNA2
REAC	Telomere Maintenance	REAC:R-MMU-157579	1	0	97	250	1	8748	CCNA2
REAC	Termination of O-glycan biosynthesis	REAC:R-MMU-977068	1	0	15	250	2	8748	ST6GAL1,ST6GALNAC2
REAC	The canonical retinoid cycle in rods (twilight vision)	REAC:R-MMU-2453902	1	0	18	250	1	8748	RDH12
REAC	The phototransduction cascade	REAC:R-MMU-2514856	1	0	29	250	1	8748	GNB1
REAC	The role of GTSE1 in G2/M progression after G2 checkpoint	REAC:R-MMU-8852276	1	0	75	250	2	8748	TUBB6,TUBA1B
REAC	Thrombin signalling through proteinase activated receptors (PARs)	REAC:R-MMU-456926	1	0	32	250	2	8748	GNG10,GNB1
REAC	Thromboxane signalling through TP receptor	REAC:R-MMU-428930	1	0	24	250	2	8748	GNG10,GNB1
REAC	Toll Like Receptor 10 (TLR10) Cascade	REAC:R-MMU-168142	1	0	68	250	1	8748	DUSP6
REAC	Toll Like Receptor 2 (TLR2) Cascade	REAC:R-MMU-181438	1	0	68	250	1	8748	DUSP6
REAC	Toll Like Receptor 3 (TLR3) Cascade	REAC:R-MMU-168164	1	0	69	250	1	8748	DUSP6
REAC	Toll Like Receptor 4 (TLR4) Cascade	REAC:R-MMU-166016	1	0	97	250	3	8748	CD14,CASP8,DUSP6
REAC	Toll Like Receptor 5 (TLR5) Cascade	REAC:R-MMU-168176	1	0	68	250	1	8748	DUSP6
REAC	Toll Like Receptor 7/8 (TLR7/8) Cascade	REAC:R-MMU-168181	1	0	74	250	3	8748	TLR7,CD14,DUSP6
REAC	Toll Like Receptor 9 (TLR9) Cascade	REAC:R-MMU-168138	1	0	78	250	2	8748	CD14,DUSP6
REAC	Toll Like Receptor TLR1:TLR2 Cascade	REAC:R-MMU-168179	1	0	68	250	1	8748	DUSP6
REAC	Toll Like Receptor TLR6:TLR2 Cascade	REAC:R-MMU-168188	1	0	68	250	1	8748	DUSP6
REAC	Toll-like Receptor Cascades	REAC:R-MMU-168898	1	0	123	250	4	8748	TLR7,CD14,CASP8,DUSP6
REAC	Trafficking and processing of endosomal TLR	REAC:R-MMU-1679131	1	0	11	250	1	8748	TLR7
REAC	Transcriptional Regulation by TP53	REAC:R-MMU-3700989	1	0	273	250	4	8748	CCNA2,PIP4K2A,CDKN1C,YWHAZ
REAC	Transcriptional activation of mitochondrial biogenesis	REAC:R-MMU-2151201	1	0	11	250	1	8748	GABPB1
REAC	Transcriptional activity of SMAD2/SMAD3:SMAD4 heterotrimer	REAC:R-MMU-2173793	1	0	33	250	1	8748	SKIL
REAC	Transcriptional regulation by RUNX1	REAC:R-MMU-8878171	1	0	198	250	2	8748	CDK6,LMO1
REAC	Transcriptional regulation by RUNX2	REAC:R-MMU-8878166	1	0	63	250	1	8748	SKP2
REAC	Transcriptional regulation by the AP-2 (TFAP2) family of transcription factors	REAC:R-MMU-8864260	1	0	20	250	1	8748	ATAD2
REAC	Transfer of LPS from LBP carrier to CD14	REAC:R-MMU-166020	1	0	2	250	1	8748	CD14
REAC	Translation	REAC:R-MMU-72766	1	0	217	250	2	8748	RPL3,EEF1A1
REAC	TRIF-mediated programmed cell death	REAC:R-MMU-2562578	1	0	8	250	2	8748	CD14,CASP8
REAC	TRIF(TICAM1)-mediated TLR4 signaling	REAC:R-MMU-937061	1	0	87	250	3	8748	CD14,CASP8,DUSP6
REAC	TRAIL signaling	REAC:R-MMU-75158	1	0	5	250	1	8748	CASP8
REAC	TRAF6-mediated induction of TAK1 complex within TLR4 complex	REAC:R-MMU-937072	1	0	16	250	1	8748	CD14
REAC	Switching of origins to a post-replicative state	REAC:R-MMU-69052	1	0	89	250	3	8748	CCNA2,SKP2,MCM3
REAC	Syndecan interactions	REAC:R-MMU-3000170	1	0	14	250	1	8748	SDC1
REAC	Synthesis of DNA	REAC:R-MMU-69239	1	0	111	250	3	8748	CCNA2,SKP2,MCM3
REAC	Synthesis of IP3 and IP4 in the cytosol	REAC:R-MMU-1855204	1	0	27	250	1	8748	INPP5D
REAC	Synthesis of PA	REAC:R-MMU-1483166	1	0	33	250	2	8748	AGPAT4,LPCAT1
REAC	Synthesis of PC	REAC:R-MMU-1483191	1	0	23	250	1	8748	LPCAT1
REAC	Synthesis of PIPs at the ER membrane	REAC:R-MMU-1483248	1	0	4	250	1	8748	PI4K2B
REAC	Synthesis of PIPs at the Golgi membrane	REAC:R-MMU-1660514	1	0	14	250	1	8748	PI4K2B
REAC	Synthesis of PIPs at the early endosome membrane	REAC:R-MMU-1660516	1	0	13	250	1	8748	PI4K2B
REAC	Synthesis of PIPs at the plasma membrane	REAC:R-MMU-1660499	1	0	43	250	4	8748	PIK3R5,INPP5D,PI4K2B,PIP4K2A
REAC	Synthesis of PIPs in the nucleus	REAC:R-MMU-8847453	1	0	4	250	1	8748	PIP4K2A
REAC	Synthesis of Prostaglandins (PG) and Thromboxanes (TX)	REAC:R-MMU-2162123	1	0	11	250	1	8748	PTGS1
REAC	Synthesis of UDP-N-acetyl-glucosamine	REAC:R-MMU-446210	1	0	7	250	1	8748	RENBP
REAC	Striated Muscle Contraction	REAC:R-MMU-390522	1	0	32	250	3	8748	TNNT2,VIM,TPM4
REAC	Synthesis of bile acids and bile salts	REAC:R-MMU-192105	1	0	31	250	1	8748	OSBPL3
REAC	Synthesis of substrates in N-glycan biosythesis	REAC:R-MMU-446219	1	0	58	250	3	8748	RENBP,ST6GAL1,ST6GALNAC2
REAC	Synthesis of very long-chain fatty acyl-CoAs	REAC:R-MMU-75876	1	0	21	250	1	8748	HACD4
REAC	TCF dependent signaling in response to WNT	REAC:R-MMU-201681	1	0	148	250	6	8748	SOX4,FZD1,SOX17,TLE3,YWHAZ,CAV1
REAC	TCR signaling	REAC:R-MMU-202403	1	0	105	250	3	8748	FYB,PTPRC,INPP5D
REAC	TFAP2 (AP-2) family regulates transcription of growth factors and their receptors	REAC:R-MMU-8866910	1	0	3	250	1	8748	ATAD2
REAC	TNF receptor superfamily (TNFSF) members mediating non-canonical NF-kB pathway	REAC:R-MMU-5676594	1	0	17	250	1	8748	TNFRSF11A
REAC	TNF signaling	REAC:R-MMU-75893	1	0	40	250	1	8748	CASP8
REAC	TNFR2 non-canonical NF-kB pathway	REAC:R-MMU-5668541	1	0	93	250	2	8748	TNFRSF11A,TNFRSF1B
REAC	TNFs bind their physiological receptors	REAC:R-MMU-5669034	1	0	22	250	1	8748	TNFRSF1B
REAC	TP53 Regulates Metabolic Genes	REAC:R-MMU-5628897	1	0	70	250	1	8748	YWHAZ
REAC	TP53 Regulates Transcription of Cell Cycle Genes	REAC:R-MMU-6791312	1	0	34	250	2	8748	CCNA2,CDKN1C
REAC	TP53 Regulates Transcription of Genes Involved in G1 Cell Cycle Arrest	REAC:R-MMU-6804116	1	0	10	250	2	8748	CCNA2,CDKN1C
REAC	TRAF6 mediated induction of NFkB and MAP kinases upon TLR7/8 or 9 activation	REAC:R-MMU-975138	1	0	72	250	2	8748	CD14,DUSP6
REAC	Synthesis of glycosylphosphatidylinositol (GPI)	REAC:R-MMU-162710	1	0	16	250	1	8748	PIGM
REAC	Interleukin-3, Interleukin-5 and GM-CSF signaling	REAC:R-MMU-512988	1	0	40	250	5	8748	VAV1,SYK,INPP5D,YWHAZ,FYN
REAC	IKK complex recruitment mediated by RIP1	REAC:R-MMU-937041	1	0	20	250	1	8748	CD14
REAC	Interleukin-2 family signaling	REAC:R-MMU-451927	1	0	33	250	2	8748	SYK,INPP5D
REAC	A tetrasaccharide linker sequence is required for GAG synthesis	REAC:R-MMU-1971475	1	0	22	250	2	8748	BGN,SDC1
REAC	ADP signalling through P2Y purinoceptor 1	REAC:R-MMU-418592	1	0	25	250	2	8748	GNG10,GNB1
REAC	ADP signalling through P2Y purinoceptor 12	REAC:R-MMU-392170	1	0	22	250	2	8748	GNG10,GNB1
REAC	APC/C-mediated degradation of cell cycle proteins	REAC:R-MMU-174143	1	0	84	250	2	8748	CCNA2,SKP2
REAC	APC/C:Cdc20 mediated degradation of mitotic proteins	REAC:R-MMU-176409	1	0	75	250	1	8748	CCNA2
REAC	APC/C:Cdh1 mediated degradation of Cdc20 and other APC/C:Cdh1 targeted proteins in late mitosis/early G1	REAC:R-MMU-174178	1	0	73	250	1	8748	SKP2
REAC	APC:Cdc20 mediated degradation of cell cycle proteins prior to satisfation of the cell cycle checkpoint	REAC:R-MMU-179419	1	0	73	250	1	8748	CCNA2
REAC	Acetylcholine regulates insulin secretion	REAC:R-MMU-399997	1	0	8	250	1	8748	MARCKS
REAC	Acrosome Reaction and Sperm:Oocyte Membrane Binding	REAC:R-MMU-1300645	1	0	6	250	1	8748	CD9
REAC	Activated NTRK2 signals through FYN	REAC:R-MMU-9032500	1	0	4	250	1	8748	FYN
REAC	Activation of APC/C and APC/C:Cdc20 mediated degradation of mitotic proteins	REAC:R-MMU-176814	1	0	76	250	1	8748	CCNA2
REAC	Activation of ATR in response to replication stress	REAC:R-MMU-176187	1	0	34	250	2	8748	DBF4,MCM3
REAC	Activation of BAD and translocation to mitochondria	REAC:R-MMU-111447	1	0	12	250	1	8748	YWHAZ
REAC	Activation of BH3-only proteins	REAC:R-MMU-114452	1	0	18	250	2	8748	BMF,YWHAZ
REAC	Activation of BMF and translocation to mitochondria	REAC:R-MMU-139910	1	0	3	250	1	8748	BMF
REAC	Activation of G protein gated Potassium channels	REAC:R-MMU-1296041	1	0	27	250	2	8748	GNG10,GNB1
REAC	Activation of GABAB receptors	REAC:R-MMU-991365	1	0	39	250	3	8748	ADCY7,GNG10,GNB1
REAC	Activation of IRF3/IRF7 mediated by TBK1/IKK epsilon	REAC:R-MMU-936964	1	0	17	250	1	8748	CD14
REAC	Activation of Matrix Metalloproteinases	REAC:R-MMU-1592389	1	0	46	250	1	8748	MMP14
REAC	Activation of NMDA receptors and postsynaptic events	REAC:R-MMU-442755	1	0	33	250	1	8748	CAMKK2
REAC	Activation of RAC1 downstream of NMDARs	REAC:R-MMU-9619229	1	0	6	250	1	8748	CAMKK2
REAC	Activation of SMO	REAC:R-MMU-5635838	1	0	13	250	1	8748	GAS1
REAC	Activation of caspases through apoptosome-mediated cleavage	REAC:R-MMU-111459	1	0	7	250	2	8748	CASP3,APAF1
REAC	Activation of kainate receptors upon glutamate binding	REAC:R-MMU-451326	1	0	31	250	2	8748	GNG10,GNB1
REAC	Activation of the phototransduction cascade	REAC:R-MMU-2485179	1	0	8	250	1	8748	GNB1
REAC	Activation of the pre-replicative complex	REAC:R-MMU-68962	1	0	29	250	2	8748	DBF4,MCM3
REAC	Activation, myristolyation of BID and translocation to mitochondria	REAC:R-MMU-75108	1	0	4	250	1	8748	CASP8
REAC	Interleukin-2 signaling	REAC:R-MMU-9020558	1	0	9	250	1	8748	SYK
REAC	Acyl chain remodelling of PC	REAC:R-MMU-1482788	1	0	23	250	2	8748	LPCAT2,LPCAT1
REAC	Adaptive Immune System	REAC:R-MMU-1280218	1	0	761	250	21	8748	CD300C2,CD300LB,FYB,VAV1,RACGAP1,CYBB,SYK,PTPRC,TUBB6,CYBA,SKP2,INPP5D,TUBA1B,CTSH,MRC1,RAP1GAP2,CUL7,MRC2,RAP1B,YWHAZ,FYN
REAC	FLT3 Signaling	REAC:R-MMU-9607240	1	0	28	250	1	8748	SYK
REAC	FLT3 signaling through SRC family kinases	REAC:R-MMU-9706374	1	0	3	250	1	8748	SYK
REAC	FOXO-mediated transcription	REAC:R-MMU-9614085	1	0	21	250	1	8748	YWHAZ
REAC	Factors involved in megakaryocyte development and platelet production	REAC:R-MMU-983231	1	0	116	250	4	8748	RACGAP1,TUBB6,TUBA1B,EHD2
REAC	FasL/ CD95L signaling	REAC:R-MMU-75157	1	0	4	250	1	8748	CASP8
REAC	Fatty acid metabolism	REAC:R-MMU-8978868	1	0	167	250	2	8748	HACD4,PTGS1
REAC	Fatty acyl-CoA biosynthesis	REAC:R-MMU-75105	1	0	31	250	1	8748	HACD4
REAC	Fc epsilon receptor (FCERI) signaling	REAC:R-MMU-2454202	1	0	223	250	4	8748	VAV1,FCER1G,LAT2,SYK
REAC	Fcgamma receptor (FCGR) dependent phagocytosis	REAC:R-MMU-2029480	1	0	184	250	7	8748	VAV1,SYK,ARPC1B,LIMK1,ARPC5,FYN,MYO1C
REAC	Fertilization	REAC:R-MMU-1187000	1	0	22	250	1	8748	CD9
REAC	Formation of Fibrin Clot (Clotting Cascade)	REAC:R-MMU-140877	1	0	33	250	1	8748	PROCR
REAC	Formation of a pool of free 40S subunits	REAC:R-MMU-72689	1	0	98	250	1	8748	RPL3
REAC	Formation of apoptosome	REAC:R-MMU-111458	1	0	10	250	1	8748	APAF1
REAC	Formation of the beta-catenin:TCF transactivating complex	REAC:R-MMU-201722	1	0	22	250	1	8748	TLE3
REAC	Formyl peptide receptors bind formyl peptides and many other ligands	REAC:R-MMU-444473	1	0	11	250	1	8748	ANXA1
REAC	G alpha (12/13) signalling events	REAC:R-MMU-416482	1	0	69	250	3	8748	VAV1,GNG10,GNB1
REAC	G alpha (i) signalling events	REAC:R-MMU-418594	1	0	260	250	12	8748	C3AR1,C5AR1,PDE1B,APLNR,ANXA1,GPSM3,GPSM2,ADCY7,GNG10,LPAR1,CAMKK2,GNB1
REAC	G alpha (q) signalling events	REAC:R-MMU-416476	1	0	193	250	5	8748	ANXA1,EDN1,GNG10,LPAR1,GNB1
REAC	G alpha (s) signalling events	REAC:R-MMU-418555	1	0	118	250	3	8748	PDE1B,GNG10,GNB1
REAC	G alpha (z) signalling events	REAC:R-MMU-418597	1	0	30	250	3	8748	ADCY7,GNG10,GNB1
REAC	G beta:gamma signalling through BTK	REAC:R-MMU-8964315	1	0	18	250	2	8748	GNG10,GNB1
REAC	G beta:gamma signalling through CDC42	REAC:R-MMU-8964616	1	0	18	250	2	8748	GNG10,GNB1
REAC	G beta:gamma signalling through PI3Kgamma	REAC:R-MMU-392451	1	0	25	250	3	8748	PIK3R5,GNG10,GNB1
REAC	G beta:gamma signalling through PLC beta	REAC:R-MMU-418217	1	0	20	250	2	8748	GNG10,GNB1
REAC	G protein gated Potassium channels	REAC:R-MMU-1296059	1	0	27	250	2	8748	GNG10,GNB1
REAC	G-protein activation	REAC:R-MMU-202040	1	0	23	250	2	8748	GNG10,GNB1
REAC	G-protein beta:gamma signalling	REAC:R-MMU-397795	1	0	30	250	3	8748	PIK3R5,GNG10,GNB1
REAC	FGFRL1 modulation of FGFR1 signaling	REAC:R-MMU-5658623	1	0	12	250	1	8748	SPRED1
REAC	FCGR activation	REAC:R-MMU-2029481	1	0	121	250	2	8748	SYK,FYN
REAC	FCERI mediated NF-kB activation	REAC:R-MMU-2871837	1	0	183	250	1	8748	FCER1G
REAC	FCERI mediated MAPK activation	REAC:R-MMU-2871796	1	0	137	250	3	8748	VAV1,FCER1G,SYK
REAC	Dissolution of Fibrin Clot	REAC:R-MMU-75205	1	0	11	250	3	8748	ANXA2,S100A10,PLAU
REAC	Downregulation of ERBB2 signaling	REAC:R-MMU-8863795	1	0	24	250	1	8748	PTPN12
REAC	Downregulation of SMAD2/3:SMAD4 transcriptional activity	REAC:R-MMU-2173795	1	0	18	250	1	8748	SKIL
REAC	Downstream TCR signaling	REAC:R-MMU-202424	1	0	89	250	1	8748	INPP5D
REAC	Downstream signal transduction	REAC:R-MMU-186763	1	0	25	250	1	8748	PDGFRB
REAC	ECM proteoglycans	REAC:R-MMU-3000178	1	0	40	250	5	8748	TNC,COL5A2,SPARC,BGN,COL5A1
REAC	EGFR downregulation	REAC:R-MMU-182971	1	0	31	250	1	8748	PTPN12
REAC	EML4 and NUDC in mitotic spindle formation	REAC:R-MMU-9648025	1	0	101	250	2	8748	TUBB6,TUBA1B
REAC	EPH-Ephrin signaling	REAC:R-MMU-2682334	1	0	61	250	3	8748	ARPC1B,ARPC5,FYN
REAC	EPH-ephrin mediated repulsion of cells	REAC:R-MMU-3928665	1	0	34	250	1	8748	FYN
REAC	EPHA-mediated growth cone collapse	REAC:R-MMU-3928663	1	0	18	250	1	8748	FYN
REAC	EPHB-mediated forward signaling	REAC:R-MMU-3928662	1	0	33	250	3	8748	ARPC1B,ARPC5,FYN
REAC	ER to Golgi Anterograde Transport	REAC:R-MMU-199977	1	0	139	250	3	8748	TUBB6,TUBA1B,TRAPPC6A
REAC	G-protein mediated events	REAC:R-MMU-112040	1	0	38	250	3	8748	PDE1B,ADCY7,CAMKK2
REAC	ERK/MAPK targets	REAC:R-MMU-198753	1	0	19	250	1	8748	DUSP6
REAC	ESR-mediated signaling	REAC:R-MMU-8939211	1	0	190	250	4	8748	GNG10,TLE3,CAV1,GNB1
REAC	Electric Transmission Across Gap Junctions	REAC:R-MMU-112303	1	0	5	250	1	8748	GJC1
REAC	Ephrin signaling	REAC:R-MMU-3928664	1	0	17	250	1	8748	FYN
REAC	Epigenetic regulation of gene expression	REAC:R-MMU-212165	1	0	115	250	1	8748	MYO1C
REAC	Erythropoietin activates Phosphoinositide-3-kinase (PI3K)	REAC:R-MMU-9027276	1	0	12	250	1	8748	PIK3R5
REAC	Erythropoietin activates RAS	REAC:R-MMU-9027284	1	0	10	250	1	8748	VAV1
REAC	Estrogen biosynthesis	REAC:R-MMU-193144	1	0	8	250	2	8748	AKR1B8,HSD17B11
REAC	Estrogen-dependent gene expression	REAC:R-MMU-9018519	1	0	122	250	1	8748	TLE3
REAC	Eukaryotic Translation Elongation	REAC:R-MMU-156842	1	0	4	250	1	8748	EEF1A1
REAC	Eukaryotic Translation Initiation	REAC:R-MMU-72613	1	0	116	250	1	8748	RPL3
REAC	Extension of Telomeres	REAC:R-MMU-180786	1	0	42	250	1	8748	CCNA2
REAC	Extra-nuclear estrogen signaling	REAC:R-MMU-9009391	1	0	67	250	3	8748	GNG10,CAV1,GNB1
REAC	FCERI mediated Ca+2 mobilization	REAC:R-MMU-2871809	1	0	134	250	3	8748	VAV1,FCER1G,SYK
REAC	ERKs are inactivated	REAC:R-MMU-202670	1	0	13	250	1	8748	DUSP6
REAC	Disassembly of the destruction complex and recruitment of AXIN to the membrane	REAC:R-MMU-4641262	1	0	27	250	2	8748	FZD1,CAV1
REAC	G0 and Early G1	REAC:R-MMU-1538133	1	0	16	250	1	8748	CCNA2
REAC	G1/S DNA Damage Checkpoints	REAC:R-MMU-69615	1	0	67	250	2	8748	CCNA2,CDKN1C
REAC	HSP90 chaperone cycle for steroid hormone receptors (SHR) in the presence of ligand	REAC:R-MMU-3371497	1	0	50	250	2	8748	TUBB6,TUBA1B
REAC	Hedgehog 'off' state	REAC:R-MMU-5610787	1	0	104	250	3	8748	TUBB6,TUBA1B,ADCY7
REAC	Hedgehog 'on' state	REAC:R-MMU-5632684	1	0	81	250	1	8748	GAS1
REAC	Heme degradation	REAC:R-MMU-189483	1	0	13	250	1	8748	HMOX1
REAC	Heparan sulfate/heparin (HS-GAG) metabolism	REAC:R-MMU-1638091	1	0	47	250	2	8748	BGN,SDC1
REAC	Homology Directed Repair	REAC:R-MMU-5693538	1	0	117	250	1	8748	CCNA2
REAC	Hyaluronan metabolism	REAC:R-MMU-2142845	1	0	16	250	1	8748	HEXB
REAC	Hyaluronan uptake and degradation	REAC:R-MMU-2160916	1	0	11	250	1	8748	HEXB
REAC	IGF1R signaling cascade	REAC:R-MMU-2428924	1	0	41	250	1	8748	IGF2
REAC	IRAK2 mediated activation of TAK1 complex upon TLR7/8 or 9 stimulation	REAC:R-MMU-975163	1	0	15	250	1	8748	CD14
REAC	IRS-related events triggered by IGF1R	REAC:R-MMU-2428928	1	0	40	250	1	8748	IGF2
REAC	Immunoregulatory interactions between a Lymphoid and a non-Lymphoid cell	REAC:R-MMU-198933	1	0	207	250	2	8748	CD300C2,CD300LB
REAC	Inactivation of CSF3 (G-CSF) signaling	REAC:R-MMU-9705462	1	0	20	250	2	8748	CSF3R,SYK
REAC	Inhibition of voltage gated Ca2+ channels via Gbeta/gamma subunits	REAC:R-MMU-997272	1	0	27	250	2	8748	GNG10,GNB1
REAC	Inositol phosphate metabolism	REAC:R-MMU-1483249	1	0	44	250	1	8748	INPP5D
REAC	Insertion of tail-anchored proteins into the endoplasmic reticulum membrane	REAC:R-MMU-9609523	1	0	15	250	1	8748	HMOX1
REAC	Insulin processing	REAC:R-MMU-264876	1	0	13	250	1	8748	ERO1A
REAC	Integration of energy metabolism	REAC:R-MMU-163685	1	0	75	250	4	8748	CACNB3,MARCKS,GNG10,GNB1
REAC	Integrin signaling	REAC:R-MMU-354192	1	0	26	250	3	8748	SYK,APBB1IP,RAP1B
REAC	Interaction between PHLDA1 and AURKA	REAC:R-MMU-8854521	1	0	2	250	1	8748	PHLDA1
REAC	Interferon Signaling	REAC:R-MMU-913531	1	0	63	250	1	8748	IFNGR1
REAC	Interferon gamma signaling	REAC:R-MMU-877300	1	0	15	250	1	8748	IFNGR1
REAC	Interleukin receptor SHC signaling	REAC:R-MMU-912526	1	0	20	250	1	8748	INPP5D
REAC	Interleukin-1 family signaling	REAC:R-MMU-446652	1	0	106	250	1	8748	IL1RL1
REAC	Interleukin-10 signaling	REAC:R-MMU-6783783	1	0	3	250	1	8748	IL10RA
REAC	Interleukin-17 signaling	REAC:R-MMU-448424	1	0	57	250	1	8748	DUSP6
REAC	HSF1 activation	REAC:R-MMU-3371511	1	0	8	250	1	8748	EEF1A1
REAC	HS-GAG degradation	REAC:R-MMU-2024096	1	0	20	250	1	8748	SDC1
REAC	HS-GAG biosynthesis	REAC:R-MMU-2022928	1	0	27	250	1	8748	SDC1
REAC	HDR through Homologous Recombination (HRR) or Single Strand Annealing (SSA)	REAC:R-MMU-5693567	1	0	114	250	1	8748	CCNA2
REAC	G1/S Transition	REAC:R-MMU-69206	1	0	103	250	5	8748	CCNA2,DBF4,SKP2,MCM3,CDKN1C
REAC	G2 Phase	REAC:R-MMU-68911	1	0	5	250	2	8748	CCNA2,E2F1
REAC	G2/M Checkpoints	REAC:R-MMU-69481	1	0	158	250	3	8748	DBF4,MCM3,YWHAZ
REAC	G2/M DNA damage checkpoint	REAC:R-MMU-69473	1	0	86	250	1	8748	YWHAZ
REAC	G2/M Transition	REAC:R-MMU-69275	1	0	174	250	4	8748	CCNA2,TUBB6,TUBA1B,PHLDA1
REAC	GABA B receptor activation	REAC:R-MMU-977444	1	0	39	250	3	8748	ADCY7,GNG10,GNB1
REAC	GABA receptor activation	REAC:R-MMU-977443	1	0	55	250	3	8748	ADCY7,GNG10,GNB1
REAC	GP1b-IX-V activation signalling	REAC:R-MMU-430116	1	0	10	250	1	8748	YWHAZ
REAC	GPCR downstream signalling	REAC:R-MMU-388396	1	0	541	250	15	8748	C3AR1,VAV1,C5AR1,PIK3R5,PDE1B,APLNR,ANXA1,GPSM3,GPSM2,ADCY7,EDN1,GNG10,LPAR1,CAMKK2,GNB1
REAC	GPCR ligand binding	REAC:R-MMU-500792	1	0	373	250	8	8748	C3AR1,C5AR1,APLNR,ANXA1,EDN1,GNG10,LPAR1,GNB1
REAC	GRB2:SOS provides linkage to MAPK signaling for Integrins	REAC:R-MMU-354194	1	0	14	250	2	8748	APBB1IP,RAP1B
REAC	GTP hydrolysis and joining of the 60S ribosomal subunit	REAC:R-MMU-72706	1	0	109	250	1	8748	RPL3
REAC	Gap junction assembly	REAC:R-MMU-190861	1	0	32	250	3	8748	TUBB6,TUBA1B,GJC1
REAC	G1 Phase	REAC:R-MMU-69236	1	0	43	250	4	8748	E2F1,CDK6,SKP2,CDKN1C
REAC	Gap junction trafficking	REAC:R-MMU-190828	1	0	39	250	3	8748	TUBB6,TUBA1B,GJC1
REAC	Gene expression (Transcription)	REAC:R-MMU-74160	1	0	1017	250	11	8748	CCNA2,CDK6,ATAD2,SKP2,LMO1,SKIL,PIP4K2A,ZFP760,CDKN1C,YWHAZ,MYO1C
REAC	Generation of second messenger molecules	REAC:R-MMU-202433	1	0	24	250	1	8748	FYB
REAC	Generic Transcription Pathway	REAC:R-MMU-212436	1	0	803	250	10	8748	CCNA2,CDK6,ATAD2,SKP2,LMO1,SKIL,PIP4K2A,ZFP760,CDKN1C,YWHAZ
REAC	Glucagon-like Peptide-1 (GLP1) regulates insulin secretion	REAC:R-MMU-381676	1	0	32	250	2	8748	GNG10,GNB1
REAC	Glucagon-type ligand receptors	REAC:R-MMU-420092	1	0	32	250	2	8748	GNG10,GNB1
REAC	Gluconeogenesis	REAC:R-MMU-70263	1	0	33	250	2	8748	SLC37A2,PGAM1
REAC	Glucose metabolism	REAC:R-MMU-70326	1	0	76	250	2	8748	SLC37A2,PGAM1
REAC	Glycerophospholipid biosynthesis	REAC:R-MMU-1483206	1	0	106	250	3	8748	LPCAT2,AGPAT4,LPCAT1
REAC	Glycolysis	REAC:R-MMU-70171	1	0	57	250	1	8748	PGAM1
REAC	Glycosaminoglycan metabolism	REAC:R-MMU-1630316	1	0	114	250	8	8748	B4GALT6,CHST11,BGN,HEXB,SDC1,CHPF,CSGALNACT1,PRELP
REAC	Glycosphingolipid metabolism	REAC:R-MMU-1660662	1	0	39	250	3	8748	HEXB,UGCG,CERK
REAC	Golgi-to-ER retrograde transport	REAC:R-MMU-8856688	1	0	120	250	3	8748	RACGAP1,TUBB6,TUBA1B
REAC	HDL remodeling	REAC:R-MMU-8964058	1	0	9	250	1	8748	APOE
REAC	Gap junction trafficking and regulation	REAC:R-MMU-157858	1	0	41	250	4	8748	TUBB6,TUBA1B,GJC1,TJP1
REAC	Acyl chain remodelling of PG	REAC:R-MMU-1482925	1	0	15	250	1	8748	LPCAT1
REAC	Dimerization of procaspase-8	REAC:R-MMU-69416	1	0	10	250	1	8748	CASP8
REAC	Deubiquitination	REAC:R-MMU-5688426	1	0	237	250	2	8748	CCNA2,SKP2
REAC	C-type lectin receptors (CLRs)	REAC:R-MMU-5621481	1	0	106	250	5	8748	CLEC7A,FCER1G,SYK,CASP8,FYN
REAC	CASP8 activity is inhibited	REAC:R-MMU-5218900	1	0	10	250	1	8748	CASP8
REAC	CD209 (DC-SIGN) signaling	REAC:R-MMU-5621575	1	0	16	250	1	8748	FYN
REAC	CD28 co-stimulation	REAC:R-MMU-389356	1	0	32	250	2	8748	VAV1,FYN
REAC	CD28 dependent PI3K/Akt signaling	REAC:R-MMU-389357	1	0	22	250	1	8748	FYN
REAC	CD28 dependent Vav1 pathway	REAC:R-MMU-389359	1	0	11	250	2	8748	VAV1,FYN
REAC	CDC42 GTPase cycle	REAC:R-MMU-9013148	1	0	125	250	7	8748	RACGAP1,ARHGAP45,CYBA,ARHGDIB,PLEKHG1,FARP1,CAV1
REAC	CDC6 association with the ORC:origin complex	REAC:R-MMU-68689	1	0	10	250	1	8748	E2F1
REAC	CDK-mediated phosphorylation and removal of Cdc6	REAC:R-MMU-69017	1	0	72	250	1	8748	CCNA2
REAC	CLEC7A (Dectin-1) signaling	REAC:R-MMU-5607764	1	0	88	250	2	8748	CLEC7A,CASP8
REAC	CLEC7A/inflammasome pathway	REAC:R-MMU-5660668	1	0	2	250	1	8748	CASP8
REAC	COPI-dependent Golgi-to-ER retrograde traffic	REAC:R-MMU-6811434	1	0	88	250	3	8748	RACGAP1,TUBB6,TUBA1B
REAC	COPI-independent Golgi-to-ER retrograde traffic	REAC:R-MMU-6811436	1	0	47	250	2	8748	TUBB6,TUBA1B
REAC	COPI-mediated anterograde transport	REAC:R-MMU-6807878	1	0	90	250	2	8748	TUBB6,TUBA1B
REAC	COPII-mediated vesicle transport	REAC:R-MMU-204005	1	0	66	250	1	8748	TRAPPC6A
REAC	COX reactions	REAC:R-MMU-140180	1	0	1	250	1	8748	PTGS1
REAC	CREB1 phosphorylation through the activation of CaMKII/CaMKK/CaMKIV cascasde	REAC:R-MMU-442729	1	0	5	250	1	8748	CAMKK2
REAC	CRMPs in Sema3A signaling	REAC:R-MMU-399956	1	0	15	250	3	8748	DPYSL3,DPYSL2,FYN
REAC	CS/DS degradation	REAC:R-MMU-2024101	1	0	10	250	2	8748	BGN,HEXB
REAC	CTLA4 inhibitory signaling	REAC:R-MMU-389513	1	0	20	250	1	8748	FYN
REAC	Ca-dependent events	REAC:R-MMU-111996	1	0	25	250	3	8748	PDE1B,ADCY7,CAMKK2
REAC	Ca2+ pathway	REAC:R-MMU-4086398	1	0	45	250	2	8748	GNG10,GNB1
REAC	CaM pathway	REAC:R-MMU-111997	1	0	23	250	3	8748	PDE1B,ADCY7,CAMKK2
REAC	CaMK IV-mediated phosphorylation of CREB	REAC:R-MMU-111932	1	0	5	250	1	8748	CAMKK2
REAC	Calmodulin induced events	REAC:R-MMU-111933	1	0	23	250	3	8748	PDE1B,ADCY7,CAMKK2
REAC	Cam-PDE 1 activation	REAC:R-MMU-111957	1	0	6	250	1	8748	PDE1B
REAC	Cap-dependent Translation Initiation	REAC:R-MMU-72737	1	0	116	250	1	8748	RPL3
REAC	Biosynthesis of the N-glycan precursor (dolichol lipid-linked oligosaccharide, LLO) and transfer to a nascent protein	REAC:R-MMU-446193	1	0	68	250	3	8748	RENBP,ST6GAL1,ST6GALNAC2
REAC	Biological oxidations	REAC:R-MMU-211859	1	0	210	250	1	8748	PTGS1
REAC	Binding and Uptake of Ligands by Scavenger Receptors	REAC:R-MMU-2173782	1	0	141	250	3	8748	MSR1,APOE,SPARC
REAC	Bile acid and bile salt metabolism	REAC:R-MMU-194068	1	0	39	250	1	8748	OSBPL3
REAC	Adenylate cyclase activating pathway	REAC:R-MMU-170660	1	0	8	250	1	8748	ADCY7
REAC	Adenylate cyclase inhibitory pathway	REAC:R-MMU-170670	1	0	12	250	1	8748	ADCY7
REAC	Adherens junctions interactions	REAC:R-MMU-418990	1	0	32	250	3	8748	CDH2,NECTIN1,NECTIN3
REAC	Adrenaline,noradrenaline inhibits insulin secretion	REAC:R-MMU-400042	1	0	22	250	2	8748	GNG10,GNB1
REAC	Aggrephagy	REAC:R-MMU-9646399	1	0	36	250	3	8748	VIM,TUBB6,TUBA1B
REAC	Amino acid transport across the plasma membrane	REAC:R-MMU-352230	1	0	30	250	2	8748	SLC38A1,SLC7A5
REAC	Anchoring fibril formation	REAC:R-MMU-2214320	1	0	13	250	3	8748	COL4A1,COL4A5,COL4A2
REAC	Antigen activates B Cell Receptor (BCR) leading to generation of second messengers	REAC:R-MMU-983695	1	0	129	250	2	8748	VAV1,SYK
REAC	Antigen processing-Cross presentation	REAC:R-MMU-1236975	1	0	92	250	4	8748	CYBB,CYBA,MRC1,MRC2
REAC	Antigen processing: Ubiquitination & Proteasome degradation	REAC:R-MMU-983168	1	0	286	250	2	8748	SKP2,CUL7
REAC	Antimicrobial peptides	REAC:R-MMU-6803157	1	0	84	250	1	8748	LYZ2
REAC	Apoptosis induced DNA fragmentation	REAC:R-MMU-140342	1	0	13	250	2	8748	HMGB2,CASP3
REAC	Apoptotic cleavage of cell adhesion proteins	REAC:R-MMU-351906	1	0	9	250	2	8748	CASP3,TJP1
REAC	Carboxyterminal post-translational modifications of tubulin	REAC:R-MMU-8955332	1	0	25	250	2	8748	TUBB6,TUBA1B
REAC	Apoptotic cleavage of cellular proteins	REAC:R-MMU-111465	1	0	34	250	4	8748	CASP3,VIM,CASP8,TJP1
REAC	Apoptotic factor-mediated response	REAC:R-MMU-111471	1	0	17	250	2	8748	CASP3,APAF1
REAC	Aquaporin-mediated transport	REAC:R-MMU-445717	1	0	38	250	2	8748	GNG10,GNB1
REAC	Arachidonic acid metabolism	REAC:R-MMU-2142753	1	0	59	250	1	8748	PTGS1
REAC	Asparagine N-linked glycosylation	REAC:R-MMU-446203	1	0	250	250	10	8748	RENBP,TUBB6,B4GALT6,TUBA1B,ST6GAL1,TRAPPC6A,MAN1C1,MAN2A1,MAN1A,ST6GALNAC2
REAC	Aspartate and asparagine metabolism	REAC:R-MMU-8963693	1	0	9	250	1	8748	ASNS
REAC	Assembly of the pre-replicative complex	REAC:R-MMU-68867	1	0	67	250	2	8748	E2F1,MCM3
REAC	Astrocytic Glutamate-Glutamine Uptake And Metabolism	REAC:R-MMU-210455	1	0	4	250	1	8748	SLC38A1
REAC	Asymmetric localization of PCP proteins	REAC:R-MMU-4608870	1	0	62	250	1	8748	FZD1
REAC	Autophagy	REAC:R-MMU-9612973	1	0	113	250	3	8748	VIM,TUBB6,TUBA1B
REAC	B-WICH complex positively regulates rRNA expression	REAC:R-MMU-5250924	1	0	97	250	1	8748	MYO1C
REAC	BH3-only proteins associate with and inactivate anti-apoptotic BCL-2 members	REAC:R-MMU-111453	1	0	7	250	1	8748	BMF
REAC	Basigin interactions	REAC:R-MMU-210991	1	0	23	250	2	8748	SLC7A5,CAV1
REAC	Beta-catenin independent WNT signaling	REAC:R-MMU-3858494	1	0	125	250	3	8748	GNG10,FZD1,GNB1
REAC	Apoptotic execution phase	REAC:R-MMU-75153	1	0	47	250	5	8748	HMGB2,CASP3,VIM,CASP8,TJP1
REAC	Developmental Biology	REAC:R-MMU-1266738	1	0	464	250	19	8748	EZR,CDH2,COL5A2,PTPRC,TUBB6,DOK1,DPYSL3,TUBA1B,ADAM11,COL5A1,COL4A1,ARPC1B,COL4A5,MSN,LIMK1,DPYSL2,ARPC5,COL4A2,FYN
REAC	Cardiac conduction	REAC:R-MMU-5576891	1	0	105	250	3	8748	KCNE1L,SCN7A,ATP2B4
REAC	Caspase activation via Death Receptors in the presence of ligand	REAC:R-MMU-140534	1	0	14	250	2	8748	CD14,CASP8
REAC	Condensation of Prometaphase Chromosomes	REAC:R-MMU-2514853	1	0	7	250	2	8748	SMC2,SMC4
REAC	Condensation of Prophase Chromosomes	REAC:R-MMU-2299718	1	0	65	250	2	8748	SMC2,SMC4
REAC	Cooperation of PDCL (PhLP1) and TRiC/CCT in G-protein beta folding	REAC:R-MMU-6814122	1	0	36	250	2	8748	GNG10,GNB1
REAC	Costimulation by the CD28 family	REAC:R-MMU-388841	1	0	61	250	2	8748	VAV1,FYN
REAC	Cross-presentation of particulate exogenous antigens (phagosomes)	REAC:R-MMU-1236973	1	0	7	250	2	8748	CYBB,CYBA
REAC	Cross-presentation of soluble exogenous antigens (endosomes)	REAC:R-MMU-1236978	1	0	48	250	2	8748	MRC1,MRC2
REAC	Cyclin A/B1/B2 associated events during G2/M transition	REAC:R-MMU-69273	1	0	23	250	1	8748	CCNA2
REAC	Cyclin A:Cdk2-associated events at S phase entry	REAC:R-MMU-69656	1	0	73	250	3	8748	CCNA2,SKP2,CDKN1C
REAC	Cyclin D associated events in G1	REAC:R-MMU-69231	1	0	43	250	4	8748	E2F1,CDK6,SKP2,CDKN1C
REAC	Cyclin E associated events during G1/S transition	REAC:R-MMU-69202	1	0	71	250	3	8748	CCNA2,SKP2,CDKN1C
REAC	Cytochrome c-mediated apoptotic response	REAC:R-MMU-111461	1	0	12	250	2	8748	CASP3,APAF1
REAC	Cytokine Signaling in Immune system	REAC:R-MMU-1280215	1	0	375	250	15	8748	CSF3R,VAV1,TNFRSF11A,IL10RA,CASP3,IL1RL1,SYK,INPP5D,TNFRSF1B,IL4RA,SDC1,DUSP6,YWHAZ,FYN,IFNGR1
REAC	Cytoprotection by HMOX1	REAC:R-MMU-9707564	1	0	109	250	2	8748	HMOX1,SKP2
REAC	DAG and IP3 signaling	REAC:R-MMU-1489509	1	0	24	250	3	8748	PDE1B,ADCY7,CAMKK2
REAC	DAP12 interactions	REAC:R-MMU-2172127	1	0	42	250	4	8748	CD300LB,SYK,SIRPA,FYN
REAC	DAP12 signaling	REAC:R-MMU-2424491	1	0	29	250	2	8748	SYK,FYN
REAC	DCC mediated attractive signaling	REAC:R-MMU-418885	1	0	10	250	1	8748	FYN
REAC	DNA Damage/Telomere Stress Induced Senescence	REAC:R-MMU-2559586	1	0	88	250	2	8748	CCNA2,CDKN1C
REAC	DNA Double-Strand Break Repair	REAC:R-MMU-5693532	1	0	142	250	1	8748	CCNA2
REAC	DNA Repair	REAC:R-MMU-73894	1	0	294	250	1	8748	CCNA2
REAC	DNA Replication	REAC:R-MMU-69306	1	0	119	250	5	8748	CCNA2,DBF4,E2F1,SKP2,MCM3
REAC	DNA Replication Pre-Initiation	REAC:R-MMU-69002	1	0	81	250	3	8748	DBF4,E2F1,MCM3
REAC	Deactivation of the beta-catenin transactivating complex	REAC:R-MMU-3769402	1	0	29	250	4	8748	SOX4,SOX17,TLE3,YWHAZ
REAC	Death Receptor Signalling	REAC:R-MMU-73887	1	0	117	250	3	8748	VAV1,CASP3,CASP8
REAC	Degradation of beta-catenin by the destruction complex	REAC:R-MMU-195253	1	0	78	250	1	8748	TLE3
REAC	Dermatan sulfate biosynthesis	REAC:R-MMU-2022923	1	0	9	250	1	8748	BGN
REAC	Detoxification of Reactive Oxygen Species	REAC:R-MMU-3299685	1	0	32	250	4	8748	CYBB,CYBA,GPX8,ERO1A
REAC	Complement cascade	REAC:R-MMU-166658	1	0	156	250	2	8748	C3AR1,C5AR1
REAC	Common Pathway of Fibrin Clot Formation	REAC:R-MMU-140875	1	0	20	250	1	8748	PROCR
REAC	Clathrin-mediated endocytosis	REAC:R-MMU-8856828	1	0	128	250	1	8748	ARPC5
REAC	Class I MHC mediated antigen processing & presentation	REAC:R-MMU-983169	1	0	345	250	6	8748	CYBB,CYBA,SKP2,MRC1,CUL7,MRC2
REAC	Caspase activation via Dependence Receptors in the absence of ligand	REAC:R-MMU-418889	1	0	4	250	1	8748	CASP3
REAC	Caspase activation via extrinsic apoptotic signalling pathway	REAC:R-MMU-5357769	1	0	18	250	3	8748	CASP3,CD14,CASP8
REAC	Caspase-mediated cleavage of cytoskeletal proteins	REAC:R-MMU-264870	1	0	12	250	3	8748	CASP3,VIM,CASP8
REAC	Catecholamine biosynthesis	REAC:R-MMU-209905	1	0	4	250	1	8748	DDC
REAC	Cdc20:Phospho-APC/C mediated degradation of Cyclin A	REAC:R-MMU-174184	1	0	72	250	1	8748	CCNA2
REAC	Cell Cycle	REAC:R-MMU-1640170	1	0	566	250	13	8748	CCNA2,DBF4,E2F1,CDK6,TUBB6,SMC2,SKP2,TUBA1B,MCM3,PHLDA1,SMC4,CDKN1C,YWHAZ
REAC	Cell Cycle Checkpoints	REAC:R-MMU-69620	1	0	272	250	5	8748	CCNA2,DBF4,MCM3,CDKN1C,YWHAZ
REAC	Cell Cycle, Mitotic	REAC:R-MMU-69278	1	0	489	250	12	8748	CCNA2,DBF4,E2F1,CDK6,TUBB6,SMC2,SKP2,TUBA1B,MCM3,PHLDA1,SMC4,CDKN1C
REAC	Cell death signalling via NRAGE, NRIF and NADE	REAC:R-MMU-204998	1	0	66	250	2	8748	VAV1,CASP3
REAC	Cell junction organization	REAC:R-MMU-446728	1	0	62	250	5	8748	CDH2,FBLIM1,NECTIN1,NECTIN3,PARVA
REAC	Cell surface interactions at the vascular wall	REAC:R-MMU-202733	1	0	220	250	9	8748	FCER1G,SLC7A5,CD48,INPP5D,SIRPA,SDC1,PROCR,FYN,CAV1
REAC	Cell-cell junction organization	REAC:R-MMU-421270	1	0	40	250	3	8748	CDH2,NECTIN1,NECTIN3
REAC	Cell-extracellular matrix interactions	REAC:R-MMU-446353	1	0	15	250	2	8748	FBLIM1,PARVA
REAC	Cargo trafficking to the periciliary membrane	REAC:R-MMU-5620920	1	0	48	250	1	8748	PKD2
REAC	Cellular Senescence	REAC:R-MMU-2559583	1	0	174	250	4	8748	CCNA2,CDK6,ETS1,CDKN1C
REAC	Cellular response to heat stress	REAC:R-MMU-3371556	1	0	82	250	1	8748	EEF1A1
REAC	Cellular responses to stimuli	REAC:R-MMU-8953897	1	0	510	250	15	8748	MT3,MT2,CCNA2,HMOX1,CDK6,CYBB,TUBB6,CYBA,SKP2,TUBA1B,EEF1A1,GPX8,ETS1,CDKN1C,ERO1A
REAC	Cellular responses to stress	REAC:R-MMU-2262752	1	0	507	250	13	8748	CCNA2,HMOX1,CDK6,CYBB,TUBB6,CYBA,SKP2,TUBA1B,EEF1A1,GPX8,ETS1,CDKN1C,ERO1A
REAC	Chaperonin-mediated protein folding	REAC:R-MMU-390466	1	0	37	250	2	8748	GNG10,GNB1
REAC	Chk1/Chk2(Cds1) mediated inactivation of Cyclin B:Cdk1 complex	REAC:R-MMU-75035	1	0	12	250	1	8748	YWHAZ
REAC	Cholesterol biosynthesis	REAC:R-MMU-191273	1	0	25	250	2	8748	SQLE,MSMO1
REAC	Chromosome Maintenance	REAC:R-MMU-73886	1	0	124	250	1	8748	CCNA2
REAC	Chylomicron assembly	REAC:R-MMU-8963888	1	0	10	250	1	8748	APOE
REAC	Chylomicron clearance	REAC:R-MMU-8964026	1	0	5	250	1	8748	APOE
REAC	Chylomicron remodeling	REAC:R-MMU-8963901	1	0	10	250	1	8748	APOE
REAC	Cilium Assembly	REAC:R-MMU-5617833	1	0	186	250	3	8748	TUBB6,TUBA1B,PKD2
REAC	Class A/1 (Rhodopsin-like receptors)	REAC:R-MMU-373076	1	0	294	250	6	8748	C3AR1,C5AR1,APLNR,ANXA1,EDN1,LPAR1
REAC	Class B/2 (Secretin family receptors)	REAC:R-MMU-373080	1	0	54	250	2	8748	GNG10,GNB1
REAC	Cellular response to chemical stress	REAC:R-MMU-9711123	1	0	139	250	6	8748	HMOX1,CYBB,CYBA,SKP2,GPX8,ERO1A
WP	Tyrobp causal network in microglia	WP:WP3625	4.97789e-06	5.30295	58	164	13	4505	SPP1,CD84,ITGAM,IGSF6,IL10RA,LHFPL2,ITGB2,PLEK,APBB1IP,LOXL3,TNFRSF1B,ZFP36L2,PPP1R18
WP	Microglia pathogen phagocytosis pathway	WP:WP3626	0.00475619	2.32274	41	164	8	4505	ITGAM,VAV1,FCER1G,ITGB2,CYBB,SYK,CYBA,ARPC1B
WP	Spinal cord injury	WP:WP2432	0.0103361	1.98564	98	164	12	4505	EGR1,E2F1,CCR2,CASP3,PIRB,VIM,FCGR2B,VCAN,ANXA1,CHST11,COL4A1,SEMA6A
WP	Oxidative damage response	WP:WP1496	0.0269052	1.57016	40	164	7	4505	C3AR1,C5AR1,CASP3,TNFRSF1B,APAF1,MAP3K1,CDKN1C
WP	Focal adhesion	WP:WP85	0.0532366	1.27379	185	164	16	4505	SPP1,TNC,THBS1,ITGAM,VAV1,PIK3R5,ITGB2,COL5A2,COL5A1,COL4A1,LAMB1,COL4A2,RAP1B,FYN,CAV1,PDGFRB
WP	Primary focal segmental glomerulosclerosis (FSGS)	WP:WP2573	0.0570844	1.24348	72	164	9	4505	MKI67,CDH2,VIM,COL4A5,FAT1,CDKN1C,PARVA,FYN,ACTN4
WP	Lung fibrosis	WP:WP3632	0.0706934	1.15062	60	164	8	4505	SPP1,MT2,HMOX1,CCR2,ELN,EDN1,SKIL,PLAU
WP	Sphingolipid metabolism (integrated pathway)	WP:WP4690	0.0944524	1.02479	25	164	5	4505	CERS6,UGCG,CERK,CERS5,DEGS1
WP	Apoptosis modulation by HSP70	WP:WP166	0.116809	0.932524	16	164	4	4505	CASP3,CASP8,APAF1,MAP3K1
WP	Prostaglandin synthesis and regulation	WP:WP374	0.218719	0.660114	30	164	5	4505	ANXA2,ANXA1,S100A10,EDN1,PTGS1
WP	Macrophage markers	WP:WP2271	0.251419	0.599603	10	164	3	4505	LYZ2,CD52,CD14
WP	Apoptosis	WP:WP1254	0.372234	0.429184	78	164	8	4505	HELLS,CASP3,TNFRSF1B,CASP8,IRF5,IGF2,APAF1,MAP3K1
WP	Circulating monocytes and cardiac macrophages in diastolic dysfunction	WP:WP4474	0.40228	0.395471	4	164	2	4505	SPP1,CCR2
WP	FAS pathway and stress induction of HSP regulation	WP:WP571	0.48547	0.313838	36	164	5	4505	CASP3,CASP8,ARHGDIB,APAF1,MAP3K1
WP	Sphingolipid metabolism overview	WP:WP4344	0.543593	0.264726	24	164	4	4505	CERS6,UGCG,CERK,DEGS1
WP	TGF-beta signaling pathway	WP:WP113	0.577123	0.238731	52	164	6	4505	SPP1,THBS1,SKIL,BMP4,LTBP1,TGFBR3
WP	MicroRNAs in cardiomyocyte hypertrophy	WP:WP1560	1	0	82	164	2	4505	EDN1,FZD1
WP	Serotonin and anxiety	WP:WP2141	1	0	17	164	1	4505	PLEK
WP	Glycerolipids and glycerophospholipids	WP:WP4345	1	0	23	164	1	4505	AGPAT4
WP	Biogenic amine synthesis	WP:WP522	1	0	15	164	1	4505	DDC
WP	Ovarian infertility	WP:WP273	1	0	30	164	1	4505	EGR1
WP	DNA replication	WP:WP150	1	0	41	164	2	4505	DBF4,MCM3
WP	Selenium metabolism / selenoproteins	WP:WP108	1	0	48	164	1	4505	SELENON
WP	PPAR signaling pathway	WP:WP2316	1	0	81	164	1	4505	FABP5
WP	IL-3 signaling pathway	WP:WP373	1	0	99	164	6	4505	VAV1,SYK,INPP5D,TNFRSF1B,YWHAZ,FYN
WP	Adipogenesis genes	WP:WP447	1	0	132	164	6	4505	E2F1,BMP4,FZD1,EBF1,TLE3,NDN
WP	p53 signaling	WP:WP2902	1	0	66	164	5	4505	THBS1,CDK6,CASP3,CASP8,APAF1
WP	Exercise-induced circadian regulation	WP:WP544	1	0	49	164	2	4505	CLDN5,BTG1
WP	White fat cell differentiation	WP:WP2872	1	0	32	164	2	4505	EBF1,TLE3
WP	Signal transduction of S1P receptor	WP:WP57	1	0	22	164	1	4505	RACGAP1
WP	IL-1 signaling pathway	WP:WP37	1	0	37	164	1	4505	SIRPA
WP	Wnt signaling pathway (NetPath)	WP:WP539	1	0	108	164	3	4505	DAB2,VANGL2,FZD1
WP	Inflammatory response pathway	WP:WP458	1	0	30	164	4	4505	THBS1,TNFRSF1B,IL4RA,LAMB1
WP	Hepatocyte growth factor receptor signaling	WP:WP193	1	0	34	164	1	4505	RAP1B
WP	Neural crest differentiation	WP:WP2074	1	0	99	164	3	4505	CDH2,BMP4,ETS1
WP	Tryptophan metabolism	WP:WP79	1	0	44	164	1	4505	DDC
WP	Cholesterol biosynthesis	WP:WP103	1	0	15	164	2	4505	SQLE,MSMO1
WP	EGFR1 signaling pathway	WP:WP572	1	0	178	164	5	4505	VAV1,EEF1A1,MAP3K1,PTPN12,CAV1
WP	Myometrial relaxation and contraction pathways	WP:WP385	1	0	150	164	7	4505	ADCY7,CACNB3,CALD1,LPAR1,YWHAZ,GABPB1,GNB1
WP	Cholesterol metabolism with Bloch and Kandutsch-Russell pathways	WP:WP4346	1	0	52	164	3	4505	SOAT1,SQLE,MSMO1
WP	GPCRs, non-odorant	WP:WP1396	1	0	265	164	7	4505	C3AR1,C5AR1,CCR2,APLNR,ACKR1,LPAR1,FZD1
WP	Amino acid metabolism	WP:WP662	1	0	95	164	2	4505	DDC,ASNS
WP	GPCRs, other	WP:WP41	1	0	152	164	2	4505	ACKR1,FZD1
WP	GPCRs, class A rhodopsin-like	WP:WP189	1	0	223	164	4	4505	C3AR1,C5AR1,CCR2,APLNR
WP	IL-6 signaling pathway	WP:WP387	1	0	99	164	4	4505	VAV1,CASP3,INPP5D,FYN
WP	Kit receptor signaling pathway	WP:WP407	1	0	67	164	5	4505	VAV1,DOK1,INPP5D,SPRED1,FYN
WP	Nucleotide metabolism	WP:WP87	1	0	19	164	1	4505	MTHFD2
WP	IL-7 signaling pathway	WP:WP297	1	0	43	164	2	4505	CCNA2,FYN
WP	WIKIPATHWAYS	WP:000000	1	0	4505	164	164	4505	SPP1,MKI67,TNC,MT2,MMP3,C3AR1,CSF3R,CCNA2,HMOX1,THBS1,CD84,HELLS,CD44,EGR1,ITGAM,VAV1,TNFRSF11A,EZR,IGSF6,DBF4,SOAT1,STMN1,MTHFD1L,IL10RA,LHFPL2,C5AR1,PIK3R5,CDH2,E2F1,FCER1G,FABP5,LYZ2,MMP19,ITGB2,DDC,CCR2,CDK6,ASNS,CASP3,PLEK,CD52,PDE1B,RDH12,PIRB,APOE,RACGAP1,CYBB,VIM,FCGR2B,COL5A2,SYK,PTPRC,TLR2,VCAN,CERS6,CYBA,ANXA2,MMP14,CD14,SKP2,DOK1,APBB1IP,ID4,AGPAT4,LOXL3,APLNR,INPP5D,SIRPA,TNFRSF1B,AN…
WP	G protein signaling pathways	WP:WP232	1	0	89	164	4	4505	PDE1B,ADCY7,GNG10,GNB1
WP	Eicosanoid metabolism via cyclooxygenases (COX)	WP:WP4347	1	0	30	164	1	4505	PTGS1
WP	Focal adhesion: PI3K-Akt-mTOR signaling pathway	WP:WP2841	1	0	317	164	17	4505	SPP1,TNC,CSF3R,THBS1,ITGAM,PIK3R5,ITGB2,COL5A2,COL5A1,IL4RA,COL4A1,LAMB1,GNG10,COL4A2,LPAR1,PDGFRB,GNB1
WP	Statin pathway	WP:WP1	1	0	19	164	2	4505	SOAT1,APOE
WP	G1 to S cell cycle control	WP:WP413	1	0	60	164	4	4505	E2F1,CDK6,MCM3,CDKN1C
WP	EPO receptor signaling	WP:WP1249	1	0	26	164	1	4505	PTPRC
WP	Retinol metabolism	WP:WP1259	1	0	39	164	1	4505	RDH12
WP	Parkinson's disease	WP:WP3638	1	0	38	164	3	4505	DDC,CASP3,APAF1
WP	Id signaling pathway	WP:WP512	1	0	50	164	3	4505	CCNA2,ID4,ELK3
WP	Dopaminergic neurogenesis	WP:WP1498	1	0	30	164	2	4505	DDC,CDKN1C
WP	Delta-Notch signaling pathway	WP:WP265	1	0	83	164	1	4505	SKP2
WP	Purine metabolism	WP:WP2185	1	0	169	164	4	4505	PDE1B,ADCY7,ENTPD1,PDE5A
WP	ApoE and miR-146 in inflammation and atherosclerosis	WP:WP3592	1	0	8	164	2	4505	APOE,TLR2
WP	Wnt signaling pathway and pluripotency	WP:WP723	1	0	97	164	4	4505	CD44,RACGAP1,PLAU,FZD1
WP	Matrix metalloproteinases	WP:WP441	1	0	29	164	3	4505	MMP3,MMP19,MMP14
WP	Calcium regulation in cardiac cells	WP:WP553	1	0	145	164	5	4505	ADCY7,CACNB3,GJC1,YWHAZ,GNB1
WP	Type II interferon signaling (IFNG)	WP:WP1253	1	0	32	164	2	4505	CYBB,IFNGR1
WP	Eicosanoid synthesis	WP:WP318	1	0	17	164	1	4505	PTGS1
WP	Heart development	WP:WP2067	1	0	44	164	1	4505	BMP4
WP	Oxidative stress response	WP:WP412	1	0	28	164	3	4505	HMOX1,CYBA,GABPB1
WP	Toll-like receptor signaling	WP:WP88	1	0	32	164	3	4505	CASP3,TLR2,CASP8
WP	Osteoclast signaling	WP:WP454	1	0	14	164	2	4505	SPP1,TNFRSF11A
WP	GPCRs, small ligand	WP:WP353	1	0	18	164	1	4505	LPAR1
WP	Integrin-mediated cell adhesion	WP:WP6	1	0	100	164	6	4505	ITGAM,ITGB2,CAPN6,RAP1B,FYN,CAV1
WP	Cytoplasmic ribosomal proteins	WP:WP163	1	0	79	164	1	4505	RPL3
WP	Glycolysis and gluconeogenesis	WP:WP157	1	0	50	164	1	4505	PGAM1
WP	Dysregulated miRNA targeting in insulin/PI3K-AKT signaling	WP:WP3855	1	0	26	164	1	4505	COL4A2
WP	Alpha 6 beta 4 integrin signaling pathway	WP:WP488	1	0	66	164	5	4505	CASP3,VIM,LAMB1,YWHAZ,FYN
WP	Chemokine signaling pathway	WP:WP2292	1	0	175	164	9	4505	VAV1,PIK3R5,CCR2,ADCY7,GNG10,CXCL14,TIAM1,RAP1B,GNB1
WP	SIDS susceptibility pathways	WP:WP1266	1	0	58	164	1	4505	DDC
WP	Hedgehog signaling pathway	WP:WP116	1	0	22	164	2	4505	IGF2,GAS1
WP	PDGFR-alpha and STMN1 cooperate to exacerbate cytotoxic effects of vinblastine	WP:WP4398	1	0	2	164	1	4505	STMN1
WP	PluriNetWork: mechanisms associated with pluripotency	WP:WP1763	1	0	288	164	7	4505	SPP1,HELLS,CD44,CASP3,BMP4,DPYSL2,FZD1
WP	One-carbon metabolism	WP:WP435	1	0	29	164	2	4505	MTHFD1L,MTHFD2
WP	IL-5 signaling pathway	WP:WP151	1	0	68	164	6	4505	ITGAM,VAV1,ITGB2,SYK,SOX4,YWHAZ
WP	Mecp2 and associated Rett syndrome	WP:WP2910	1	0	45	164	1	4505	E2F1
WP	Wnt signaling in kidney disease	WP:WP3857	1	0	43	164	1	4505	FZD1
WP	GPCRs, peptide	WP:WP234	1	0	70	164	3	4505	C3AR1,C5AR1,CCR2
WP	Hypertrophy model	WP:WP202	1	0	19	164	1	4505	CCN1
WP	Novel Jun-Dmp1 pathway	WP:WP3654	1	0	25	164	2	4505	E2F1,ETS1
WP	Blood clotting cascade	WP:WP460	1	0	20	164	1	4505	PLAU
WP	Estrogen signaling	WP:WP1244	1	0	74	164	1	4505	GNB1
WP	TNF-alpha NF-kB signaling pathway	WP:WP246	1	0	179	164	8	4505	TNFRSF11A,CASP3,TNFRSF1B,CASP8,DAP,MAP3K1,YWHAZ,CAV1
WP	Transcriptional activation by Nfe2l2 in response to phytochemicals	WP:WP1245	1	0	14	164	1	4505	HMOX1
WP	Insulin signaling	WP:WP65	1	0	158	164	6	4505	EGR1,MAP4K4,MAP3K1,CYTH3,EHD2,MYO1C
WP	Mapk cascade	WP:WP251	1	0	28	164	1	4505	MAP3K1
WP	mRNA processing	WP:WP310	1	0	443	164	2	4505	RBPMS2,RBMS3
WP	Endochondral ossification	WP:WP1270	1	0	61	164	6	4505	SPP1,CHST11,IGF2,PLAU,CDKN1C,ADAMTS5
WP	Osteoblast signaling	WP:WP238	1	0	10	164	1	4505	PDGFRB
WP	p38 Mapk signaling pathway	WP:WP350	1	0	33	164	1	4505	MAP3K1
WP	Metapathway biotransformation	WP:WP1251	1	0	141	164	1	4505	CHST11
WP	Triacylglyceride synthesis	WP:WP386	1	0	23	164	1	4505	AGPAT4
WP	ErbB signaling pathway	WP:WP1261	1	0	46	164	1	4505	PIK3R5
WP	Splicing factor NOVA regulated synaptic proteins	WP:WP1983	1	0	42	164	1	4505	CDH2
WP	Regulation of actin cytoskeleton	WP:WP523	1	0	150	164	9	4505	VAV1,EZR,PIK3R5,CD14,PIP4K2A,MSN,LIMK1,ARPC5,PDGFRB
WP	Wnt signaling pathway	WP:WP403	1	0	60	164	2	4505	PLAU,FZD1
WP	GDNF/RET signaling axis	WP:WP4820	1	0	22	164	2	4505	BMP4,SOX17
WP	BMP signaling pathway in eyelid development	WP:WP3663	1	0	20	164	2	4505	BMP4,MAP3K1
WP	Serotonin and anxiety-related events	WP:WP2140	1	0	12	164	1	4505	PLEK
WP	Alzheimer's disease	WP:WP2075	1	0	74	164	4	4505	CASP3,APOE,CASP8,APAF1
WP	GPCRs, odorant	WP:WP1397	1	0	186	164	1	4505	GPR153
WP	Oxidative stress and redox pathway	WP:WP4466	1	0	93	164	5	4505	CD44,CYBB,CYBA,PTGS1,GPX8
WP	G13 signaling pathway	WP:WP298	1	0	39	164	3	4505	ARHGDIB,PIP4K2A,LIMK1
WP	Translation factors	WP:WP307	1	0	49	164	1	4505	EEF1A1
WP	Mapk signaling pathway	WP:WP493	1	0	158	164	9	4505	STMN1,CASP3,CD14,CASP8,DUSP6,MAP4K4,MAP3K1,RAP1B,PDGFRB
WP	ESC pluripotency pathways	WP:WP339	1	0	116	164	3	4505	BMP4,FZD1,PDGFRB
WP	IL-2 signaling pathway	WP:WP450	1	0	76	164	4	4505	VAV1,SYK,ETS1,FYN
WP	Fibrin complement receptor 3 signaling pathway	WP:WP5128	1	0	44	164	5	4505	ITGAM,FCER1G,ITGB2,SYK,CD14

## Sheet: 1wk vs PBS Up Path Backgr
Enrichment FDR	nGenes	Pathway Genes	Fold Enrichment	Pathway	URL	Genes
0.00144275	12	160	4.50906	Cell adhesion molecules	http://www.genome.jp/kegg-bin/show_pathway?mmu04514	Itgb2 Vsir Sdc1 Vcan Alcam Nectin3 Cdh2 Ptprc Mpzl1 Itgam Nectin1 Cldn5
0.00144275	10	108	5.03243	Protein digestion and absorption	http://www.genome.jp/kegg-bin/show_pathway?mmu04974	Col5a2 Col5a1 Eln Col4a5 Col4a1 Col4a2 Col16a1 Slc36a4 Col8a1 Col28a1
0.00144275	15	178	3.5523	Tuberculosis	http://www.genome.jp/kegg-bin/show_pathway?mmu05152	Itgb2 Apaf1 Ifngr1 Mrc2 Syk Il10rb Casp8 Fcgr2b Mrc1 Tlr2 Itgam Casp3 Il10ra Cd14 Fcer1g
0.00144275	16	162	3.46851	MicroRNAs in cancer	http://www.genome.jp/kegg-bin/show_pathway?mmu05206	Cd44 Hmox1 Plau Pdgfrb Vim E2f1 Tnc Stmn1 Fscn1 Casp3 Bmf Thbs1 Cdk6 Ezr Marcks Sox4
0.00436412	10	105	4.33563	Amoebiasis	http://www.genome.jp/kegg-bin/show_pathway?mmu05146	Itgb2 Lamb1 Tlr2 Itgam Col4a5 Col4a1 Col4a2 Casp3 Cd14 Actn4
0.00613587	13	169	3.30055	Phagosome	http://www.genome.jp/kegg-bin/show_pathway?mmu04145	Itgb2 Tubb6 Cyba Cybb Mrc2 Tuba1b Msr1 Fcgr2b Mrc1 Tlr2 Itgam Thbs1 Cd14
0.00853453	9	88	4.22724	ECM-receptor interaction	http://www.genome.jp/kegg-bin/show_pathway?mmu04512	Lamb1 Cd44 Sdc1 Tnc Spp1 Col4a5 Col4a1 Col4a2 Thbs1
0.0101768	12	289	3.16055	Cytokine-cytokine receptor interaction	http://www.genome.jp/kegg-bin/show_pathway?mmu04060	Il17ra Ifngr1 Cxcl14 Bmp4 Il10rb Il1rl1 Tnfrsf11a Tnfrsf1b Csf3r Il4ra Il10ra Ccr2
0.0101768	10	92	3.61303	Fc gamma R-mediated phagocytosis	http://www.genome.jp/kegg-bin/show_pathway?mmu04666	Arpc5 Syk Inpp5d Ptprc Fcgr2b Arpc1b Limk1 Vav1 Marcksl1 Marcks
0.0101768	8	69	4.50906	Leishmaniasis	http://www.genome.jp/kegg-bin/show_pathway?mmu05140	Itgb2 Cyba Cybb Ifngr1 Tlr2 Itgam Eef1a1 Marcksl1
0.0114462	20	357	2.28191	PI3K-Akt signaling pathway	http://www.genome.jp/kegg-bin/show_pathway?mmu04151	Lamb1 Pik3r5 Syk Ywhaz Pdgfrb Pkn3 Tlr2 Tnc Csf3r Gnb1 Spp1 Il4ra Col4a5 Col4a1 Col4a2 Gng10 Lpar1 Thbs1 Cdk6 Igf2
0.0115189	10	114	3.47921	Leukocyte transendothelial migration	http://www.genome.jp/kegg-bin/show_pathway?mmu04670	Itgb2 Cyba Cybb Itgam Msn Vav1 Cldn5 Ezr Rap1b Actn4
0.0156815	7	60	4.48344	Legionellosis	http://www.genome.jp/kegg-bin/show_pathway?mmu05134	Itgb2 Casp8 Tlr2 Itgam Casp3 Eef1a1 Cd14
0.0229186	6	50	4.83113	Sphingolipid metabolism	http://www.genome.jp/kegg-bin/show_pathway?mmu00600	Cers5 Cers6 Ugcg Cerk Degs1 B4galt6
0.0270073	8	117	3.57862	Natural killer cell mediated cytotoxicity	http://www.genome.jp/kegg-bin/show_pathway?mmu04650	Itgb2 Cd48 Fyn Ifngr1 Syk Casp3 Vav1 Fcer1g
0.0270558	6	91	4.56999	Complement and coagulation cascades	http://www.genome.jp/kegg-bin/show_pathway?mmu04610	Itgb2 Plau Procr Itgam C3ar1 C5ar1
0.0295479	9	93	3.17043	Small cell lung cancer	http://www.genome.jp/kegg-bin/show_pathway?mmu05222	Lamb1 Apaf1 E2f1 Col4a5 Col4a1 Col4a2 Casp3 Cdk6 Skp2
0.0297826	26	542	1.8318	Pathways in cancer	http://www.genome.jp/kegg-bin/show_pathway?mmu05200	Lamb1 Hmox1 Apaf1 Ifngr1 Edn1 Bmp4 Runx1 Pdgfrb Casp8 E2f1 Ccna2 Csf3r Gnb1 Il4ra Col4a5 Col4a1 Col4a2 Casp3 Adcy7 Ets1 Gng10 Lpar1 Cdk6 Fzd1 Igf2 Skp2
0.0379719	14	200	2.32084	Focal adhesion	http://www.genome.jp/kegg-bin/show_pathway?mmu04510	Lamb1 Cav1 Fyn Pdgfrb Tnc Spp1 Parva Col4a5 Col4a1 Col4a2 Vav1 Thbs1 Rap1b Actn4
0.0396791	5	115	4.8589	Staphylococcus aureus infection	http://www.genome.jp/kegg-bin/show_pathway?mmu05150	Itgb2 Fcgr2b Itgam C3ar1 C5ar1
0.0431528	6	92	3.93232	Hematopoietic cell lineage	http://www.genome.jp/kegg-bin/show_pathway?mmu04640	Cd44 Csf3r Cd9 Il4ra Itgam Cd14
0.0431528	5	55	4.69693	Malaria	http://www.genome.jp/kegg-bin/show_pathway?mmu05144	Itgb2 Sdc1 Tlr2 Ackr1 Thbs1
0.0432014	11	163	2.54096	Tight junction	http://www.genome.jp/kegg-bin/show_pathway?mmu04530	Tiam1 Arpc5 Map3k1 Runx1 Tuba1b Arpc1b Tjp1 Msn Cldn5 Ezr Actn4
0.0467538	9	123	2.81816	Osteoclast differentiation	http://www.genome.jp/kegg-bin/show_pathway?mmu04380	Cyba Fyn Ifngr1 Syk Tnfrsf11a Fcgr2b Sirpa Pirb Lilrb4a
0.0543168	5	92	4.26994	Viral protein interaction with cytokine and cytokine receptor	http://www.genome.jp/kegg-bin/show_pathway?mmu04061	Cxcl14 Il10rb Tnfrsf1b Il10ra Ccr2
0.0543168	13	219	2.23391	Regulation of actin cytoskeleton	http://www.genome.jp/kegg-bin/show_pathway?mmu04810	Itgb2 Tiam1 Arpc5 Pdgfrb Pip4k2a Arpc1b Limk1 Itgam Msn Vav1 Lpar1 Ezr Actn4
0.0624912	13	201	2.18072	Proteoglycans in cancer	http://www.genome.jp/kegg-bin/show_pathway?mmu05205	Tiam1 Cd44 Cav1 Sdc1 Plau Tlr2 Msn Casp3 Vav1 Thbs1 Fzd1 Igf2 Ezr
0.0885218	8	109	2.65239	Toxoplasmosis	http://www.genome.jp/kegg-bin/show_pathway?mmu05145	Lamb1 Ifngr1 Pik3r5 Il10rb Casp8 Tlr2 Casp3 Il10ra
0.0885218	12	220	2.15401	Epstein-Barr virus infection	http://www.genome.jp/kegg-bin/show_pathway?mmu05169	Cd44 Apaf1 Syk Casp8 Vim E2f1 Ccna2 Tlr2 Casp3 Cdk6 Entpd1 Skp2
0.0989083	3	20	6.03892	Steroid biosynthesis	http://www.genome.jp/kegg-bin/show_pathway?mmu00100	Sqle Soat1 Msmo1
0.133287	3	20	5.28405	Glycosaminoglycan biosynthesis	http://www.genome.jp/kegg-bin/show_pathway?mmu00532	Chpf Chst11 Csgalnact1
0.133287	9	149	2.24455	Phospholipase D signaling pathway	http://www.genome.jp/kegg-bin/show_pathway?mmu04072	Cyth3 Fyn Pik3r5 Syk Agpat4 Pdgfrb Adcy7 Lpar1 Fcer1g
0.133287	6	71	2.86593	Adherens junction	http://www.genome.jp/kegg-bin/show_pathway?mmu04520	Fyn Nectin3 Ptprj Tjp1 Nectin1 Actn4
0.133287	6	76	2.81816	B cell receptor signaling pathway	http://www.genome.jp/kegg-bin/show_pathway?mmu04662	Syk Inpp5d Fcgr2b Vav1 Pirb Lilrb4a
0.133287	5	78	3.20245	Viral myocarditis	http://www.genome.jp/kegg-bin/show_pathway?mmu05416	Itgb2 Cav1 Fyn Casp8 Casp3
0.133287	11	216	2.03946	Lipid and atherosclerosis	http://www.genome.jp/kegg-bin/show_pathway?mmu05417	Cyba Cybb Apaf1 Ero1a Casp8 Tlr2 Casp3 Vav1 Mmp3 Cd14 Rap1b
0.136932	8	198	2.34847	Neutrophil extracellular trap formation	http://www.genome.jp/kegg-bin/show_pathway?mmu04613	Itgb2 Cyba Cybb Syk Tlr2 Itgam Tlr7 C5ar1
0.153607	3	32	4.69693	Mucin type O-glycan biosynthesis	http://www.genome.jp/kegg-bin/show_pathway?mmu00512	Galnt10 Gcnt1 St6galnac2
0.153607	8	123	2.2773	Platelet activation	http://www.genome.jp/kegg-bin/show_pathway?mmu04611	Fyn Pik3r5 Syk Apbb1ip Adcy7 Ptgs1 Rap1b Fcer1g
0.159888	4	40	3.41595	Various types of N-glycan biosynthesis	http://www.genome.jp/kegg-bin/show_pathway?mmu00513	Man1a Hexb Man2a1 Man1c1
0.159888	11	214	1.93749	Rap1 signaling pathway	http://www.genome.jp/kegg-bin/show_pathway?mmu04015	Itgb2 Tiam1 Fyb Pdgfrb Apbb1ip Itgam Adcy7 Vav1 Lpar1 Thbs1 Rap1b
0.159888	8	125	2.18886	Cell cycle	http://www.genome.jp/kegg-bin/show_pathway?mmu04110	Dbf4 Ywhaz E2f1 Ccna2 Cdkn1c Cdk6 Mcm3 Skp2
0.159888	6	86	2.60138	Gap junction	http://www.genome.jp/kegg-bin/show_pathway?mmu04540	Tubb6 Tuba1b Pdgfrb Tjp1 Adcy7 Lpar1
0.159888	6	99	2.60138	Toll-like receptor signaling pathway	http://www.genome.jp/kegg-bin/show_pathway?mmu04620	Casp8 Tlr2 Spp1 Irf5 Tlr7 Cd14
0.159888	5	66	2.87567	Fc epsilon RI signaling pathway	http://www.genome.jp/kegg-bin/show_pathway?mmu04664	Fyn Syk Inpp5d Vav1 Fcer1g
0.159888	8	143	2.18886	Measles	http://www.genome.jp/kegg-bin/show_pathway?mmu05162	Apaf1 Casp8 Fcgr2b Tlr2 Msn Casp3 Cdk6 Tlr7
0.171899	7	101	2.29385	AGE-RAGE signaling pathway in diabetic complications	http://www.genome.jp/kegg-bin/show_pathway?mmu04933	Cybb Edn1 Col4a5 Col4a1 Col4a2 Casp3 Egr1

## Sheet: 1wk vs PBS Downregulated Pathw
source	term_name	term_id	adjusted_p_value	negative_log10_of_adjusted_p_value	term_size	query_size	intersection_size	effective_domain_size	intersections
KEGG	Epstein-Barr virus infection	KEGG:05169	0.000608016	3.21608	218	55	9	8714	TAPBP,ISG15,H2-T23,H2-Q4,TAP2,STAT2,IRF7,STAT1,TAP1
KEGG	NOD-like receptor signaling pathway	KEGG:04621	0.00267388	2.57286	201	55	8	8714	NOD1,STAT2,IRF7,STAT1,GBP7,GBP3,GBP5,GBP2
KEGG	Antigen processing and presentation	KEGG:04612	0.01183	1.92701	81	55	5	8714	TAPBP,H2-T23,H2-Q4,TAP2,TAP1
KEGG	Human immunodeficiency virus 1 infection	KEGG:05170	0.0437284	1.35924	229	55	7	8714	TAPBP,SAMHD1,H2-T23,H2-Q4,TAP2,BST2,TAP1
KEGG	Herpes simplex virus 1 infection	KEGG:05168	0.121718	0.914644	438	55	9	8714	TAPBP,H2-T23,H2-Q4,TAP2,STAT2,BST2,IRF7,STAT1,TAP1
KEGG	Hepatitis C	KEGG:05160	0.259905	0.585185	160	55	5	8714	STAT2,IRF7,IFIT1,RSAD2,STAT1
KEGG	Influenza A	KEGG:05164	0.304344	0.516635	166	55	5	8714	STAT2,IRF7,RSAD2,STAT1,TNFSF10
KEGG	Toxoplasmosis	KEGG:05145	0.386643	0.41269	109	55	4	8714	STAT1,IRGM1,IRGM2,IGTP
KEGG	Human papillomavirus infection	KEGG:05165	0.467111	0.33058	347	55	7	8714	LLGL2,ISG15,H2-T23,H2-Q4,STAT2,STAT1,IRF1
KEGG	Kaposi sarcoma-associated herpesvirus infection	KEGG:05167	0.842317	0.0745245	212	55	5	8714	H2-T23,H2-Q4,STAT2,IRF7,STAT1
KEGG	KEGG root term	KEGG:00000	1	0	8714	55	55	8714	SEC24C,NME2,GMPPA,RNF41,EBAG9,ACTR1B,SQOR,NMRK1,IQSEC1,MKNK1,TAPBP,NOD1,UBE2R2,LLGL2,NQO1,ALDH1L1,KMT5A,MMAB,EPB41L4B,PSMB10,MAOB,SAMHD1,DTX3L,RHOBTB1,PCX,IL15,KCNC3,ISG15,H2-T23,TRIM21,H2-Q4,TAP2,STAT2,GPX3,BST2,IRF7,IFIT1,RSAD2,STAT1,UBA7,IRGM1,WARS,IRGM2,IRF1,PLA2G5,PSMB9,GBP7,TNFSF10,TAP1,IGTP,GBP3,IFI47,GBP5,GBP2,CD274
KEGG	AGE-RAGE signaling pathway in diabetic complications	KEGG:04933	1	0	100	55	1	8714	STAT1
KEGG	Thyroid hormone signaling pathway	KEGG:04919	1	0	120	55	1	8714	STAT1
KEGG	Thyroid hormone synthesis	KEGG:04918	1	0	74	55	1	8714	GPX3
KEGG	Prolactin signaling pathway	KEGG:04917	1	0	73	55	2	8714	STAT1,IRF1
KEGG	Estrogen signaling pathway	KEGG:04915	1	0	134	55	1	8714	EBAG9
KEGG	Insulin signaling pathway	KEGG:04910	1	0	138	55	1	8714	MKNK1
KEGG	Dopaminergic synapse	KEGG:04728	1	0	131	55	1	8714	MAOB
KEGG	Serotonergic synapse	KEGG:04726	1	0	129	55	1	8714	MAOB
KEGG	Intestinal immune network for IgA production	KEGG:04672	1	0	42	55	1	8714	IL15
KEGG	TNF signaling pathway	KEGG:04668	1	0	112	55	3	8714	IL15,IRF1,IFI47
KEGG	Th17 cell differentiation	KEGG:04659	1	0	104	55	1	8714	STAT1
KEGG	Th1 and Th2 cell differentiation	KEGG:04658	1	0	87	55	1	8714	STAT1
KEGG	Natural killer cell mediated cytotoxicity	KEGG:04650	1	0	116	55	2	8714	H2-T23,TNFSF10
KEGG	JAK-STAT signaling pathway	KEGG:04630	1	0	168	55	3	8714	IL15,STAT2,STAT1
KEGG	C-type lectin receptor signaling pathway	KEGG:04625	1	0	111	55	3	8714	STAT2,STAT1,IRF1
KEGG	Cytosolic DNA-sensing pathway	KEGG:04623	1	0	63	55	1	8714	IRF7
KEGG	RIG-I-like receptor signaling pathway	KEGG:04622	1	0	68	55	2	8714	ISG15,IRF7
KEGG	Toll-like receptor signaling pathway	KEGG:04620	1	0	98	55	2	8714	IRF7,STAT1
KEGG	Tight junction	KEGG:04530	1	0	165	55	2	8714	LLGL2,EPB41L4B
KEGG	Cell adhesion molecules	KEGG:04514	1	0	164	55	3	8714	H2-T23,H2-Q4,CD274
KEGG	Hippo signaling pathway	KEGG:04390	1	0	155	55	1	8714	LLGL2
KEGG	Growth hormone synthesis, secretion and action	KEGG:04935	1	0	116	55	1	8714	STAT1
KEGG	Osteoclast differentiation	KEGG:04380	1	0	124	55	2	8714	STAT2,STAT1
KEGG	Type I diabetes mellitus	KEGG:04940	1	0	61	55	2	8714	H2-T23,H2-Q4
KEGG	Fat digestion and absorption	KEGG:04975	1	0	43	55	1	8714	PLA2G5
KEGG	Pancreatic cancer	KEGG:05212	1	0	73	55	1	8714	STAT1
KEGG	Chemical carcinogenesis - reactive oxygen species	KEGG:05208	1	0	216	55	1	8714	NQO1
KEGG	Viral carcinogenesis	KEGG:05203	1	0	218	55	3	8714	H2-T23,H2-Q4,IRF7
KEGG	Pathways in cancer	KEGG:05200	1	0	538	55	4	8714	NQO1,IL15,STAT2,STAT1
KEGG	Coronavirus disease - COVID-19	KEGG:05171	1	0	237	55	3	8714	ISG15,STAT2,STAT1
KEGG	Human T-cell leukemia virus 1 infection	KEGG:05166	1	0	239	55	3	8714	IL15,H2-T23,H2-Q4
KEGG	Human cytomegalovirus infection	KEGG:05163	1	0	244	55	5	8714	TAPBP,H2-T23,H2-Q4,TAP2,TAP1
KEGG	Measles	KEGG:05162	1	0	141	55	3	8714	STAT2,IRF7,STAT1
KEGG	Hepatitis B	KEGG:05161	1	0	162	55	3	8714	STAT2,IRF7,STAT1
KEGG	Tuberculosis	KEGG:05152	1	0	178	55	1	8714	STAT1
KEGG	Leishmaniasis	KEGG:05140	1	0	69	55	1	8714	STAT1
KEGG	Pertussis	KEGG:05133	1	0	77	55	2	8714	NOD1,IRF1
KEGG	Salmonella infection	KEGG:05132	1	0	248	55	3	8714	ACTR1B,NOD1,TNFSF10
KEGG	Alcoholism	KEGG:05034	1	0	198	55	1	8714	MAOB
KEGG	Amphetamine addiction	KEGG:05031	1	0	68	55	1	8714	MAOB
KEGG	Cocaine addiction	KEGG:05030	1	0	48	55	1	8714	MAOB
KEGG	Pathways of neurodegeneration - multiple diseases	KEGG:05022	1	0	463	55	3	8714	ACTR1B,GPX3,UBA7
KEGG	Spinocerebellar ataxia	KEGG:05017	1	0	140	55	1	8714	KCNC3
KEGG	Huntington disease	KEGG:05016	1	0	296	55	2	8714	ACTR1B,GPX3
KEGG	Amyotrophic lateral sclerosis	KEGG:05014	1	0	361	55	2	8714	ACTR1B,GPX3
KEGG	Parkinson disease	KEGG:05012	1	0	258	55	2	8714	MAOB,UBA7
KEGG	Pancreatic secretion	KEGG:04972	1	0	114	55	1	8714	PLA2G5
KEGG	Notch signaling pathway	KEGG:04330	1	0	60	55	1	8714	DTX3L
KEGG	Vascular smooth muscle contraction	KEGG:04270	1	0	143	55	1	8714	PLA2G5
KEGG	Cellular senescence	KEGG:04218	1	0	174	55	2	8714	H2-T23,H2-Q4
KEGG	One carbon pool by folate	KEGG:00670	1	0	19	55	1	8714	ALDH1L1
KEGG	Pyruvate metabolism	KEGG:00620	1	0	43	55	1	8714	PCX
KEGG	alpha-Linolenic acid metabolism	KEGG:00592	1	0	25	55	1	8714	PLA2G5
KEGG	Linoleic acid metabolism	KEGG:00591	1	0	50	55	1	8714	PLA2G5
KEGG	Arachidonic acid metabolism	KEGG:00590	1	0	85	55	2	8714	GPX3,PLA2G5
KEGG	Ether lipid metabolism	KEGG:00565	1	0	48	55	1	8714	PLA2G5
KEGG	Glycerophospholipid metabolism	KEGG:00564	1	0	97	55	1	8714	PLA2G5
KEGG	Amino sugar and nucleotide sugar metabolism	KEGG:00520	1	0	51	55	1	8714	GMPPA
KEGG	Glutathione metabolism	KEGG:00480	1	0	72	55	1	8714	GPX3
KEGG	Tryptophan metabolism	KEGG:00380	1	0	51	55	1	8714	MAOB
KEGG	Phenylalanine metabolism	KEGG:00360	1	0	20	55	1	8714	MAOB
KEGG	Tyrosine metabolism	KEGG:00350	1	0	39	55	1	8714	MAOB
KEGG	Histidine metabolism	KEGG:00340	1	0	26	55	1	8714	MAOB
KEGG	Arginine and proline metabolism	KEGG:00330	1	0	54	55	1	8714	MAOB
KEGG	Lysine degradation	KEGG:00310	1	0	61	55	1	8714	KMT5A
KEGG	Glycine, serine and threonine metabolism	KEGG:00260	1	0	38	55	1	8714	MAOB
KEGG	Pyrimidine metabolism	KEGG:00240	1	0	58	55	1	8714	NME2
KEGG	Purine metabolism	KEGG:00230	1	0	132	55	1	8714	NME2
KEGG	Ubiquinone and other terpenoid-quinone biosynthesis	KEGG:00130	1	0	11	55	1	8714	NQO1
KEGG	Fructose and mannose metabolism	KEGG:00051	1	0	36	55	1	8714	GMPPA
KEGG	Citrate cycle (TCA cycle)	KEGG:00020	1	0	32	55	1	8714	PCX
KEGG	Nicotinate and nicotinamide metabolism	KEGG:00760	1	0	40	55	1	8714	NMRK1
KEGG	Porphyrin metabolism	KEGG:00860	1	0	43	55	1	8714	MMAB
KEGG	Sulfur metabolism	KEGG:00920	1	0	11	55	1	8714	SQOR
KEGG	Aminoacyl-tRNA biosynthesis	KEGG:00970	1	0	43	55	1	8714	WARS
KEGG	Necroptosis	KEGG:04217	1	0	174	55	3	8714	STAT2,STAT1,TNFSF10
KEGG	Apoptosis	KEGG:04210	1	0	134	55	1	8714	TNFSF10
KEGG	Phagosome	KEGG:04145	1	0	172	55	4	8714	H2-T23,H2-Q4,TAP2,TAP1
KEGG	Endocytosis	KEGG:04144	1	0	264	55	4	8714	RNF41,IQSEC1,H2-T23,H2-Q4
KEGG	Protein processing in endoplasmic reticulum	KEGG:04141	1	0	169	55	1	8714	SEC24C
KEGG	Ubiquitin mediated proteolysis	KEGG:04120	1	0	146	55	3	8714	UBE2R2,RHOBTB1,UBA7
KEGG	FoxO signaling pathway	KEGG:04068	1	0	131	55	1	8714	TNFSF10
KEGG	HIF-1 signaling pathway	KEGG:04066	1	0	113	55	1	8714	MKNK1
KEGG	Chemokine signaling pathway	KEGG:04062	1	0	187	55	2	8714	STAT2,STAT1
KEGG	Viral protein interaction with cytokine and cytokine receptor	KEGG:04061	1	0	91	55	1	8714	TNFSF10
KEGG	Hepatocellular carcinoma	KEGG:05225	1	0	172	55	1	8714	NQO1
KEGG	Cytokine-cytokine receptor interaction	KEGG:04060	1	0	285	55	2	8714	IL15,TNFSF10
KEGG	MAPK signaling pathway	KEGG:04010	1	0	294	55	1	8714	MKNK1
KEGG	Proteasome	KEGG:03050	1	0	46	55	2	8714	PSMB10,PSMB9
KEGG	ABC transporters	KEGG:02010	1	0	50	55	2	8714	TAP2,TAP1
KEGG	Biosynthesis of nucleotide sugars	KEGG:01250	1	0	38	55	1	8714	GMPPA
KEGG	Biosynthesis of cofactors	KEGG:01240	1	0	151	55	4	8714	NME2,GMPPA,NQO1,MMAB
KEGG	Biosynthesis of amino acids	KEGG:01230	1	0	78	55	1	8714	PCX
KEGG	Carbon metabolism	KEGG:01200	1	0	118	55	1	8714	PCX
KEGG	Metabolic pathways	KEGG:01100	1	0	1582	55	12	8714	NME2,GMPPA,SQOR,NMRK1,NQO1,ALDH1L1,KMT5A,MMAB,MAOB,PCX,GPX3,PLA2G5
KEGG	Drug metabolism - other enzymes	KEGG:00983	1	0	92	55	1	8714	NME2
KEGG	Drug metabolism - cytochrome P450	KEGG:00982	1	0	71	55	1	8714	MAOB
KEGG	Ras signaling pathway	KEGG:04014	1	0	231	55	1	8714	PLA2G5
KEGG	PD-L1 expression and PD-1 checkpoint pathway in cancer	KEGG:05235	1	0	88	55	2	8714	STAT1,CD274
KEGG	Inflammatory bowel disease	KEGG:05321	1	0	61	55	1	8714	STAT1
KEGG	Fluid shear stress and atherosclerosis	KEGG:05418	1	0	146	55	1	8714	NQO1
KEGG	Lipid and atherosclerosis	KEGG:05417	1	0	216	55	2	8714	IRF7,TNFSF10
KEGG	Viral myocarditis	KEGG:05416	1	0	78	55	2	8714	H2-T23,H2-Q4
KEGG	Primary immunodeficiency	KEGG:05340	1	0	36	55	2	8714	TAP2,TAP1
KEGG	Graft-versus-host disease	KEGG:05332	1	0	54	55	2	8714	H2-T23,H2-Q4
KEGG	Allograft rejection	KEGG:05330	1	0	54	55	2	8714	H2-T23,H2-Q4
KEGG	Rheumatoid arthritis	KEGG:05323	1	0	86	55	1	8714	IL15
KEGG	Systemic lupus erythematosus	KEGG:05322	1	0	142	55	1	8714	TRIM21
KEGG	Autoimmune thyroid disease	KEGG:05320	1	0	70	55	2	8714	H2-T23,H2-Q4
REAC	Class I MHC mediated antigen processing & presentation	REAC:R-MMU-983169	2.33958e-09	8.63086	345	46	16	8748	SEC24C,RNF41,AREL1,TAPBP,UBE2R2,FBXL4,PSMB10,DTX3L,RNF213,H2-T23,H2-Q4,TAP2,HERC6,UBA7,PSMB8,TAP1
REAC	Adaptive Immune System	REAC:R-MMU-1280218	7.06217e-07	6.15106	761	46	19	8748	SEC24C,RNF41,AREL1,ACTR1B,KIF1C,TAPBP,UBE2R2,FBXL4,PSMB10,DTX3L,RNF213,H2-T23,H2-Q4,TAP2,HERC6,UBA7,PSMB8,TAP1,CD274
REAC	Immune System	REAC:R-MMU-168256	3.43351e-06	5.46426	1641	46	26	8748	SEC24C,NME2,RNF41,AREL1,ACTR1B,KIF1C,SYNGR1,TAPBP,NOD1,UBE2R2,FBXL4,PSMB10,DTX3L,IL15,RNF213,ISG15,H2-T23,H2-Q4,TAP2,BST2,IRF7,HERC6,UBA7,PSMB8,TAP1,CD274
REAC	Antigen Presentation: Folding, assembly and peptide loading of class I MHC	REAC:R-MMU-983170	2.61832e-05	4.58198	44	46	6	8748	SEC24C,TAPBP,H2-T23,H2-Q4,TAP2,TAP1
REAC	Antigen processing-Cross presentation	REAC:R-MMU-1236975	0.000123737	3.9075	92	46	7	8748	TAPBP,PSMB10,H2-T23,H2-Q4,TAP2,PSMB8,TAP1
REAC	ER-Phagosome pathway	REAC:R-MMU-1236974	0.000306658	3.51335	36	46	5	8748	TAPBP,H2-T23,H2-Q4,TAP2,TAP1
REAC	Antigen processing: Ubiquitination & Proteasome degradation	REAC:R-MMU-983168	0.000489383	3.31035	286	46	10	8748	RNF41,AREL1,UBE2R2,FBXL4,PSMB10,DTX3L,RNF213,HERC6,UBA7,PSMB8
REAC	Nicotinate metabolism	REAC:R-MMU-196807	0.00262644	2.58063	26	46	4	8748	NMRK1,PARP9,PARP10,PARP14
REAC	Metabolism of water-soluble vitamins and cofactors	REAC:R-MMU-196849	0.00551798	2.25822	108	46	6	8748	NMRK1,ALDH1L1,MMAB,PARP9,PARP10,PARP14
REAC	Nicotinamide salvaging	REAC:R-MMU-197264	0.0169259	1.77145	15	46	3	8748	PARP9,PARP10,PARP14
REAC	Metabolism of vitamins and cofactors	REAC:R-MMU-196854	0.0608736	1.21557	166	46	6	8748	NMRK1,ALDH1L1,MMAB,PARP9,PARP10,PARP14
REAC	Regulation of ornithine decarboxylase (ODC)	REAC:R-MMU-350562	0.641058	0.193103	50	46	3	8748	NQO1,PSMB10,PSMB8
REAC	Metabolism of polyamines	REAC:R-MMU-351202	0.980054	0.00875001	58	46	3	8748	NQO1,PSMB10,PSMB8
REAC	Rab regulation of trafficking	REAC:R-MMU-9007101	1	0	101	46	1	8748	RAB3IP
REAC	Regulated Necrosis	REAC:R-MMU-5218859	1	0	49	46	1	8748	TNFSF10
REAC	RUNX1 regulates transcription of genes involved in differentiation of HSCs	REAC:R-MMU-8939236	1	0	67	46	2	8748	PSMB10,PSMB8
REAC	Intra-Golgi and retrograde Golgi-to-ER traffic	REAC:R-MMU-6811442	1	0	171	46	1	8748	KIF1C
REAC	Regulation by c-FLIP	REAC:R-MMU-3371378	1	0	10	46	1	8748	TNFSF10
REAC	RNA Polymerase II Transcription	REAC:R-MMU-73857	1	0	918	46	3	8748	CRADD,PSMB10,PSMB8
REAC	RIPK1-mediated regulated necrosis	REAC:R-MMU-5213460	1	0	28	46	1	8748	TNFSF10
REAC	RHOBTB1 GTPase cycle	REAC:R-MMU-9013422	1	0	18	46	1	8748	RHOBTB1
REAC	RHOBTB GTPase Cycle	REAC:R-MMU-9706574	1	0	28	46	1	8748	RHOBTB1
REAC	RHO GTPase cycle	REAC:R-MMU-9012999	1	0	379	46	1	8748	RHOBTB1
REAC	RAF/MAP kinase cascade	REAC:R-MMU-5673001	1	0	252	46	2	8748	PSMB10,PSMB8
REAC	RAB GEFs exchange GTP for GDP on RABs	REAC:R-MMU-8876198	1	0	78	46	1	8748	RAB3IP
REAC	Protein ubiquitination	REAC:R-MMU-8852135	1	0	73	46	1	8748	UBE2R2
REAC	Protein localization	REAC:R-MMU-9609507	1	0	97	46	1	8748	LONP2
REAC	Programmed Cell Death	REAC:R-MMU-5357801	1	0	128	46	1	8748	TNFSF10
REAC	ROS sensing by NFE2L2	REAC:R-MMU-8932339	1	0	53	46	2	8748	PSMB10,PSMB8
REAC	Regulation of HMOX1 expression and activity	REAC:R-MMU-9707587	1	0	61	46	2	8748	PSMB10,PSMB8
REAC	Regulation of RUNX2 expression and activity	REAC:R-MMU-8939902	1	0	52	46	2	8748	PSMB10,PSMB8
REAC	Regulation of PTEN stability and activity	REAC:R-MMU-8948751	1	0	69	46	2	8748	PSMB10,PSMB8
REAC	Signaling by ERBB2	REAC:R-MMU-1227986	1	0	41	46	1	8748	RNF41
REAC	Signal Transduction	REAC:R-MMU-162582	1	0	2097	46	5	8748	RNF41,PSMB10,RHOBTB1,PSMB8,TNFSF10
REAC	Separation of Sister Chromatids	REAC:R-MMU-2467813	1	0	177	46	2	8748	PSMB10,PSMB8
REAC	Scavenging of heme from plasma	REAC:R-MMU-2168880	1	0	129	46	1	8748	APOL10B
REAC	SCF(Skp2)-mediated degradation of p27/p21	REAC:R-MMU-187577	1	0	61	46	2	8748	PSMB10,PSMB8
REAC	S Phase	REAC:R-MMU-69242	1	0	139	46	2	8748	PSMB10,PSMB8
REAC	Regulation of necroptotic cell death	REAC:R-MMU-5675482	1	0	28	46	1	8748	TNFSF10
REAC	Regulation of mitotic cell cycle	REAC:R-MMU-453276	1	0	84	46	2	8748	PSMB10,PSMB8
REAC	Regulation of mRNA stability by proteins that bind AU-rich elements	REAC:R-MMU-450531	1	0	82	46	2	8748	PSMB10,PSMB8
REAC	Regulation of RUNX3 expression and activity	REAC:R-MMU-8941858	1	0	54	46	2	8748	PSMB10,PSMB8
REAC	Innate Immune System	REAC:R-MMU-168249	1	0	1006	46	10	8748	NME2,ACTR1B,SYNGR1,NOD1,PSMB10,H2-T23,H2-Q4,BST2,IRF7,PSMB8
REAC	Interconversion of nucleotide di- and triphosphates	REAC:R-MMU-499943	1	0	26	46	1	8748	NME2
REAC	Processing of Capped Intron-Containing Pre-mRNA	REAC:R-MMU-72203	1	0	225	46	1	8748	SNRNP25
REAC	Regulation of RAS by GAPs	REAC:R-MMU-5658442	1	0	66	46	2	8748	PSMB10,PSMB8
REAC	Interferon Signaling	REAC:R-MMU-913531	1	0	63	46	2	8748	ISG15,UBA7
REAC	Interleukin-1 family signaling	REAC:R-MMU-446652	1	0	106	46	3	8748	NOD1,PSMB10,PSMB8
REAC	Interleukin-1 signaling	REAC:R-MMU-9020702	1	0	93	46	3	8748	NOD1,PSMB10,PSMB8
REAC	Regulation of Insulin-like Growth Factor (IGF) transport and uptake by Insulin-like Growth Factor Binding Proteins (IGFBPs)	REAC:R-MMU-381426	1	0	113	46	1	8748	APOL10B
REAC	Potassium Channels	REAC:R-MMU-1296071	1	0	89	46	1	8748	KCNC3
REAC	PIP3 activates AKT signaling	REAC:R-MMU-1257604	1	0	217	46	2	8748	PSMB10,PSMB8
REAC	Post-translational protein modification	REAC:R-MMU-597592	1	0	1238	46	8	8748	SEC24C,TNIP1,NOD1,UBE2R2,FBXL4,PSMB10,PSMB8,APOL10B
REAC	Mitotic Metaphase and Anaphase	REAC:R-MMU-2555396	1	0	211	46	2	8748	PSMB10,PSMB8
REAC	Mitotic G2-G2/M phases	REAC:R-MMU-453274	1	0	176	46	2	8748	PSMB10,PSMB8
REAC	Mitotic G1 phase and G1/S transition	REAC:R-MMU-453279	1	0	126	46	2	8748	PSMB10,PSMB8
REAC	Mitotic Anaphase	REAC:R-MMU-68882	1	0	210	46	2	8748	PSMB10,PSMB8
REAC	Metabolism of proteins	REAC:R-MMU-392499	1	0	1571	46	8	8748	SEC24C,TNIP1,NOD1,UBE2R2,FBXL4,PSMB10,PSMB8,APOL10B
REAC	Metabolism of nucleotides	REAC:R-MMU-15869	1	0	92	46	2	8748	NME2,SAMHD1
REAC	Metabolism of folate and pterines	REAC:R-MMU-196757	1	0	17	46	1	8748	ALDH1L1
REAC	Metabolism of amino acids and derivatives	REAC:R-MMU-71291	1	0	234	46	4	8748	SQOR,NQO1,PSMB10,PSMB8
REAC	Metabolism of RNA	REAC:R-MMU-8953854	1	0	534	46	3	8748	SNRNP25,PSMB10,PSMB8
REAC	MyD88 cascade initiated on plasma membrane	REAC:R-MMU-975871	1	0	68	46	1	8748	NOD1
REAC	Metabolism	REAC:R-MMU-1430728	1	0	1682	46	13	8748	NME2,SQOR,NMRK1,NQO1,ALDH1L1,MMAB,PSMB10,PARP9,MAOB,SAMHD1,PARP10,PARP14,PSMB8
REAC	MHC class II antigen presentation	REAC:R-MMU-2132295	1	0	118	46	3	8748	SEC24C,ACTR1B,KIF1C
REAC	MAPK6/MAPK4 signaling	REAC:R-MMU-5687128	1	0	72	46	2	8748	PSMB10,PSMB8
REAC	MAPK1/MAPK3 signaling	REAC:R-MMU-5684996	1	0	257	46	2	8748	PSMB10,PSMB8
REAC	MAPK family signaling cascades	REAC:R-MMU-5683057	1	0	279	46	2	8748	PSMB10,PSMB8
REAC	MAP kinase activation	REAC:R-MMU-450294	1	0	57	46	1	8748	NOD1
REAC	M Phase	REAC:R-MMU-68886	1	0	373	46	2	8748	PSMB10,PSMB8
REAC	Kinesins	REAC:R-MMU-983189	1	0	50	46	1	8748	KIF1C
REAC	JNK (c-Jun kinases) phosphorylation and activation mediated by activated human TAK1	REAC:R-MMU-450321	1	0	23	46	1	8748	NOD1
REAC	Intracellular signaling by second messengers	REAC:R-MMU-9006925	1	0	241	46	2	8748	PSMB10,PSMB8
REAC	Membrane Trafficking	REAC:R-MMU-199991	1	0	511	46	3	8748	SEC24C,KIF1C,RAB3IP
REAC	Post-translational protein phosphorylation	REAC:R-MMU-8957275	1	0	107	46	1	8748	APOL10B
REAC	MyD88 dependent cascade initiated on endosome	REAC:R-MMU-975155	1	0	73	46	2	8748	NOD1,IRF7
REAC	MyD88:MAL(TIRAP) cascade initiated on plasma membrane	REAC:R-MMU-166058	1	0	68	46	1	8748	NOD1
REAC	Phase I - Functionalization of compounds	REAC:R-MMU-211945	1	0	114	46	1	8748	MAOB
REAC	Peroxisomal protein import	REAC:R-MMU-9033241	1	0	61	46	1	8748	LONP2
REAC	PTEN Regulation	REAC:R-MMU-6807070	1	0	108	46	2	8748	PSMB10,PSMB8
REAC	Interleukin-2 family signaling	REAC:R-MMU-451927	1	0	33	46	1	8748	IL15
REAC	PD-1 signaling	REAC:R-MMU-389948	1	0	18	46	1	8748	CD274
REAC	PCP/CE pathway	REAC:R-MMU-4086400	1	0	87	46	2	8748	PSMB10,PSMB8
REAC	Oxygen-dependent proline hydroxylation of Hypoxia-inducible Factor Alpha	REAC:R-MMU-1234176	1	0	65	46	2	8748	PSMB10,PSMB8
REAC	Ovarian tumor domain proteases	REAC:R-MMU-5689896	1	0	31	46	2	8748	TNIP1,NOD1
REAC	Organelle biogenesis and maintenance	REAC:R-MMU-1852241	1	0	215	46	1	8748	RAB3IP
REAC	MyD88-independent TLR4 cascade	REAC:R-MMU-166166	1	0	87	46	2	8748	NOD1,IRF7
REAC	Signaling by Hedgehog	REAC:R-MMU-5358351	1	0	135	46	2	8748	PSMB10,PSMB8
REAC	Interleukin-15 signaling	REAC:R-MMU-8983432	1	0	11	46	1	8748	IL15
REAC	Nucleotide-binding domain, leucine rich repeat containing receptor (NLR) signaling pathways	REAC:R-MMU-168643	1	0	45	46	1	8748	NOD1
REAC	Nucleotide catabolism	REAC:R-MMU-8956319	1	0	35	46	1	8748	SAMHD1
REAC	Interleukin-17 signaling	REAC:R-MMU-448424	1	0	57	46	1	8748	NOD1
REAC	Neutrophil degranulation	REAC:R-MMU-6798695	1	0	502	46	6	8748	NME2,ACTR1B,SYNGR1,H2-T23,H2-Q4,BST2
REAC	Neuronal System	REAC:R-MMU-112316	1	0	306	46	1	8748	KCNC3
REAC	Neddylation	REAC:R-MMU-8951664	1	0	216	46	3	8748	FBXL4,PSMB10,PSMB8
REAC	NOD1/2 Signaling Pathway	REAC:R-MMU-168638	1	0	33	46	1	8748	NOD1
REAC	NIK-->noncanonical NF-kB signaling	REAC:R-MMU-5676590	1	0	57	46	2	8748	PSMB10,PSMB8
REAC	Orc1 removal from chromatin	REAC:R-MMU-68949	1	0	70	46	2	8748	PSMB10,PSMB8
REAC	Signaling by Interleukins	REAC:R-MMU-449147	1	0	253	46	4	8748	NOD1,PSMB10,IL15,PSMB8
REAC	Signaling by Rho GTPases	REAC:R-MMU-194315	1	0	625	46	1	8748	RHOBTB1
REAC	REACTOME root term	REAC:0000000	1	0	8748	46	46	8748	SEC24C,NME2,RNF41,AREL1,TNIP1,LONP2,ACTR1B,KIF1C,SQOR,NMRK1,SYNGR1,TAPBP,NOD1,UBE2R2,FBXL4,SNRNP25,RAB3IP,NQO1,ALDH1L1,MMAB,CRADD,PSMB10,PARP9,MAOB,SAMHD1,DTX3L,RHOBTB1,IL15,PARP10,RNF213,KCNC3,ISG15,H2-T23,H2-Q4,TAP2,GPX3,BST2,IRF7,HERC6,UBA7,PARP14,PSMB8,TNFSF10,TAP1,APOL10B,CD274
REAC	p53-Independent G1/S DNA damage checkpoint	REAC:R-MMU-69613	1	0	52	46	2	8748	PSMB10,PSMB8
REAC	p53-Independent DNA Damage Response	REAC:R-MMU-69610	1	0	52	46	2	8748	PSMB10,PSMB8
REAC	p53-Dependent G1/S DNA damage checkpoint	REAC:R-MMU-69580	1	0	65	46	2	8748	PSMB10,PSMB8
REAC	p53-Dependent G1 DNA Damage Response	REAC:R-MMU-69563	1	0	65	46	2	8748	PSMB10,PSMB8
REAC	mRNA Splicing - Minor Pathway	REAC:R-MMU-72165	1	0	48	46	1	8748	SNRNP25
REAC	mRNA Splicing	REAC:R-MMU-72172	1	0	175	46	1	8748	SNRNP25
REAC	activated TAK1 mediates p38 MAPK activation	REAC:R-MMU-450302	1	0	24	46	1	8748	NOD1
REAC	VxPx cargo-targeting to cilium	REAC:R-MMU-5620916	1	0	19	46	1	8748	RAB3IP
REAC	TRAIL signaling	REAC:R-MMU-75158	1	0	5	46	1	8748	TNFSF10
REAC	TRAF6 mediated induction of NFkB and MAP kinases upon TLR7/8 or 9 activation	REAC:R-MMU-975138	1	0	72	46	1	8748	NOD1
REAC	TRAF6 mediated IRF7 activation in TLR7/8 or 9 signaling	REAC:R-MMU-975110	1	0	1	46	1	8748	IRF7
REAC	TRAF6 mediated IRF7 activation	REAC:R-MMU-933541	1	0	3	46	1	8748	IRF7
REAC	TRAF3-dependent IRF activation pathway	REAC:R-MMU-918233	1	0	3	46	1	8748	IRF7
REAC	TP53 Regulates Transcription of Cell Death Genes	REAC:R-MMU-5633008	1	0	13	46	1	8748	CRADD
REAC	TP53 Regulates Transcription of Caspase Activators and Caspases	REAC:R-MMU-6803207	1	0	4	46	1	8748	CRADD
REAC	TNFR2 non-canonical NF-kB pathway	REAC:R-MMU-5668541	1	0	93	46	2	8748	PSMB10,PSMB8
REAC	TICAM1-dependent activation of IRF3/IRF7	REAC:R-MMU-9013973	1	0	2	46	1	8748	IRF7
REAC	TCR signaling	REAC:R-MMU-202403	1	0	105	46	2	8748	PSMB10,PSMB8
REAC	TCF dependent signaling in response to WNT	REAC:R-MMU-201681	1	0	148	46	2	8748	PSMB10,PSMB8
REAC	TAK1 activates NFkB by phosphorylation and activation of IKKs complex	REAC:R-MMU-445989	1	0	29	46	1	8748	NOD1
REAC	Synthesis of active ubiquitin: roles of E1 and E2 enzymes	REAC:R-MMU-8866652	1	0	29	46	1	8748	UBE2R2
REAC	Synthesis of DNA	REAC:R-MMU-69239	1	0	111	46	2	8748	PSMB10,PSMB8
REAC	Immunoregulatory interactions between a Lymphoid and a non-Lymphoid cell	REAC:R-MMU-198933	1	0	207	46	2	8748	H2-T23,H2-Q4
REAC	Sulfur amino acid metabolism	REAC:R-MMU-1614635	1	0	23	46	1	8748	SQOR
REAC	Sulfide oxidation to sulfate	REAC:R-MMU-1614517	1	0	5	46	1	8748	SQOR
REAC	Stabilization of p53	REAC:R-MMU-69541	1	0	56	46	2	8748	PSMB10,PSMB8
REAC	Signaling by the B Cell Receptor (BCR)	REAC:R-MMU-983705	1	0	204	46	2	8748	PSMB10,PSMB8
REAC	Signaling by WNT	REAC:R-MMU-195721	1	0	227	46	2	8748	PSMB10,PSMB8
REAC	Signaling by Rho GTPases, Miro GTPases and RHOBTB3	REAC:R-MMU-9716542	1	0	640	46	1	8748	RHOBTB1
REAC	TRIF(TICAM1)-mediated TLR4 signaling	REAC:R-MMU-937061	1	0	87	46	2	8748	NOD1,IRF7
REAC	Termination of translesion DNA synthesis	REAC:R-MMU-5656169	1	0	28	46	2	8748	ISG15,UBA7
REAC	The role of GTSE1 in G2/M progression after G2 checkpoint	REAC:R-MMU-8852276	1	0	75	46	2	8748	PSMB10,PSMB8
REAC	Toll Like Receptor 10 (TLR10) Cascade	REAC:R-MMU-168142	1	0	68	46	1	8748	NOD1
REAC	Voltage gated Potassium channels	REAC:R-MMU-1296072	1	0	37	46	1	8748	KCNC3
REAC	Vesicle-mediated transport	REAC:R-MMU-5653656	1	0	651	46	4	8748	SEC24C,KIF1C,RAB3IP,APOL10B
REAC	Ubiquitin-dependent degradation of Cyclin D	REAC:R-MMU-75815	1	0	51	46	2	8748	PSMB10,PSMB8
REAC	Ubiquitin Mediated Degradation of Phosphorylated Cdc25A	REAC:R-MMU-69601	1	0	52	46	2	8748	PSMB10,PSMB8
REAC	Ub-specific processing proteases	REAC:R-MMU-5689880	1	0	177	46	2	8748	PSMB10,PSMB8
REAC	UCH proteinases	REAC:R-MMU-5689603	1	0	94	46	2	8748	PSMB10,PSMB8
REAC	Transport to the Golgi and subsequent modification	REAC:R-MMU-948021	1	0	167	46	1	8748	SEC24C
REAC	Transport of small molecules	REAC:R-MMU-382551	1	0	636	46	2	8748	PSMB10,PSMB8
REAC	Translesion synthesis by Y family DNA polymerases bypasses lesions on DNA template	REAC:R-MMU-110313	1	0	35	46	2	8748	ISG15,UBA7
REAC	Transcriptional regulation by RUNX3	REAC:R-MMU-8878159	1	0	77	46	2	8748	PSMB10,PSMB8
REAC	Signaling by Receptor Tyrosine Kinases	REAC:R-MMU-9006934	1	0	385	46	1	8748	RNF41
REAC	Transcriptional regulation by RUNX2	REAC:R-MMU-8878166	1	0	63	46	2	8748	PSMB10,PSMB8
REAC	Transcriptional Regulation by TP53	REAC:R-MMU-3700989	1	0	273	46	1	8748	CRADD
REAC	Toll-like Receptor Cascades	REAC:R-MMU-168898	1	0	123	46	2	8748	NOD1,IRF7
REAC	Toll Like Receptor TLR6:TLR2 Cascade	REAC:R-MMU-168188	1	0	68	46	1	8748	NOD1
REAC	Toll Like Receptor TLR1:TLR2 Cascade	REAC:R-MMU-168179	1	0	68	46	1	8748	NOD1
REAC	Toll Like Receptor 9 (TLR9) Cascade	REAC:R-MMU-168138	1	0	78	46	2	8748	NOD1,IRF7
REAC	Toll Like Receptor 7/8 (TLR7/8) Cascade	REAC:R-MMU-168181	1	0	74	46	2	8748	NOD1,IRF7
REAC	Toll Like Receptor 5 (TLR5) Cascade	REAC:R-MMU-168176	1	0	68	46	1	8748	NOD1
REAC	Toll Like Receptor 4 (TLR4) Cascade	REAC:R-MMU-166016	1	0	97	46	2	8748	NOD1,IRF7
REAC	Toll Like Receptor 3 (TLR3) Cascade	REAC:R-MMU-168164	1	0	69	46	2	8748	NOD1,IRF7
REAC	Toll Like Receptor 2 (TLR2) Cascade	REAC:R-MMU-181438	1	0	68	46	1	8748	NOD1
REAC	Transcriptional regulation by RUNX1	REAC:R-MMU-8878171	1	0	198	46	2	8748	PSMB10,PSMB8
REAC	Switching of origins to a post-replicative state	REAC:R-MMU-69052	1	0	89	46	2	8748	PSMB10,PSMB8
REAC	Gene expression (Transcription)	REAC:R-MMU-74160	1	0	1017	46	3	8748	CRADD,PSMB10,PSMB8
REAC	Hemostasis	REAC:R-MMU-109582	1	0	605	46	1	8748	KIF1C
REAC	ISG15 antiviral mechanism	REAC:R-MMU-1169408	1	0	25	46	2	8748	ISG15,UBA7
REAC	Degradation of beta-catenin by the destruction complex	REAC:R-MMU-195253	1	0	78	46	2	8748	PSMB10,PSMB8
REAC	Degradation of GLI1 by the proteasome	REAC:R-MMU-5610780	1	0	56	46	2	8748	PSMB10,PSMB8
REAC	Degradation of DVL	REAC:R-MMU-4641258	1	0	57	46	2	8748	PSMB10,PSMB8
REAC	Degradation of AXIN	REAC:R-MMU-4641257	1	0	55	46	2	8748	PSMB10,PSMB8
REAC	Dectin-1 mediated noncanonical NF-kB signaling	REAC:R-MMU-5607761	1	0	57	46	2	8748	PSMB10,PSMB8
REAC	Death Receptor Signalling	REAC:R-MMU-73887	1	0	117	46	1	8748	TNFSF10
REAC	DNA Replication Pre-Initiation	REAC:R-MMU-69002	1	0	81	46	2	8748	PSMB10,PSMB8
REAC	DNA Replication	REAC:R-MMU-69306	1	0	119	46	2	8748	PSMB10,PSMB8
REAC	DNA Repair	REAC:R-MMU-73894	1	0	294	46	2	8748	ISG15,UBA7
REAC	DNA Damage Bypass	REAC:R-MMU-73893	1	0	44	46	2	8748	ISG15,UBA7
REAC	DEx/H-box helicases activate type I IFN and inflammatory cytokines production	REAC:R-MMU-3134963	1	0	6	46	1	8748	IRF7
REAC	DDX58/IFIH1-mediated induction of interferon-alpha/beta	REAC:R-MMU-168928	1	0	32	46	1	8748	IRF7
REAC	Cytosolic sensors of pathogen-associated DNA	REAC:R-MMU-1834949	1	0	27	46	1	8748	IRF7
REAC	Cytoprotection by HMOX1	REAC:R-MMU-9707564	1	0	109	46	2	8748	PSMB10,PSMB8
REAC	Cytokine Signaling in Immune system	REAC:R-MMU-1280215	1	0	375	46	6	8748	NOD1,PSMB10,IL15,ISG15,UBA7,PSMB8
REAC	Cyclin E associated events during G1/S transition	REAC:R-MMU-69202	1	0	71	46	2	8748	PSMB10,PSMB8
REAC	Cyclin A:Cdk2-associated events at S phase entry	REAC:R-MMU-69656	1	0	73	46	2	8748	PSMB10,PSMB8
REAC	Cross-presentation of soluble exogenous antigens (endosomes)	REAC:R-MMU-1236978	1	0	48	46	2	8748	PSMB10,PSMB8
REAC	Costimulation by the CD28 family	REAC:R-MMU-388841	1	0	61	46	1	8748	CD274
REAC	Cobalamin (Cbl, vitamin B12) transport and metabolism	REAC:R-MMU-196741	1	0	20	46	1	8748	MMAB
REAC	Cilium Assembly	REAC:R-MMU-5617833	1	0	186	46	1	8748	RAB3IP
REAC	Degradation of cysteine and homocysteine	REAC:R-MMU-1614558	1	0	11	46	1	8748	SQOR
REAC	Cellular responses to stress	REAC:R-MMU-2262752	1	0	507	46	3	8748	PSMB10,GPX3,PSMB8
REAC	Detoxification of Reactive Oxygen Species	REAC:R-MMU-3299685	1	0	32	46	1	8748	GPX3
REAC	Dimerization of procaspase-8	REAC:R-MMU-69416	1	0	10	46	1	8748	TNFSF10
REAC	Hedgehog ligand biogenesis	REAC:R-MMU-5358346	1	0	63	46	2	8748	PSMB10,PSMB8
REAC	Hedgehog 'on' state	REAC:R-MMU-5632684	1	0	81	46	2	8748	PSMB10,PSMB8
REAC	Hedgehog 'off' state	REAC:R-MMU-5610787	1	0	104	46	2	8748	PSMB10,PSMB8
REAC	Golgi-to-ER retrograde transport	REAC:R-MMU-8856688	1	0	120	46	1	8748	KIF1C
REAC	Generic Transcription Pathway	REAC:R-MMU-212436	1	0	803	46	3	8748	CRADD,PSMB10,PSMB8
REAC	GLI3 is processed to GLI3R by the proteasome	REAC:R-MMU-5610785	1	0	58	46	2	8748	PSMB10,PSMB8
REAC	G2/M Transition	REAC:R-MMU-69275	1	0	174	46	2	8748	PSMB10,PSMB8
REAC	G2/M Checkpoints	REAC:R-MMU-69481	1	0	158	46	2	8748	PSMB10,PSMB8
REAC	G1/S Transition	REAC:R-MMU-69206	1	0	103	46	2	8748	PSMB10,PSMB8
REAC	G1/S DNA Damage Checkpoints	REAC:R-MMU-69615	1	0	67	46	2	8748	PSMB10,PSMB8
REAC	Fc epsilon receptor (FCERI) signaling	REAC:R-MMU-2454202	1	0	223	46	2	8748	PSMB10,PSMB8
REAC	Factors involved in megakaryocyte development and platelet production	REAC:R-MMU-983231	1	0	116	46	1	8748	KIF1C
REAC	FCERI mediated NF-kB activation	REAC:R-MMU-2871837	1	0	183	46	2	8748	PSMB10,PSMB8
REAC	FBXL7 down-regulates AURKA during mitotic entry and in early mitosis	REAC:R-MMU-8854050	1	0	55	46	2	8748	PSMB10,PSMB8
REAC	Endosomal/Vacuolar pathway	REAC:R-MMU-1236977	1	0	28	46	2	8748	H2-T23,H2-Q4
REAC	ER to Golgi Anterograde Transport	REAC:R-MMU-199977	1	0	139	46	1	8748	SEC24C
REAC	Downstream signaling events of B Cell Receptor (BCR)	REAC:R-MMU-1168372	1	0	74	46	2	8748	PSMB10,PSMB8
REAC	Downstream TCR signaling	REAC:R-MMU-202424	1	0	89	46	2	8748	PSMB10,PSMB8
REAC	Downregulation of ERBB2:ERBB3 signaling	REAC:R-MMU-1358803	1	0	11	46	1	8748	RNF41
REAC	Downregulation of ERBB2 signaling	REAC:R-MMU-8863795	1	0	24	46	1	8748	RNF41
REAC	Deubiquitination	REAC:R-MMU-5688426	1	0	237	46	4	8748	TNIP1,NOD1,PSMB10,PSMB8
REAC	Cellular responses to stimuli	REAC:R-MMU-8953897	1	0	510	46	3	8748	PSMB10,GPX3,PSMB8
REAC	Cellular response to hypoxia	REAC:R-MMU-1234174	1	0	69	46	2	8748	PSMB10,PSMB8
REAC	Cellular response to chemical stress	REAC:R-MMU-9711123	1	0	139	46	3	8748	PSMB10,GPX3,PSMB8
REAC	Antiviral mechanism by IFN-stimulated genes	REAC:R-MMU-1169410	1	0	29	46	2	8748	ISG15,UBA7
REAC	Anchoring of the basal body to the plasma membrane	REAC:R-MMU-5620912	1	0	89	46	1	8748	RAB3IP
REAC	Amine Oxidase reactions	REAC:R-MMU-140179	1	0	4	46	1	8748	MAOB
REAC	Activation of NF-kappaB in B cells	REAC:R-MMU-1169091	1	0	62	46	2	8748	PSMB10,PSMB8
REAC	Activation of IRF3/IRF7 mediated by TBK1/IKK epsilon	REAC:R-MMU-936964	1	0	17	46	1	8748	IRF7
REAC	Activation of APC/C and APC/C:Cdc20 mediated degradation of mitotic proteins	REAC:R-MMU-176814	1	0	76	46	2	8748	PSMB10,PSMB8
REAC	AUF1 (hnRNP D0) binds and destabilizes mRNA	REAC:R-MMU-450408	1	0	56	46	2	8748	PSMB10,PSMB8
REAC	APC:Cdc20 mediated degradation of cell cycle proteins prior to satisfation of the cell cycle checkpoint	REAC:R-MMU-179419	1	0	73	46	2	8748	PSMB10,PSMB8
REAC	APC/C:Cdh1 mediated degradation of Cdc20 and other APC/C:Cdh1 targeted proteins in late mitosis/early G1	REAC:R-MMU-174178	1	0	73	46	2	8748	PSMB10,PSMB8
REAC	APC/C:Cdc20 mediated degradation of mitotic proteins	REAC:R-MMU-176409	1	0	75	46	2	8748	PSMB10,PSMB8
REAC	APC/C:Cdc20 mediated degradation of Securin	REAC:R-MMU-174154	1	0	67	46	2	8748	PSMB10,PSMB8
REAC	APC/C-mediated degradation of cell cycle proteins	REAC:R-MMU-174143	1	0	84	46	2	8748	PSMB10,PSMB8
REAC	ABC-family proteins mediated transport	REAC:R-MMU-382556	1	0	99	46	2	8748	PSMB10,PSMB8
REAC	Apoptosis	REAC:R-MMU-109581	1	0	100	46	1	8748	TNFSF10
REAC	Asparagine N-linked glycosylation	REAC:R-MMU-446203	1	0	250	46	1	8748	SEC24C
REAC	Assembly of the pre-replicative complex	REAC:R-MMU-68867	1	0	67	46	2	8748	PSMB10,PSMB8
REAC	Asymmetric localization of PCP proteins	REAC:R-MMU-4608870	1	0	62	46	2	8748	PSMB10,PSMB8
REAC	Cell Cycle, Mitotic	REAC:R-MMU-69278	1	0	489	46	2	8748	PSMB10,PSMB8
REAC	Cell Cycle Checkpoints	REAC:R-MMU-69620	1	0	272	46	2	8748	PSMB10,PSMB8
REAC	Cell Cycle	REAC:R-MMU-1640170	1	0	566	46	2	8748	PSMB10,PSMB8
REAC	Cdc20:Phospho-APC/C mediated degradation of Cyclin A	REAC:R-MMU-174184	1	0	72	46	2	8748	PSMB10,PSMB8
REAC	Caspase activation via extrinsic apoptotic signalling pathway	REAC:R-MMU-5357769	1	0	18	46	1	8748	TNFSF10
REAC	Caspase activation via Death Receptors in the presence of ligand	REAC:R-MMU-140534	1	0	14	46	1	8748	TNFSF10
REAC	Cargo trafficking to the periciliary membrane	REAC:R-MMU-5620920	1	0	48	46	1	8748	RAB3IP
REAC	Cargo concentration in the ER	REAC:R-MMU-5694530	1	0	30	46	1	8748	SEC24C
REAC	COPII-mediated vesicle transport	REAC:R-MMU-204005	1	0	66	46	1	8748	SEC24C
REAC	COPI-dependent Golgi-to-ER retrograde traffic	REAC:R-MMU-6811434	1	0	88	46	1	8748	KIF1C
REAC	CLEC7A (Dectin-1) signaling	REAC:R-MMU-5607764	1	0	88	46	2	8748	PSMB10,PSMB8
REAC	CDK-mediated phosphorylation and removal of Cdc6	REAC:R-MMU-69017	1	0	72	46	2	8748	PSMB10,PSMB8
REAC	CASP8 activity is inhibited	REAC:R-MMU-5218900	1	0	10	46	1	8748	TNFSF10
REAC	C-type lectin receptors (CLRs)	REAC:R-MMU-5621481	1	0	106	46	2	8748	PSMB10,PSMB8
REAC	Biological oxidations	REAC:R-MMU-211859	1	0	210	46	1	8748	MAOB
REAC	Biogenic amines are oxidatively deaminated to aldehydes by MAOA and MAOB	REAC:R-MMU-141333	1	0	2	46	1	8748	MAOB
REAC	Binding and Uptake of Ligands by Scavenger Receptors	REAC:R-MMU-2173782	1	0	141	46	1	8748	APOL10B
REAC	Beta-catenin independent WNT signaling	REAC:R-MMU-3858494	1	0	125	46	2	8748	PSMB10,PSMB8
REAC	BBSome-mediated cargo-targeting to cilium	REAC:R-MMU-5620922	1	0	23	46	1	8748	RAB3IP
REAC	Autodegradation of the E3 ubiquitin ligase COP1	REAC:R-MMU-349425	1	0	52	46	2	8748	PSMB10,PSMB8
REAC	Autodegradation of Cdh1 by Cdh1:APC/C	REAC:R-MMU-174084	1	0	63	46	2	8748	PSMB10,PSMB8
REAC	CDT1 association with the CDC6:ORC:origin complex	REAC:R-MMU-68827	1	0	58	46	2	8748	PSMB10,PSMB8
WP	Type II interferon signaling (IFNG)	WP:WP1253	9.62192e-09	8.01674	32	26	7	4505	IFIT2,ISG15,STAT2,STAT1,IRF1,PSMB9,TAP1
WP	Apoptosis	WP:WP1254	0.0330115	1.48133	78	26	4	4505	CRADD,IRF7,IRF1,TNFSF10
WP	Proteasome degradation	WP:WP519	0.104905	0.979203	51	26	3	4505	PSMB10,UBA7,PSMB9
WP	Oxidative stress response	WP:WP412	0.391573	0.407187	28	26	2	4505	NQO1,GPX3
WP	p38 Mapk signaling pathway	WP:WP350	0.537388	0.269712	33	26	2	4505	MKNK1,STAT1
WP	IL-7 signaling pathway	WP:WP297	0.887244	0.0519571	43	26	2	4505	STAT1,IRF1
WP	Tryptophan metabolism	WP:WP79	0.92623	0.0332811	44	26	2	4505	MAOB,WARS
WP	Metapathway biotransformation	WP:WP1251	1	0	141	26	1	4505	GPX3
WP	Amino acid metabolism	WP:WP662	1	0	95	26	2	4505	PCX,WARS
WP	Glutathione and one-carbon metabolism	WP:WP730	1	0	31	26	1	4505	GPX3
WP	One-carbon metabolism and related pathways	WP:WP1770	1	0	52	26	1	4505	GPX3
WP	EGFR1 signaling pathway	WP:WP572	1	0	178	26	3	4505	TNIP1,STAT2,STAT1
WP	Adipogenesis genes	WP:WP447	1	0	132	26	2	4505	STAT2,STAT1
WP	IL-3 signaling pathway	WP:WP373	1	0	99	26	1	4505	STAT1
WP	TCA cycle	WP:WP434	1	0	31	26	1	4505	PCX
WP	Eicosanoid lipid synthesis map	WP:WP4335	1	0	9	26	1	4505	PLA2G5
WP	Selenium metabolism / selenoproteins	WP:WP108	1	0	48	26	1	4505	GPX3
WP	Fatty acid biosynthesis	WP:WP336	1	0	22	26	1	4505	PCX
WP	IL-6 signaling pathway	WP:WP387	1	0	99	26	1	4505	STAT1
WP	Kit receptor signaling pathway	WP:WP407	1	0	67	26	1	4505	STAT1
WP	Nucleotide metabolism	WP:WP87	1	0	19	26	1	4505	NME2
WP	Eicosanoid metabolism via cyclooxygenases (COX)	WP:WP4347	1	0	30	26	1	4505	PLA2G5
WP	WIKIPATHWAYS	WP:000000	1	0	4505	26	26	4505	NME2,TNIP1,MKNK1,ARID3B,NQO1,ALDH1L1,CRADD,PSMB10,MAOB,DTX3L,PCX,IL15,IFIT2,ISG15,TRIM21,STAT2,GPX3,IRF7,STAT1,UBA7,WARS,IRF1,PLA2G5,PSMB9,TNFSF10,TAP1
WP	EPO receptor signaling	WP:WP1249	1	0	26	26	1	4505	STAT1
WP	Glutathione metabolism	WP:WP164	1	0	20	26	1	4505	GPX3
WP	TNF-alpha NF-kB signaling pathway	WP:WP246	1	0	179	26	3	4505	TNIP1,CRADD,STAT1
WP	Estrogen metabolism	WP:WP1264	1	0	14	26	1	4505	NQO1
WP	IL-9 signaling pathway	WP:WP10	1	0	24	26	1	4505	STAT1
WP	Chemokine signaling pathway	WP:WP2292	1	0	175	26	2	4505	STAT2,STAT1
WP	Selenium micronutrient network	WP:WP1272	1	0	22	26	1	4505	GPX3
WP	Cytokines and inflammatory response	WP:WP222	1	0	27	26	1	4505	IL15
WP	Glycolysis and gluconeogenesis	WP:WP157	1	0	50	26	1	4505	PCX
WP	Notch signaling pathway	WP:WP29	1	0	46	26	1	4505	DTX3L
WP	Omega-3 / omega-6 fatty acid synthesis	WP:WP4350	1	0	15	26	1	4505	PLA2G5
WP	Purine metabolism	WP:WP2185	1	0	169	26	1	4505	NME2
WP	Parkinson's disease	WP:WP3638	1	0	38	26	1	4505	UBA7
WP	Spinal cord injury	WP:WP2432	1	0	98	26	1	4505	PLA2G5
WP	One-carbon metabolism	WP:WP435	1	0	29	26	1	4505	ALDH1L1
WP	IL-5 signaling pathway	WP:WP151	1	0	68	26	1	4505	STAT1
WP	Mecp2 and associated Rett syndrome	WP:WP2910	1	0	45	26	1	4505	TAP1
WP	Mapk signaling pathway	WP:WP493	1	0	158	26	1	4505	PLA2G5
WP	TGF-beta signaling pathway	WP:WP113	1	0	52	26	1	4505	STAT1
WP	Alanine and aspartate metabolism	WP:WP240	1	0	15	26	1	4505	PCX
WP	Oxidative stress and redox pathway	WP:WP4466	1	0	93	26	1	4505	GPX3
WP	Endochondral ossification	WP:WP1270	1	0	61	26	1	4505	STAT1
WP	mRNA processing	WP:WP310	1	0	443	26	1	4505	TRIM21
WP	Transcriptional activation by Nfe2l2 in response to phytochemicals	WP:WP1245	1	0	14	26	1	4505	NQO1
WP	Folic acid network	WP:WP1273	1	0	22	26	1	4505	GPX3
WP	PluriNetWork: mechanisms associated with pluripotency	WP:WP1763	1	0	288	26	2	4505	NME2,ARID3B
WP	IL-2 signaling pathway	WP:WP450	1	0	76	26	2	4505	MKNK1,STAT1

## Sheet: 1wk vs PBS Down Path Backgr
Enrichment FDR	nGenes	Pathway Genes	Fold Enrichment	Pathway	URL	Genes
0.0021745	8	202	7.00154	NOD-like receptor signaling pathway	http://www.genome.jp/kegg-bin/show_pathway?mmu04621	Irf7 Stat1 Gbp3 Gbp2 Nod1 Stat2 Gbp7 Gbp5
0.00414226	5	80	11.452	Antigen processing and presentation	http://www.genome.jp/kegg-bin/show_pathway?mmu04612	Tapbp Tap2 H2-Q4 Tap1 H2-T23
0.00414226	8	220	5.48528	Epstein-Barr virus infection	http://www.genome.jp/kegg-bin/show_pathway?mmu05169	Tapbp Tap2 Irf7 Stat1 H2-Q4 Tap1 Stat2 H2-T23
0.0190626	7	231	4.79962	Human immunodeficiency virus 1 infection	http://www.genome.jp/kegg-bin/show_pathway?mmu05170	Tapbp Tap2 Samhd1 H2-Q4 Tap1 Bst2 H2-T23
0.0655555	5	159	4.80574	Hepatitis C	http://www.genome.jp/kegg-bin/show_pathway?mmu05160	Rsad2 Irf7 Stat1 Ifit1 Stat2
0.0655555	5	169	5.03031	Influenza A	http://www.genome.jp/kegg-bin/show_pathway?mmu05164	Rsad2 Irf7 Stat1 Tnfsf10 Stat2
0.0655555	9	439	2.93587	Herpes simplex virus 1 infection	http://www.genome.jp/kegg-bin/show_pathway?mmu05168	Tapbp Tap2 Irf7 Stat1 H2-Q4 Tap1 Stat2 Bst2 H2-T23
0.0928106	2	36	16.5613	Primary immunodeficiency	http://www.genome.jp/kegg-bin/show_pathway?mmu05340	Tap2 Tap1
0.0954743	3	47	7.51037	Proteasome	http://www.genome.jp/kegg-bin/show_pathway?mmu03050	Psmb8 Psmb10 Psmb9
0.0954743	4	109	5.06582	Toxoplasmosis	http://www.genome.jp/kegg-bin/show_pathway?mmu05145	Stat1 Irgm1 Irgm2 Igtp
0.100932	5	215	3.6866	Kaposi sarcoma-associated herpesvirus infection	http://www.genome.jp/kegg-bin/show_pathway?mmu05167	Irf7 Stat1 H2-Q4 Stat2 H2-T23
0.100932	2	69	12.6645	Autoimmune thyroid disease	http://www.genome.jp/kegg-bin/show_pathway?mmu05320	H2-Q4 H2-T23
0.100932	2	53	11.961	Allograft rejection	http://www.genome.jp/kegg-bin/show_pathway?mmu05330	H2-Q4 H2-T23
0.100932	2	53	12.6645	Graft-versus-host disease	http://www.genome.jp/kegg-bin/show_pathway?mmu05332	H2-Q4 H2-T23
0.126982	2	60	10.2523	Type I diabetes mellitus	http://www.genome.jp/kegg-bin/show_pathway?mmu04940	H2-Q4 H2-T23
0.138412	4	154	3.95041	Biosynthesis of cofactors	http://www.genome.jp/kegg-bin/show_pathway?mmu01240	Nqo1 Nme2 Mmab Gmppa
0.138412	4	169	3.87923	Phagosome	http://www.genome.jp/kegg-bin/show_pathway?mmu04145	Tap2 H2-Q4 Tap1 H2-T23
0.14551	5	247	3.12932	Human cytomegalovirus infection	http://www.genome.jp/kegg-bin/show_pathway?mmu05163	Tapbp Tap2 H2-Q4 Tap1 H2-T23
0.172699	2	85	7.17658	Arachidonic acid metabolism	http://www.genome.jp/kegg-bin/show_pathway?mmu00590	Gpx3 Pla2g5
0.172699	2	50	6.94507	ABC transporters	http://www.genome.jp/kegg-bin/show_pathway?mmu02010	Tap2 Tap1
0.172699	3	160	4.30595	Cell adhesion molecules	http://www.genome.jp/kegg-bin/show_pathway?mmu04514	Cd274 H2-Q4 H2-T23
0.172699	3	111	4.30595	C-type lectin receptor signaling pathway	http://www.genome.jp/kegg-bin/show_pathway?mmu04625	Irf1 Stat1 Stat2
0.172699	6	349	2.52302	Human papillomavirus infection	http://www.genome.jp/kegg-bin/show_pathway?mmu05165	Irf1 Llgl2 Stat1 H2-Q4 Stat2 H2-T23

## Sheet: 2wk vs PBS Upregulated Pathway
source	term_name	term_id	adjusted_p_value	negative_log10_of_adjusted_p_value	term_size	query_size	intersection_size	effective_domain_size	intersections
KEGG	JAK-STAT signaling pathway	KEGG:04630	0.0258517	1.58751	168	9	3	8714	CISH,SOCS2,LIFR
KEGG	Prolactin signaling pathway	KEGG:04917	0.114241	0.942179	73	9	2	8714	CISH,SOCS2
KEGG	KEGG root term	KEGG:00000	1	0	8714	9	9	8714	CISH,SOCS2,B4GALT5,PTCH1,ENTPD1,LIFR,TEAD1,GCNT2,SCARB1
KEGG	Vitamin digestion and absorption	KEGG:04977	1	0	24	9	1	8714	SCARB1
KEGG	Bile secretion	KEGG:04976	1	0	100	9	1	8714	SCARB1
KEGG	Fat digestion and absorption	KEGG:04975	1	0	43	9	1	8714	SCARB1
KEGG	Growth hormone synthesis, secretion and action	KEGG:04935	1	0	116	9	1	8714	SOCS2
KEGG	Cushing syndrome	KEGG:04934	1	0	160	9	1	8714	SCARB1
KEGG	Type II diabetes mellitus	KEGG:04930	1	0	48	9	1	8714	SOCS2
KEGG	Cortisol synthesis and secretion	KEGG:04927	1	0	71	9	1	8714	SCARB1
KEGG	Aldosterone synthesis and secretion	KEGG:04925	1	0	100	9	1	8714	SCARB1
KEGG	Ovarian steroidogenesis	KEGG:04913	1	0	61	9	1	8714	SCARB1
KEGG	Insulin signaling pathway	KEGG:04910	1	0	138	9	1	8714	SOCS2
KEGG	Signaling pathways regulating pluripotency of stem cells	KEGG:04550	1	0	140	9	1	8714	LIFR
KEGG	Hippo signaling pathway - multiple species	KEGG:04392	1	0	27	9	1	8714	TEAD1
KEGG	Hippo signaling pathway	KEGG:04390	1	0	155	9	1	8714	TEAD1
KEGG	Axon guidance	KEGG:04360	1	0	181	9	1	8714	PTCH1
KEGG	Hedgehog signaling pathway	KEGG:04340	1	0	58	9	1	8714	PTCH1
KEGG	Phagosome	KEGG:04145	1	0	172	9	1	8714	SCARB1
KEGG	Cytokine-cytokine receptor interaction	KEGG:04060	1	0	285	9	1	8714	LIFR
KEGG	cAMP signaling pathway	KEGG:04024	1	0	218	9	1	8714	PTCH1
KEGG	Metabolic pathways	KEGG:01100	1	0	1582	9	3	8714	B4GALT5,ENTPD1,GCNT2
KEGG	Glycosphingolipid biosynthesis - lacto and neolacto series	KEGG:00601	1	0	26	9	1	8714	GCNT2
KEGG	Mucin type O-glycan biosynthesis	KEGG:00512	1	0	29	9	1	8714	B4GALT5
KEGG	Pyrimidine metabolism	KEGG:00240	1	0	58	9	1	8714	ENTPD1
KEGG	Purine metabolism	KEGG:00230	1	0	132	9	1	8714	ENTPD1
KEGG	Cholesterol metabolism	KEGG:04979	1	0	49	9	1	8714	SCARB1
KEGG	Hepatitis C	KEGG:05160	1	0	160	9	1	8714	SCARB1
KEGG	Epstein-Barr virus infection	KEGG:05169	1	0	218	9	1	8714	ENTPD1
KEGG	Pathways in cancer	KEGG:05200	1	0	538	9	1	8714	PTCH1
KEGG	Basal cell carcinoma	KEGG:05217	1	0	62	9	1	8714	PTCH1
KEGG	Proteoglycans in cancer	KEGG:05205	1	0	204	9	1	8714	PTCH1
REAC	HDL clearance	REAC:R-MMU-8964011	0.885787	0.0526705	3	12	1	8748	SCARB1
REAC	Regulation of actin dynamics for phagocytic cup formation	REAC:R-MMU-2029482	1	0	164	12	1	8748	MYO1C
REAC	Regulation of PTEN stability and activity	REAC:R-MMU-8948751	1	0	69	12	1	8748	PREX2
REAC	RHOA GTPase cycle	REAC:R-MMU-8980692	1	0	128	12	1	8748	PREX2
REAC	RHO GTPase cycle	REAC:R-MMU-9012999	1	0	379	12	1	8748	PREX2
REAC	RAC1 GTPase cycle	REAC:R-MMU-9013149	1	0	151	12	1	8748	PREX2
REAC	Post-translational protein modification	REAC:R-MMU-597592	1	0	1238	12	4	8748	CISH,SOCS2,B4GALT5,TOP1
REAC	Positive epigenetic regulation of rRNA expression	REAC:R-MMU-5250913	1	0	97	12	1	8748	MYO1C
REAC	Plasma lipoprotein clearance	REAC:R-MMU-8964043	1	0	29	12	1	8748	SCARB1
REAC	Plasma lipoprotein assembly, remodeling, and clearance	REAC:R-MMU-174824	1	0	59	12	1	8748	SCARB1
REAC	Phosphate bond hydrolysis by NTPDase proteins	REAC:R-MMU-8850843	1	0	9	12	1	8748	ENTPD1
REAC	SUMO E3 ligases SUMOylate target proteins	REAC:R-MMU-3108232	1	0	149	12	1	8748	TOP 1.00
REAC	PIP3 activates AKT signaling	REAC:R-MMU-1257604	1	0	217	12	1	8748	PREX2
REAC	O-linked glycosylation of mucins	REAC:R-MMU-913709	1	0	52	12	1	8748	B4GALT5
REAC	O-linked glycosylation	REAC:R-MMU-5173105	1	0	95	12	1	8748	B4GALT5
REAC	Nucleotide catabolism	REAC:R-MMU-8956319	1	0	35	12	1	8748	ENTPD1
REAC	Neutrophil degranulation	REAC:R-MMU-6798695	1	0	502	12	1	8748	TSPAN14
REAC	Negative regulation of FLT3	REAC:R-MMU-9706369	1	0	13	12	1	8748	SOCS2
REAC	Neddylation	REAC:R-MMU-8951664	1	0	216	12	2	8748	CISH,SOCS2
REAC	N-glycan antennae elongation in the medial/trans-Golgi	REAC:R-MMU-975576	1	0	23	12	1	8748	B4GALT5
REAC	N-Glycan antennae elongation	REAC:R-MMU-975577	1	0	15	12	1	8748	B4GALT5
REAC	Metabolism of proteins	REAC:R-MMU-392499	1	0	1571	12	4	8748	CISH,SOCS2,B4GALT5,TOP1
REAC	PTEN Regulation	REAC:R-MMU-6807070	1	0	108	12	1	8748	PREX2
REAC	SUMOylation	REAC:R-MMU-2990846	1	0	154	12	1	8748	TOP 1.00
REAC	Signal Transduction	REAC:R-MMU-162582	1	0	2097	12	2	8748	PTCH1,PREX2
REAC	Scavenging by Class B Receptors	REAC:R-MMU-3000471	1	0	4	12	1	8748	SCARB1
REAC	REACTOME root term	REAC:0000000	1	0	8748	12	12	8748	CISH,SOCS2,ATP8B1,TSPAN14,B4GALT5,PTCH1,ENTPD1,PREX2,LIFR,SCARB1,TOP1,MYO1C
REAC	Vesicle-mediated transport	REAC:R-MMU-5653656	1	0	651	12	1	8748	SCARB1
REAC	Transport to the Golgi and subsequent modification	REAC:R-MMU-948021	1	0	167	12	1	8748	B4GALT5
REAC	Transport of small molecules	REAC:R-MMU-382551	1	0	636	12	2	8748	ATP8B1,SCARB1
REAC	Signaling by Rho GTPases, Miro GTPases and RHOBTB3	REAC:R-MMU-9716542	1	0	640	12	1	8748	PREX2
REAC	Signaling by Rho GTPases	REAC:R-MMU-194315	1	0	625	12	1	8748	PREX2
REAC	Signaling by Interleukins	REAC:R-MMU-449147	1	0	253	12	1	8748	LIFR
REAC	Signaling by Hedgehog	REAC:R-MMU-5358351	1	0	135	12	1	8748	PTCH1
REAC	Metabolism of nucleotides	REAC:R-MMU-15869	1	0	92	12	1	8748	ENTPD1
REAC	SUMOylation of DNA replication proteins	REAC:R-MMU-4615885	1	0	42	12	1	8748	TOP 1.00
REAC	Metabolism of carbohydrates	REAC:R-MMU-71387	1	0	250	12	1	8748	B4GALT5
REAC	Ligand-receptor interactions	REAC:R-MMU-5632681	1	0	7	12	1	8748	PTCH1
REAC	Keratan sulfate/keratin metabolism	REAC:R-MMU-1638074	1	0	33	12	1	8748	B4GALT5
REAC	Keratan sulfate biosynthesis	REAC:R-MMU-2022854	1	0	27	12	1	8748	B4GALT5
REAC	Ion transport by P-type ATPases	REAC:R-MMU-936837	1	0	51	12	1	8748	ATP8B1
REAC	Ion channel transport	REAC:R-MMU-983712	1	0	166	12	1	8748	ATP8B1
REAC	Intracellular signaling by second messengers	REAC:R-MMU-9006925	1	0	241	12	1	8748	PREX2
REAC	Interleukin-6 family signaling	REAC:R-MMU-6783589	1	0	20	12	1	8748	LIFR
REAC	Innate Immune System	REAC:R-MMU-168249	1	0	1006	12	2	8748	TSPAN14,MYO1C
REAC	Immune System	REAC:R-MMU-168256	1	0	1641	12	4	8748	SOCS2,TSPAN14,LIFR,MYO1C
REAC	IL-6-type cytokine receptor ligand interactions	REAC:R-MMU-6788467	1	0	15	12	1	8748	LIFR
REAC	Hedgehog 'on' state	REAC:R-MMU-5632684	1	0	81	12	1	8748	PTCH1
REAC	Hedgehog 'off' state	REAC:R-MMU-5610787	1	0	104	12	1	8748	PTCH1
REAC	Metabolism	REAC:R-MMU-1430728	1	0	1682	12	2	8748	B4GALT5,ENTPD1
REAC	Glycosaminoglycan metabolism	REAC:R-MMU-1630316	1	0	114	12	1	8748	B4GALT5
REAC	Fcgamma receptor (FCGR) dependent phagocytosis	REAC:R-MMU-2029480	1	0	184	12	1	8748	MYO1C
REAC	FLT3 Signaling	REAC:R-MMU-9607240	1	0	28	12	1	8748	SOCS2
REAC	Epigenetic regulation of gene expression	REAC:R-MMU-212165	1	0	115	12	1	8748	MYO1C
REAC	Cytokine Signaling in Immune system	REAC:R-MMU-1280215	1	0	375	12	2	8748	SOCS2,LIFR
REAC	CDC42 GTPase cycle	REAC:R-MMU-9013148	1	0	125	12	1	8748	PREX2
REAC	Binding and Uptake of Ligands by Scavenger Receptors	REAC:R-MMU-2173782	1	0	141	12	1	8748	SCARB1
REAC	B-WICH complex positively regulates rRNA expression	REAC:R-MMU-5250924	1	0	97	12	1	8748	MYO1C
REAC	Asparagine N-linked glycosylation	REAC:R-MMU-446203	1	0	250	12	1	8748	B4GALT5
REAC	Activation of SMO	REAC:R-MMU-5635838	1	0	13	12	1	8748	PTCH1
REAC	Gene expression (Transcription)	REAC:R-MMU-74160	1	0	1017	12	1	8748	MYO1C
WP	IL-3 signaling pathway	WP:WP373	0.48335	0.315738	99	9	2	4505	CISH,SOCS2
WP	Adipogenesis genes	WP:WP447	0.832398	0.0796692	132	9	2	4505	LIFR,EBF1
WP	GPCRs, class C metabotropic glutamate, pheromone	WP:WP327	0.91915	0.0366138	15	9	1	4505	GPRC5C
WP	Hedgehog signaling pathway	WP:WP116	1	0	22	9	1	4505	PTCH1
WP	Purine metabolism	WP:WP2185	1	0	169	9	1	4505	ENTPD1
WP	Retinol metabolism	WP:WP1259	1	0	39	9	1	4505	SCARB1
WP	ESC pluripotency pathways	WP:WP339	1	0	116	9	1	4505	LIFR
WP	Endochondral ossification	WP:WP1270	1	0	61	9	1	4505	PTCH1
WP	Insulin signaling	WP:WP65	1	0	158	9	1	4505	MYO1C
WP	EPO receptor signaling	WP:WP1249	1	0	26	9	1	4505	CISH
WP	Leptin-insulin signaling overlap	WP:WP578	1	0	18	9	1	4505	SOCS2
WP	White fat cell differentiation	WP:WP2872	1	0	32	9	1	4505	EBF1
WP	EDA signaling in hair follicle development	WP:WP3652	1	0	18	9	1	4505	PTCH1
WP	MicroRNAs in cardiomyocyte hypertrophy	WP:WP1560	1	0	82	9	1	4505	CISH
WP	Kit receptor signaling pathway	WP:WP407	1	0	67	9	1	4505	CISH
WP	Statin pathway	WP:WP1	1	0	19	9	1	4505	SCARB1
WP	WIKIPATHWAYS	WP:000000	1	0	4505	9	9	4505	CISH,SOCS2,GPRC5C,PTCH1,ENTPD1,LIFR,SCARB1,EBF1,MYO1C
WP	PluriNetWork: mechanisms associated with pluripotency	WP:WP1763	1	0	288	9	2	4505	SOCS2,LIFR
WP	IL-2 signaling pathway	WP:WP450	1	0	76	9	1	4505	CISH

## Sheet: 2wk vs PBS Up Path Backgr
N/A

## Sheet: 2wk vs PBS Downregulated Pathw
source	term_name	term_id	adjusted_p_value	negative_log10_of_adjusted_p_value	term_size	query_size	intersection_size	effective_domain_size	intersections
KEGG	KEGG root term	KEGG:00000	1	0	8714	9	9	8714	GMPPA,SLX4,TRIM21,GPX3,WARS,IRF1,NMRK2,CD274,GBP2
KEGG	Fructose and mannose metabolism	KEGG:00051	1	0	36	9	1	8714	GMPPA
KEGG	Glutathione metabolism	KEGG:00480	1	0	72	9	1	8714	GPX3
KEGG	Amino sugar and nucleotide sugar metabolism	KEGG:00520	1	0	51	9	1	8714	GMPPA
KEGG	Arachidonic acid metabolism	KEGG:00590	1	0	85	9	1	8714	GPX3
KEGG	Nicotinate and nicotinamide metabolism	KEGG:00760	1	0	40	9	1	8714	NMRK2
KEGG	Aminoacyl-tRNA biosynthesis	KEGG:00970	1	0	43	9	1	8714	WARS
KEGG	Metabolic pathways	KEGG:01100	1	0	1582	9	3	8714	GMPPA,GPX3,NMRK2
KEGG	Biosynthesis of cofactors	KEGG:01240	1	0	151	9	1	8714	GMPPA
KEGG	Biosynthesis of nucleotide sugars	KEGG:01250	1	0	38	9	1	8714	GMPPA
KEGG	Fanconi anemia pathway	KEGG:03460	1	0	49	9	1	8714	SLX4
KEGG	Cell adhesion molecules	KEGG:04514	1	0	164	9	1	8714	CD274
KEGG	NOD-like receptor signaling pathway	KEGG:04621	1	0	201	9	1	8714	GBP2
KEGG	C-type lectin receptor signaling pathway	KEGG:04625	1	0	111	9	1	8714	IRF1
KEGG	TNF signaling pathway	KEGG:04668	1	0	112	9	1	8714	IRF1
KEGG	Prolactin signaling pathway	KEGG:04917	1	0	73	9	1	8714	IRF1
KEGG	Thyroid hormone synthesis	KEGG:04918	1	0	74	9	1	8714	GPX3
KEGG	Amyotrophic lateral sclerosis	KEGG:05014	1	0	361	9	1	8714	GPX3
KEGG	Huntington disease	KEGG:05016	1	0	296	9	1	8714	GPX3
KEGG	Pathways of neurodegeneration - multiple diseases	KEGG:05022	1	0	463	9	1	8714	GPX3
KEGG	Pertussis	KEGG:05133	1	0	77	9	1	8714	IRF1
KEGG	Human papillomavirus infection	KEGG:05165	1	0	347	9	1	8714	IRF1
KEGG	PD-L1 expression and PD-1 checkpoint pathway in cancer	KEGG:05235	1	0	88	9	1	8714	CD274
KEGG	Systemic lupus erythematosus	KEGG:05322	1	0	142	9	1	8714	TRIM21
REAC	Fanconi Anemia Pathway	REAC:R-MMU-6783310	1	0	34	4	1	8748	SLX4
REAC	HDR through Homologous Recombination (HRR)	REAC:R-MMU-5685942	1	0	56	4	1	8748	SLX4
REAC	HDR through Homologous Recombination (HRR) or Single Strand Annealing (SSA)	REAC:R-MMU-5693567	1	0	114	4	1	8748	SLX4
REAC	Homology Directed Repair	REAC:R-MMU-5693538	1	0	117	4	1	8748	SLX4
REAC	Immune System	REAC:R-MMU-168256	1	0	1641	4	1	8748	CD274
REAC	Metabolism	REAC:R-MMU-1430728	1	0	1682	4	1	8748	NMRK2
REAC	Metabolism of vitamins and cofactors	REAC:R-MMU-196854	1	0	166	4	1	8748	NMRK2
REAC	Metabolism of water-soluble vitamins and cofactors	REAC:R-MMU-196849	1	0	108	4	1	8748	NMRK2
REAC	Resolution of D-loop Structures through Holliday Junction Intermediates	REAC:R-MMU-5693568	1	0	28	4	1	8748	SLX4
REAC	PD-1 signaling	REAC:R-MMU-389948	1	0	18	4	1	8748	CD274
REAC	Resolution of D-Loop Structures	REAC:R-MMU-5693537	1	0	28	4	1	8748	SLX4
REAC	REACTOME root term	REAC:0000000	1	0	8748	4	4	8748	SLX4,GPX3,NMRK2,CD274
REAC	Detoxification of Reactive Oxygen Species	REAC:R-MMU-3299685	1	0	32	4	1	8748	GPX3
REAC	Nicotinate metabolism	REAC:R-MMU-196807	1	0	26	4	1	8748	NMRK2
REAC	Costimulation by the CD28 family	REAC:R-MMU-388841	1	0	61	4	1	8748	CD274
REAC	Adaptive Immune System	REAC:R-MMU-1280218	1	0	761	4	1	8748	CD274
REAC	Cellular response to chemical stress	REAC:R-MMU-9711123	1	0	139	4	1	8748	GPX3
REAC	Cellular responses to stimuli	REAC:R-MMU-8953897	1	0	510	4	1	8748	GPX3
REAC	Cellular responses to stress	REAC:R-MMU-2262752	1	0	507	4	1	8748	GPX3
REAC	DNA Double-Strand Break Repair	REAC:R-MMU-5693532	1	0	142	4	1	8748	SLX4
REAC	DNA Repair	REAC:R-MMU-73894	1	0	294	4	1	8748	SLX4
WP	Glutathione metabolism	WP:WP164	0.330449	0.480896	20	4	1	4505	GPX3
WP	Selenium micronutrient network	WP:WP1272	0.363252	0.439792	22	4	1	4505	GPX3
WP	Folic acid network	WP:WP1273	0.363252	0.439792	22	4	1	4505	GPX3
WP	Oxidative stress response	WP:WP412	0.461396	0.335926	28	4	1	4505	GPX3
WP	Glutathione and one-carbon metabolism	WP:WP730	0.510321	0.292156	31	4	1	4505	GPX3
WP	Type II interferon signaling (IFNG)	WP:WP1253	0.526607	0.278513	32	4	1	4505	IRF1
WP	IL-7 signaling pathway	WP:WP297	0.705037	0.151788	43	4	1	4505	IRF1
WP	Tryptophan metabolism	WP:WP79	0.721193	0.141949	44	4	1	4505	WARS
WP	Selenium metabolism / selenoproteins	WP:WP108	0.785707	0.10474	48	4	1	4505	GPX3
WP	One-carbon metabolism and related pathways	WP:WP1770	0.850047	0.0705571	52	4	1	4505	GPX3
WP	Oxidative stress and redox pathway	WP:WP4466	1	0	93	4	1	4505	GPX3
WP	mRNA processing	WP:WP310	1	0	443	4	1	4505	TRIM21
WP	Apoptosis	WP:WP1254	1	0	78	4	1	4505	IRF1
WP	Amino acid metabolism	WP:WP662	1	0	95	4	1	4505	WARS
WP	Metapathway biotransformation	WP:WP1251	1	0	141	4	1	4505	GPX3
WP	WIKIPATHWAYS	WP:000000	1	0	4505	4	4	4505	TRIM21,GPX3,WARS,IRF1

## Sheet: 2wks vs PBS Down Path Backgr
N/A

## Sheet: LT vs PBS Upregulated Pathways 
source	term_name	term_id	adjusted_p_value	negative_log10_of_adjusted_p_value	term_size	query_size	intersection_size	effective_domain_size	intersections
KEGG	Cytokine-cytokine receptor interaction	KEGG:04060	0.00645604	2.19003	285	34	7	8714	CXCL13,CSF3R,CSF2RB2,CSF2RB,OSMR,BMP4,IFNGR1
KEGG	JAK-STAT signaling pathway	KEGG:04630	0.0306195	1.514	168	34	5	8714	CSF3R,CSF2RB2,CSF2RB,OSMR,IFNGR1
KEGG	Porphyrin metabolism	KEGG:00860	0.83266	0.0795324	43	34	2	8714	ALAS2,CP
KEGG	Purine metabolism	KEGG:00230	0.995591	0.001919	132	34	3	8714	PDE9A,GDA,ENTPD1
KEGG	KEGG root term	KEGG:00000	1	0	8714	34	34	8714	S100A8,S100A9,CXCL13,CSF3R,SNCA,IFITM1,CSF2RB2,ALAS2,CSF2RB,PDE9A,CYSLTR1,GDA,ENTPD1,ACKR1,OSMR,PRKCH,BMP4,SCARB1,SCN7A,LBP,PROCR,CP,EFNB2,GCNT2,HSD11B1,STX3,PECAM1,SIX4,PRKD3,IFNGR1,SKP1,ERLEC1,UBE2B,NUS1
KEGG	Toxoplasmosis	KEGG:05145	1	0	109	34	1	8714	IFNGR1
KEGG	Malaria	KEGG:05144	1	0	55	34	2	8714	ACKR1,PECAM1
KEGG	Chagas disease	KEGG:05142	1	0	102	34	1	8714	IFNGR1
KEGG	Leishmaniasis	KEGG:05140	1	0	69	34	1	8714	IFNGR1
KEGG	Salmonella infection	KEGG:05132	1	0	248	34	1	8714	SKP1
KEGG	Pathways of neurodegeneration - multiple diseases	KEGG:05022	1	0	463	34	1	8714	SNCA
KEGG	Parkinson disease	KEGG:05012	1	0	258	34	1	8714	SNCA
KEGG	Alzheimer disease	KEGG:05010	1	0	375	34	1	8714	SNCA
KEGG	Tuberculosis	KEGG:05152	1	0	178	34	2	8714	LBP,IFNGR1
KEGG	Cholesterol metabolism	KEGG:04979	1	0	49	34	1	8714	SCARB1
KEGG	Bile secretion	KEGG:04976	1	0	100	34	1	8714	SCARB1
KEGG	Fat digestion and absorption	KEGG:04975	1	0	43	34	1	8714	SCARB1
KEGG	Alcoholic liver disease	KEGG:04936	1	0	140	34	1	8714	LBP
KEGG	Cushing syndrome	KEGG:04934	1	0	160	34	1	8714	SCARB1
KEGG	Cortisol synthesis and secretion	KEGG:04927	1	0	71	34	1	8714	SCARB1
KEGG	Aldosterone synthesis and secretion	KEGG:04925	1	0	100	34	2	8714	SCARB1,PRKD3
KEGG	Thyroid hormone signaling pathway	KEGG:04919	1	0	120	34	1	8714	BMP4
KEGG	Ovarian steroidogenesis	KEGG:04913	1	0	61	34	1	8714	SCARB1
KEGG	Vitamin digestion and absorption	KEGG:04977	1	0	24	34	1	8714	SCARB1
KEGG	Hepatitis C	KEGG:05160	1	0	160	34	1	8714	SCARB1
KEGG	Influenza A	KEGG:05164	1	0	166	34	1	8714	IFNGR1
KEGG	Kaposi sarcoma-associated herpesvirus infection	KEGG:05167	1	0	212	34	1	8714	IFNGR1
KEGG	Fluid shear stress and atherosclerosis	KEGG:05418	1	0	146	34	2	8714	BMP4,PECAM1
KEGG	Lipid and atherosclerosis	KEGG:05417	1	0	216	34	1	8714	LBP
KEGG	Inflammatory bowel disease	KEGG:05321	1	0	61	34	1	8714	IFNGR1
KEGG	PD-L1 expression and PD-1 checkpoint pathway in cancer	KEGG:05235	1	0	88	34	1	8714	IFNGR1
KEGG	Basal cell carcinoma	KEGG:05217	1	0	62	34	1	8714	BMP4
KEGG	Chemical carcinogenesis - reactive oxygen species	KEGG:05208	1	0	216	34	1	8714	PRKD3
KEGG	Chemical carcinogenesis - DNA adducts	KEGG:05204	1	0	84	34	1	8714	HSD11B1
KEGG	Transcriptional misregulation in cancer	KEGG:05202	1	0	210	34	1	8714	SIX4
KEGG	Pathways in cancer	KEGG:05200	1	0	538	34	6	8714	CSF3R,CSF2RB2,CSF2RB,BMP4,IFNGR1,SKP1
KEGG	Human immunodeficiency virus 1 infection	KEGG:05170	1	0	229	34	1	8714	SKP1
KEGG	Epstein-Barr virus infection	KEGG:05169	1	0	218	34	1	8714	ENTPD1
KEGG	Herpes simplex virus 1 infection	KEGG:05168	1	0	438	34	1	8714	IFNGR1
KEGG	Inflammatory mediator regulation of TRP channels	KEGG:04750	1	0	125	34	1	8714	PRKCH
KEGG	Synaptic vesicle cycle	KEGG:04721	1	0	77	34	1	8714	STX3
KEGG	Circadian rhythm	KEGG:04710	1	0	30	34	1	8714	SKP1
KEGG	Leukocyte transendothelial migration	KEGG:04670	1	0	117	34	1	8714	PECAM1
KEGG	SNARE interactions in vesicular transport	KEGG:04130	1	0	32	34	1	8714	STX3
KEGG	Ubiquitin mediated proteolysis	KEGG:04120	1	0	146	34	2	8714	SKP1,UBE2B
KEGG	Oocyte meiosis	KEGG:04114	1	0	120	34	1	8714	SKP1
KEGG	Cell cycle	KEGG:04110	1	0	124	34	1	8714	SKP1
KEGG	Neuroactive ligand-receptor interaction	KEGG:04080	1	0	372	34	1	8714	CYSLTR1
KEGG	HIF-1 signaling pathway	KEGG:04066	1	0	113	34	1	8714	IFNGR1
KEGG	NF-kappa B signaling pathway	KEGG:04064	1	0	105	34	1	8714	LBP
KEGG	Chemokine signaling pathway	KEGG:04062	1	0	187	34	1	8714	CXCL13
KEGG	Viral protein interaction with cytokine and cytokine receptor	KEGG:04061	1	0	91	34	1	8714	CXCL13
KEGG	Calcium signaling pathway	KEGG:04020	1	0	239	34	1	8714	CYSLTR1
KEGG	Rap1 signaling pathway	KEGG:04015	1	0	213	34	1	8714	PRKD3
KEGG	Biosynthesis of cofactors	KEGG:01240	1	0	151	34	1	8714	ALAS2
KEGG	Metabolic pathways	KEGG:01100	1	0	1582	34	6	8714	ALAS2,PDE9A,GDA,ENTPD1,GCNT2,HSD11B1
KEGG	Metabolism of xenobiotics by cytochrome P450	KEGG:00980	1	0	73	34	1	8714	HSD11B1
KEGG	Terpenoid backbone biosynthesis	KEGG:00900	1	0	23	34	1	8714	NUS1
KEGG	Glycosphingolipid biosynthesis - lacto and neolacto series	KEGG:00601	1	0	26	34	1	8714	GCNT2
KEGG	Glycine, serine and threonine metabolism	KEGG:00260	1	0	38	34	1	8714	ALAS2
KEGG	Pyrimidine metabolism	KEGG:00240	1	0	58	34	1	8714	ENTPD1
KEGG	Steroid hormone biosynthesis	KEGG:00140	1	0	91	34	1	8714	HSD11B1
KEGG	Protein processing in endoplasmic reticulum	KEGG:04141	1	0	169	34	2	8714	SKP1,ERLEC1
KEGG	Phagosome	KEGG:04145	1	0	172	34	1	8714	SCARB1
KEGG	Apoptosis	KEGG:04210	1	0	134	34	2	8714	CSF2RB2,CSF2RB
KEGG	B cell receptor signaling pathway	KEGG:04662	1	0	77	34	1	8714	IFITM1
KEGG	Th17 cell differentiation	KEGG:04659	1	0	104	34	1	8714	IFNGR1
KEGG	Th1 and Th2 cell differentiation	KEGG:04658	1	0	87	34	1	8714	IFNGR1
KEGG	IL-17 signaling pathway	KEGG:04657	1	0	90	34	2	8714	S100A8,S100A9
KEGG	Natural killer cell mediated cytotoxicity	KEGG:04650	1	0	116	34	1	8714	IFNGR1
KEGG	Hematopoietic cell lineage	KEGG:04640	1	0	92	34	1	8714	CSF3R
KEGG	Toll-like receptor signaling pathway	KEGG:04620	1	0	98	34	1	8714	LBP
KEGG	Complement and coagulation cascades	KEGG:04610	1	0	92	34	1	8714	PROCR
KEGG	Signaling pathways regulating pluripotency of stem cells	KEGG:04550	1	0	140	34	1	8714	BMP4
KEGG	Cell adhesion molecules	KEGG:04514	1	0	164	34	1	8714	PECAM1
KEGG	Hippo signaling pathway	KEGG:04390	1	0	155	34	1	8714	BMP4
KEGG	Osteoclast differentiation	KEGG:04380	1	0	124	34	1	8714	IFNGR1
KEGG	Axon guidance	KEGG:04360	1	0	181	34	1	8714	EFNB2
KEGG	TGF-beta signaling pathway	KEGG:04350	1	0	93	34	2	8714	BMP4,SKP1
KEGG	Wnt signaling pathway	KEGG:04310	1	0	169	34	1	8714	SKP1
KEGG	Vascular smooth muscle contraction	KEGG:04270	1	0	143	34	1	8714	PRKCH
KEGG	Adrenergic signaling in cardiomyocytes	KEGG:04261	1	0	149	34	1	8714	SCN7A
KEGG	Necroptosis	KEGG:04217	1	0	174	34	1	8714	IFNGR1
KEGG	Ferroptosis	KEGG:04216	1	0	40	34	1	8714	CP
KEGG	PI3K-Akt signaling pathway	KEGG:04151	1	0	355	34	2	8714	CSF3R,OSMR
REAC	Regulation of TLR by endogenous ligand	REAC:R-MMU-5686938	0.0152927	1.81552	17	41	3	8748	S100A8,S100A9,LBP
REAC	Metal sequestration by antimicrobial proteins	REAC:R-MMU-6799990	0.0314859	1.50188	4	41	2	8748	S100A8,S100A9
REAC	Other interleukin signaling	REAC:R-MMU-449836	0.607664	0.216337	16	41	2	8748	CSF3R,STX3
REAC	Toll-like Receptor Cascades	REAC:R-MMU-168898	0.621078	0.206854	123	41	4	8748	S100A8,S100A9,LBP,SKP1
REAC	RAF/MAP kinase cascade	REAC:R-MMU-5673001	1	0	252	41	1	8748	CSF2RB2
REAC	RAC1 GTPase cycle	REAC:R-MMU-9013149	1	0	151	41	2	8748	PLEKHG1,PREX2
REAC	Purine catabolism	REAC:R-MMU-74259	1	0	17	41	1	8748	GDA
REAC	Protein ubiquitination	REAC:R-MMU-8852135	1	0	73	41	1	8748	UBE2B
REAC	Prolactin receptor signaling	REAC:R-MMU-1170546	1	0	9	41	1	8748	SKP1
REAC	Processing of DNA double-strand break ends	REAC:R-MMU-5693607	1	0	83	41	1	8748	RAD17
REAC	Processing of Capped Intron-Containing Pre-mRNA	REAC:R-MMU-72203	1	0	225	41	1	8748	WBP4
REAC	Post-translational protein phosphorylation	REAC:R-MMU-8957275	1	0	107	41	2	8748	BMP4,CP
REAC	Post-translational protein modification	REAC:R-MMU-597592	1	0	1238	41	6	8748	BMP4,CP,UHRF2,SKP1,UBE2B,NUS1
REAC	Platelet sensitization by LDL	REAC:R-MMU-432142	1	0	17	41	1	8748	PECAM1
REAC	Platelet homeostasis	REAC:R-MMU-418346	1	0	73	41	2	8748	PDE9A,PECAM1
REAC	Platelet degranulation	REAC:R-MMU-114608	1	0	109	41	1	8748	PECAM1
REAC	Platelet activation, signaling and aggregation	REAC:R-MMU-76002	1	0	235	41	2	8748	PRKCH,PECAM1
REAC	Plasma lipoprotein clearance	REAC:R-MMU-8964043	1	0	29	41	1	8748	SCARB1
REAC	Plasma lipoprotein assembly, remodeling, and clearance	REAC:R-MMU-174824	1	0	59	41	1	8748	SCARB1
REAC	Presynaptic phase of homologous DNA pairing and strand exchange	REAC:R-MMU-5693616	1	0	33	41	1	8748	RAD17
REAC	RHO GTPase Effectors	REAC:R-MMU-195258	1	0	303	41	3	8748	S100A8,S100A9,KIF2A
REAC	RHO GTPases Activate NADPH Oxidases	REAC:R-MMU-5668599	1	0	23	41	2	8748	S100A8,S100A9
REAC	RHO GTPases Activate Formins	REAC:R-MMU-5663220	1	0	127	41	1	8748	KIF2A
REAC	S Phase	REAC:R-MMU-69242	1	0	139	41	1	8748	SKP1
REAC	Response to elevated platelet cytosolic Ca2+	REAC:R-MMU-76005	1	0	113	41	1	8748	PECAM1
REAC	Resolution of Sister Chromatid Cohesion	REAC:R-MMU-2500257	1	0	113	41	1	8748	KIF2A
REAC	Regulation of TP53 Activity through Phosphorylation	REAC:R-MMU-6804756	1	0	80	41	1	8748	RAD17
REAC	Regulation of TP53 Activity	REAC:R-MMU-5633007	1	0	137	41	1	8748	RAD17
REAC	Regulation of RUNX2 expression and activity	REAC:R-MMU-8939902	1	0	52	41	1	8748	SKP1
REAC	Regulation of PTEN stability and activity	REAC:R-MMU-8948751	1	0	69	41	1	8748	PREX2
REAC	Regulation of PLK1 Activity at G2/M Transition	REAC:R-MMU-2565942	1	0	81	41	1	8748	SKP1
REAC	Regulation of Insulin-like Growth Factor (IGF) transport and uptake by Insulin-like Growth Factor Binding Proteins (IGFBPs)	REAC:R-MMU-381426	1	0	113	41	2	8748	BMP4,CP
REAC	Regulation of IFNG signaling	REAC:R-MMU-877312	1	0	9	41	1	8748	IFNGR1
REAC	Regulation of HMOX1 expression and activity	REAC:R-MMU-9707587	1	0	61	41	1	8748	SKP1
REAC	Regulation of BACH1 activity	REAC:R-MMU-9708530	1	0	12	41	1	8748	SKP1
REAC	Recognition of DNA damage by PCNA-containing replication complex	REAC:R-MMU-110314	1	0	27	41	1	8748	UBE2B
REAC	RND3 GTPase cycle	REAC:R-MMU-9696264	1	0	36	41	1	8748	PICALM
REAC	RNA Polymerase II Transcription	REAC:R-MMU-73857	1	0	918	41	2	8748	SKP1,RAD17
REAC	RHOQ GTPase cycle	REAC:R-MMU-9013406	1	0	48	41	1	8748	CPNE8
REAC	RHOD GTPase cycle	REAC:R-MMU-9013405	1	0	42	41	1	8748	CPNE8
REAC	RHOA GTPase cycle	REAC:R-MMU-8980692	1	0	128	41	1	8748	PREX2
REAC	Phosphate bond hydrolysis by NTPDase proteins	REAC:R-MMU-8850843	1	0	9	41	1	8748	ENTPD1
REAC	RHO GTPase cycle	REAC:R-MMU-9012999	1	0	379	41	4	8748	CPNE8,PLEKHG1,PREX2,PICALM
REAC	Phase 0 - rapid depolarisation	REAC:R-MMU-5576892	1	0	30	41	1	8748	SCN7A
REAC	PECAM1 interactions	REAC:R-MMU-210990	1	0	12	41	1	8748	PECAM1
REAC	PTEN Regulation	REAC:R-MMU-6807070	1	0	108	41	1	8748	PREX2
REAC	Metabolism of steroids	REAC:R-MMU-8957322	1	0	112	41	1	8748	HSD11B1
REAC	Metabolism of steroid hormones	REAC:R-MMU-196071	1	0	33	41	1	8748	HSD11B1
REAC	Metabolism of proteins	REAC:R-MMU-392499	1	0	1571	41	7	8748	CSF2RB2,BMP4,CP,UHRF2,SKP1,UBE2B,NUS1
REAC	Metabolism of porphyrins	REAC:R-MMU-189445	1	0	23	41	1	8748	ALAS2
REAC	Metabolism of nucleotides	REAC:R-MMU-15869	1	0	92	41	2	8748	GDA,ENTPD1
REAC	Metabolism of lipids	REAC:R-MMU-556833	1	0	569	41	2	8748	HSD11B1,PRKD3
REAC	Metabolism of RNA	REAC:R-MMU-8953854	1	0	534	41	1	8748	WBP4
REAC	Metabolism	REAC:R-MMU-1430728	1	0	1682	41	5	8748	ALAS2,GDA,ENTPD1,HSD11B1,PRKD3
REAC	Metal ion SLC transporters	REAC:R-MMU-425410	1	0	21	41	1	8748	CP
REAC	Membrane Trafficking	REAC:R-MMU-199991	1	0	511	41	2	8748	PICALM,KIF2A
REAC	MAPK1/MAPK3 signaling	REAC:R-MMU-5684996	1	0	257	41	1	8748	CSF2RB2
REAC	MAPK family signaling cascades	REAC:R-MMU-5683057	1	0	279	41	1	8748	CSF2RB2
REAC	MAP3K8 (TPL2)-dependent MAPK1/3 activation	REAC:R-MMU-5684264	1	0	12	41	1	8748	SKP1
REAC	MAP kinase activation	REAC:R-MMU-450294	1	0	57	41	1	8748	SKP1
REAC	M Phase	REAC:R-MMU-68886	1	0	373	41	1	8748	KIF2A
REAC	Leukotriene receptors	REAC:R-MMU-391906	1	0	5	41	1	8748	CYSLTR1
REAC	Kinesins	REAC:R-MMU-983189	1	0	50	41	1	8748	KIF2A
REAC	Iron uptake and transport	REAC:R-MMU-917937	1	0	54	41	2	8748	CP,SKP1
REAC	MHC class II antigen presentation	REAC:R-MMU-2132295	1	0	118	41	1	8748	KIF2A
REAC	Peptide ligand-binding receptors	REAC:R-MMU-375276	1	0	184	41	1	8748	CXCL13
REAC	Mitotic Anaphase	REAC:R-MMU-68882	1	0	210	41	1	8748	KIF2A
REAC	Mitotic G2-G2/M phases	REAC:R-MMU-453274	1	0	176	41	1	8748	SKP1
REAC	PIP3 activates AKT signaling	REAC:R-MMU-1257604	1	0	217	41	1	8748	PREX2
REAC	SCF(Skp2)-mediated degradation of p27/p21	REAC:R-MMU-187577	1	0	61	41	1	8748	SKP1
REAC	Orc1 removal from chromatin	REAC:R-MMU-68949	1	0	70	41	1	8748	SKP1
REAC	Nucleotide catabolism	REAC:R-MMU-8956319	1	0	35	41	2	8748	GDA,ENTPD1
REAC	Nitric oxide stimulates guanylate cyclase	REAC:R-MMU-392154	1	0	13	41	1	8748	PDE9A
REAC	Neutrophil degranulation	REAC:R-MMU-6798695	1	0	502	41	4	8748	S100A8,S100A9,PECAM1,METTL7A1
REAC	Nervous system development	REAC:R-MMU-9675108	1	0	254	41	1	8748	EFNB2
REAC	Neddylation	REAC:R-MMU-8951664	1	0	216	41	1	8748	SKP1
REAC	Mitotic G1 phase and G1/S transition	REAC:R-MMU-453279	1	0	126	41	1	8748	SKP1
REAC	NIK-->noncanonical NF-kB signaling	REAC:R-MMU-5676590	1	0	57	41	1	8748	SKP1
REAC	MyD88-independent TLR4 cascade	REAC:R-MMU-166166	1	0	87	41	1	8748	SKP1
REAC	MyD88 dependent cascade initiated on endosome	REAC:R-MMU-975155	1	0	73	41	1	8748	SKP1
REAC	MyD88 cascade initiated on plasma membrane	REAC:R-MMU-975871	1	0	68	41	1	8748	SKP1
REAC	Muscle contraction	REAC:R-MMU-397014	1	0	157	41	1	8748	SCN7A
REAC	Molecules associated with elastic fibres	REAC:R-MMU-2129379	1	0	31	41	1	8748	BMP4
REAC	Mitotic Spindle Checkpoint	REAC:R-MMU-69618	1	0	102	41	1	8748	KIF2A
REAC	Mitotic Prometaphase	REAC:R-MMU-68877	1	0	179	41	1	8748	KIF2A
REAC	Mitotic Metaphase and Anaphase	REAC:R-MMU-2555396	1	0	211	41	1	8748	KIF2A
REAC	MyD88:MAL(TIRAP) cascade initiated on plasma membrane	REAC:R-MMU-166058	1	0	68	41	1	8748	SKP1
REAC	SLC-mediated transmembrane transport	REAC:R-MMU-425407	1	0	218	41	3	8748	SLC10A6,APOD,CP
REAC	Scavenging by Class B Receptors	REAC:R-MMU-3000471	1	0	4	41	1	8748	SCARB1
REAC	SUMOylation	REAC:R-MMU-2990846	1	0	154	41	1	8748	UHRF2
REAC	REACTOME root term	REAC:0000000	1	0	8748	41	41	8748	S100A8,S100A9,CXCL13,CSF3R,IFITM1,CSF2RB2,ALAS2,PDE9A,CYSLTR1,SLC10A6,GDA,APOD,ENTPD1,CPNE8,PLEKHG1,ATP8B1,PRKCH,BMP4,SCARB1,SCN7A,LBP,PROCR,CP,PREX2,EFNB2,HSD11B1,UHRF2,STX3,PECAM1,PRKD3,PICALM,IFNGR1,KIF2A,SKP1,ATP2C1,METTL7A1,ERLEC1,WBP4,UBE2B,RAD17,NUS1
REAC	trans-Golgi Network Vesicle Budding	REAC:R-MMU-199992	1	0	63	41	1	8748	PICALM
REAC	SUMO E3 ligases SUMOylate target proteins	REAC:R-MMU-3108232	1	0	149	41	1	8748	UHRF2
REAC	mRNA Splicing - Major Pathway	REAC:R-MMU-72163	1	0	169	41	1	8748	WBP4
REAC	cGMP effects	REAC:R-MMU-418457	1	0	10	41	1	8748	PDE9A
REAC	Synthesis of Dolichyl-phosphate	REAC:R-MMU-446199	1	0	6	41	1	8748	NUS1
REAC	Synthesis of DNA	REAC:R-MMU-69239	1	0	111	41	1	8748	SKP1
REAC	Switching of origins to a post-replicative state	REAC:R-MMU-69052	1	0	89	41	1	8748	SKP1
REAC	Surfactant metabolism	REAC:R-MMU-5683826	1	0	19	41	1	8748	CSF2RB2
REAC	Sphingolipid metabolism	REAC:R-MMU-428157	1	0	84	41	1	8748	PRKD3
REAC	Sphingolipid de novo biosynthesis	REAC:R-MMU-1660661	1	0	45	41	1	8748	PRKD3
REAC	Signaling by the B Cell Receptor (BCR)	REAC:R-MMU-983705	1	0	204	41	1	8748	SKP1
REAC	Signaling by WNT	REAC:R-MMU-195721	1	0	227	41	1	8748	SKP1
REAC	Synthesis of active ubiquitin: roles of E1 and E2 enzymes	REAC:R-MMU-8866652	1	0	29	41	1	8748	UBE2B
REAC	Signaling by Rho GTPases, Miro GTPases and RHOBTB3	REAC:R-MMU-9716542	1	0	640	41	7	8748	S100A8,S100A9,CPNE8,PLEKHG1,PREX2,PICALM,KIF2A
REAC	Signaling by Interleukins	REAC:R-MMU-449147	1	0	253	41	4	8748	CSF3R,CSF2RB2,STX3,SKP1
REAC	Signaling by Hedgehog	REAC:R-MMU-5358351	1	0	135	41	2	8748	SKP1,ERLEC1
REAC	Signaling by GPCR	REAC:R-MMU-372790	1	0	570	41	3	8748	CXCL13,CYSLTR1,PRKCH
REAC	Signaling by CSF3 (G-CSF)	REAC:R-MMU-9674555	1	0	24	41	1	8748	CSF3R
REAC	Signal Transduction	REAC:R-MMU-162582	1	0	2097	41	13	8748	S100A8,S100A9,CXCL13,CSF2RB2,CYSLTR1,CPNE8,PLEKHG1,PRKCH,PREX2,PICALM,KIF2A,SKP1,ERLEC1
REAC	Separation of Sister Chromatids	REAC:R-MMU-2467813	1	0	177	41	1	8748	KIF2A
REAC	Ion transport by P-type ATPases	REAC:R-MMU-936837	1	0	51	41	2	8748	ATP8B1,ATP2C1
REAC	SUMOylation of transcription cofactors	REAC:R-MMU-3899300	1	0	34	41	1	8748	UHRF2
REAC	Signaling by Rho GTPases	REAC:R-MMU-194315	1	0	625	41	7	8748	S100A8,S100A9,CPNE8,PLEKHG1,PREX2,PICALM,KIF2A
REAC	Synthesis of substrates in N-glycan biosythesis	REAC:R-MMU-446219	1	0	58	41	1	8748	NUS1
REAC	TCR signaling	REAC:R-MMU-202403	1	0	105	41	1	8748	SKP1
REAC	TNFR2 non-canonical NF-kB pathway	REAC:R-MMU-5668541	1	0	93	41	1	8748	SKP1
REAC	Vesicle-mediated transport	REAC:R-MMU-5653656	1	0	651	41	3	8748	SCARB1,PICALM,KIF2A
REAC	Transport of vitamins, nucleosides, and related molecules	REAC:R-MMU-425397	1	0	40	41	1	8748	APOD
REAC	Transport of small molecules	REAC:R-MMU-382551	1	0	636	41	8	8748	SLC10A6,APOD,ATP8B1,SCARB1,CP,SKP1,ATP2C1,ERLEC1
REAC	Transport of fatty acids	REAC:R-MMU-804914	1	0	7	41	1	8748	APOD
REAC	Transport of bile salts and organic acids, metal ions and amine compounds	REAC:R-MMU-425366	1	0	73	41	2	8748	SLC10A6,CP
REAC	Transfer of LPS from LBP carrier to CD14	REAC:R-MMU-166020	1	0	2	41	1	8748	LBP
REAC	Transcriptional regulation by RUNX2	REAC:R-MMU-8878166	1	0	63	41	1	8748	SKP1
REAC	Transcriptional Regulation by TP53	REAC:R-MMU-3700989	1	0	273	41	1	8748	RAD17
REAC	Toll Like Receptor TLR6:TLR2 Cascade	REAC:R-MMU-168188	1	0	68	41	1	8748	SKP1
REAC	Toll Like Receptor TLR1:TLR2 Cascade	REAC:R-MMU-168179	1	0	68	41	1	8748	SKP1
REAC	Toll Like Receptor 9 (TLR9) Cascade	REAC:R-MMU-168138	1	0	78	41	1	8748	SKP1
REAC	Toll Like Receptor 7/8 (TLR7/8) Cascade	REAC:R-MMU-168181	1	0	74	41	1	8748	SKP1
REAC	Toll Like Receptor 5 (TLR5) Cascade	REAC:R-MMU-168176	1	0	68	41	1	8748	SKP1
REAC	Toll Like Receptor 4 (TLR4) Cascade	REAC:R-MMU-166016	1	0	97	41	2	8748	LBP,SKP1
REAC	Toll Like Receptor 3 (TLR3) Cascade	REAC:R-MMU-168164	1	0	69	41	1	8748	SKP1
REAC	Toll Like Receptor 2 (TLR2) Cascade	REAC:R-MMU-181438	1	0	68	41	1	8748	SKP1
REAC	Toll Like Receptor 10 (TLR10) Cascade	REAC:R-MMU-168142	1	0	68	41	1	8748	SKP1
REAC	TRIF(TICAM1)-mediated TLR4 signaling	REAC:R-MMU-937061	1	0	87	41	1	8748	SKP1
REAC	TRAF6 mediated induction of NFkB and MAP kinases upon TLR7/8 or 9 activation	REAC:R-MMU-975138	1	0	72	41	1	8748	SKP1
REAC	mRNA Splicing	REAC:R-MMU-72172	1	0	175	41	1	8748	WBP4
REAC	Ion channel transport	REAC:R-MMU-983712	1	0	166	41	2	8748	ATP8B1,ATP2C1
REAC	Interleukin-3, Interleukin-5 and GM-CSF signaling	REAC:R-MMU-512988	1	0	40	41	1	8748	CSF2RB2
REAC	Intra-Golgi and retrograde Golgi-to-ER traffic	REAC:R-MMU-6811442	1	0	171	41	1	8748	KIF2A
REAC	Antigen processing: Ubiquitination & Proteasome degradation	REAC:R-MMU-983168	1	0	286	41	2	8748	SKP1,UBE2B
REAC	Amplification of signal from the kinetochores	REAC:R-MMU-141424	1	0	86	41	1	8748	KIF2A
REAC	Amplification of signal from unattached kinetochores via a MAD2 inhibitory signal	REAC:R-MMU-141444	1	0	86	41	1	8748	KIF2A
REAC	Adaptive Immune System	REAC:R-MMU-1280218	1	0	761	41	4	8748	IFITM1,KIF2A,SKP1,UBE2B
REAC	Activation of NF-kappaB in B cells	REAC:R-MMU-1169091	1	0	62	41	1	8748	SKP1
REAC	Activation of ATR in response to replication stress	REAC:R-MMU-176187	1	0	34	41	1	8748	RAD17
REAC	ABC-family proteins mediated transport	REAC:R-MMU-382556	1	0	99	41	1	8748	ERLEC1
REAC	Antimicrobial peptides	REAC:R-MMU-6803157	1	0	84	41	2	8748	S100A8,S100A9
REAC	Intracellular signaling by second messengers	REAC:R-MMU-9006925	1	0	241	41	1	8748	PREX2
REAC	Asparagine N-linked glycosylation	REAC:R-MMU-446203	1	0	250	41	1	8748	NUS1
REAC	Binding and Uptake of Ligands by Scavenger Receptors	REAC:R-MMU-2173782	1	0	141	41	1	8748	SCARB1
REAC	Golgi-to-ER retrograde transport	REAC:R-MMU-8856688	1	0	120	41	1	8748	KIF2A
REAC	Golgi Associated Vesicle Biogenesis	REAC:R-MMU-432722	1	0	47	41	1	8748	PICALM
REAC	Glucocorticoid biosynthesis	REAC:R-MMU-194002	1	0	9	41	1	8748	HSD11B1
REAC	Generic Transcription Pathway	REAC:R-MMU-212436	1	0	803	41	2	8748	SKP1,RAD17
REAC	Gene expression (Transcription)	REAC:R-MMU-74160	1	0	1017	41	2	8748	SKP1,RAD17
REAC	GPCR ligand binding	REAC:R-MMU-500792	1	0	373	41	2	8748	CXCL13,CYSLTR1
REAC	GPCR downstream signalling	REAC:R-MMU-388396	1	0	541	41	3	8748	CXCL13,CYSLTR1,PRKCH
REAC	GLI3 is processed to GLI3R by the proteasome	REAC:R-MMU-5610785	1	0	58	41	1	8748	SKP1
REAC	HDL clearance	REAC:R-MMU-8964011	1	0	3	41	1	8748	SCARB1
REAC	G2/M Transition	REAC:R-MMU-69275	1	0	174	41	1	8748	SKP1
REAC	G2/M Checkpoints	REAC:R-MMU-69481	1	0	158	41	1	8748	RAD17
REAC	G1/S Transition	REAC:R-MMU-69206	1	0	103	41	1	8748	SKP1
REAC	G1 Phase	REAC:R-MMU-69236	1	0	43	41	1	8748	SKP1
REAC	G alpha (q) signalling events	REAC:R-MMU-416476	1	0	193	41	2	8748	CYSLTR1,PRKCH
REAC	G alpha (i) signalling events	REAC:R-MMU-418594	1	0	260	41	1	8748	CXCL13
REAC	Formation of Fibrin Clot (Clotting Cascade)	REAC:R-MMU-140877	1	0	33	41	1	8748	PROCR
REAC	Fc epsilon receptor (FCERI) signaling	REAC:R-MMU-2454202	1	0	223	41	1	8748	SKP1
REAC	Factors involved in megakaryocyte development and platelet production	REAC:R-MMU-983231	1	0	116	41	1	8748	KIF2A
REAC	G2/M DNA damage checkpoint	REAC:R-MMU-69473	1	0	86	41	1	8748	RAD17
REAC	HDR through Homologous Recombination (HRR)	REAC:R-MMU-5685942	1	0	56	41	1	8748	RAD17
REAC	HDR through Homologous Recombination (HRR) or Single Strand Annealing (SSA)	REAC:R-MMU-5693567	1	0	114	41	1	8748	RAD17
REAC	HDR through Single Strand Annealing (SSA)	REAC:R-MMU-5685938	1	0	29	41	1	8748	RAD17
REAC	Interleukin-2 family signaling	REAC:R-MMU-451927	1	0	33	41	1	8748	CSF2RB2
REAC	Interleukin-17 signaling	REAC:R-MMU-448424	1	0	57	41	1	8748	SKP1
REAC	Interleukin-1 signaling	REAC:R-MMU-9020702	1	0	93	41	1	8748	SKP1
REAC	Interleukin-1 family signaling	REAC:R-MMU-446652	1	0	106	41	1	8748	SKP1
REAC	Interleukin receptor SHC signaling	REAC:R-MMU-912526	1	0	20	41	1	8748	CSF2RB2
REAC	Interferon gamma signaling	REAC:R-MMU-877300	1	0	15	41	1	8748	IFNGR1
REAC	Interferon Signaling	REAC:R-MMU-913531	1	0	63	41	1	8748	IFNGR1
REAC	Integrin cell surface interactions	REAC:R-MMU-216083	1	0	67	41	1	8748	PECAM1
REAC	Innate Immune System	REAC:R-MMU-168249	1	0	1006	41	6	8748	S100A8,S100A9,LBP,PECAM1,SKP1,METTL7A1
REAC	Inactivation of CSF3 (G-CSF) signaling	REAC:R-MMU-9705462	1	0	20	41	1	8748	CSF3R
REAC	Immunoregulatory interactions between a Lymphoid and a non-Lymphoid cell	REAC:R-MMU-198933	1	0	207	41	1	8748	IFITM1
REAC	Immune System	REAC:R-MMU-168256	1	0	1641	41	13	8748	S100A8,S100A9,CSF3R,IFITM1,CSF2RB2,LBP,STX3,PECAM1,IFNGR1,KIF2A,SKP1,METTL7A1,UBE2B
REAC	Homology Directed Repair	REAC:R-MMU-5693538	1	0	117	41	1	8748	RAD17
REAC	Homologous DNA Pairing and Strand Exchange	REAC:R-MMU-5693579	1	0	35	41	1	8748	RAD17
REAC	Hemostasis	REAC:R-MMU-109582	1	0	605	41	5	8748	PDE9A,PRKCH,PROCR,PECAM1,KIF2A
REAC	Heme biosynthesis	REAC:R-MMU-189451	1	0	11	41	1	8748	ALAS2
REAC	Hedgehog ligand biogenesis	REAC:R-MMU-5358346	1	0	63	41	1	8748	ERLEC1
REAC	Hedgehog 'off' state	REAC:R-MMU-5610787	1	0	104	41	1	8748	SKP1
REAC	FCERI mediated NF-kB activation	REAC:R-MMU-2871837	1	0	183	41	1	8748	SKP1
REAC	FBXL7 down-regulates AURKA during mitotic entry and in early mitosis	REAC:R-MMU-8854050	1	0	55	41	1	8748	SKP1
REAC	Extracellular matrix organization	REAC:R-MMU-1474244	1	0	246	41	2	8748	BMP4,PECAM1
REAC	Ephrin signaling	REAC:R-MMU-3928664	1	0	17	41	1	8748	EFNB2
REAC	Common Pathway of Fibrin Clot Formation	REAC:R-MMU-140875	1	0	20	41	1	8748	PROCR
REAC	Clathrin-mediated endocytosis	REAC:R-MMU-8856828	1	0	128	41	1	8748	PICALM
REAC	Class I MHC mediated antigen processing & presentation	REAC:R-MMU-983169	1	0	345	41	2	8748	SKP1,UBE2B
REAC	Class A/1 (Rhodopsin-like receptors)	REAC:R-MMU-373076	1	0	294	41	2	8748	CXCL13,CYSLTR1
REAC	Chemokine receptors bind chemokines	REAC:R-MMU-380108	1	0	52	41	1	8748	CXCL13
REAC	Cellular responses to stress	REAC:R-MMU-2262752	1	0	507	41	1	8748	SKP1
REAC	Cellular responses to stimuli	REAC:R-MMU-8953897	1	0	510	41	1	8748	SKP1
REAC	Cellular response to chemical stress	REAC:R-MMU-9711123	1	0	139	41	1	8748	SKP1
REAC	Cell surface interactions at the vascular wall	REAC:R-MMU-202733	1	0	220	41	2	8748	PROCR,PECAM1
REAC	Cell Cycle, Mitotic	REAC:R-MMU-69278	1	0	489	41	2	8748	KIF2A,SKP1
REAC	Cell Cycle Checkpoints	REAC:R-MMU-69620	1	0	272	41	2	8748	KIF2A,RAD17
REAC	Cell Cycle	REAC:R-MMU-1640170	1	0	566	41	3	8748	KIF2A,SKP1,RAD17
REAC	Cargo recognition for clathrin-mediated endocytosis	REAC:R-MMU-8856825	1	0	93	41	1	8748	PICALM
REAC	Cardiac conduction	REAC:R-MMU-5576891	1	0	105	41	1	8748	SCN7A
REAC	COPI-dependent Golgi-to-ER retrograde traffic	REAC:R-MMU-6811434	1	0	88	41	1	8748	KIF2A
REAC	CLEC7A (Dectin-1) signaling	REAC:R-MMU-5607764	1	0	88	41	1	8748	SKP1
REAC	CDC42 GTPase cycle	REAC:R-MMU-9013148	1	0	125	41	3	8748	CPNE8,PLEKHG1,PREX2
REAC	C-type lectin receptors (CLRs)	REAC:R-MMU-5621481	1	0	106	41	1	8748	SKP1
REAC	Biosynthesis of the N-glycan precursor (dolichol lipid-linked oligosaccharide, LLO) and transfer to a nascent protein	REAC:R-MMU-446193	1	0	68	41	1	8748	NUS1
REAC	Cyclin A:Cdk2-associated events at S phase entry	REAC:R-MMU-69656	1	0	73	41	1	8748	SKP1
REAC	Axon guidance	REAC:R-MMU-422475	1	0	253	41	1	8748	EFNB2
REAC	Cyclin D associated events in G1	REAC:R-MMU-69231	1	0	43	41	1	8748	SKP1
REAC	Cytokine Signaling in Immune system	REAC:R-MMU-1280215	1	0	375	41	5	8748	CSF3R,CSF2RB2,STX3,IFNGR1,SKP1
REAC	Elastic fibre formation	REAC:R-MMU-1566948	1	0	37	41	1	8748	BMP4
REAC	Eicosanoid ligand-binding receptors	REAC:R-MMU-391903	1	0	13	41	1	8748	CYSLTR1
REAC	Effects of PIP2 hydrolysis	REAC:R-MMU-114508	1	0	23	41	1	8748	PRKCH
REAC	EPHB-mediated forward signaling	REAC:R-MMU-3928662	1	0	33	41	1	8748	EFNB2
REAC	EPH-ephrin mediated repulsion of cells	REAC:R-MMU-3928665	1	0	34	41	1	8748	EFNB2
REAC	EPH-Ephrin signaling	REAC:R-MMU-2682334	1	0	61	41	1	8748	EFNB2
REAC	EML4 and NUDC in mitotic spindle formation	REAC:R-MMU-9648025	1	0	101	41	1	8748	KIF2A
REAC	E3 ubiquitin ligases ubiquitinate target proteins	REAC:R-MMU-8866654	1	0	55	41	1	8748	UBE2B
REAC	Downstream signaling events of B Cell Receptor (BCR)	REAC:R-MMU-1168372	1	0	74	41	1	8748	SKP1
REAC	Downstream TCR signaling	REAC:R-MMU-202424	1	0	89	41	1	8748	SKP1
REAC	Developmental Biology	REAC:R-MMU-1266738	1	0	464	41	1	8748	EFNB2
REAC	Degradation of beta-catenin by the destruction complex	REAC:R-MMU-195253	1	0	78	41	1	8748	SKP1
REAC	Degradation of GLI1 by the proteasome	REAC:R-MMU-5610780	1	0	56	41	1	8748	SKP1
REAC	Dectin-1 mediated noncanonical NF-kB signaling	REAC:R-MMU-5607761	1	0	57	41	1	8748	SKP1
REAC	DNA Replication	REAC:R-MMU-69306	1	0	119	41	1	8748	SKP1
REAC	DNA Repair	REAC:R-MMU-73894	1	0	294	41	2	8748	UBE2B,RAD17
REAC	DNA Double-Strand Break Repair	REAC:R-MMU-5693532	1	0	142	41	1	8748	RAD17
REAC	DNA Damage Bypass	REAC:R-MMU-73893	1	0	44	41	1	8748	UBE2B
REAC	Cytoprotection by HMOX1	REAC:R-MMU-9707564	1	0	109	41	1	8748	SKP1
REAC	Cyclin E associated events during G1/S transition	REAC:R-MMU-69202	1	0	71	41	1	8748	SKP1
WP	Burn wound healing	WP:WP5056	0.202472	0.693634	20	26	2	4505	S100A8,PECAM1
WP	TNF-alpha NF-kB signaling pathway	WP:WP246	1	0	179	26	1	4505	SKP1
WP	Heme biosynthesis	WP:WP18	1	0	9	26	1	4505	ALAS2
WP	GPCRs, other	WP:WP41	1	0	152	26	2	4505	CYSLTR1,ACKR1
WP	GPCRs, non-odorant	WP:WP1396	1	0	265	26	2	4505	CYSLTR1,ACKR1
WP	Myometrial relaxation and contraction pathways	WP:WP385	1	0	150	26	1	4505	PRKCH
WP	EGFR1 signaling pathway	WP:WP572	1	0	178	26	1	4505	SNCA
WP	Neural crest differentiation	WP:WP2074	1	0	99	26	1	4505	BMP4
WP	Wnt signaling pathway (NetPath)	WP:WP539	1	0	108	26	1	4505	SKP1
WP	Insulin signaling	WP:WP65	1	0	158	26	1	4505	PRKCH
WP	Adipogenesis genes	WP:WP447	1	0	132	26	1	4505	BMP4
WP	Eicosanoid metabolism via lipoxygenases (LOX)	WP:WP4348	1	0	31	26	1	4505	CYSLTR1
WP	GPCRs, class A rhodopsin-like	WP:WP189	1	0	223	26	1	4505	CYSLTR1
WP	Kit receptor signaling pathway	WP:WP407	1	0	67	26	1	4505	CSF2RB
WP	Statin pathway	WP:WP1	1	0	19	26	1	4505	SCARB1
WP	Focal adhesion: PI3K-Akt-mTOR signaling pathway	WP:WP2841	1	0	317	26	2	4505	CSF3R,OSMR
WP	G protein signaling pathways	WP:WP232	1	0	89	26	2	4505	PRKCH,PRKD3
WP	WIKIPATHWAYS	WP:000000	1	0	4505	26	26	4505	S100A8,S100A9,CXCL13,CSF3R,SNCA,ALAS2,CSF2RB,PDE9A,CYSLTR1,GDA,ENTPD1,ACKR1,OSMR,PRKCH,BMP4,SCARB1,LBP,EFNB2,HSD11B1,PECAM1,TGFBR3,PRKD3,IFNGR1,SKP1,WBP4,UBE2B
WP	IL-3 signaling pathway	WP:WP373	1	0	99	26	1	4505	CSF2RB
WP	mRNA processing	WP:WP310	1	0	443	26	1	4505	WBP4
WP	ESC pluripotency pathways	WP:WP339	1	0	116	26	1	4505	BMP4
WP	Wnt signaling pathway	WP:WP403	1	0	60	26	1	4505	PRKCH
WP	Chemokine signaling pathway	WP:WP2292	1	0	175	26	1	4505	CXCL13
WP	Heart development	WP:WP2067	1	0	44	26	1	4505	BMP4
WP	Type II interferon signaling (IFNG)	WP:WP1253	1	0	32	26	1	4505	IFNGR1
WP	Calcium regulation in cardiac cells	WP:WP553	1	0	145	26	1	4505	PRKCH
WP	Wnt signaling pathway and pluripotency	WP:WP723	1	0	97	26	1	4505	PRKCH
WP	Purine metabolism	WP:WP2185	1	0	169	26	3	4505	PDE9A,GDA,ENTPD1
WP	Delta-Notch signaling pathway	WP:WP265	1	0	83	26	1	4505	SKP1
WP	Parkinson's disease	WP:WP3638	1	0	38	26	1	4505	SNCA
WP	Retinol metabolism	WP:WP1259	1	0	39	26	1	4505	SCARB1
WP	Spinal cord injury	WP:WP2432	1	0	98	26	1	4505	EFNB2
WP	IL-5 signaling pathway	WP:WP151	1	0	68	26	1	4505	CSF2RB
WP	Proteasome degradation	WP:WP519	1	0	51	26	1	4505	UBE2B
WP	Mapk signaling pathway	WP:WP493	1	0	158	26	1	4505	PRKCH
WP	TGF-beta signaling pathway	WP:WP113	1	0	52	26	2	4505	BMP4,TGFBR3
WP	Oxidative stress and redox pathway	WP:WP4466	1	0	93	26	2	4505	S100A8,S100A9
WP	Prostaglandin synthesis and regulation	WP:WP374	1	0	30	26	1	4505	HSD11B1
WP	Alzheimer's disease	WP:WP2075	1	0	74	26	1	4505	SNCA
WP	BMP signaling pathway in eyelid development	WP:WP3663	1	0	20	26	1	4505	BMP4
WP	GDNF/RET signaling axis	WP:WP4820	1	0	22	26	1	4505	BMP4
WP	PluriNetWork: mechanisms associated with pluripotency	WP:WP1763	1	0	288	26	1	4505	BMP4
WP	Fibrin complement receptor 3 signaling pathway	WP:WP5128	1	0	44	26	1	4505	LBP

## Sheet: LT vs PBS Up Path Backgr
Enrichment FDR	nGenes	Pathway Genes	Fold Enrichment	Pathway	URL	Genes
0.000105652	7	289	12.6082	Cytokine-cytokine receptor interaction	http://www.genome.jp/kegg-bin/show_pathway?mmu04060	Ifngr1 Bmp4 Osmr Cxcl13 Csf3r Csf2rb Csf2rb2
0.00549284	5	168	10.1435	JAK-STAT signaling pathway	http://www.genome.jp/kegg-bin/show_pathway?mmu04630	Ifngr1 Osmr Csf3r Csf2rb Csf2rb2
0.192477	2	43	16.0605	Porphyrin and chlorophyll metabolism	http://www.genome.jp/kegg-bin/show_pathway?mmu00860	Cp Alas2

[truncated: 6 more sheets: LT vs PBS Downregulated Pathway, LT vs PBS Down Path Backgr, HT vs PBS Upregulated Pathway, HT vs PBS Up Path Backgr, HT vs PBS Downregulated Pathway, HT vs PBS Down Path Backgr]
