# Supplementary material for: The time-course of cancer cachexia onset reveals biphasic transcriptional disruptions in female skeletal muscle distinct from males
Source: BMC Genomics. 2023 Jul 4;24:374. doi: 10.1186/s12864-023-09462-7 (PMC10318789; doi:10.1186/s12864-023-09462-7)
Supplement: Supplementary file 5 — Additional file 5. Male DEseq data output. [file 12864_2023_9462_MOESM5_ESM.xlsx]

## Sheet: Cover Sheet
Coding:
PBS used as nominator, thus, comparisons are done based on experimental group.
Downregulated genes = lower expression in PBS compared to experiemental group.
Upregulated genes = higher expression of gene in PBS compared to experimental group.
Cutoff for DE genes: FDR<0.05
	PBS vs 1wk
	PBS vs 2wks
	PBS vs 3wks
	PBS vs 4wks

## Sheet: Raw data
Chromosome	Start	Stop	Length	Strand	Gene Symbol	125_ATTCAGAA-GTACTGAC	2_ATTACTCG-TATAGCCT	124_ATTCAGAA-CAGGACGT	23_TCCGGAGA-TATAGCCT	31_TCCGGAGA-CAGGACGT	112_ATTCAGAA-AGGCGAAG	17_ATTACTCG-TAATCTTA	27_TCCGGAGA-CCTATCCT	107_CGCTCATT-CCTATCCT	32_CGCTCATT-TATAGCCT	110_ATTCAGAA-CCTATCCT	56_GAGATTCC-ATAGAGGC	73_GAGATTCC-TAATCTTA	101_GAGATTCC-GTACTGAC	28b_TCCGGAGA-GGCTCTGA	21_ATTACTCG-GTACTGAC	38_CGCTCATT-CAGGACGT	14_ATTACTCG-AGGCGAAG	33_CGCTCATT-ATAGAGGC	36b_CGCTCATT-AGGCGAAG	19_ATTACTCG-CAGGACGT	111_ATTCAGAA-GGCTCTGA	11_ATTACTCG-CCTATCCT	30_TCCGGAGA-AGGCGAAG	54_GAGATTCC-TATAGCCT	36_CGCTCATT-CCTATCCT	30b_TCCGGAGA-TAATCTTA	105_ATTCAGAA-TATAGCCT	41_CGCTCATT-GTACTGAC	12_ATTACTCG-GGCTCTGA	10_ATTACTCG-ATAGAGGC	25_TCCGGAGA-ATAGAGGC	57_GAGATTCC-CCTATCCT	72_GAGATTCC-AGGCGAAG	37_CGCTCATT-TAATCTTA	59_GAGATTCC-GGCTCTGA	31b_TCCGGAGA-GTACTGAC	114_ATTCAGAA-TAATCTTA	104_GAGATTCC-CAGGACGT
11	51576212	51579462	3250	-	0610009B22Rik	422.985	492.819	415.642	421.253	388.264	397.782	501.897	453.984	322.894	247.951	629.481	494.148	437.475	350.499	273.846	398.743	441.744	403.457	492.442	347.496	419.257	462.427	496.474	393.114	500.263	469.566	435.062	398.852	471.151	489.972	305.681	398.302	393.461	459.977	490.1	289.531	380.59	436.218	268.218
2	26335936	26349394	13458	+	0610009E02Rik	15.0565	31.6522	36.9657	27.7327	17.8727	33.4045	26.4417	20.2767	10.0879	2.07278	61.6642	25.8926	19.5152	6.21821	0.059309	5.65986	28.3165	9.6448	28.9214	16.238	44.7444	43.9099	18.4979	24.5796	14.0307	18.7416	30.2405	11.7084	4.54022	8.62296	7.809	12.1871	19.5972	29.7416	7.21012	11.4993	3.99296	28.1181	4.15666
11	120239504	120242017	2513	+	0610009L18Rik	165.285	107.724	92.9128	151.508	158.421	230.295	215.099	168.638	18.5504	57.6946	35.1345	132.67	223.417	25.9652	126.181	125.483	215.909	183.86	211.899	59.3285	210.23	231.077	89.5508	168.2	113.034	206.494	169.966	41.4739	145.591	153.116	54.3488	136.506	153.142	215.385	192.027	39.2855	190.664	156	21.6103
11	23514949	23583632	68683	-	0610010F05Rik	384.79	409.352	335.639	428.58	432.412	368.238	346.364	612.048	373.327	509.98	405.333	362.44	426.956	395.536	480.036	389.819	395.832	359.978	412.963	532.746	359.461	392.213	258.702	407.518	340.051	392.869	436.61	396.707	459.762	365.623	381.265	394.681	368.552	432.099	397.207	521.329	400.294	375.144	305.868
11	70126030	70128741	2711	-	0610010K14Rik	143.422	141.334	182.224	151.508	194.78	210.422	197.449	173.355	142.606	119.51	230.517	227.847	162.196	118.575	156.355	167.653	153.866	192.569	179.392	140.451	220.034	214.62	189.052	181.746	164.326	172.608	161.39	87.4558	154.531	175.388	119.403	149.365	185.959	167.522	139.417	144.401	147.739	152.286	98.0774
16	31765868	31767324	1456	-	0610012G03Rik	500.227	324.895	445.837	373.581	534.995	683.872	447.846	463.459	129.853	182.356	371.912	567.213	613.005	121.171	405.973	276.679	414.446	329.013	520.116	208.255	470.567	695.287	328.353	533.95	327.702	599.363	521.593	154.175	316.725	332.216	289.86	441.172	516.645	606.269	591.864	161.389	409.278	586.859	118.857
6	72324300	72330144	5844	+	0610030E20Rik	449.505	512.766	433.593	442.071	536.294	441.886	435.712	567.237	568.106	637.731	479.029	526.835	482.612	565.176	633.648	459.761	523.641	442.232	486.405	533.957	398.675	520.437	330.649	457.187	623.109	450.052	431.932	494.982	463.593	577.202	611.835	523.273	524.218	429.44	445.433	447.005	442.22	505.144	460.465
5	143315063	143318460	3397	+	0610040B10Rik	22.7376	37.9188	44.6558	8.3018	24.6721	46.7605	17.6491	10.6136	11.594	6.18156	36.8484	45.1848	32.5982	15.5791	9.60072	29.8279	26.058	20.3214	44.547	10.8971	18.5177	32.2273	25.2579	24.8349	17.0975	30.7094	35.0847	20.737	24.2652	23.1994	10.7051	26.7077	25.2433	26.5907	38.5808	11.6795	24.956	23.2144	15.7921
5	63969838	64056963	87125	+	0610040J01Rik	155.665	182.7	120.282	153.583	151.928	206.915	191.934	135.618	73.0422	134.964	112.259	122.095	213.081	146.271	148.125	173.825	184.887	153.862	163.74	181.618	241.819	213.249	115.574	165.942	169.075	167.313	166.847	104.586	194.122	153.116	96.3455	178.051	149.777	180.817	199.042	125.289	168.703	185.715	102.233
4	101210980	101256383	45403	+	0610043K17Rik	8.74523	18.9594	1.44051	5.18862	22.075	17.5352	12.1338	9.43429	8.1158	14.4236	18.8527	12.4979	4.77046	12.1171	8.22919	4.11419	22.3354	19.3537	22.8755	21.7942	11.982	10.971	22.1964	10.1597	18.0474	6.35367	19.4915	15.3273	15.3254	12.0637	15.6459	11.8701	10.9387	19.9431	13.1525	6.37062	12.9771	11.1429	10.8051
3	137768003	137787261	19258	+	1110002E22Rik	5203.06	3986.8	5616.38	5065.69	4925.2	5269.51	6509.47	5913.85	8401.34	7643.71	3397.33	2301.8	4451.42	8099.36	5261.7	7541.4	5559.17	5229.31	4686.37	7136.97	4295.98	5503.58	1877.51	5284.81	5226.14	4517.99	8925.98	3797.21	6564.14	5320	4096.67	5351.31	4687.62	5232.07	6118.67	12505.2	6350.44	4177.35	5086.44
12	3453883	3476748	22865	-	1110002L01Rik	99.1631	114.252	80.3491	78.8714	115.816	77.5674	111.987	75.9578	76.9249	89.9373	107.687	95.2144	116.8	90.3896	112.866	91.1514	142.859	104.344	93.9974	103.195	64.9694	148.69	63.0837	124.441	131.568	74.0189	118.431	67.1991	140.004	112.786	51.532	137.182	86.0915	76.2913	142.078	69.2145	131.126	103.88	61.5581
7	115692615	115704446	11831	+	1110004F10Rik	888.515	785.092	860.704	806.312	886.897	929.364	839.436	783.046	694.48	624.338	781.529	766.218	759.299	626.627	589.759	752.897	856.19	720.925	825.925	688.937	864.885	817.34	837.338	930.179	893.82	799.503	874	715.876	810.968	834.251	606.071	844.755	743.835	832.29	793.537	551.058	970.289	990.789	613.399
2	32269113	32271928	2815	-	1110008P14Rik	292.091	261.123	322.674	257.356	279.184	317.971	292.313	205.196	102.027	113.329	209.093	313.409	301.334	109.919	128.924	265.365	277.952	258.372	264.874	118.657	291.926	296.217	257.937	274.312	247.914	249.911	333.695	92.8655	245.206	340.568	106.227	243.337	246.543	284.521	273.573	124.227	335.409	261.858	85.61
6	13871568	13896421	24853	+	1110019D14Rik	71.7109	67.2197	66.2634	44.6222	49.3442	53.7745	58.4627	58.9643	31.3038	45.3314	148.251	40.3779	62.8111	42.4099	57.6043	56.5701	78.1739	70.6409	68.6264	65.3825	76.2493	70.6258	42.8619	46.2832	89.287	66.7135	54.5763	45.0803	91.9523	78.878	51.0549	39.567	53.0108	70.4654	85.0531	46.7179	58.8962	64.0716	35.7401
17	85224610	85265139	40529	-	1110020A21Rik	58.593	64.6343	77.7875	63.3012	66.2251	75.9857	82.7302	48.3507	13.9128	17.5144	66.8413	78.833	76.3274	45.0064	28.8022	54.513	50.8751	90.9623	86.686	25.4265	142.695	94.6249	57.4044	63.216	66.4903	31.7683	61.5932	52.2932	80.4583	64.0304	33.7621	92.9824	49.6451	78.4427	79.7921	32.9149	43.9226	55.7145	36.5712
9	50672674	50679485	6811	-	1110032A03Rik	202.015	207.692	222.559	249.054	268.796	279.394	216.201	219.347	124.056	169.993	226.232	289.374	249.654	144.54	213.959	217.023	227.076	203.213	258.853	199.78	257.069	272.219	184.46	252.864	225.118	203.317	251.83	133.438	263.086	234.778	163.046	233.445	195.215	233.999	218.332	182.625	287.493	229.358	132.986
17	35169211	35171448	2237	-	1110038B12Rik	103.194	95.6588	122.443	131.791	135.047	125.084	161.048	53.0679	121.737	53.5735	98.548	220.156	84.2782	60.5855	50.7467	73.0269	106.713	159.668	189.024	55.6962	136.159	148.109	166.09	167.071	321.053	141.899	130.983	105.488	108.555	155.9	89.7578	104.852	150.618	136.942	102.59	54.1502	73.8698	95.6432	73.1425
15	76832461	76835180	2719	+	1110038F14Rik	138.175	124.96	148.373	123.489	109.077	140.282	148.915	127.363	128.693	121.571	174.816	142.284	178.098	136.75	119.323	145.025	168.756	118.058	150.497	136.819	227.659	176.908	127.821	125.303	132.031	118.602	151.254	115.406	164.748	159.612	126.814	123.647	142.204	115.67	142.924	118.918	152.731	121.643	123.844
13	34120015	34144165	24150	+	1110046J04Rik	26.6214	19.8212	34.8049	28.3455	17.5329	35.5101	40.0807	17.441	9.69394	5.37801	15.9486	34.6203	20.2247	19.4522	9.10062	32.6703	11.1677	32.2516	27.6914	13.9079	49.9105	31.8828	21.431	26.7399	35.1449	20.12	38.6841	19.9833	36.7688	23.6693	7.97843	14.3379	24.5468	30.5793	24.222	22.8158	20.963	31.2437	12.3181
2	91103585	91275060	171475	-	1110051M20Rik	888.304	1098.99	930.164	927.457	944.571	767.412	948.986	568.205	525.985	597.034	763.826	1057.05	900.612	585.712	651.729	803.381	1043.21	895.986	876.252	605.37	726.608	989.189	991.527	924.28	978.492	939.127	962.876	705.612	898.818	1072.98	512.414	898.464	987.092	940.988	938.003	597.711	831.101	1047.18	545.026
19	21574677	21630156	55479	-	1110059E24Rik	158.289	112.033	130.366	151.508	138.943	130.929	113.616	101.419	79.9986	83.4511	121.685	127.863	128.803	70.9716	100.122	151.197	129.049	138.379	131.233	96.8629	124.178	150.851	102.562	152.396	122.532	70.9493	145.017	76.6366	136.651	154.972	78.2293	131.56	110.229	120.988	181.505	76.4474	117.792	147.643	61.5062
9	122774154	122780066	5912	-	1110059G10Rik	128.555	110.309	140.45	159.81	119.465	102.873	124.647	133.259	144.925	84.4813	132.826	121.134	128.803	77.0302	105.608	113.14	168.756	126.767	121.601	100.495	144.874	159.08	124.759	114.015	117.783	116.484	136.441	107.291	125.157	136.413	69.9946	125.625	137.996	140.931	130.649	100.868	139.754	117.929	91.4281
4	124743278	124744524	1246	-	1110065P20Rik	83.9089	83.943	94.598	83.4503	104.769	101.218	95.5664	110.272	20.1063	19.6207	74.7653	91.696	124.914	13.7988	54.5792	62.0635	71.879	80.146	64.1015	22.9575	132.167	113.321	83.0847	92.7643	65.1332	91.6943	92.1595	10.0468	82.3619	75.8599	60.4754	78.9955	78.1845	96.6357	109.01	18.2962	68.5081	86.4106	14.6409
10	82455685	82459063	3378	-	1190007I07Rik	258.099	269.965	183.261	249.83	287.902	292.615	328.477	195.52	73.4406	88.982	155.945	271.678	286.263	85.782	127.804	253.051	263.954	277.307	270.157	96.7434	337.196	335.935	207.204	266.061	270.963	214.057	280.431	57.8033	231.164	262.464	81.8201	232.004	231.236	294.334	244.111	99.8338	382.831	246.435	83.4152
16	21613097	21627790	14693	+	1300002E11Rik	139.049	133.578	125.324	125.565	145.436	141.45	131.265	127.363	54.4918	120.54	84.837	124.979	140.729	90.8783	112.466	105.94	116.64	145.153	122.805	100.495	116.553	102.853	118.636	93.6952	147.229	93.1871	147.356	104.586	136.651	106.717	96.3455	124.636	116.96	103.704	112.235	97.6828	84.8504	130.929	113.038
3	88712596	88739855	27259	-	1500004A13Rik	65.6637	68.2769	63.7232	43.023	59.6966	87.9903	73.3977	47.8954	79.7592	85.5571	109.75	48.2097	42.7156	81.0874	58.2807	69.1618	65.6436	59.3213	38.3662	60.6272	24.2423	53.0993	75.7928	49.6552	67.1057	99.3455	81.0966	60.8974	40.6345	74.4911	65.8376	78.0284	59.049	38.7665	59.475	60.8142	55.9299	71.428	59.7526
5	114946257	114952038	5781	-	1500011B03Rik	16.6159	17.2358	34.5722	30.094	12.9853	18.7042	28.6798	15.3307	17.391	15.4539	35.1345	16.3434	24.6474	12.1171	13.7153	17.4853	21.0945	12.5799	13.2437	14.5294	23.9641	21.2563	33.4437	19.1906	14.2479	10.5894	14.0339	17.1305	12.7712	24.1274	15.6459	19.7835	24.4018	9.30676	14.9062	16.9883	31.1859	33.6268	11.6363
18	61859461	61861325	1864	+	1500015A07Rik	56.844	48.2603	49.6975	41.509	57.1354	49.0985	66.1842	50.7093	34.782	37.0894	99.405	66.3351	60.4259	31.1583	34.2883	44.2276	48.3933	56.1257	56.5867	33.902	54.4638	45.9411	36.7388	58.7006	82.638	79.4209	57.6949	43.2771	58.7473	55.6786	46.9376	81.1123	53.0108	63.8178	54.3638	30.7913	69.8768	57.5716	36.5712
10	89522225	89536729	14504	+	1500026H17Rik	23.6121	13.7887	20.1671	28.0186	28.5677	31.5633	33.0921	11.7929	2.3188	18.5447	5.14164	38.4551	17.4917	3.46203	10.9723	18.5139	28.5397	26.1275	36.1192	12.1079	33.7676	32.913	17.604	20.3194	10.4485	34.9452	40.5424	7.21285	25.5423	16.7036	4.9408	10.8809	13.4631	38.5566	31.5661	12.7412	32.9419	27.8572	12.4675
17	15163446	15166202	2756	+	1600012H06Rik	260.955	229.052	255.259	250.151	216.294	210.209	249.453	309.562	299.86	186.542	307.777	242.301	273.53	228.444	217.912	207.261	247.455	226.686	222.507	200.914	234.292	210.12	222.093	183.245	280.712	214.041	228.051	206.413	315.881	240.494	218.505	225.628	222.222	212.779	251.606	201.533	202.977	207.28	191.035
7	37882642	37896990	14348	+	1600014C10Rik	587.882	574.106	537.542	644.262	596.254	570.507	609.741	589.266	370.634	425.18	514.813	507.488	513.624	471.897	430.903	549.971	563.121	521.861	560.051	475.643	625.814	699.528	534.493	635.868	695.97	485.325	632.887	614.178	581.273	597.997	480.764	608.992	560.193	682.849	656.902	471.89	591.195	678.255	483.229
6	86504312	86541432	37120	+	1600020E01Rik	47.2242	45.6749	56.1798	56.0372	45.4486	63.1266	68.3903	70.7572	23.188	16.4842	33.4206	88.4468	74.7373	35.4858	26.0591	45.2561	85.619	33.8689	67.4224	36.3236	70.803	57.5978	41.3311	63.2161	59.8413	66.7135	65.4915	33.3594	39.5906	74.2382	24.704	63.3072	61.4253	77.1131	63.1322	37.1619	60.8927	53.8573	19.948
15	83238048	83251499	13451	-	1700001L05Rik	17.4905	16.374	25.9292	8.3018	9.08972	9.35209	19.8552	9.43429	22.0286	17.5144	17.9957	23.0731	27.8277	18.1757	10.9723	13.3711	16.1311	7.74147	7.22383	16.951	8.71421	15.7708	23.7271	9.03086	23.7465	23.2968	17.9322	17.1305	14.0483	15.7756	11.5285	20.7727	15.9874	13.2954	15.7831	21.2354	8.98416	19.5001	16.6233
2	30685575	30693677	8102	-	1700001O22Rik	166.159	215.448	236.243	105.848	62.3295	258.352	227.232	146.231	124.056	78.2998	68.5552	128.825	189.229	152.329	85.035	84.3409	192.333	103.542	109.561	76.2795	285.391	214.62	110.982	128.69	170.025	127.073	253.39	137.044	280.965	164.252	83.9936	108.809	243.177	204.749	219.209	161.389	122.783	185.715	192.83
16	33200224	33201107	883	-	1700007L15Rik	20.114	10.3415	20.1671	9.33952	3.8956	15.1971	17.6491	3.53786	6.9564	5.1513	11.9972	22.1117	19.0819	1.73102	6.85766	11.314	6.20427	10.6445	15.6516	3.63236	13.0713	16.4565	10.7155	15.804	9.49862	20.12	10.9153	8.11446	5.10846	8.35179	9.05813	10.8809	15.9874	9.30676	12.2757	8.49416	9.9824	12.0715	2.49349
7	127109610	127112042	2432	-	1700008J07Rik	47.5204	37.2187	23.4207	48.1867	57.7427	37.6137	60.9824	48.1269	26.137	32.7337	21.8385	37.5433	63.2321	23.1306	48.4456	42.9064	33.9611	35.5357	61.0821	38.9386	42.7393	39.6954	36.9244	54.7675	48.4167	60.4231	49.1595	15.2031	60.5155	56.8836	38.2326	48.0372	38.7378	45.0701	25.9521	20.1541	71.6117	52.8281	32.159
10	127502992	127504721	1729	+	1700012D01Rik	12.2433	10.3415	9.3633	12.4527	18.1794	8.18308	11.0307	4.71714	8.1158	3.09078	30.8498	9.61378	9.54093	3.46203	5.48613	16.4568	2.48171	7.74147	9.63177	8.4755	10.8928	8.91394	9.1847	15.804	10.4485	16.9431	19.4915	8.11446	6.38558	11.1357	9.88159	11.8701	20.1946	10.6363	4.38418	9.55593	12.9771	7.42859	7.48048
7	110716880	110721883	5003	-	1700012D14Rik	9.61975	13.7887	4.32153	11.415	15.5824	11.6901	8.82456	3.53786	10.4346	22.6657	25.7082	3.84551	15.9015	10.3861	5.48613	13.3711	14.8903	6.77379	9.63177	6.05393	5.44638	9.59963	11.4809	10.1597	6.64903	7.41261	7.79661	6.31125	15.3254	11.1357	4.9408	10.8809	2.52433	9.30676	10.522	8.49416	3.99296	12.0715	3.32466
9	57159605	57169883	10278	-	1700017B05Rik	53.3459	35.3334	109.479	25.9431	38.956	28.0563	50.7412	55.4264	55.6512	64.9064	51.4164	40.3779	58.8357	50.1994	58.9759	44.2276	33.5031	34.8366	44.547	58.1177	22.8748	24.6848	56.639	37.2523	44.6435	60.3599	38.2034	82.9478	51.0846	47.3268	63.4069	37.5886	30.2919	29.2498	25.4283	44.5943	22.9595	35.2858	57.3504
1	52961483	53031817	70334	-	1700019D03Rik	55.0949	31.8863	34.5722	35.2826	32.4633	39.7464	28.6798	51.8886	27.8256	51.513	24.8512	20.1889	31.8031	25.9652	34.2883	32.9135	33.5031	24.1921	36.1192	32.6912	47.9282	20.5706	22.1964	38.3812	18.9972	41.2988	31.9661	19.8353	34.4821	29.6953	48.5845	40.5561	24.4018	22.6021	40.3345	46.7179	50.9102	37.143	28.2596
11	83328520	83332059	3539	+	1700020L24Rik	14.7361	8.88287	9.32436	14.2902	10.4175	7.4638	11.1733	15.1017	10.6717	6.93969	16.2818	5.54374	16.5705	5.98711	9.38036	15.6012	0.000568455	11.8613	9.7114	2.2362	4.37293	5.8734	7.84011	9.53545	9.45307	5.98931	3.68498	4.64658	21.1412	3.10357	8.96058	12.592	2.99929	14.6696	5.45787	13.4351	19.8819	6.29969	3.46606
17	26204804	26210005	5201	+	1700022N22Rik	12.4127	13.7244	2.88102	9.33952	2.59706	2.33814	7.72149	14.002	13.1637	7.21426	3.42868	8.70619	6.45918	7.78958	5.48619	6.17129	8.68599	3.89141	15.6516	22.8086	10.746	16.6169	5.66566	7.10688	7.74249	9.5305	15.915	15.5204	3.99627	4.63988	3.96311	11.7523	18.216	2.65907	15.8958	14.5806	14.6176	7.35729	7.48175
1	151760275	151966072	205797	-	1700025G04Rik	2089.23	2007.11	2334.34	2476.01	2573.69	2522.73	2338.51	2542.54	1514.18	3097.99	1415.66	2392.87	2137.17	2589.6	2961.14	3011.59	2383.68	2164.71	2289.95	2695.21	2075.07	2341.62	1785.66	2573.8	2267.32	2008.82	2977.52	2044.84	2328.18	2185.39	2180.54	2331.48	2366.14	2413.11	2336.77	3449.69	2619.38	2359.51	2102.02
10	43622154	43641833	19679	+	1700027J07Rik	6.99618	10.3415	4.32153	11.415	7.79119	2.33802	4.41228	8.255	10.4346	11.3329	5.14164	27.88	5.56554	12.1171	13.7153	1.02855	12.4085	4.83842	14.4477	10.8971	8.71421	17.8279	3.06157	10.1597	8.54876	4.23578	5.45763	11.7209	10.2169	12.9917	7.4112	9.89174	8.41442	18.6135	8.76836	8.49416	3.99296	4.64287	8.31165
5	107682586	107699415	16829	+	1700028K03Rik	14.8752	18.2623	9.89361	11.6054	16.2053	15.9217	21.9908	27.7228	7.51203	21.6658	16.4996	23.7784	12.486	9.55809	13.6879	7.62626	21.7232	8.18264	16.651	7.8876	12.7211	16.8879	17.9801	13.1512	18.4789	16.1396	21.4731	6.61971	10.6187	16.1301	4.33316	24.9909	12.7872	16.2978	15.7995	15.6593	9.84058	13.553	7.87227
8	46406639	46428290	21651	-	1700029J07Rik	46.3497	39.6424	27.3697	33.2072	38.956	31.5633	35.2982	51.8886	28.985	32.9683	46.2747	83.6399	36.5736	50.1994	45.2605	19.5424	33.5031	17.4183	57.7906	38.7452	26.1426	42.5126	24.4925	31.608	43.6936	32.8273	43.661	25.245	28.0965	43.6149	37.056	41.5453	60.5838	39.8861	40.3345	29.7295	50.9102	32.5001	30.7531
8	73197724	73214386	16662	+	1700030K09Rik	107.014	101.691	54.7393	90.616	107.778	92.3519	77.2149	68.3986	105.693	89.6326	115.687	102.867	68.3767	87.8093	104.236	62.9885	136.494	104.51	101.531	86.2494	100.495	104.91	107.92	91.4375	109.234	79.4209	79.5254	96.4719	71.5185	77.2621	89.7578	89.0257	93.6611	81.1017	103.774	78.571	104.815	109.276	91.7567
16	3723662	3726554	2892	-	1700037C18Rik	14.9008	15.1873	8.99986	21.4278	19.478	14.0279	18.7522	16.8847	4.00295	19.5749	35.9485	19.2276	26.4122	10.2366	17.638	17.4853	23.5762	11.6122	31.8573	21.7942	27.2319	28.1104	18.5434	19.1906	7.59889	25.4918	16.6045	10.8193	20.4338	16.9222	9.68869	10.8809	10.9387	14.6249	8.76836	24.4207	21.9266	23.2144	9.97398
2	130988235	131002002	13767	-	1700037H04Rik	55.9694	51.7075	78.5077	54.9994	71.4192	73.6478	59.5658	30.6614	37.1008	50.4828	44.5608	87.4854	47.7046	47.6029	32.9168	38.0563	47.1525	64.8348	55.3827	39.9559	60.9995	56.9121	61.9967	79.0201	45.5934	56.1241	76.4068	78.4398	53.6389	48.2548	40.3498	65.2855	58.0595	49.1929	43.8418	43.5325	77.8627	62.2145	45.714
11	105069846	105072260	2414	-	1700052K11Rik	54.9031	59.1865	69.8293	55.1487	48.789	63.5853	76.8004	56.9821	52.817	69.7893	208.986	52.1665	96.3226	63.6749	76.2903	59.2171	53.9501	67.2555	65.7739	72.1201	82.3722	59.259	50.0991	83.3478	105.223	57.8614	61.9291	57.3803	74.3277	68.3089	71.8579	62.0669	39.8788	77.0823	75.8238	51.4022	99.2499	72.9153	39.4654
1	57416779	57424582	7803	+	1700066M21Rik	69.9618	46.5367	81.3887	67.4521	59.7325	47.9295	82.7302	90.805	35.9414	79.33	74.5537	42.3006	71.557	56.258	45.2606	78.1696	63.2836	71.6086	60.1986	75.0688	55.5531	93.9392	49.7505	74.5046	84.5377	41.2988	86.5424	34.261	86.8438	42.6869	56.8192	58.3613	43.755	73.1245	63.1322	61.5826	59.8944	77.0717	54.0257
17	43899231	43902401	3170	-	1700071M16Rik	23.397	18.2701	70.7268	11.4541	17.5082	17.8575	31.8975	7.38986	33.6198	25.4745	6.09779	19.6121	39.606	24.3816	6.26487	8.83359	33.8372	19.4564	10.2071	18.9369	13.6315	14.5788	16.0287	7.69366	26.9163	8.00784	17.3902	33.1961	26.8906	23.3048	19.6156	13.241	8.93944	16.0303	31.4966	14.7125	5.17498	19.8208	25.1168
15	33405355	33406086	731	-	1700084J12Rik	27.7556	34.4729	25.2986	22.5013	9.70233	28.2931	22.5899	25.4528	29.1121	25.0132	31.9598	20.3158	32.2152	44.1416	53.8001	28.634	42.4221	33.2006	29.501	33.1446	21.555	24.9551	22.5852	20.0106	14.0315	26.825	31.8092	28.816	20.0807	37.4587	24.077	22.5285	21.1675	29.853	40.7391	55.0681	20.0939	20.588	34.6408
15	79018855	79025452	6597	-	1700088E04Rik	48.1519	32.0872	41.0034	45.9992	59.2715	31.5998	31.5155	27.2699	9.69986	15.2972	11.6367	43.9024	16.877	17.1604	21.7591	19.0999	11.4576	21.6442	5.34162	29.0886	56.6933	9.60473	48.2428	32.2233	5.68737	38.425	37.4857	16.9365	36.5525	26.1437	11.49	19.3067	20.1672	27.9872	24.1823	13.5986	6.5709	21.2351	11.6743
3	89970115	89975655	5540	+	1700094D03Rik	76.4242	68.499	67.2364	45.8703	64.0713	56.1125	67.3984	63.6815	82.5866	58.7248	44.2615	101.984	55.3198	56.258	53.586	56.8723	60.923	77.8592	57.1662	60.7128	89.3988	68.1099	68.2234	46.4755	78.1913	61.5287	56.4072	50.713	72.7956	72.4313	65.1457	45.6683	73.5529	69.36	66.3083	46.7842	84.143	54.0199	69.5594
5	112941158	112949568	8410	+	1700095B10Rik	20.2009	13.4735	14.5167	36.1727	24.7034	14.708	28.6456	22.5302	59.2612	24.2329	71.9249	57.1015	47.2721	27.9218	16.5302	17.3176	23.0449	34.4103	31.5316	44.9231	15.961	10.5099	35.3471	20.4216	37.8195	20.7898	28.3798	85.3101	17.5016	15.6352	43.7429	35.3603	20.374	22.651	13.7547	19.5475	13.9302	29.1619	41.0105
5	25735016	25736465	1449	+	1700096K18Rik	39.3535	31.8863	36.0127	45.6599	44.1501	51.4365	54.0504	31.8407	25.5068	26.7868	155.106	95.1764	45.3194	24.2342	49.3751	41.1419	39.7074	27.0952	44.547	23.0049	46.8389	56.9121	33.6772	36.1235	44.6435	66.7135	36.6441	18.9337	34.4821	44.5429	32.9386	42.5345	47.9622	54.511	28.0588	36.1002	26.9525	52.0002	21.6103
5	3621716	3634342	12626	+	1700109H08Rik	26.0689	27.3863	18.0143	21.0893	21.0251	17.6334	31.2236	35.022	17.8796	9.73049	63.5227	26.1815	37.3921	11.8372	27.548	40.6599	61.9608	18.7999	22.9697	45.0985	5.71692	20.6879	25.7861	15.3367	24.432	27.9536	19.333	29.574	44.2333	26.001	18.9685	46.9657	20.8147	21.6426	23.1669	21.3546	31.4857	22.05	21.2592
15	99149669	99159923	10254	+	1700120C14Rik	34.698	40.002	30.3795	43.2545	57.6819	55.1113	41.6922	75.479	12.1402	23.038	11.7818	32.7781	62.1145	31.6642	42.5726	58.6597	43.3644	45.8141	49.9572	44.8008	70.9435	58.7846	14.0547	38.7733	36.7883	64.9979	61.3552	22.8003	44.4508	47.7358	16.4472	50.8116	43.592	56.1222	30.7923	41.0496	57.3242	34.8508	11.4876
4	11966574	11994296	27722	+	1700123M08Rik	177.528	168.911	114.52	187.828	190.884	222.112	172.079	161.562	19.7098	209.143	62.5566	174.971	198.769	93.4748	171.441	196.453	187.369	197.408	183.004	188.883	142.695	173.479	100.266	213.354	174.775	229.791	199.593	73.0301	157.085	219.003	121.05	225.532	155.667	202.09	142.047	158.204	189.666	268.358	73.9736
14	54923628	54928200	4572	+	1700123O20Rik	134.626	104.272	134.234	100.723	105.345	107.568	113.418	86.7649	133.719	90.8568	155.371	119.021	81.643	101.787	84.9982	103.075	124.432	111.554	109.24	103.419	106.948	112.787	109.369	101.591	105.936	98.1921	102.802	105.073	101.304	100.062	76.9314	113.584	144.465	109.438	124.599	94.2844	128.559	112.736	86.3366
19	8866247	8868124	1877	+	1810009A15Rik	125.931	138.748	185.105	113.112	96.0914	154.309	120.235	88.4465	98.549	71.0879	169.674	149.975	171.736	111.65	85.0349	94.6265	124.086	97.736	137.253	89.5982	152.499	136.452	119.401	137.721	90.2369	133.427	130.203	100.98	160.917	127.133	101.286	129.582	140.521	114.34	134.156	76.4474	111.803	125.357	100.571
11	106916695	106921269	4574	+	1810010H24Rik	12.2433	6.89433	20.1671	4.1509	11.6868	21.0422	11.0307	8.255	6.9564	13.3934	9.42633	7.69103	15.1065	9.52058	8.22919	16.4568	19.8537	11.6122	7.22383	10.8971	16.3391	17.1422	10.7155	11.2886	16.1476	4.23578	16.3729	1.80321	24.2652	12.0637	5.76426	12.8593	11.7802	17.284	15.7831	20.1736	19.9648	16.7143	8.31165
16	8647964	8676789	28825	+	1810013L24Rik	1093.15	1237.53	1076.78	1588.76	1242.69	1049.77	1025.85	1599.11	1099.11	921.052	1309.4	947.919	1064.61	894.069	854.464	1017.23	1291.73	845.756	1039.03	923.83	982.527	1274.69	983.528	1518.31	1065.74	1003.88	1324.64	999.882	1257.96	1312.16	908.283	1164.26	1487.67	1267.05	1503.77	1003.37	1118.03	1126.36	889.346
10	86521391	86525819	4428	+	1810014B01Rik	368.934	341.906	282.743	409.125	389.932	414.637	403.961	437.756	142.208	210.824	280.237	340.721	362.521	188.584	289.142	410.362	510.34	357.493	411.291	305.238	471.047	462.89	287.239	412.382	413.888	414.956	409.57	193.745	453.37	430.735	241.802	354.576	361.139	416.968	443.329	237.809	411.768	418.424	159.285
15	88955401	88960058	4657	-	1810021B22Rik	21.8631	17.2358	21.6076	16.6036	10.3883	16.3662	14.3399	9.43429	8.1158	18.5447	8.56939	20.1889	31.8031	22.5032	15.0869	13.3711	22.3354	17.4183	43.343	20.5834	26.1426	21.942	13.777	20.3194	17.0975	16.9431	17.1525	14.4257	8.93981	16.7036	9.88159	28.6861	18.5117	11.9658	28.0588	11.6795	35.9366	21.3572	9.97398
X	12521121	12539879	18758	-	1810030O07Rik	255.361	237.854	278.018	264.62	268.796	259.52	285.695	284.208	415.065	237.99	329.065	288.413	291.793	316.776	297.622	282.851	343.717	299.982	311.829	285.746	264.694	301.703	338.303	293.503	389.443	317.683	245.593	310.153	310.339	335.928	287.39	252.239	261.688	257.93	262.174	246.331	240.576	256.286	324.154
3	122718046	122719844	1798	+	1810037I17Rik	259.733	295.594	362.288	267.733	280.483	293.422	314.375	279.491	208.692	165.872	185.099	339.366	296.564	236.284	175.556	218.052	289.119	252.566	262.466	219.152	333.319	349.015	262.529	286.73	291.608	299.681	328.237	250.647	302.676	296.025	159.752	256.196	263.371	277.873	299.878	247.392	252.555	244.215	174.545
14	122114223	122116821	2598	-	1810041H14Rik	7.8707	6.03254	8.64305	5.18862	7.79119	16.3662	7.72149	9.43429	4.6376	2.06052	0.856939	5.76827	8.74585	6.92406	4.1146	14.3997	3.72256	13.5476	12.0397	3.63236	16.3391	14.3994	3.82696	9.03086	7.59889	9.5305	3.11864	2.70482	29.3737	11.1357	9.05813	4.94587	12.6216	13.2954	14.0294	2.12354	8.98416	19.5001	9.14281
6	91417969	91418738	769	+	1810044D09Rik	40.228	51.7075	24.4886	58.1126	59.7325	53.7745	60.6688	30.6614	19.7098	18.5447	47.1317	53.8372	77.9176	15.5791	17.8299	34.9706	18.6128	34.8366	85.482	30.2697	44.6603	52.1123	38.2696	47.412	43.6936	57.183	58.4746	22.5402	40.8677	55.6786	13.1755	75.1773	39.5478	30.5793	58.748	14.8648	29.9472	65.9288	14.961
19	3758293	3767883	9590	+	1810055G02Rik	79.5815	65.4961	92.9128	71.603	85.7031	102.873	71.6995	60.1436	68.4046	116.419	95.9772	90.3696	88.2536	93.4748	100.122	71.9984	106.714	89.0269	92.7058	118.657	125.267	67.883	70.416	82.4066	62.6909	115.425	106.814	52.2932	48.5304	77.0221	67.5242	64.2963	68.1568	101.045	92.9446	128.474	106.812	85.4288	91.4281
6	35229645	35238575	8930	+	1810058I24Rik	560.567	526.554	806.683	515.749	596.026	737.645	650.81	498.837	624.917	330.714	1626.47	978.68	625.728	398.998	319.567	621.242	526.124	669.639	782.581	401.982	760.316	621.918	933.775	732.628	813.082	696.784	621.392	611.289	564.485	617.106	342.562	532.176	601.629	526.497	486.645	389.669	669.82	599.861	428.881
11	57686325	57692294	5969	-	2010001A14Rik	7.8707	12.0651	12.9646	16.6036	12.9853	21.0422	20.9583	10.6136	9.2752	10.3026	5.99858	20.1889	13.5163	9.52058	8.22919	9.25693	7.44513	9.67684	32.5072	8.4755	9.80349	20.5706	8.41931	13.5463	21.8468	6.35367	8.57627	12.6225	11.494	10.2077	4.9408	16.816	13.4631	22.6021	11.3989	11.6795	18.9666	12.0715	7.48048
9	124054434	124075325	20891	-	2010315B03Rik	192.408	160.579	234.73	176.413	222.049	218.605	205.327	224.871	120.279	216.183	148.251	147.701	277.272	179.012	212.855	217.689	201.322	183.457	190.227	209.295	170.804	212.311	145.424	148.872	201.218	197.795	208.169	136.142	250.315	241.082	224.698	192.889	194.691	226.996	216.579	187.97	219.612	234.929	172.051
8	71229506	71230251	745	+	2010320M18Rik	128.555	124.96	74.9064	119.338	116.868	147.295	112.513	99.06	55.6512	73.1485	199.667	156.705	127.212	76.1647	74.0627	128.568	137.735	109.348	164.944	95.6521	157.945	117.253	113.278	120.788	112.084	120.72	127.864	67.6205	127.712	115.997	65.0538	100.896	111.912	131.624	128.018	72.2003	141.75	126.286	57.3504
13	58527860	58533040	5180	-	2210016F16Rik	142.547	121.513	180.064	143.206	161.018	176.521	133.471	103.777	108.984	96.8444	233.088	171.125	146.294	109.054	128.924	100.798	152.625	116.122	166.148	127.133	140.517	166.622	150.782	164.813	137.73	168.372	152.034	104.586	117.495	141.98	128.461	147.387	142.204	116.999	152.57	82.818	164.71	174.572	94.7528
5	115080261	115086600	6339	+	2210016L21Rik	194.144	191.318	171.421	176.413	222.049	219.774	239.366	185.148	103.187	181.326	180.814	172.087	249.654	119.44	193.386	215.995	209.704	198.375	219.123	187.672	228.748	215.992	146.955	199.808	164.326	210.73	233.119	109.094	173.688	228.282	126.814	180.03	180.91	195.442	183.259	156.08	297.476	208.001	113.038
6	31197286	31314330	117044	+	2210408F21Rik	515.095	541.205	474.648	558.296	676.535	617.238	554.844	426.902	249.271	320.411	340.205	620.089	539.061	305.524	344.254	476.217	415.686	493.519	709.141	353.55	669.905	633.574	519.701	617.486	510.076	522.06	581.626	297.531	438.05	618.033	261.862	555.916	493.926	614.245	505.057	364.187	504.11	625.859	260.154
13	77283655	77761799	478144	+	2210408I21Rik	32.3573	33.6099	44.6558	35.2826	41.553	50.2675	30.8859	29.4822	77.6798	47.392	89.9787	53.8372	47.7046	45.8719	50.7467	41.1419	28.5397	43.5458	32.5072	39.956	32.6783	34.9701	55.1082	34.9946	40.8441	54.0062	32.7458	64.0141	42.1448	24.1274	54.3488	40.5561	39.5478	38.5566	50.8565	47.7796	34.9384	20.4286	47.3764
11	87988884	87990934	2050	+	2210416O15Rik	10.5429	14.6958	9.41708	9.39562	9.12965	12.9123	6.61842	14.2149	1.1594	8.27487	7.76313	3.86161	10.3679	3.46203	9.60072	12.3426	8.68598	9.67684	7.22383	13.3186	7.62493	11.0328	3.82696	10.1597	4.74931	10.5894	4.67796	4.50803	2.56967	5.56786	4.11733	9.89174	6.7663	9.42073	14.0294	3.20122	4.9912	20.4922	3.32466
2	175968358	176619607	651249	+	2210418O10Rik	101.068	104.419	88.637	119.447	106.496	108.102	136.59	140.611	108.925	169.688	73.1829	115.171	120.352	154.369	154.669	113.511	138.836	121.785	117.909	146.305	92.2114	99.6597	71.8619	85.9024	121.131	117.738	116.017	90.7715	135.048	149.388	119.847	100.444	103.069	116.063	106.503	135.026	145.327	113.278	120.053
9	63301729	63306527	4798	-	2300009A05Rik	67.3382	36.1952	72.0254	67.4521	67.5236	94.6899	76.1118	60.1436	26.6662	17.5144	69.4121	80.7558	74.7373	21.6377	43.889	61.7129	57.0793	57.0934	79.4621	41.1667	95.8563	108.339	46.6889	72.2469	76.9388	52.9472	74.8474	22.5402	74.0727	53.8227	32.9386	60.3396	63.1082	90.4085	87.6836	25.4825	57.8979	65.0002	12.4675
6	129209586	129215446	5860	-	2310001H17Rik	321.824	299.904	202.391	384.996	402.546	363.563	440.124	268.877	82.3174	100.965	234.801	357.633	266.35	143.674	120.695	300.336	357.366	342.561	526.136	150.138	470.567	549.922	388.819	470.734	520.525	419.342	385.153	175.813	325.664	573.49	93.8751	381.822	338.259	396.202	402.468	122.103	326.424	414.144	127.999
4	73857608	73869084	11476	-	2310002L09Rik	2415.4	2101.05	2371.03	2653.5	2919.08	2555.44	2526.06	3669.91	1334.47	1834.9	1838.11	2636.1	2159.44	2391.38	2385.09	2550.8	2351.42	2327.28	2739.02	1957.85	2567.43	2539.78	2017.58	2762.34	3014.86	2363.57	2459.05	1904.19	2754.75	2478.63	2313.94	2753.86	2855.8	2375.88	2091.26	2677.82	2565.48	2789.48	1790.31
1	138779717	138784593	4876	-	2310009B15Rik	74.3344	85.3173	68.4242	77.8294	110.375	53.7745	95.967	69.5779	24.3474	32.9683	56.558	116.327	65.1964	27.6962	52.1182	88.4551	71.9696	83.2208	81.8701	32.6912	87.1421	74.7399	56.639	85.7932	65.5405	84.7156	82.644	26.1466	63.8558	87.2298	37.8794	73.1989	68.1568	110.352	86.8068	28.6678	63.8874	89.1431	18.2856
7	89774044	89779145	5101	-	2310010J17Rik	16.6159	19.8212	10.8038	14.5281	23.3736	24.5492	16.546	8.255	4.6376	3.09078	44.5608	63.4509	18.2868	10.3861	2.74306	22.6281	39.7074	23.2244	16.8556	3.63236	18.5177	28.7989	25.2579	29.3503	26.5961	18.0021	24.1695	7.21285	19.1567	24.1274	13.1755	15.8268	17.6703	31.9089	21.9209	7.43239	31.9437	26.0001	2.49349
10	80154089	80156383	2294	-	2310011J03Rik	105.817	115.48	123.163	109.999	127.256	125.084	130.162	87.2672	141.447	109.208	135.396	125.941	103.36	98.6679	109.723	116.226	110.436	120.96	149.293	99.2845	129.624	117.253	156.905	153.525	122.532	139.781	132.542	128.028	102.169	127.133	93.0517	142.441	120.326	132.954	134.156	109.362	151.733	130.929	114.701
12	80167320	80179619	12299	-	2310015A10Rik	408.402	492.083	408.384	504.334	559.667	447.731	568.081	557.802	332.748	394.59	1036.9	696.999	472.276	427.561	368.942	455.647	469.043	581.578	685.06	434.672	532.656	509.466	363.561	474.12	557.569	525.237	504.441	450.803	503.183	440.789	360.678	501.511	557.876	529.156	526.979	349.322	556.02	514.43	377.349
16	13331995	13338972	6977	-	2310015D24Rik	311.33	199.074	332.037	241.79	296.066	298.098	306.653	191.044	107.824	299.806	110.545	141.323	255.22	250.998	259.22	423.762	281.674	284.499	221.531	260.319	233.105	335.301	184.459	278.828	325.801	250.97	344.61	194.747	334.604	266.33	135.048	284.882	244.86	228.68	202.549	370.558	332.415	265.572	176.207
12	30460558	30517358	56800	-	2310016D03Rik	55.0949	62.049	38.1735	45.6599	53.2398	63.1266	62.875	41.275	1.1594	112.298	8.56939	23.0731	100.975	61.451	93.2642	64.7985	37.2256	89.9946	52.9748	90.809	59.9102	57.5978	35.208	63.216	71.2396	55.0651	51.4576	18.9337	43.4219	25.0554	59.2896	99.9066	45.4379	43.8747	62.2554	112.548	59.8944	96.5717	58.1815
13	99213036	99224430	11394	-	2310020H05Rik	41.1026	40.5042	23.7684	26.9808	63.6281	56.1125	34.1952	23.5857	18.5504	14.4236	337.634	43.262	40.549	37.2168	37.0314	45.2561	32.2622	29.9982	42.139	37.5344	51.196	54.855	29.0849	46.2832	69.3399	43.4167	38.2034	28.8514	54.916	52.8947	32.1152	47.4804	23.5604	47.8633	42.965	31.8531	31.9437	39.0001	34.0777
7	27252705	27281524	28819	+	2310022A10Rik	1164.85	1286.64	1073.17	1236.97	1393.32	1213.43	1283.97	997.679	696.801	915.902	1587.03	1294.99	1195.79	927.826	990.251	1197.23	1038.59	1155.41	1323.16	925.038	1277.71	1226.01	1233.03	1361.39	1353.54	1126.72	1238.1	949.392	1226.04	1195.24	783.114	1170.2	1122.47	1200.57	1251.26	1089.37	1093.07	1294.43	892.663
8	125362495	125390109	27614	-	2310022B05Rik	156.54	150.813	308.269	162.923	153.227	176.521	206.274	173.355	328.11	159.69	353.059	190.353	154.245	214.646	187.9	226.281	147.662	221.6	155.312	179.196	210.23	175.536	301.564	169.329	212.769	160.96	175.424	322.775	173.688	152.188	209.984	193.878	148.094	156.885	178.875	181.563	225.602	159.715	258.492
9	50650991	50657828	6837	-	2310030G06Rik	61.2166	67.2197	95.7938	42.5467	63.6281	42.0844	46.3289	37.7372	73.0422	44.3012	201.381	67.2965	45.3194	70.1061	54.8613	65.8271	53.3568	66.7702	63.8105	59.3285	64.2673	37.0271	47.4543	48.5409	55.092	38.122	45.2203	56.8012	31.9279	77.0221	47.761	46.4912	57.2181	51.8519	85.93	56.2738	62.8891	58.5002	72.3113
11	59099187	59101561	2374	+	2310033P09Rik	34.9809	32.7481	40.3342	16.6036	18.1794	42.0844	30.8859	20.0479	13.9128	18.5447	17.9957	29.8027	25.4425	16.4446	27.4306	39.0848	35.9848	37.7397	42.139	23.0049	27.2319	30.8559	23.7271	27.0926	18.9972	23.2968	27.2881	20.737	17.8796	26.9113	42.8202	29.6752	29.4505	38.5566	19.2904	19.1119	19.9648	32.5001	19.1168
17	47083561	47084334	773	+	2310039H08Rik	169.657	187.009	139.009	199.243	205.168	166	230.542	201.658	179.707	125.692	467.889	328.791	209.105	113.381	200.244	156.339	157.589	205.149	229.959	162.245	247.266	217.363	195.94	251.735	293.507	178.962	222.983	49.5884	176.242	175.388	139.166	145.409	180.91	176.828	188.52	122.104	191.662	188.501	79.7918
6	86460358	86465210	4852	-	2310040G24Rik	1728.92	1271.14	1170.42	1403	1962.07	1920.69	1782.54	1244.15	216.808	743.85	401.048	1083.47	1711	578.16	714.568	1419.4	1744.65	1465.06	1714.45	1067.91	1726.5	1684.76	766.16	1685.4	967.911	1543.94	1916.38	506.703	1440.58	1286.16	503.139	1644.03	1067.79	1739.03	1568.67	931.169	1594.19	1920.28	540.255
16	93589024	93591790	2766	-	2310043M15Rik	7.34243	15.7113	5.31951	4.50475	6.63956	13.7461	22.8394	22.2356	7.487	26.336	5.59662	19.3247	26.528	13.2202	24.8347	14.842	21.1014	26.0664	18.7247	25.9831	6.94844	25.3731	8.70486	14.1199	12.9492	32.6064	17.0137	10.7245	14.9384	6.61512	16.5674	7.28184	16.0402	20.7884	15.626	17.9101	44.7641	15.8762	15.352
7	130943340	130964456	21116	-	2310057M21Rik	241.369	281.805	267.934	199.243	218.153	241.985	247.088	259.442	820.857	189.568	689.842	328.791	260.785	340.145	278.421	203.653	277.951	264.178	215.511	190.093	312.622	258.504	512.812	234.802	393.243	320.861	215.187	410.231	266.917	256.122	303.859	236.413	261.688	273.885	266.558	217.663	233.588	245.144	334.959
17	36203569	36208271	4702	-	2310061I04Rik	561.444	612.734	512.101	579.05	724.581	827.66	624.337	669.835	597.091	690.274	740.396	672.965	744.988	546.135	802.346	664.442	660.135	628.027	780.174	698.624	824.582	695.287	608.486	618.614	606.012	722.2	601.118	452.606	596.413	625.456	668.655	610.321	594.058	662.109	606.771	659.359	733.707	652.788	584.309
11	67003287	67010907	7620	-	2310065F04Rik	2279.88	1974.36	1709.88	2136.68	2472.4	2561.3	2281.15	1807.85	221.445	1923.5	125.97	744.107	2568.9	585.083	1881.74	2310.12	2661.63	1985.69	2882.31	2144.3	2683.98	2593.96	558.736	2460.91	518.625	2441.93	2497.25	383.183	2380.54	2505.54	634.892	2453.15	1287.41	2842.55	2604.2	1571.42	1992.49	2457.94	494.543
6	82854847	82858835	3988	-	2310069B03Rik	15.7414	18.9594	28.8102	16.6036	19.478	21.0422	22.0614	29.4822	22.0286	11.3329	41.1331	16.3434	37.3686	19.9067	20.573	15.4282	17.372	16.4506	25.2834	29.0589	41.3925	42.5126	16.0732	28.2214	40.8441	32.8273	14.0339	16.2289	31.9279	20.4155	17.2928	30.6644	18.5117	26.5907	13.1525	23.3589	24.956	21.3572	14.1298
9	112056524	112057311	787	+	2310075C17Rik	97.9465	76.6994	121.003	88.2066	119.465	128.591	120.235	75.4743	73.0422	41.2104	199.667	163.434	74.7373	106.457	54.8613	96.6835	33.5031	97.7361	104.746	60.5393	96.9456	71.3115	84.9585	88.0509	78.8385	124.955	55.3559	82.0462	42.1448	71.4542	75.7589	99.9066	73.2055	75.7836	50.8565	75.3856	83.8522	107.715	71.4802
13	50415851	50834261	418410	+	2310081J21Rik	197.642	231.822	96.5141	225.186	280.483	202.239	253.706	148.59	57.97	108.177	78.8384	288.413	159.811	96.9368	138.525	207.767	208.464	250.63	250.426	135.608	173.195	283.189	205.89	273.184	172.875	242.498	265.085	132.536	192.844	244.986	76.5824	188.932	218.775	192.783	269.189	109.362	211.627	242.358	97.2463
7	43896146	43901744	5598	+	2410002F23Rik	83.0797	129.269	157.736	127.64	144.137	118.07	104.792	163.921	228.402	110.238	112.259	91.3309	202.745	96.9368	127.552	107.998	145.18	122.896	150.496	136.819	112.195	121.367	164.559	127.561	75.9889	128.132	99.0169	189.337	137.928	127.133	116.932	103.863	100.132	126.306	102.59	150.771	142.748	125.358	143.791
3	145643769	145650585	6816	+	2410004B18Rik	278.098	281.806	266.494	260.469	286.976	261.858	295.623	279.491	216.808	168.962	312.783	271.108	306.9	149.733	244.132	238.623	325.104	255.469	309.42	173.142	285.39	283.875	289.318	268.668	241.265	266.854	282.237	156.88	289.906	301.592	214.924	281.915	244.86	307.123	284.095	142.277	274.517	284.143	132.986
11	62493703	62495633	1930	+	2410006H16Rik	167.908	179.253	228.321	178.489	192.183	157.817	263.634	183.969	953.026	70.0577	2342.02	895.043	128.007	231.091	109.723	139.883	169.997	247.727	250.426	105.338	255.98	290.046	715.641	234.802	1572.97	274.267	159.051	249.745	148.145	219.931	265.98	103.863	343.308	172.84	154.323	87.0651	162.713	159.715	242.7
14	57049446	57051357	1911	+	2410022M11Rik	10.4943	10.3415	23.7684	15.5659	11.6868	23.3802	19.8552	34.1993	3.4782	14.4236	25.7082	15.3821	29.4179	6.92406	19.2014	15.4282	11.1677	13.5476	6.01986	18.1618	13.0713	17.8279	18.3694	21.4483	24.6964	24.3557	16.3729	12.6225	15.3254	14.8476	15.6459	10.8809	12.6216	30.5793	6.13785	7.43239	8.98416	14.8572	4.15582
8	57940997	57963297	22300	+	2500002B13Rik	81.3306	58.6018	70.5849	79.9048	70.1207	61.9576	75.0087	62.5022	44.0572	47.392	136.253	125.941	86.6635	57.1235	30.1737	68.9127	115.4	59.9964	90.2979	35.1128	74.0708	92.5678	58.1697	82.4066	143.429	76.244	102.136	59.506	79.1812	78.8781	33.7621	65.2855	74.8883	67.8064	88.5605	42.4708	75.8663	78.0002	64.8308
2	153183077	153187731	4654	-	2500004C02Rik	19.2395	18.9594	15.8456	11.415	19.478	16.3662	7.72149	7.07572	9.2752	13.3934	20.5665	24.0345	13.5163	9.52058	9.60072	9.25693	14.8903	14.5153	9.63177	12.1079	8.71421	16.4565	13.0117	10.1597	15.1978	8.47156	17.1525	5.40964	11.494	26.9113	16.4693	21.7618	18.5117	5.31815	22.7977	11.6795	7.98592	14.8572	14.1298
16	18655330	18658864	3534	+	2510002D24Rik	179.277	202.521	126.044	204.432	219.452	223.281	240.469	187.506	144.925	124.661	177.386	177.855	166.171	117.709	218.074	190.281	137.735	239.018	215.511	129.554	253.801	220.106	203.594	190.777	164.326	220.261	188.678	79.3414	224.772	211.579	152.341	193.878	159.033	215.385	193.781	146.524	172.696	202.429	95.5839
16	21467795	21513416	45621	-	2510009E07Rik	906.88	627.384	967.301	733.671	720.685	745.829	828.405	1053.1	604.047	963.293	603.285	544.14	768.045	1036.01	820.176	880.437	993.925	764.47	683.856	892.35	578.406	736.428	724.826	763.108	812.132	659.723	1064.24	920.54	810.968	785.069	848.17	838.82	802.736	825.642	946.106	1021.42	735.703	775.359	788.775
4	148025352	148031772	6420	+	2510039O18Rik	218.631	249.058	290.983	251.129	253.214	279.394	298.932	235.857	313.038	234.899	265.651	257.649	203.54	268.307	244.133	246.852	263.061	234.18	256.446	236.103	233.105	260.561	272.479	257.38	227.017	252.029	287.695	276.793	204.338	236.634	251.157	245.315	244.86	288.509	287.602	295.172	250.558	207.072	260.155
6	13867734	13871518	3784	-	2610001J05Rik	774.827	708.392	798.762	888.292	698.61	606.717	793.107	604.974	374.486	258.595	654.702	857.549	607.439	328.893	293.508	575.987	744.513	562.224	705.527	294.221	745.065	801.569	722.53	799.231	866.274	620.542	819.424	521.129	667.931	726.606	251.981	751.773	807.784	731.245	895.25	328.087	526.073	818.074	295.895
X	106826358	106859941	33583	-	2610002M06Rik	243.117	236.993	175.022	235.564	229.84	246.661	215.099	254.726	256.227	296.715	223.661	252.842	239.318	304.659	248.247	236.566	214.668	269.016	162.536	285.746	160.124	233.819	239.568	240.447	264.062	209.671	226.102	280.4	265.64	230.138	299.742	186.954	225.506	264.578	242.884	215.539	239.578	234.001	256.83
8	20016466	20055499	39033	+	2610005L07Rik	231.143	273.701	210.796	190.258	282.74	263.454	214.648	267.993	440.315	470.605	235.387	312.066	299.326	381.53	372.836	226.45	253.022	282.081	294.162	501.959	160.543	234.702	290.366	199.989	230.798	291.514	257.677	325.191	234.419	209.035	392.878	275.049	244.938	290.357	251.405	381.537	249.975	256.522	416.123
10	78900208	78933435	33227	-	2610008E11Rik	466.12	455.89	299.626	399.524	425.919	396.294	500.794	450.487	287.531	496.585	437.894	438.388	484.201	449.197	566.443	455.647	513.714	484.811	458.714	506.109	408.479	417.584	310.748	396.229	573.716	417.225	429.593	326.381	530.003	534.512	415.027	452.053	426.612	531.816	533.115	437.448	512.098	447.571	394.801
16	11021247	11043661	22414	+	2610020C07Rik	24.9246	16.7015	26.2462	29.8174	23.964	35.2822	40.3786	60.2929	96.5198	68.5439	69.2727	40.454	40.5297	59.9511	88.5661	26.5157	15.6827	30.7133	10.6165	61.1184	45.6936	26.5948	34.6607	30.9712	26.9732	46.1354	21.6378	58.3523	25.8065	35.9217	74.4806	32.0641	13.616	17.0767	30.3387	74.1603	28.4263	18.414	76.8758
11	112934732	113092665	157933	-	2610035D17Rik	149.543	115.48	77.7875	221.035	154.525	160.155	153.327	174.534	148.403	110.238	167.103	184.585	145.499	82.2232	104.236	165.596	88.1007	177.086	97.5217	108.971	143.784	194.735	110.982	176.102	165.276	147.193	80.3051	216.386	151.977	163.324	119.403	124.636	180.069	131.624	150.816	152.895	132.766	110.5	166.233
8	129942835	129960528	17693	-	2610044O15Rik8	244.62	211.096	203.122	235.81	250.993	216.082	227.911	262.253	102.667	106.886	246.971	228.052	235.676	119.845	119.307	192.704	275.536	171.606	212.016	179.401	314.45	223.948	144.29	210.193	243.342	194.462	241.701	167.308	275.358	226.581	132.466	236.115	186.68	279.171	234.841	155.079	193.655	312.346	123.881
1	9631058	9701318	70260	-	2610203C22Rik	17.4905	15.5122	19.4469	22.8299	32.4633	12.8591	17.6491	36.5579	11.594	11.3329	18.8527	24.9958	13.5163	19.9067	20.573	11.314	19.8537	16.4506	9.63177	19.3726	13.0713	15.7708	15.3078	13.5463	29.4457	16.9431	16.4163	23.4418	34.4821	6.49584	19.7632	9.89174	17.6703	27.9203	13.1525	21.2354	27.9507	13	20.7791
4	10874498	10899424	24926	+	2610301B20Rik	100.57	112.033	92.9128	130.753	107.778	111.056	114.719	112.032	92.752	78.2998	91.6925	72.1034	100.18	62.3165	109.723	79.1982	141.457	114.187	97.5217	79.9119	108.928	99.4247	89.5508	84.6643	73.1394	109.071	78.7457	77.5382	108.555	66.8143	55.1722	77.1556	102.656	90.4085	129.772	89.1886	72.8715	115.143	75.636
6	86825389	86826423	1034	-	2610306M01Rik	52.2187	56.8782	62.6621	55.6321	62.3295	70.1407	82.7302	60.9141	30.1444	46.3617	101.976	101.906	77.1225	43.6262	28.8022	77.1872	74.7965	65.8025	83.4259	53.2746	90.4099	76.797	53.5774	57.5717	78.8385	74.1261	58.6473	33.6496	51.0846	90.0138	35.409	56.9666	63.9496	61.1587	50.8565	36.1002	56.8997	75.2145	46.8897
13	28644017	29069406	425389	-	2610307P16Rik	14.8669	5.17075	16.5658	10.3772	6.49266	10.5211	5.51535	7.07572	1.1594	5.1513	2.57082	3.84551	2.38523	5.19305	9.60072	9.25693	22.3354	7.74147	6.01986	7.26472	4.35711	8.91394	0.765392	3.38657	4.74931	10.5894	7.01695	1.80321	17.8796	6.49584	3.29386	11.8701	11.7802	11.9658	8.76836	11.6795	10.9806	13	4.98699
11	78152580	78181452	28872	+	2610507B11Rik	7486.79	8380.06	5906.08	8171.05	8781.97	9148.68	7988.43	8672.47	4890.35	13182.2	3823.66	6378.74	8609.1	9377.77	12120.2	9417.39	9186.05	8290.15	8839.56	12251.9	6977.9	8051.34	5104.4	8004.73	5324.92	8660.05	9001.96	7623.99	9713.74	8362.93	8534.4	8635.49	7045.39	8606.09	8808.7	12384.5	9414.4	8817.74	8931.69
11	59088619	59093258	4639	-	2610507I01Rik	268.478	258.537	295.304	316.506	285.677	266.535	350.776	339.634	182.026	298.775	245.085	279.761	332.342	346.203	385.4	313.707	302.769	298.047	279.321	317.226	271.23	336.673	211.248	292.374	362.847	264.736	331.356	232.614	330.773	336.856	321.152	262.131	262.53	287.18	288.479	290.925	290.488	272.072	314.18
5	24055595	24060032	4437	+	2700038G22Rik	2.62357	8.61791	14.4051	9.33952	12.9853	5.84506	7.72149	2.35857	15.0722	4.12104	9.42633	11.5365	1.59015	5.19305	6.85766	8.22838	11.1677	3.87074	9.63177	7.26472	8.71421	15.7708	3.06157	9.03086	8.54876	13.7663	10.9153	5.40964	7.66269	9.27977	3.29386	2.96752	8.41442	9.30676	10.522	7.43239	8.98416	10.2143	11.6363
19	32366616	32368585	1969	+	2700046G09Rik	15.7414	30.1627	23.7684	19.7168	37.6574	29.2253	33.0921	31.8407	33.6226	27.817	34.2776	38.4551	26.2376	31.1583	24.6876	34.9706	29.7805	25.1598	24.0794	13.3186	16.3391	32.913	13.777	18.0617	34.195	7.41261	28.0678	19.8353	45.9762	17.6316	22.2336	23.7402	31.9748	27.9203	20.1672	33.9766	24.956	30.643	13.2986
12	71183622	71290078	106456	+	2700049A03Rik	101.445	110.309	91.4723	100.659	92.1957	108.718	90.4517	84.9086	81.158	146.297	44.5608	77.8716	95.4093	109.054	160.469	129.597	115.399	116.122	83.0741	118.657	88.2314	61.0262	65.0582	109.499	80.7382	94.246	80.3051	82.0462	99.615	91.8697	114.462	111.777	109.387	105.033	121.88	107.239	119.789	91.9288	98.9086
17	13707283	13774357	67074	-	2700054A10Rik	30.6083	19.8212	24.4887	19.7168	42.8515	32.7323	29.7829	29.4822	6.9564	37.0894	3.42776	9.61378	38.1637	13.8481	48.0036	27.7708	31.0214	22.2567	24.0794	20.5834	9.80349	29.4846	9.95009	22.5772	14.2479	36.0041	42.8813	4.50803	39.5906	38.0471	9.05813	41.5453	26.9261	31.9089	30.6893	27.606	43.9226	31.5715	13.2986
18	24603928	24610825	6897	+	2700062C07Rik	62.9656	34.4716	29.5304	47.7353	41.553	56.1125	37.5044	41.275	55.6512	32.9683	65.9843	37.4937	44.5243	35.4858	38.4029	49.3703	48.3933	28.0628	36.1192	49.6422	44.6603	19.8849	31.3811	32.7369	30.3956	20.12	60.0339	31.5562	30.6508	28.7673	27.9978	54.4046	39.5478	39.8861	40.3345	40.3472	57.8979	44.5716	30.7531
19	7394990	7403270	8280	+	2700081O15Rik	236.121	155.984	200.231	199.243	198.675	184.704	195.243	271.236	150.722	188.538	86.5509	136.516	227.392	129.826	161.841	207.767	184.887	154.829	181.8	108.971	197.159	190.621	156.905	230.287	151.028	189.551	231.559	94.6687	245.206	184.667	220.689	267.077	243.177	200.76	196.411	115.733	230.593	244.215	129.662
12	55092446	55126896	34450	-	2700097O09Rik	136.426	101.691	84.2697	122.452	119.465	99.366	146.708	120.287	52.173	56.6643	93.4063	140.361	123.237	68.3751	75.4343	92.5693	126.567	118.057	162.536	76.2795	135.07	123.424	113.278	100.468	158.627	116.484	86.5424	86.5542	135.374	110.429	60.113	93.9716	122.851	135.613	155.2	48.8414	143.747	122.572	53.1946
11	63970310	63974086	3776	+	2810001G20Rik	31.4828	28.4391	45.376	19.7168	23.3736	38.5774	28.6798	15.3307	11.594	15.4539	35.9915	42.3006	18.2868	10.3861	16.4584	14.3997	31.0214	29.9982	31.3033	30.2697	22.8748	29.4846	13.777	34.9946	29.4457	19.061	24.9491	14.4257	35.7592	25.0554	21.4101	28.6861	22.7189	37.227	30.6893	20.1736	29.9472	29.7144	9.97398
2	94237052	94242026	4974	+	2810002D19Rik	69.0873	75.8376	66.9836	86.1312	53.2398	51.4365	65.0811	54.2472	27.8256	90.6629	51.4164	79.7944	96.9995	66.6441	71.3197	70.9698	85.619	70.6409	68.6264	87.1766	71.8922	66.5117	45.1581	75.6335	88.3371	86.8335	77.9661	51.3916	71.5185	73.3102	77.4058	74.1881	60.5838	57.1701	80.6689	57.3356	101.82	68.7145	66.4932
8	125566094	125589769	23675	-	2810004N23Rik	489.733	459.335	424.95	456.599	412.933	427.858	416.96	469.356	464.919	452.284	778.958	388.397	512.825	496.801	392.258	438.161	496.342	482.874	415.37	479.471	435.711	458.039	386.523	440.255	583.215	493.468	421.017	578.831	577.256	498.324	476.787	409.518	443.44	533.144	532.24	420.461	432.238	487.501	488.725
5	124466152	124479916	13764	+	2810006K23Rik	138.701	136.021	114.241	142.884	158.421	180.108	154.422	109.746	64.1165	112.369	138.827	111.596	143.114	92.2958	146.557	117.055	166.776	127.604	164.898	120.068	147.901	170.637	88.3001	163.031	140.015	149.693	135.983	82.8378	190.29	149.834	127.804	148.816	127.348	126.306	180.103	110.863	117.792	170.265	101.177
8	123769314	123771342	2028	+	2810013P06Rik	112.813	110.309	90.0318	98.5839	115.569	125.084	145.605	134.439	107.824	86.5418	293.93	122.095	121.647	116.844	130.296	123.426	117.881	139.346	104.746	117.446	142.695	132.338	88.02	124.174	156.727	116.484	123.186	106.39	182.627	128.989	125.167	73.1989	142.204	103.704	135.033	110.424	161.715	111.429	98.0774
11	58758066	58775165	17099	+	2810021J22Rik	29.454	32.1696	40.7604	43.8642	28.0648	46.5295	58.2158	41.0617	35.1076	46.6234	32.0674	43.0734	49.4456	48.1164	42.997	46.554	46.0511	40.8258	34.517	61.0002	32.346	35.6663	42.669	38.3036	35.5967	59.2332	49.5094	30.77	39.3734	38.0384	50.1659	24.005	45.201	47.5625	39.397	53.7427	40.9416	42.7825	41.4225
1	157239922	157247807	7885	+	2810025M15Rik	86.2847	95.4085	154.855	87.1689	74.8823	68.9717	78.3179	69.5779	67.2452	42.2407	60.8427	77.8716	104.95	63.7062	67.9785	82.6972	90.5824	78.3824	117.442	66.5932	84.7294	75.4256	115.924	105.513	72.1895	121.712	76.1892	65.8173	98.9739	86.3019	43.6437	85.069	88.9753	69.1359	53.487	47.7796	62.5369	87.6595	44.0517
8	13250782	13251790	1008	+	2810030D12Rik	11.3688	3.44716	9.3633	1.03772	2.59706	4.67605	8.82456	7.07572	2.3188	9.27234	3.42776	10.5752	11.1311	6.92406	2.74306	10.2855	9.92684	10.6445	3.61192	7.26472	3.26783	7.54256	2.29617	5.64429	9.49862	6.35367	5.45763	1.80321	8.93981	9.27977	2.4704	8.90257	7.57298	18.6135	2.63051	8.49416	2.99472	14.8572	3.32466
12	5425720	5466133	40413	+	2810032G03Rik	6.99618	7.75612	17.2861	9.33952	19.478	10.5211	12.1338	9.43429	5.797	10.3026	5.99858	10.5752	5.56554	9.52058	8.22919	8.22838	22.3354	11.6122	6.01986	15.7402	10.8928	11.6567	1.53078	9.03086	12.3482	13.7663	10.1356	3.60643	14.0483	13.9197	6.58773	15.8268	9.25586	17.284	9.6452	13.803	17.9683	5.57145	8.31165
X	107878084	107930503	52419	+	2810403D21Rik	10.4943	8.61791	8.64305	12.4527	10.3883	15.1971	8.82456	10.6136	2.3188	6.18156	20.5665	16.3434	2.38523	4.32754	6.85766	8.22838	14.8903	5.8061	7.22383	7.26472	7.62493	8.91394	16.0732	10.1597	18.0474	5.29472	8.57627	7.21285	5.10846	10.2077	4.9408	12.8593	3.36577	11.9658	14.9062	11.6795	11.9789	7.42859	6.64932
11	120077476	120080683	3207	-	2810410L24Rik	69.0873	62.049	40.3342	57.0749	90.8972	36.2393	60.6688	42.4543	17.391	37.0894	39.4192	52.8758	57.2456	40.6789	30.1737	61.7129	76.933	57.0934	62.6065	33.902	45.7496	60.3405	35.208	77.8912	50.3427	72.0082	75.6271	20.737	65.1329	81.662	34.5856	38.5778	59.7424	55.8405	46.4723	33.9766	82.8539	72.4288	22.4414
1	151624701	151630770	6069	-	2810414N06Rik	71.7108	48.2603	84.99	61.2258	74.0163	78.3237	46.3289	77.8329	15.0722	31.9381	103.69	66.3351	37.3686	38.9478	39.7744	53.4845	47.1525	45.4811	80.6661	27.8481	58.8209	51.4266	47.4542	65.4737	61.741	49.7704	67.8305	32.4578	62.5786	60.3185	32.9386	47.4804	46.2793	57.1701	64.8859	58.3973	64.8856	77.0717	33.2466
6	134874924	134877749	2825	+	2810454H06Rik	8.51785	11.6917	8.74434	18.1964	18.2071	8.45101	14.581	7.63522	6.58084	25.1353	24.2232	20.6146	20.6743	6.70675	8.87259	10.735	6.20427	13.5298	3.7416	14.2133	16.339	17.7819	15.8253	11.293	8.66664	7.02579	16.0431	6.24552	22.9881	15.9382	10.95	12.007	9.18628	15.7814	14.1419	10.474	21.9613	9.7196	14.9511
5	25305973	25308006	2033	+	2900005J15Rik	7.8707	11.2033	1.44051	8.3018	9.08972	3.50703	9.92762	7.07572	4.6376	4.12104	14.568	5.76827	12.7212	6.92406	6.85766	1.02855	8.68598	9.67684	1.20397	8.4755	9.80349	2.05706	6.12313	1.12886	12.3482	5.29472	5.45763	6.31125	1.27712	9.27977	4.11733	4.94587	13.4631	2.65907	4.38418	3.18531	7.98592	3.7143	7.48048
5	113234189	113369143	134954	-	2900026A02Rik	1017.4	1047.94	1324.21	1034.95	980.7	947.48	1073.01	1140.6	3409.95	1290.47	2561.27	1142.14	943.83	2295.5	998.445	1232.01	1143.89	1131.19	847.101	1211.81	825.279	963.396	1944.07	993.656	1706.41	865.847	1023.17	3505.86	1041.6	974.582	1671.73	929.614	1343.23	959.739	1080.24	1594.7	1077.06	896.627	2244.44
11	120116355	120122444	6089	-	2900052L18Rik	42.8516	49.9839	35.2925	49.8108	45.4486	61.9576	84.9363	69.5779	24.3474	78.2998	96.8342	105.752	86.6634	82.2232	79.5489	69.9413	78.1739	80.3178	93.9098	65.3825	62.0888	58.9691	33.6772	60.9583	72.1895	68.8314	63.1525	23.4418	67.6871	87.2298	83.9935	77.1556	90.0343	74.4541	36.8271	48.8414	91.8381	66.8573	71.4802
7	81173298	81181247	7949	+	2900076A07Rik	230.874	235.269	204.553	258.393	186.988	254.845	252.603	312.511	75.3609	201.931	84.837	119.211	234.548	182.622	259.22	262.28	233.281	209.988	203.471	221.574	282.122	279.074	108.686	202.066	217.518	200.141	233.899	146.06	247.761	277.465	228.1	181.019	254.958	261.918	234.992	254.825	272.519	202.429	184.519
2	163261691	163262282	591	+	2900093K20Rik	14.8669	6.03254	18.0064	9.33952	16.8809	22.2112	8.82456	11.7929	8.1158	6.18156	7.71245	35.571	10.336	6.92406	8.22919	6.17129	8.68598	13.5476	30.0993	8.4755	15.2499	13.0281	8.41931	11.2886	17.0975	25.4147	17.1525	11.7209	5.10846	16.7036	4.9408	3.9567	12.6216	10.6363	12.2757	8.49416	16.9701	12.0715	7.48048
9	109659222	109660500	1278	-	3000002C10Rik	24.4866	26.7155	33.1317	29.0563	50.6427	59.6196	29.7891	137.976	63.767	86.5418	65.1274	29.8027	67.5816	81.3577	90.5211	54.513	54.5976	69.6732	71.0343	99.2845	79.5172	23.3134	23.7271	29.3503	31.3454	64.5956	26.5085	74.8333	86.8438	48.2548	60.113	23.7402	27.6914	30.5793	23.6806	127.412	62.8891	33.4287	75.636
1	120048917	120115920	67003	+	3110009E18Rik	15.7414	15.5122	11.5241	19.7168	16.8809	16.3662	11.0307	7.07572	6.9564	9.27234	9.42633	8.6524	9.54093	7.78957	4.1146	11.314	16.1311	10.6445	16.8556	6.05393	22.8748	16.4565	14.5424	18.0617	20.897	7.41261	14.0339	6.31125	3.83135	6.49584	8.23466	7.9134	12.6216	15.9544	7.89153	9.55593	31.9437	16.7143	6.64932
7	81431935	81439204	7269	-	3110040N11Rik	150.418	124.098	159.896	104.81	148.033	116.901	135.677	69.5779	114.781	55.6341	183.385	174.01	102.565	78.7611	54.8613	110.055	74.4513	122.896	140.865	76.2795	133.981	128.224	152.313	137.721	147.229	152.488	129.424	81.1446	109.832	117.853	63.4069	138.484	93.4001	134.283	107.851	71.1386	139.754	152.286	68.9866
1	169796978	169799966	2988	+	3110045C21Rik	9.07759	10.7121	17.1818	6.36757	10.6366	18.8471	10.8924	25.0327	1.1594	11.4181	13.8984	13.4593	16.036	6.11427	9.60072	7.66924	16.3478	16.3932	7.3363	1.22624	24.8725	20.0207	1.59396	9.53531	8.80206	11.5238	18.9593	1.84126	10.7637	15.0373	4.96732	13.0685	18.776	15.9544	11.1945	7.43239	13.451	12.3565	5.0292
12	71038389	71062598	24209	-	3110056K07Rik	51.5968	50.8457	47.5368	58.1126	62.3295	52.6055	49.6381	44.8129	46.376	64.9064	107.974	63.451	29.4179	60.5855	65.8335	61.7129	52.1159	30.9659	75.8502	49.6422	72.9815	65.1403	48.2197	54.1852	77.8887	48.7115	47.5593	48.6868	67.6871	47.3268	44.4672	49.4587	63.1082	45.2042	49.9797	45.6561	104.815	49.2144	50.701
5	139345494	139446290	100796	-	3110082I17Rik	95.323	80.1466	78.5077	73.6785	101.285	90.0139	66.1842	67.2193	82.3174	70.0577	71.126	70.1806	89.0487	96.9368	74.0627	56.5701	63.2836	58.061	84.278	73.858	82.785	89.8251	99.5009	74.5046	48.4429	60.3599	86.5424	83.8494	62.5786	72.3822	98.8159	74.1881	70.6811	89.079	82.4226	88.1269	70.8751	89.1431	73.1425
14	58236769	58241163	4394	+	3110083C13Rik	5.24714	4.30896	9.3633	10.3772	2.59706	9.35209	6.61842	7.07572	6.9564	6.18156	28.279	10.5752	15.1065	10.3861	2.74306	7.19984	9.92684	8.70916	3.61192	8.4755	10.8928	6.85688	9.95009	7.902	22.7967	5.29472	0.779661	5.40964	19.1567	9.27977	4.11733	8.90257	7.57298	2.65907	9.6452	4.24708	10.9806	9.28574	9.97398
7	3470181	3471962	1781	-	3300002P13Rik	223.003	163.74	210.314	225.186	244.124	259.52	350.776	288.925	44.0572	108.177	141.395	150.936	312.465	155.791	111.094	313.707	282.915	256.436	239.59	168.299	260.337	348.329	156.905	282.214	354.298	211.789	307.966	132.536	348.652	257.05	97.9925	205.748	242.335	287.18	277.08	148.648	266.53	226.572	69.8178
14	32381076	32407230	26154	-	3425401B19Rik	3843.53	5035.45	3924.67	5404.47	7728.86	5923.38	4718.93	6357.53	8026.52	11946.9	7577.92	5920.17	5884.37	9791.49	9944.98	6723.62	4578.75	6438	6077.65	10426.1	5101.08	5030.89	5927.19	5447.87	6361.22	5043.75	5483.35	8480.51	5936.03	4381.91	10584.8	6558.23	5025.93	5557.46	4877.84	11158.1	5791.79	6429.45	12185.7
14	10166530	10185561	19031	-	3830406C13Rik	274.6	260.261	243.446	229.337	258.408	224.45	257.015	272.415	154.2	177.205	166.246	228.808	241.704	188.681	294.879	248.909	264.302	165.474	256.446	211.887	209.141	283.874	180.632	234.802	239.365	203.317	238.576	172.207	270.748	262.617	196.808	271.034	225.507	259.26	243.76	203.86	198.65	270.215	180.363
13	107159078	107170027	10949	+	3830408C21Rik	19.2395	6.89433	13.6848	13.4904	19.478	19.8732	25.3706	11.7929	5.797	18.5447	9.42633	24.9958	9.54093	12.9826	12.3438	10.2855	9.92684	21.289	8.4278	18.1618	6.53566	8.91394	17.604	14.6752	18.0474	15.8842	19.4915	11.7209	8.93981	12.9917	13.9989	24.7294	13.4631	27.9203	23.6746	12.7412	11.9789	21.3572	14.1298
19	28900457	28945233	44776	-	4430402I18Rik	17.4915	13.7887	22.3676	26.9808	22.075	21.2995	28.6798	25.9443	13.9128	22.6676	17.9957	41.3393	19.0819	16.4446	43.889	12.3426	24.9075	17.4684	19.2636	10.9003	20.6978	13.0286	13.7775	23.9393	35.221	14.8261	27.2902	22.5402	24.2652	13.9197	19.7632	15.844	13.4631	17.284	7.89213	13.803	9.9824	13.9286	18.2856
3	89674818	89680708	5890	-	4632404H12Rik	80.4561	49.9839	56.1798	70.5653	74.0163	40.9154	47.432	56.6057	41.7384	31.9381	128.541	69.2192	57.2456	41.5444	69.9481	59.6558	59.561	89.0269	67.4224	35.1128	68.6244	53.4836	43.6273	75.6335	63.6407	42.3578	68.6102	26.1466	42.1448	58.4625	37.056	74.1881	48.8036	58.4996	71.0237	39.2855	79.8592	72.4288	42.3894
3	19949035	19953149	4114	+	4632415L05Rik	124.182	123.236	107.318	115.187	123.361	136.774	94.864	122.646	97.3896	137.025	58.2719	112.481	128.007	118.575	133.039	165.596	107.954	108.381	114.377	107.76	92.5885	109.024	97.2047	121.917	132.031	119.661	106.034	80.243	127.712	98.3656	146.577	141.452	111.07	93.0676	136.786	109.362	120.787	119.786	109.714
7	92389914	92390668	754	-	4632427E13Rik	8.74523	7.75612	2.16076	4.1509	10.3883	9.35209	15.443	4.71714	8.1158	5.1513	23.9943	9.61378	4.77046	11.2516	6.85766	5.14274	8.68598	13.5476	4.81589	6.05393	7.62493	6.85688	8.41931	6.77315	6.64903	2.11789	8.57627	6.31125	2.55423	10.2077	8.23466	8.90257	5.89009	9.30676	7.89153	6.37062	7.98592	11.1429	13.2986
16	29827485	29840249	12764	+	4632428C04Rik	60.3421	55.1546	41.7747	37.3581	70.1207	80.6618	70.5964	55.4264	13.9128	57.6946	21.4235	43.262	69.9668	30.2928	50.7467	68.9127	54.5976	64.8348	44.547	73.858	53.3745	59.6548	48.2197	66.6026	46.5432	57.183	59.2542	24.3434	83.0125	50.1108	34.5856	80.1231	37.8649	58.4996	65.7627	81.7563	76.8645	99.3574	23.2726
7	25076244	25265843	189599	+	4732471J01Rik	23.8855	20.1788	14.3904	23.1639	22.748	16.7553	32.4643	5.58542	16.5256	17.3512	11.1552	22.3365	23.8658	20.5611	17.9173	16.7644	20.9434	19.0657	16.3323	16.5029	8.01924	14.2975	20.9361	27.7176	16.866	33.4132	22.0121	29.6539	12.2546	14.834	16.3437	43.7695	26.2437	19.1891	11.2208	17.9591	10.6773	15.8494	14.9697
17	12537740	12546138	8398	+	4732491K20Rik	51.5968	67.2197	61.2216	37.3581	55.8369	56.1125	56.2565	37.7372	56.8106	69.0274	134.539	49.0303	57.2456	38.9478	60.3474	42.1705	50.8751	65.8025	68.6264	54.4854	59.9102	56.2264	43.6273	58.7006	62.6909	47.6525	60.0339	46.8835	48.5304	53.8227	46.9376	63.3072	32.8162	58.4996	61.3785	71.1386	43.9226	66.8573	39.0647
5	25704795	25709472	4677	+	4831440E17Rik	84.8287	101.691	75.6267	57.0749	111.674	95.8589	130.162	107.315	42.8978	84.4813	150.821	156.705	113.696	97.8023	109.723	106.969	134.012	83.2208	80.6661	102.917	69.7137	109.71	41.3311	85.7932	99.7355	88.9514	60.0339	59.506	108.555	97.4376	100.463	91.9932	104.339	105.033	80.6689	98.7446	81.8557	101.215	98.9086
17	87582314	87590243	7929	-	4833418N02Rik	28.8592	30.1627	27.3697	29.0563	22.075	35.0703	30.8859	28.3029	11.594	16.4842	32.5637	23.0731	54.0653	18.1757	31.5452	49.3703	39.7074	30.9659	21.6715	21.7942	21.7855	35.6558	22.1964	31.608	13.2981	29.6505	31.9661	20.737	49.8075	35.2631	22.2336	41.5453	37.8649	23.9317	34.1966	24.4207	28.949	21.3572	12.4675
18	4353547	4368946	15399	+	4833419F23Rik	11.3688	17.2358	23.0481	11.415	14.2838	31.5633	18.7522	22.4064	32.4632	10.3026	57.4149	24.0345	14.3114	10.3861	6.85766	9.25693	7.44513	19.3537	16.8556	2.42157	15.2499	8.22825	20.6656	18.0617	19.9471	31.7683	4.67796	18.9337	10.2169	15.7756	18.1163	10.8809	9.25586	3.98861	7.01469	13.803	37.9331	13.9286	7.48048
13	119599295	119622657	23362	+	4833420G17Rik	268.479	295.594	311.149	293.676	342.813	328.493	287.901	318.407	273.618	271.989	292.216	291.297	299.745	214.646	248.247	283.879	379.702	252.566	349.151	223.995	318.07	279.761	263.294	233.674	254.563	291.21	300.95	261.466	315.447	294.169	251.981	290.818	303.761	327.066	287.602	282.431	338.403	288.786	260.986
13	91849784	91889992	40208	-	4833422C13Rik	3.49816	11.0523	6.48252	1.03772	2.86383	9.35261	6.61842	7.08286	7.88612	7.22086	2.57082	3.84551	20.7238	5.38872	6.8606	14.0664	4.97501	6.07369	3.61192	7.19872	9.80349	8.23142	3.06157	1.18964	4.74931	14.1179	5.45763	2.7057	0.242791	4.64037	4.01071	11.8708	5.0736	3.9891	4.38418	5.31176	1.99648	8.35717	16.5091
19	46292024	46294069	2045	-	4833438C02Rik	13.1178	10.3415	20.1671	11.7525	3.8956	9.35209	16.546	3.62747	9.2752	11.3329	15.5362	13.4593	13.5163	12.9826	9.60072	6.37317	11.1677	4.83842	4.81589	13.3187	18.5177	17.1422	15.3078	13.5463	13.2981	14.8252	8.57627	11.7209	12.7712	12.9917	15.6459	7.9134	10.0973	10.6363	7.01469	10.1518	9.9824	7.68465	10.8051
5	113285678	113288984	3306	+	4833439F03Rik	25.4674	16.3013	49.2477	35.6965	56.4432	34.4119	43.0515	39.727	40.3499	38.5292	50.6853	43.7936	27.7464	30.9593	20.6056	36.9169	12.4246	44.3336	37.6191	34.0884	23.2266	29.7774	45.748	35.4798	55.397	29.8176	36.8176	41.0484	45.1732	25.6256	42.6987	30.7745	23.1447	20.9688	24.9985	34.0114	41.7825	44.7897	52.0941
13	54699031	54713196	14165	-	4833439L19Rik	4155.83	4284.44	3431.15	4761.31	4931.37	5101.93	4077.64	4692.08	2845.03	5231.03	3314.19	3954.06	4177.13	3843.99	6008.54	4605.84	4173.38	3891.49	4939.88	5368.97	4772.25	4464.75	3324.68	4604.96	3566.17	4767.74	5264.41	3538.4	4276.63	4886.9	3585.45	4868.52	3722.42	4630.43	4192.43	5199.31	4693.57	4722.81	3822.89
6	50550284	50573571	23287	-	4921507P07Rik	29.7338	8.61791	15.8456	16.6036	25.9706	25.7182	12.1338	27.1236	31.3038	22.6657	13.711	28.8413	20.672	22.5032	30.1737	24.6852	19.8537	8.70916	24.0794	20.5834	15.2499	17.8279	25.2579	18.0617	12.3482	28.5915	11.6949	22.5402	7.66269	22.2714	25.5275	12.8593	10.9387	19.9431	13.1525	33.9766	43.9226	14.8572	29.9219
8	86135388	86159471	24083	-	4921524J17Rik	210.76	241.302	316.911	245.941	245.423	189.38	269.149	311.331	317.675	225.627	242.514	212.464	248.859	263.98	275.678	233.48	290.361	233.212	245.61	223.995	235.283	250.962	221.199	250.607	288.758	292.268	280.678	265.974	261.809	303.448	241.275	230.477	284.407	268.567	267.435	258.009	244.568	211.715	250.181
2	179618646	179620807	2161	+	4921531C22Rik	8.74523	16.374	15.1253	21.7922	41.553	21.0422	19.8552	22.4064	10.4346	22.6657	42.847	19.2276	27.0326	23.3687	9.60072	18.5139	21.0945	22.2567	18.0596	12.1079	16.3391	25.3704	20.6656	16.9329	19.9471	15.8842	24.9491	19.8353	31.9279	16.7036	18.9397	28.6861	19.3532	26.5907	15.7831	12.7412	8.98416	27.8572	16.6233
18	17367540	17368540	1000	-	4921533I20Rik	13.3977	6.96603	11.0541	6.35333	7.85307	6.00543	7.8317	16.8522	8.28049	8.32607	19.7096	12.5705	18.2868	14.8862	14.0085	12.8516	13.848	12.7074	8.49233	12.3652	15.31	4.79981	10.88	10.3315	10.7047	8.59261	13.4414	10.9604	31.0247	11.2288	16.1899	12.2051	6.82127	11.9658	6.18437	14.0443	16.9701	7.55742	5.87159
11	3836088	3845127	9039	-	4921536K21Rik	2.62357	6.89433	4.32153	8.3018	3.8956	10.5211	3.30921	1.17929	2.3188	7.21182	5.99858	13.4593	7.1557	6.92406	9.60072	4.11419	6.20427	2.90305	3.61192	7.26472	7.62493	7.54256	13.777	9.03086	3.79945	3.17683	3.8983	13.5241	5.10846	5.56786	7.4112	2.96752	10.0973	10.6363	10.522	6.37062	3.99296	5.57145	5.81815
2	130548120	130682066	133946	-	4930402H24Rik	181.901	147.367	179.343	153.583	140.242	136.774	97.0701	141.514	119.418	178.235	133.683	149.975	144.704	172.236	156.355	160.453	140.217	124.831	125.213	123.5	138.338	125.481	129.351	151.267	165.276	141.899	151.254	128.93	168.579	148.476	157.282	175.084	158.191	151.567	149.062	148.648	142.748	164.358	183.688
16	90808137	90813392	5255	+	4930404I05Rik	5.24714	9.4797	5.04178	5.18862	3.8956	3.50703	4.41228	1.17929	6.9564	5.1513	11.9972	5.76827	7.95077	3.46203	2.74306	6.17129	8.68598	13.5476	7.22383	3.63236	1.08928	4.79981	3.82696	4.51543	2.84959	6.35367	5.45763	4.50803	6.38558	5.56786	3.29386	2.96752	5.89009	2.65907	7.89153	11.6795	1.99648	2.78572	7.48048
4	9770585	9823412	52827	+	4930412C18Rik	20.114	12.9269	18.0064	14.5281	16.8809	23.3802	22.0614	14.1514	11.594	7.21182	14.568	8.6524	19.0819	12.9826	19.2014	27.7708	14.8903	26.1275	27.6914	30.2697	21.7855	8.91394	17.604	22.5772	9.49862	18.0021	23.3898	12.6225	20.4338	22.2714	26.3509	16.816	16.8288	15.9544	21.9209	22.2972	17.9683	11.1429	15.7921
7	122568281	122569683	1402	-	4930413G21Rik	51.5968	31.8863	30.2507	40.4713	41.553	28.0563	34.1952	54.2472	26.6662	26.7868	56.558	47.1075	35.7785	6.05855	30.1737	39.0848	47.1525	37.7397	21.6715	14.5294	30.4997	35.6558	34.4426	50.7986	39.8942	29.6505	42.8813	9.01607	29.3737	27.8393	56.8192	46.4912	53.0108	50.5224	37.704	7.43239	24.956	37.143	6.64932
9	79700923	79710518	9595	+	4930429F24Rik	488.858	574.815	391.098	667.257	449.292	527.224	582.421	714.647	1369.25	382.226	712.974	679.694	475.456	551.328	401.859	473.132	594.37	451.908	563.459	410.457	606.727	510.837	854.177	413.162	746.591	480.761	546.542	860.133	528.726	649.584	457.024	414.464	685.775	567.712	537.501	473.549	499.12	406.716	717.295
10	100408136	100425122	16986	-	4930430F08Rik	160.937	160.856	103.385	156.882	117.193	110.728	142.734	193.83	102.374	137.896	106.75	151.599	152.681	137.279	109.721	109.651	155.698	151.559	99.112	129.116	111.205	147.648	115.195	90.2288	165.205	164.561	160.886	156.167	147.335	153.634	134.971	136.422	136.837	112.149	147.654	126.813	147.561	118.776	119.21
8	84874667	84899227	24560	+	4930432K21Rik	9.61975	6.89433	10.8038	6.22635	9.08972	3.50703	3.30921	5.89643	5.797	5.1513	1.71388	12.4979	3.18031	12.9826	5.48613	5.14274	14.8903	9.67684	6.01986	6.05393	7.62493	4.79981	6.12313	11.2886	11.3983	1.05894	8.57627	9.91767	3.83135	12.9917	18.9397	2.96752	5.89009	2.65907	7.01469	3.18531	13.9754	7.42859	7.48048
16	4782152	4796828	14676	+	4930451G09Rik	3.49809	6.03254	10.0836	9.33952	6.49266	7.01407	11.0307	3.53786	5.797	12.3631	15.4249	17.3048	0.795077	10.3861	8.22919	16.4568	7.44513	4.83842	4.81589	9.68629	18.5177	14.3994	4.59235	11.2886	20.897	8.47156	8.57627	9.01607	21.711	8.35179	3.29386	9.89174	5.89009	9.30676	14.0294	9.55593	12.9771	2.78572	10.8051
16	64586468	64591303	4835	-	4930453N24Rik	911.253	999.678	1058.77	977.537	954.421	938.716	1153.81	998.855	1021.43	959.172	1692.46	1170	884.921	917.438	1001.22	987.406	1110.57	869.948	996.889	1041.28	1236.33	1063.5	892.447	846.643	1194.93	900.103	1026.03	774.48	1153.24	1131.2	844.876	909.051	861.637	995.823	933.831	1018.24	954.318	944.36	836.983
2	130385711	130405670	19959	-	4930473A02Rik	12.9234	13.1946	9.89815	7.13756	2.80154	8.79397	3.57526	3.58341	5.18117	3.41492	10.7679	15.3342	2.69657	5.68887	1.42208	8.92249	7.74642	15.5151	7.02874	5.2101	3.36269	8.87134	11.6989	3.70579	5.12769	19.1339	11.5024	8.73141	26.9916	8.04926	4.35017	12.4943	11.9424	5.96289	10.8894	5.76047	7.35617	8.42904	5.20833
14	69970233	70004563	34330	+	4930480K23Rik	23.1727	23.3331	10.8672	23.1228	18.5647	35.1501	17.8894	39.0488	13.9406	24.7552	16.3106	14.8277	17.4917	28.6037	32.9168	37.3169	15.0519	27.3226	12.2361	23.0049	18.5587	29.187	19.3608	31.9912	16.3253	30.9163	21.4014	13.5854	21.7607	23.3495	22.2531	18.8981	13.5776	31.0661	30.2724	26.5686	23.1512	18.7269	14.1483
19	5456843	5472876	16033	+	4930481A15Rik	111.939	149.09	115.961	133.887	142.838	91.1829	99.2762	117.929	188.982	120.54	77.9815	207.678	115.286	93.4748	171.487	90.5122	94.3049	129.67	122.813	113.814	127.461	135.092	220.458	98.2162	102.593	244.616	81.0903	177.683	106.012	232.009	132.578	102.887	117.802	91.7452	100.836	99.8064	101.821	105.862	202.804
13	60990426	61012231	21805	-	4930486L24Rik	11.3688	18.0976	12.2443	13.4904	10.3883	32.7323	17.6491	10.6136	10.4346	12.3631	8.56939	17.3048	14.3114	11.2516	9.60072	8.22838	21.0945	17.4183	22.8755	4.84315	16.3391	10.2853	17.604	14.6752	15.1978	26.4736	9.35593	13.5241	20.4338	11.1357	16.4693	14.8376	6.73154	17.284	20.1672	10.6177	9.9824	20.4286	11.6363
3	146350944	146391241	40297	-	4930503B20Rik	18.365	19.8212	27.3697	15.5659	16.8809	14.0281	23.8754	9.43429	3.4782	8.24208	9.42633	23.6406	33.3932	5.40538	4.1146	16.4568	26.0579	17.4484	21.6715	14.5648	22.8748	23.3134	11.4809	12.4174	12.8504	12.7073	25.7288	8.11446	42.3152	12.0637	7.4112	18.7943	15.9874	13.2954	26.3051	14.9	17.9683	21.061	7.48048
10	124304979	124360394	55415	+	4930503E24Rik	176.351	168.243	158.946	173.995	189.556	199.661	185.533	89.1423	182.587	158.969	134.934	226.466	204.278	192.42	122.712	130.414	142.257	158.994	204.474	209.37	176.959	214.474	228.145	188.088	186.553	179.546	205.147	106.18	137.653	148.396	115.204	147.806	185.544	204.345	172.115	230.788	122.899	197.13	153.991
18	70585281	70605555	20274	-	4930503L19Rik	81.3306	105.138	115.961	84.0557	92.1958	71.3097	86.0394	123.825	89.2737	99.9352	53.1302	78.833	60.4259	115.978	101.493	80.2267	84.3781	60.9641	77.0542	88.3874	55.5531	96.6819	65.0583	59.8295	83.5878	74.1261	92.7796	75.735	89.3981	95.5816	110.344	89.0257	88.3514	87.7494	90.3142	92.3739	109.806	78.9288	102.233
17	8512198	8529951	17753	-	4930506C21Rik	20.0158	25.2167	11.7595	34.4445	26.6134	15.4274	23.8457	26.7362	26.3609	31.3431	28.077	31.2113	39.2146	18.4337	27.6706	20.467	22.2456	22.1506	29.5183	34.1527	19.9052	35.6096	23.57	21.0256	23.4279	15.6355	24.4924	29.0447	49.3721	15.2174	26.2716	29.3836	38.3088	24.5727	19.2555	39.3297	14.7245	18.2349	25.5931
18	57678433	57685470	7037	-	4930511M06Rik	30.6083	29.3009	9.3633	30.094	33.7618	24.5492	25.3706	18.8686	23.188	26.7868	67.6982	36.5324	29.4179	38.0823	54.8613	29.8279	22.3354	35.8043	20.4675	20.5834	56.6423	33.5987	15.3078	39.51	46.5432	67.7725	24.9491	13.5241	25.5423	23.1994	27.9978	48.4695	37.0234	27.9203	17.5367	29.7295	42.9243	44.5716	29.0908
8	96533458	96548357	14899	+	4930513N10Rik	12.2433	10.3415	4.32153	7.2781	12.9853	5.86007	6.61842	11.7929	10.4506	21.6355	17.2287	17.3381	5.56554	10.3861	5.48613	16.5204	1.24378	16.4506	14.4477	7.27855	6.53566	5.54029	8.41931	5.65839	6.64903	4.23578	8.59	13.5241	9.04811	14.8778	14.0339	6.93895	8.4406	14.6603	4.40492	12.7412	10.9806	9.28574	3.32466
1	159871950	159906157	34207	+	4930523C07Rik	90.1329	91.4162	151.019	71.603	74.0163	80.8726	83.0024	82.4658	73.0436	103.026	50.5519	114.007	83.9474	91.4456	101.493	88.9254	65.5328	86.6903	69.8304	118.657	87.1421	109.386	76.5392	90.9068	71.4375	93.1871	73.2949	128.93	41.0785	83.9847	116.932	83.2133	66.6983	61.1587	87.6119	89.7821	84.8395	77.8135	131.786
9	124195125	124198448	3323	-	4930526I15Rik	13.7267	3.68999	9.3911	13.2294	8.70964	4.94772	9.77914	14.7127	12.854	6.46065	38.5149	21.399	11.6775	6.37331	26.5385	10.933	10.9374	14.8612	33.6473	11.9158	4.91152	24.7419	18.723	20.8091	22.12	29.7696	19.0271	3.93492	0.740248	3.72386	30.5509	14.6237	8.43622	13.8397	15.8419	6.55154	31.8813	16.2403	3.98409
4	21846327	21848449	2122	-	4930528A17Rik	5.26605	6.03254	5.04178	6.22635	6.49266	10.5657	8.82456	7.09059	8.12453	9.29596	7.76337	2.88863	7.95759	4.33148	13.7324	10.2855	6.219	6.77379	9.66884	13.3186	6.53566	7.54802	7.65392	3.39277	2.84959	15.9456	17.9322	7.2199	5.10846	5.56786	6.58773	11.8701	5.89489	6.64768	10.57	15.9452	2.99472	6.5067	10.8481
11	70506720	70507717	997	+	4930544D05Rik	28.8592	33.6099	27.3697	12.4527	25.9706	36.2393	39.7105	21.2272	4.6376	21.6355	12.8541	16.3434	54.0653	12.9826	13.7153	23.6566	26.058	20.3214	18.0596	20.5834	27.2319	33.5987	11.4809	12.4174	17.0975	23.2968	34.3051	6.31125	15.3254	25.9834	13.9989	35.6103	12.6216	19.9431	27.1819	12.7412	20.963	20.4286	10.8051
19	55629021	55690637	61616	-	4930552P12Rik	13.9924	12.9269	7.9228	7.26407	9.08972	16.3662	16.546	20.0479	2.3188	10.3026	14.568	15.3821	3.18031	12.9826	2.74306	14.3997	11.1677	12.5799	26.4874	4.84315	17.4284	15.0851	4.59235	10.1597	5.69917	18.0021	12.4746	6.31125	17.8796	13.9197	6.58773	9.89174	4.20721	13.2954	14.0294	12.7412	17.9683	14.8572	8.31165
6	85981335	85986336	5001	+	4930553P18Rik	11.3688	3.44716	5.04178	15.5659	15.5824	11.6901	14.0869	11.7929	4.6376	8.24208	16.2818	11.5365	14.3114	6.05855	17.8299	18.5139	14.8903	10.6445	7.22383	2.42157	8.71421	15.0851	6.88852	6.77315	5.69917	8.47156	11.6949	6.31125	10.2169	10.2077	3.29386	12.8593	9.79434	15.9544	5.26102	6.37062	8.98416	14.8572	1.66233
15	10714922	10790210	75288	+	4930556M19Rik	15.7414	17.2358	17.2861	21.7922	10.3883	28.0563	23.1645	21.2272	20.8692	26.7868	53.1302	22.1117	10.336	25.0997	16.4584	8.22838	24.8171	7.74147	25.2834	24.2157	27.2319	10.971	18.3694	14.6752	24.6964	29.6505	28.0678	18.0321	22.9881	24.1274	23.0571	20.7727	26.9261	19.9431	28.0588	24.4207	13.9754	20.4286	24.9349
11	72105964	72109277	3313	+	4930563E22Rik	13.335	17.5628	14.5587	12.7019	14.809	9.35209	20.2694	24.9948	6.12357	6.44455	13.8738	25.6298	23.1095	8.87619	12.3438	14.6008	10.2768	20.5533	13.2986	17.1234	13.4498	15.2005	6.17276	6.85818	11.6583	25.9069	10.4195	7.35494	9.07908	17.0604	7.4112	20.0459	6.85273	6.64768	15.1168	7.55165	17.6733	20.8418	12.8944
3	51184182	51185829	1647	+	4930577N17Rik	21.229	17.4692	20.8293	25.6387	31.8053	25.7575	7.14726	8.47498	7.63974	15.7386	10.7992	9.4397	33.487	15.1824	30.2242	11.7542	30.645	19.1348	19.2755	15.7232	39.6765	24.8349	12.1012	22.127	12.6582	15.8367	21.6146	5.09076	14.9183	17.2806	10.3726	25.3138	22.0337	38.8443	25.3806	17.5522	3.51312	21.7505	6.25584
14	54887968	54892558	4590	+	4930579G18Rik	66.4373	85.11	46.9741	52.2588	74.4982	36.4618	63.8542	59.7029	49.0777	53.4387	56.9621	59.6343	61.4278	62.953	50.2639	63.6245	103.482	48.8221	52.1936	50.1269	23.6088	58.7248	47.6804	64.9921	81.3525	60.6583	65.8679	66.2943	65.4008	59.3333	56.4941	71.8292	86.907	71.0641	77.4302	25.7904	85.1525	56.0641	47.2821
3	79536386	79540127	3741	+	4930579G24Rik	27.9847	37.9188	53.2988	33.2072	16.8809	18.7042	28.6798	42.4543	17.391	29.8775	23.1374	27.88	4.77046	18.1757	21.9445	24.6852	34.7439	15.4829	22.8755	20.5834	34.8568	17.1422	18.3694	29.3503	18.9972	13.7663	34.3051	16.2289	26.8194	23.1994	13.9989	37.5886	27.7676	23.9317	31.5661	21.2354	22.9595	19.5001	15.7921
9	35028024	35042219	14195	+	4930581F22Rik	24.4866	29.3009	40.3342	22.8299	19.478	22.2112	39.7105	30.6614	20.8692	28.8473	30.8498	24.0345	37.3686	26.8307	20.573	26.7422	43.4299	31.9336	40.935	24.2157	29.4105	32.2273	19.1348	22.5772	25.6463	24.3557	21.8305	27.0482	21.711	38.975	31.2917	14.8376	13.4631	35.8975	20.1672	14.8648	19.9648	28.7858	16.6233
1	37524932	37527687	2755	-	4930594C11Rik	20.2136	34.0147	19.5734	20.836	14.3112	31.5633	26.6398	10.6791	20.9666	21.707	45.4178	25.3431	27.122	12.1681	24.7243	27.8087	8.74449	26.1275	23.0769	17.0002	14.1606	24.2169	28.35	25.0214	24.8737	42.7285	22.6347	28.0101	19.2515	27.8119	18.9397	23.9008	24.5687	13.2954	21.9468	17.0324	24.956	25.3167	16.6977
2	120286179	120299849	13670	-	4931402G19Rik	26.9148	25.5479	19.4699	27.614	24.8606	44.4544	39.9997	20.0928	7.6526	27.0967	16.1467	18.6655	22.7355	37.5907	40.7366	41.8342	57.4663	34.7248	37.5237	30.1864	33.0524	40.7308	25.2403	23.7083	34.5743	39.3232	34.4614	33.0033	31.9237	35.2468	47.8601	29.4297	18.3223	36.8472	41.3612	21.8107	21.9859	26.1829	13.1788
9	15194633	15217745	23112	-	4931406C07Rik	189.771	147.366	256.411	155.659	240.228	217.436	175.388	172.176	82.3174	191.628	246.799	189.392	183.663	129.826	198.872	198.51	194.814	169.345	180.596	158.654	138.338	173.479	155.375	216.741	243.165	180.02	186.339	134.339	268.194	159.612	163.046	200.803	157.35	235.328	182.382	192.18	201.645	291.573	126.337
19	37235826	37241495	5669	-	4931408D14Rik	13.1178	3.44716	10.0836	8.3018	10.3883	3.50703	7.72149	8.255	4.6376	9.27234	5.99858	1.92276	9.54093	7.78957	19.2014	8.22838	9.92684	9.67684	9.63177	12.1079	9.80349	6.17119	2.29617	12.4174	0.949862	7.41261	6.23729	5.40964	1.27712	6.49584	13.9989	7.9134	5.04865	5.31815	4.38418	4.24708	6.98768	3.7143	4.98699
11	75480850	75485627	4777	-	4931413K12Rik	22.7376	32.7481	12.2443	18.679	15.5824	25.7182	30.8859	25.9443	37.1008	21.6355	69.4121	38.4551	19.0819	30.2928	28.8022	14.3997	18.6128	55.158	24.0794	27.8481	29.4105	36.3414	39.8004	34.9946	20.897	25.4147	21.0508	24.3434	15.3254	12.9917	30.4682	9.89174	47.9622	14.6249	21.0441	31.8531	20.963	24.1429	37.4024
14	54821120	54843366	22246	-	4931414P19Rik	53.3459	36.1952	40.3342	40.4713	40.2545	33.9013	50.7412	40.0957	35.9414	51.513	35.1345	42.3006	56.4505	41.5444	49.3751	61.7129	34.7439	67.7379	46.9549	60.5393	51.196	34.2844	55.8736	46.2832	47.4931	47.6525	37.4237	35.1627	51.0846	54.7506	46.9376	39.567	37.8649	46.5338	41.2113	53.0885	46.9173	54.7859	48.2075
8	106007041	106016161	9120	-	4931428F04Rik	29.0272	30.1552	26.758	11.9555	32.9618	25.235	26.6418	25.3252	41.3286	15.1253	107.033	37.888	25.436	27.2931	14.7357	13.1641	11.577	24.6891	33.2984	20.956	33.9185	32.4816	55.7356	41.56	29.1651	26.3467	40.1416	43.8385	33.4031	20.1667	20.8788	25.0117	29.1495	23.9189	21.9826	25.6415	17.6058	19.4669	34.0726
3	36917255	37107183	189928	+	4932438A13Rik	994.332	1108.26	921.925	1523.38	1053.11	1163.17	1171.46	1180.47	2119.38	1683.44	1427.66	1651.65	1078.92	2030.48	1758.3	1320.66	1325.23	1418.62	1081.17	1669.67	782.1	1064.87	1394.54	1178.53	1390.6	1187.08	1008.1	1729.28	1596.39	1226.79	1951.61	1156.34	1241.97	1345.49	1295.09	1699.89	1157.96	1157	1749.6
5	136948000	136965964	17964	+	4933404O12Rik	48.0987	29.3009	42.495	50.8485	61.031	29.2253	52.9473	48.3507	13.9128	57.6946	8.56939	59.6054	50.885	42.4099	52.1182	48.3418	58.3202	59.9964	54.1787	62.9609	44.6603	29.4846	32.1464	42.8966	28.4959	65.6546	50.678	27.9498	35.7592	31.5512	23.8805	38.5778	47.9622	37.227	67.5164	54.1502	39.9296	36.2144	35.7401
12	32969383	33003789	34406	-	4933406C10Rik	11.3688	5.17075	21.6076	5.18862	14.2838	4.67605	15.443	7.07572	3.4782	10.3026	49.7025	23.0731	5.56554	9.52058	4.1146	2.0571	8.68598	7.74147	19.2635	3.63236	7.62493	20.5706	13.0117	9.03086	9.49862	11.6484	9.35593	9.91767	5.10846	8.35179	9.88159	8.90257	6.73154	14.6249	13.1525	4.24708	11.9789	13.9286	6.64932
X	74769064	74808306	39242	-	4933407K13Rik	21.8631	30.1627	20.1671	23.8677	29.8662	10.5211	17.6491	16.51	23.188	27.817	22.2804	20.1889	10.336	17.3102	28.8022	18.5139	14.8903	19.3537	32.5072	26.6373	8.71421	22.6277	13.777	22.5772	24.6964	15.8842	15.5932	12.6225	26.8194	23.1994	23.8805	30.6644	16.8288	35.8975	17.5367	21.2354	18.9666	10.2143	24.9349
4	42031296	42462994	431698	-	4933409K07Rik	6.08681	0.196398	5.88247	15.8136	18.1564	0.00180336	9.9362	5.97959e-06	3.67305	4.04636	13.9925	6.20405	26.5222	7.73897	38.8572	2.23565	0.940187	21.5453	0.0263595	39.0919	0.0633878	27.7073	0.000247304	12.337	8.97124	18.3236	18.7301	2.89185	8.15881	6.56275	5.02497e-06	46.5485	4.10318	0.790236	7.70277	12.4707	0.118732	37.1273	4.07234
10	116786467	116799185	12718	+	4933412E12Rik	6.12166	11.2033	11.5241	5.18862	1.29853	9.35209	9.92762	9.43429	10.4346	5.1513	3.42776	4.80689	7.95077	16.4446	8.22919	4.11419	11.1677	12.5799	3.61192	3.63236	8.71421	6.85688	3.82696	1.12886	7.59889	5.29472	3.11864	5.40964	16.6025	7.42382	9.88159	5.93505	8.41442	5.31815	7.01469	6.37062	5.98944	5.57145	9.14281
3	55754526	55755487	961	+	4933417G07Rik	11.4074	18.9906	13.7458	16.6752	16.9896	4.7032	15.6172	7.13119	5.94018	3.11554	12.0804	15.5154	13.6393	4.36613	6.93101	17.5916	13.6494	14.5622	12.1131	4.90734	16.4332	17.1422	23.8503	27.4127	19.2089	8.65466	10.1644	8.23111	7.74207	13.0853	7.50267	6.93722	19.4532	9.35361	10.5946	4.29967	11.0247	14.0425	2.50748
4	33027139	33031324	4185	-	4933421O10Rik	62.0911	54.2928	71.3052	67.4521	58.4339	54.9435	68.3903	55.4264	44.0572	65.9366	85.6939	89.4082	67.5816	54.527	57.6043	55.5416	83.1373	79.3501	66.2184	69.0148	75.1601	70.6258	52.812	44.0255	63.6407	55.0651	45.2203	78.4398	58.7473	69.5983	73.2885	59.3505	68.1568	55.8405	53.487	46.7179	37.9331	73.3574	57.3504
11	72044755	72098309	53554	-	4933427D14Rik	61.2166	55.1546	46.8165	53.9617	96.0913	49.0985	43.0197	58.9643	91.5925	73.1485	50.5594	61.5282	76.3275	69.2406	58.9759	45.2561	48.3933	63.8671	52.9748	71.4364	47.9282	53.4836	64.2929	58.7006	40.8441	39.1809	46.7796	61.3093	83.0125	73.3102	71.6415	48.4696	62.2667	55.8406	59.6249	71.1386	77.8627	54.7859	89.7657
3	107796166	107803530	7364	-	4933431E20Rik	98.0409	90.5109	123.224	125.93	142.886	107.629	119.183	115.57	39.48	148.691	110.602	106.801	134.608	121.329	100.208	90.5582	142.724	129.726	97.5657	99.3409	75.2001	91.2627	89.6014	96.0501	149.327	129.3	163.781	87.9804	103.636	100.306	93.0517	124.85	91.8125	77.1754	98.2705	107.26	80.8931	131.893	108.29
3	89958943	89970649	11706	+	4933434E20Rik	1626.26	1354.33	942.555	1458.83	1351.33	1298.77	1335.69	1411.61	688.415	888.083	988.35	1263.18	1029.17	741.741	815.967	1179.44	1318.91	941.114	1188.94	872.804	1188.32	1498.68	1085.21	1406.36	1160.43	1146.73	1475.62	1125.88	1265.62	1366.86	722.087	1237.29	1302.2	1452.95	1346.28	837.67	1177.62	1408.49	758.279
11	59396479	59402212	5733	+	4933439C10Rik	42.3951	35.0925	47.0764	38.9553	46.3073	49.5694	60.0141	45.969	32.3197	43.6413	23.891	49.8654	15.2292	35.6502	28.734	32.8004	39.7136	47.394	54.8536	27.7495	45.0914	39.1088	54.7828	32.3471	33.8828	44.1948	59.8659	38.2731	26.8985	61.8897	25.1143	50.0417	43.7948	51.1099	31.6949	23.0053	71.3853	45.2595	31.0757
5	23587300	23639352	52052	-	5031425E22Rik	243.992	291.285	263.613	366.317	366.186	277.056	416.96	297.18	155.36	289.503	503.023	424.929	320.416	208.587	323.682	309.593	304.009	329.013	310.625	286.956	283.212	333.93	267.122	323.982	330.552	366.395	301.729	238.926	312.893	353.559	264.333	339.287	312.175	292.498	272.696	258.01	359.366	337.072	228.57
3	51467406	51474538	7132	+	5031434O11Rik	27.9847	44.8131	25.2089	41.509	42.8723	28.0563	39.7105	42.4543	40.5928	40.1884	38.5623	50.9531	48.4997	41.5531	50.7467	43.2121	29.7805	49.3519	30.0993	43.5883	38.1247	47.3228	53.5774	36.1235	23.7465	30.7094	33.5254	42.3755	30.6508	37.1284	32.9386	32.6428	46.2793	37.227	40.3345	20.1792	13.9754	40.8573	37.4179
15	84828138	84872173	44035	-	5031439G07Rik	4407.59	3752.24	4009.65	4852.39	4685.1	4386.13	4693.55	5494.3	3103.71	6967.59	2569.11	2375.55	4490.61	4303.36	5642.48	4939.12	4892.67	4243.3	5016.95	6403.87	3921.4	5160.49	3214.64	4734.4	3372.96	4515.34	5306.32	5419.55	5494.13	4708.54	4097.63	4643.18	3583.69	4919.29	4938.33	6670.05	4695.73	5161.98	3771.83
13	46118700	46119985	1285	+	5033430I15Rik	14.8669	11.2033	17.2861	24.9054	28.5677	15.1971	14.3399	5.89643	4.6376	8.24208	6.85552	24.9958	26.2376	11.2516	12.3438	20.571	9.92684	12.5799	24.0794	12.1079	30.4997	21.942	6.12313	16.9329	32.2953	26.4736	19.4915	8.11446	28.0965	14.8476	10.7051	26.7077	11.7802	19.9431	22.7977	11.6795	19.9648	15.7858	7.48048
6	142560321	142572189	11868	+	5330439B14Rik	21.0207	18.8765	18.0753	21.6825	36.4484	25.8328	12.6994	12.3423	20.842	39.9144	33.6842	30.8869	34.384	23.2809	33.0395	29.126	48.8387	29.5319	13.946	19.1682	13.3814	14.0697	15.219	20.9431	26.0538	32.5293	21.959	30.6151	17.3349	20.3087	25.8042	26.9015	17.3154	22.0289	12.6772	32.2876	24.3668	22.3576	39.1524
5	109822409	109838701	16292	-	5430403G16Rik	20.2312	8.61565	18.7764	14.4635	12.944	23.9092	13.0164	9.11422	7.25041	17.7307	18.4978	9.24984	34.6324	8.39124	14.19	21.4437	8.23417	6.65554	25.6798	10.2291	17.2084	16.8486	4.851	7.1713	6.19664	12.6021	25.8219	6.89717	11.8311	10.9385	9.58487	15.9078	15.269	27.784	27.1535	22.6944	15.3803	26.4212	10.6264
2	156694323	156704866	10543	-	5430405H02Rik	10.0035	14.9003	22.0628	7.37444	25.462	33.3861	17.6444	13.7408	12.5177	15.3374	16.0463	16.2943	24.6877	11.2116	11.5055	13.9634	3.43718	6.11258	23.0186	8.11659	28.1641	22.4257	8.55904	8.66748	15.7826	38.0668	12.3272	14.6992	15.2725	22.5172	9.09348	8.26788	10.9333	14.0294	7.38179	12.5835	7.00238	23.5852	10.3016
5	100568701	100577395	8694	-	5430416N02Rik	17.4905	6.89433	18.7266	8.3018	18.1794	10.5211	17.6491	15.3307	11.594	9.27234	19.7096	9.61378	8.74585	9.52058	6.85766	10.2855	13.6494	10.6445	9.63177	10.8971	9.80349	12.3424	16.0732	9.03086	18.0474	9.5305	8.57627	8.11446	3.83135	5.56786	6.58773	10.8809	24.4018	7.97722	8.76836	2.12354	4.9912	14.8572	4.15582
7	44133941	44134838	897	+	5430431A17Rik	248.364	349.887	237.684	170.187	409.037	256.013	453.362	334.917	168.113	193.689	114.83	202.851	264.761	129.826	128.924	148.111	281.674	178.054	428.614	169.51	319.158	365.471	323.761	203.194	208.02	351.57	297.83	221.795	209.447	452.853	82.3466	228.499	310.492	293.828	238.499	184.748	282.502	263.715	137.973
X	104084460	104113731	29271	-	5530601H04Rik	25.3612	25.8537	46.0963	28.0186	27.2692	47.9295	28.6798	37.7372	20.8692	27.817	16.2818	24.0345	20.672	26.8307	32.9168	38.0563	23.5762	46.4488	28.8953	35.1128	21.7855	39.7699	27.5541	16.9329	27.546	42.3578	25.7288	24.3434	12.7712	21.3435	25.5275	27.6969	31.9748	26.5907	29.8124	37.1619	35.9366	23.2144	33.2466
4	126503647	126508165	4518	+	5730409E04Rik	1172.73	916.08	785.795	1048.1	1211.53	818.31	1067.77	803.09	367.53	644.943	391.622	682.581	810.184	482.952	611.703	755.983	964.144	804.146	906.584	638.084	917.171	969.56	822.031	1076.94	876.725	800.563	1291.13	679.811	850.558	985.511	518.786	1067.31	802.737	1051.66	937.332	552.121	819.558	1330.65	491.217
11	80251318	80268842	17524	-	5730455P16Rik	1702.7	1798.56	1313.02	1937.43	1717.96	1561.8	1579.6	1901.01	1031.87	1711.26	1134.59	1769.9	1761.89	1326.82	2006.55	1839.04	2001.5	1631.52	1504.96	1622.45	1335.45	1724.5	1236.11	1737.31	1593.87	1619.13	1875.86	1401.1	2053.6	1739.96	1370.25	1689.51	1576.02	1885.28	1919.39	1595.84	1806.81	1817.22	1264.2
5	48552915	48571637	18722	+	5730480H06Rik	19.2395	17.8385	30.9709	19.7168	33.7618	21.0422	20.9583	29.2193	63.7615	17.5144	7.71245	32.6869	19.8769	19.0412	35.6598	15.4282	12.4085	18.386	16.8556	14.5294	16.3391	37.6529	45.615	25.9637	14.2479	20.12	28.8475	31.5562	8.93981	20.4155	20.5867	17.8051	31.9748	35.8975	15.7831	37.1619	21.9613	27.8572	24.9349
6	52154135	52157832	3697	+	5730596B20Rik	10.4943	14.6505	18.0064	11.415	15.5824	19.8732	9.92762	10.6136	10.4346	42.2407	7.71245	13.4593	9.54093	17.3102	13.7153	18.5139	8.68598	13.5476	21.6715	14.5294	2.17855	19.1993	9.1847	23.706	17.0975	11.6484	8.57627	12.6225	20.4338	10.2077	16.4693	10.8809	21.0361	19.9431	21.0441	24.4207	11.9789	25.0715	19.1168
3	88684364	88736679	52315	+	5830417I10Rik	321.363	455.306	316.734	416.75	420.037	369.097	408.343	390.731	777.291	691.925	275.995	340.317	394.85	651.934	654.694	339.744	469.294	408.029	436.596	650.612	387.154	338.566	333.024	341.799	330.586	529.145	406.538	636.921	477.213	445.128	618.228	366.298	411.874	374.468	425.862	640.371	376.323	346.752	697.828
4	155485426	155506162	20736	-	5830444B04Rik	11.2885	21.7408	0.720254	7.69273	12.6231	9.99013	8.6754	13.323	13.1373	11.8686	1.07214	16.6124	4.47155	23.2015	7.77772	11.314	5.09895	16.0612	14.9308	12.466	12.5831	16.5082	8.41931	9.40245	12.2307	19.2483	19.9323	11.6197	13.4891	22.924	18.2273	15.162	16.8607	17.936	15.9463	8.94566	20.2497	18.2112	8.07984
14	34394928	34396626	1698	-	5830448L01Rik	9.83496	3.49029	5.09004	11.5126	9.2469	5.96963	8.91795	9.49216	7.10097	4.19341	15.8258	5.8352	5.63093	7.06825	8.41722	5.21737	7.64367	1.95596	7.25392	9.8222	9.88503	8.97608	5.5453	8.01952	9.81617	6.46541	7.13812	4.85792	6.38558	5.60056	6.7322	7.09799	5.97643	6.75258	4.47239	6.4108	2.06063	5.68022	2.59145
9	120406397	120407140	743	+	5830454E08Rik	20.114	24.1302	11.5241	31.1317	27.2692	24.5492	23.1645	16.51	5.797	13.3934	21.4235	42.3006	30.2129	6.92406	5.48613	20.571	38.4665	36.772	50.5668	13.3186	32.6783	33.5987	13.777	33.8657	26.5961	27.5326	24.9491	4.50803	35.7592	18.5595	10.7051	24.7294	13.4631	10.6363	21.9209	10.6177	20.963	34.3572	11.6363
4	154715148	154720825	5677	-	5930403L14Rik	22.7376	24.1302	15.8456	12.4527	18.1794	22.2112	23.1645	25.9443	16.2316	14.4236	12.8541	18.2662	30.2129	15.5791	34.2883	16.4568	34.7439	29.0305	14.4477	20.5834	8.71421	34.2844	18.3694	24.8349	21.8468	28.5915	31.1864	32.4578	21.711	10.2077	26.3509	23.7402	18.5117	30.5793	23.6746	35.0384	26.9525	22.2858	17.4545
5	148926866	148932026	5160	-	5930430L01Rik	110.19	110.309	90.0318	172.262	228.541	142.619	216.202	176.893	59.1294	301.866	83.1231	140.361	159.015	244.938	304.48	174.853	203.501	225.47	219.123	239.736	115.463	194.735	90.3163	188.519	155.777	157.783	130.203	84.751	257.977	139.197	198.455	193.878	178.386	194.113	158.707	219.786	154.727	178.286	162.908
15	12808263	12824744	16481	-	6030458C11Rik	1199.85	957.457	803.8	1091.68	1094.67	813.637	997.169	1136.83	940.277	1001.41	1103.74	935.422	899.228	956.391	1010.82	950.38	970.348	946.395	930.666	955.316	728.731	932.542	912.353	1117.57	1003.06	960.467	1210.8	996.278	1024.25	1059.75	1035.92	1032.7	1027.39	1160.69	980.296	987.443	878.45	1201.56	920.93
3	129547407	129557532	10125	+	6330410L21Rik	60.9097	70.6951	93.5607	46.8008	52.6159	111.057	70.0761	86.3205	17.1805	81.1994	32.987	45.5638	93.2884	34.937	61.8724	72.327	89.1598	51.4782	59.8378	81.8586	50.7759	57.0779	47.1924	76.3127	41.6645	58.4969	85.2324	44.4875	106.948	95.9159	43.3913	90.0059	46.906	95.9544	61.9051	82.7132	77.2686	80.4007	51.0021
18	14106084	14132521	26437	+	6330525I24Rik	15.7414	11.2033	5.76203	14.5281	7.79119	18.7042	16.546	11.7929	9.2752	17.5144	27.4221	19.2276	15.1065	9.52058	16.4584	7.19984	16.1311	11.6122	14.4477	14.5294	2.17855	13.0281	9.1847	11.2886	7.59889	11.6484	14.0339	17.1305	15.3254	19.4875	4.9408	7.91339	19.3532	19.9431	10.522	13.803	13.9754	14.8572	6.64932
3	96513978	96537136	23158	-	6330549D23Rik	57.8599	56.6876	52.0472	51.4807	64.6247	79.532	64.2548	57.641	75.2451	74.8245	87.7632	47.5732	73.0187	78.8644	83.5311	56.4915	69.4734	65.2114	42.6373	76.8705	58.851	38.758	40.352	34.0682	73.8868	46.0512	47.0942	88.3285	56.9141	47.8885	61.1501	49.9804	54.5105	49.2014	67.2814	83.5932	55.0537	48.7204	72.1965
8	120840891	120892047	51156	+	6430548M08Rik	458.249	585.157	732.497	446.221	360.992	389.28	377.25	294.821	1049.26	505.858	1398.55	1038.3	401.514	879.353	526.67	351.764	388.386	397.719	458.714	409.246	609.994	383.985	722.523	458.316	799.787	482.88	470.134	1375.87	340.99	348.92	632.422	443.149	518.33	461.35	509.44	549.995	426.248	378.859	706.492
13	99547344	99549335	1991	-	6430562O15Rik	5.76989	12.3546	12.0149	10.5678	15.5915	15.573	8.38575	1.31183	8.71797	6.61379	5.83318	10.8608	6.44521	10.5452	4.38675	10.2641	5.65806	7.70986	11.1069	12.4739	10.9859	13.2323	9.58301	11.6688	1.04147	1.20168	18.4055	13.9443	18.778	12.4686	7.08759	11.2901	13.0433	16.2677	5.85977	8.19584	5.91237	6.1975	5.31167
9	107217839	107226883	9044	+	6430571L13Rik	970.72	990.198	678.479	757.539	821.971	939.885	787.592	665.117	78.8392	737.666	221.09	486.457	740.217	727.026	754.343	1028.55	1064.65	635.768	810.273	820.913	802.797	944.192	280.133	1175.14	663.003	991.172	1089.97	269.58	1121.31	1381.76	481.728	811.123	856.588	618.235	942.599	663.606	1076.1	766.074	367.375
1	88190835	88197131	6296	-	6430706D22Rik	260.091	275.776	328.915	280.805	345.24	315.763	253.794	336.016	208.822	363.792	152.035	260.635	323.852	281.965	327.821	303.255	352.357	261.528	277.885	372.104	242.136	296.396	169.722	268.283	233.801	330.153	280.028	192.552	281.716	298.659	253.809	278.843	270.704	262.993	260.568	346.582	271.906	282.645	306.437
2	29135128	29143006	7878	-	6530402F18Rik	58.9175	68.9084	60.7468	54.1344	79.5694	84.0287	53.8436	64.514	47.3798	103.341	62.3537	68.3555	63.8318	87.6184	87.0268	72.4809	50.7638	96.0294	74.8842	96.3723	42.8406	74.3541	40.1732	65.2344	74.2393	86.5995	69.7164	53.426	68.0092	56.9717	79.7629	68.4388	54.3543	77.7215	54.7976	80.7724	117.888	66.6553	85.8388
13	62750829	62771997	21168	-	6720489N17Rik	12.2777	12.9455	20.3702	8.12263	3.01409	23.6859	6.61842	12.9721	9.2752	13.7466	7.71245	10.4923	19.0819	9.14359	8.12025	15.5451	17.6232	6.24566	6.01986	9.10694	11.7544	12.3424	9.1847	8.04482	8.54876	2.53077	10.0295	9.01833	26.8194	16.2339	11.9739	11.035	10.2047	18.8359	3.76591	14.8118	33.4985	16.1137	13.3109
8	20143848	20172995	29147	+	6820431F20Rik	1227.91	1357.94	1274.72	1144.69	1288.4	1193.9	1135.6	1285.79	1790.27	1754.54	1320.63	1451.6	1113.58	1551.03	1761.54	1126.85	1308.82	1254.22	1214.01	1661.15	902.745	1084.69	1352.77	1081.91	1151.28	1117.39	1101.67	1290.67	1208.33	1086.25	1557.28	1329.88	1311.55	1319.03	1324.82	1487.43	1293.65	1203.92	1647.2
18	77719184	77802189	83005	-	8030462N17Rik	940.12	879.883	1081.11	968.192	746.659	762.191	953.054	959.93	926.357	821.117	798.667	766.207	748.959	990.141	791.375	1059.4	907.059	852.53	683.856	734.951	643.762	859.848	788.353	776.651	834.918	716.91	1042.39	945.785	846.73	893.642	800.408	731.985	923.896	909.406	1022.39	853.668	878.449	701.068	900.979
15	81126855	81136064	9209	-	8430426J06Rik	70.8363	54.2929	33.8519	45.6599	40.2545	95.859	55.1535	35.3786	16.2316	21.6355	8.5694	34.6096	59.6308	16.4446	31.5452	14.3997	47.1525	34.8366	63.8105	58.1177	75.1601	92.5679	13.0117	22.5772	21.8468	87.8924	53.7966	18.0321	49.8075	106.717	13.9989	48.4695	70.6811	53.1815	98.2057	19.1119	53.905	90.0717	19.9479
11	3402437	3429832	27395	+	8430429K09Rik	42.1089	57.8538	23.0481	32.2608	66.364	42.1071	57.4088	34.2053	45.3581	47.4577	42.847	73.1103	49.3161	42.4698	68.595	55.5754	65.7653	47.551	60.2011	47.4772	53.3745	52.139	51.2812	73.4737	57.9551	75.185	46.0186	28.1374	31.964	54.9547	55.3667	37.6418	47.218	47.9141	50.0464	44.8989	44.9208	49.3819	43.2205
17	15199126	15211840	12714	+	9030025P20Rik	36.7033	39.4751	35.733	54.0712	79.3043	35.3325	39.0995	43.4717	69.9863	51.0416	45.5593	32.5861	41.9507	52.4882	45.694	51.8553	75.5	77.359	49.9355	70.3327	29.5101	30.2881	47.8278	23.3397	54.4195	49.2755	52.6467	70.4906	106.049	61.9962	63.1328	65.1264	65.7354	45.996	61.6473	50.7115	67.9869	32.5467	54.6867
10	43050695	43052562	1867	+	9030612E09Rik	35.8554	21.5448	17.2861	43.5844	31.1648	25.7182	25.3706	29.4822	6.9564	17.5144	41.99	27.88	23.8523	12.1171	32.9168	31.885	18.6128	35.8043	28.8953	24.2157	38.1247	39.7699	10.7155	34.9946	36.0947	36.0041	44.4407	9.01607	30.6508	24.1274	13.1755	35.6103	26.9261	31.9089	36.8271	22.2972	37.9331	26.9287	12.4675
7	126981432	126986339	4907	-	9130019O22Rik	54.6295	42.9677	40.3676	70.7942	69.3177	44.2967	42.5345	28.4016	51.1475	30.5362	95.3886	56.7776	30.4378	62.9601	43.2774	40.1387	56.8422	59.8602	56.2497	42.1782	31.1807	47.6578	48.4115	36.5348	51.4839	31.1501	31.1374	57.3965	60.7902	32.7995	62.3593	41.2006	44.985	49.7084	46.23	59.2197	46.5819	43.5289	32.8369
7	127833623	127837204	3581	-	9130023H24Rik	66.7664	48.0628	63.0541	61.7108	59.8336	55.9994	62.1387	35.2507	60.2142	46.4127	61.7433	79.6798	46.0505	66.4729	52.9463	60.3549	62.9353	48.1572	44.3949	57.9674	66.8059	53.7651	45.8006	69.6044	63.8446	36.0249	54.7196	47.6686	61.2078	35.9337	52.8048	57.7237	56.6887	71.0829	43.8324	41.0937	65.7922	80.0334	50.1699
7	24928148	24929690	1542	+	9130221H12Rik	98.305	146.85	125.126	125.408	90.4971	145.538	136.951	132.053	126.562	95.6753	126.696	89.9832	118.473	144.622	139.892	117.012	101.823	95.9767	124.523	160.854	121.391	145.511	123.779	141.618	133.003	72.682	115.84	111.563	121.464	134.187	139.937	114.573	150.724	153.355	118.427	192.739	130.25	91.2734	146.509
15	57885666	57897691	12025	-	9130401M01Rik	144.296	162.017	123.163	146.319	199.974	169.507	173.182	172.176	120.578	135.994	253.654	174.009	193.204	114.247	160.469	152.225	177.442	193.537	220.327	144.084	217.855	158.394	172.213	169.329	166.226	140.84	207.39	156.88	149.422	178.172	139.989	137.495	149.777	162.203	159.584	153.957	182.678	181.072	99.7398
9	60431250	60453166	21916	-	9230112J17Rik	9.61975	11.2033	15.1253	6.22635	10.3883	14.0281	5.51535	16.51	11.594	11.3329	29.1359	12.4979	7.95077	7.78957	6.85766	5.14274	1.24085	15.4829	8.4278	7.26472	9.80349	4.11413	7.65392	5.64429	18.0474	8.47156	13.2542	11.7209	8.93981	9.27977	13.1755	17.8051	5.89009	10.6363	12.2757	19.1119	16.9701	10.2143	14.1298
5	52348023	52355327	7304	+	9230114K14Rik	53.3459	51.7075	33.8519	57.0749	35.0604	44.4224	44.1228	49.53	26.6662	107.147	68.5552	41.3393	32.5982	56.258	87.778	70.9698	60.8019	64.8348	58.9946	66.5932	39.2139	43.884	43.6273	40.6389	58.8914	36.0041	66.2712	32.4578	68.9642	39.903	62.5834	56.3829	42.0721	51.8519	49.1028	73.2621	42.9243	60.3573	64.8308
1	136339654	136343258	3604	-	9230116N13Rik	6.17404	7.8518	7.20254	10.4717	5.19413	11.8059	4.41228	3.53786	1.1594	8.24208	7.71245	6.81202	7.25093	6.05855	6.85766	12.3426	2.48171	3.88692	14.6167	3.63236	3.29712	5.55945	8.50321	6.91347	4.78259	6.43334	6.26034	1.80321	5.13793	5.60766	7.4112	6.02255	6.78348	5.38268	2.66352	2.12354	5.98944	10.4143	4.15582
15	98465205	98468746	3541	+	9330020H09Rik	7.8707	18.9594	10.0836	16.6036	14.2838	10.622	9.92762	5.89643	6.9564	8.24208	21.4235	14.4652	2.38523	8.65508	5.51779	11.3557	11.1677	13.6915	8.4278	2.42157	9.95703	15.7708	6.12313	11.2886	9.49862	7.41261	10.9765	9.01607	5.10846	15.7756	4.9408	6.92422	12.6216	8.02078	12.3496	2.13465	10.9806	13.0442	5.85332
6	128146663	128160767	14104	-	9330102E08Rik	19.2395	24.9919	58.3406	16.6036	29.8662	15.1971	24.2675	22.4064	9.2752	40.1801	16.2818	17.3048	39.7539	36.3513	23.316	18.5139	16.1311	25.1598	24.0794	33.902	41.3925	26.0561	10.7155	29.3503	15.1978	23.2968	21.8305	7.21285	26.8194	32.4792	14.8224	24.7294	22.7189	18.6135	17.5367	43.5326	35.9366	26.9287	19.1168
7	16605279	16608812	3533	-	9330104G04Rik	20.9885	13.7887	11.5241	14.5281	14.2838	9.35209	24.2675	18.8686	9.2752	5.1513	50.5594	23.0731	8.74585	20.7722	12.3438	20.571	22.3354	15.4829	18.0596	10.8971	15.2499	8.22825	26.0233	20.3194	68.39	25.4147	21.0508	18.0321	15.3254	21.3435	13.1755	24.7294	15.146	10.6363	15.7831	13.803	22.9595	29.7144	16.6233
8	123170395	123173216	2821	+	9330133O14Rik	74.2797	76.3549	102.389	53.192	58.6472	49.1646	56.2565	67.4187	111.192	68.6882	82.2662	102.06	53.7724	132.597	93.2642	40.8032	26.058	85.0183	69.9092	71.8274	50.9692	90.657	117.484	47.4537	113.262	55.0199	65.114	143.735	35.8704	52.6147	100.479	74.3031	94.5676	51.2805	50.9118	54.8318	63.4161	53.3879	102.638
12	69243985	69246643	2658	+	9330151L19Rik	87.3802	78.9026	68.5508	57.0323	77.1312	83.0026	104.748	109.474	87.0345	86.0272	94.4519	127.078	91.1694	73.7444	76.7204	70.5928	59.4003	92.4692	93.6548	70.9416	98.7249	73.4451	72.6156	73.7789	78.522	86.0688	66.119	58.2607	88.5394	100.777	70.1094	81.9612	102.107	81.0989	64.9031	68.3088	102.575	78.4308	73.5878
10	29087639	29106776	19137	+	9330159F19Rik	845.663	620.49	496.975	948.48	938.838	586.844	835.024	1038.95	132.172	947.839	615.282	954.649	819.725	1181.42	820.176	1045	1083.27	1124.45	778.97	874.188	789.725	876.309	443.162	761.979	1298.46	672.43	892.712	408.428	888.872	626.384	946.986	694.198	1257.11	905.415	1208.28	1148.83	1047.15	750.288	1435.42
9	88723851	88740924	17073	-	9330159M07Rik	117.85	122.343	102.696	124.97	148.66	101.679	119.72	102.746	182.997	99.786	322	133.756	101.813	115.993	124.834	100.042	120.872	110.044	125.484	100.806	68.5279	105.446	145.296	93.3464	158.519	143.844	142.182	134.107	74.7865	116.18	103.352	114.829	130.844	118.954	102.246	134.513	76.1474	101.429	144.945
4	156194455	156211721	17266	+	9430015G10Rik	47.2242	63.7726	65.5432	67.4521	64.9266	61.9576	71.6995	76.6536	53.3324	88.6024	47.9886	63.451	63.6062	53.6615	57.6044	60.6843	62.0428	59.9964	67.4224	70.2256	83.8743	58.9692	66.5891	60.9583	53.1923	64.5957	59.2543	76.6366	49.8075	72.3823	64.2304	74.1881	76.5712	65.1473	78.0384	72.2004	69.8768	64.0716	62.3373
9	88477378	88481297	3919	-	9430037G07Rik	72.1642	80.6045	67.8286	82.5357	80.3325	69.096	92.6529	56.563	161.366	84.7556	200.987	80.2003	57.9856	128.432	92.6583	68.3785	100.616	86.3394	81.8207	86.1078	87.8726	86.1228	89.4931	82.931	107.739	104.345	115.522	110.876	113.792	82.9836	104.737	98.8958	107.682	74.1139	96.6963	92.0991	49.6308	92.8233	84.7918
7	136977298	137012486	35188	-	9430038I01Rik	60.3421	63.7725	56.1798	58.1126	28.5677	31.5633	45.2258	33.02	56.8106	29.8775	148.251	61.5282	46.9096	25.0997	34.2883	37.0277	58.3202	56.1257	33.7112	31.4804	46.8389	54.855	47.4543	47.412	29.4457	65.6546	46	27.0482	43.4219	37.1191	33.7621	42.5345	30.2919	46.5338	35.0734	37.1619	39.9296	55.7145	31.5843
8	111854076	111872131	18055	-	9430091E24Rik	124.69	138.867	83.2244	182.697	134.918	133.117	109.964	87.7025	63.5509	87.003	65.9689	124.615	106.676	103.926	89.3482	103.252	112.917	118.597	145.116	80.7408	66.4273	140.799	128.494	126.188	123.904	127.828	168.779	62.0771	137.137	116.349	60.1403	171.572	155.772	165.075	130.941	104.62	86.3962	167.803	96.3615
12	11235994	11254504	18510	-	9530020I12Rik	94.4484	83.5937	64.1027	72.6407	88.3002	91.1829	63.978	34.1993	13.9128	44.3012	16.2818	59.6054	58.8357	83.0887	46.6321	76.1125	59.561	71.6086	75.8502	76.2795	83.8743	108.339	44.3927	53.0563	65.5405	46.5936	104.475	40.5723	65.1329	78.8781	46.1141	116.723	66.4739	67.8064	91.1909	55.212	131.768	74.2859	45.714
6	92917563	93088731	171168	+	9530026P05Rik	6.12166	10.3415	5.76203	17.6413	12.9853	8.18308	13.2368	10.6136	24.3474	13.3934	24.8512	22.1117	28.6228	13.8481	8.22919	12.3426	27.2988	15.4829	22.8755	12.1079	5.44638	8.91394	27.5541	11.2886	39.8942	12.7073	7.01695	43.2771	1.27712	12.9917	25.5275	9.89174	14.3045	9.30676	13.1525	10.6177	18.9666	11.1429	19.1168
X	47365669	47374304	8635	-	9530027J09Rik	10.6145	14.6746	8.74806	13.2838	7.99461	16.5619	12.8613	3.03604	27.5867	5.44081	13.3479	9.79357	14.3477	8.4982	3.88023	7.30031	6.18088	13.962	5.73511	4.48984	15.1676	18.7932	8.43782	5.77693	3.81163	4.71536	6.38304	12.178	11.5204	22.576	5.57139	26.4768	13.7426	9.16228	9.56858	5.44684	9.24246	16.7977	8.96676
3	142588256	142600408	12152	+	9530052C20Rik	6.99618	10.3415	7.20254	6.22635	7.79119	21.0422	3.30921	5.89643	1.1594	11.3329	5.99858	7.69103	2.38523	13.8481	6.85766	3.08564	13.6494	7.74147	7.22383	7.26472	10.8928	7.54256	3.06157	10.1597	18.0474	8.47156	14.0339	9.01607	5.10846	12.0637	8.23466	3.9567	5.04865	2.65907	1.75367	12.7412	4.9912	12.0715	6.64932
6	116176371	116184955	8584	-	9530062K07Rik	13.9924	7.75612	6.48229	11.415	19.478	9.35209	18.7522	16.51	5.797	4.12104	22.2804	29.8027	14.3114	6.05855	6.85766	12.3426	12.4085	9.67684	14.4477	12.1079	13.0713	21.2563	11.4809	10.1597	20.897	34.9452	11.6949	10.8193	20.4338	13.9197	4.9408	13.8484	6.73154	14.6249	14.9062	5.30885	29.9472	14.8572	9.14281
11	52287255	52299551	12296	+	9530068E07Rik	1369.5	1287.52	1705.56	1537.91	1266.07	1365.41	1325.89	1589.68	4197.03	1340.37	3466.32	1384.38	1416.83	2089.34	1704.81	1357.68	1438.15	1499.91	1395.4	1351.24	1331.1	1400.86	2619.94	1507.03	1719.25	1482.52	1238.88	2776.95	1381.84	1573.85	1990.32	1280.98	1457.38	1346.82	1340.68	1458.87	1415.5	1201.58	1913.34
17	23968210	23973040	4830	+	9530082P21Rik	118.712	88.1096	114.908	81.313	136.594	169.035	134.618	72.0995	165.813	86.362	285.189	124.609	133.532	106.747	76.192	90.266	125.911	112.802	116.571	90.801	113.756	135.177	197.146	103.876	134.318	93.366	152.583	164.138	83.6394	128.912	104.579	163.684	145.792	133.73	94.7096	80.1987	125.647	135.737	107.478
9	68672628	68680605	7977	+	9530091C08Rik	1129.88	1231.5	793.72	1405.08	947.928	1020.55	1224.41	941.07	1522.29	918.992	2872.46	1492.06	1189.44	1343.27	846.235	723.069	1730.99	1167.03	1005.32	1089.71	1037.04	1219.84	1499.4	986.622	1912.07	1291.91	1149.22	1692.32	1210.71	1462.49	1147.09	850.69	1512.07	1115.48	1432.75	993.816	1086.09	978.717	2416.2
4	109509624	109514786	5162	-	9630013D21Rik	4.37261	5.17075	7.20254	15.5659	2.59706	7.01407	7.72149	23.5857	5.797	5.1513	6.85551	5.76827	8.74585	2.59652	13.7153	5.14274	2.48171	10.6445	7.22383	10.8971	9.80349	10.2853	1.53078	4.51543	2.84959	8.47156	7.01695	2.70482	15.3254	7.42382	7.4112	11.8701	9.25586	7.97722	6.13785	16.9883	5.98944	10.2143	6.64932
15	60694814	60703250	8436	+	9930014A18Rik	26.8525	12.1612	6.21566	12.5152	18.7606	14.7314	27.9337	12.0868	9.55966	17.3248	16.0775	9.86103	16.0615	37.4517	7.16781	22.1938	17.5511	26.3906	15.8811	19.1702	25.1482	20.3641	14.2595	12.7386	17.1483	8.73692	8.55493	11.3407	44.4505	15.7544	13.7885	14.727	21.7303	20.339	20.1373	8.6751	18.2421	12.5757	12.5181
19	29691802	29783410	91608	-	9930021J03Rik	507.223	425.725	425.67	549.994	316.842	493.323	416.96	431.619	779.117	730.454	553.583	451.848	456.374	758.185	676.165	497.817	589.406	449.973	452.693	623.555	369.265	521.808	468.42	414.291	560.418	376.984	510.678	547.275	508.292	491.828	727.944	471.836	491.402	495.917	471.738	697.583	541.046	378.858	688.204
4	124830841	124838455	7614	+	9930104L06Rik	272.85	274.049	211.755	305.091	328.529	215.098	305.551	304.256	278.256	182.356	207.379	263.418	304.515	197.336	212.587	295.193	320.141	286.434	234.775	250.633	228.748	271.532	280.133	293.503	276.409	214.966	300.949	261.466	311.616	273.753	214.101	311.589	270.944	263.248	276.203	225.095	220.611	338.001	185.349
11	48836977	48870209	33232	-	9930111J21Rik1	91.0881	78.1496	85.7129	90.7709	74.9969	71.7379	64.1551	30.8164	83.9686	115.878	30.8808	68.3993	66.6357	155.08	99.6157	107.04	59.7826	92.3443	32.8742	92.7158	44.3413	71.8486	56.5414	71.7858	83.9269	44.0569	60.0106	110.789	82.1155	58.1449	154.649	76.3676	77.7794	49.0674	78.3001	122.013	111.147	70.6902	143.462
7	45284996	45288183	3187	-	A030001D20Rik	79.9266	114.301	87.5565	81.3702	78.7014	96.3825	94.1045	73.5366	108.124	77.8774	136.029	86.0908	127.99	98.6534	81.1208	89.834	104.763	86.3903	109.102	88.0868	102.243	106.97	81.7807	73.5877	136.41	73.7339	90.4093	99.3257	126.266	91.5647	103.933	84.7271	110.795	92.0879	79.4888	99.8262	118.597	101.248	102.029
1	192855777	192860141	4364	+	A130010J15Rik	174.722	132.01	211.33	177.548	177.097	171.434	170.44	130.056	75.4511	101.244	192.652	173.345	134.415	121.752	122.102	171.671	164.129	157.629	147.296	106.349	135.706	173.188	126.393	199.387	198.989	141.181	197.649	123.094	143.875	147.596	84.2701	182.883	143.898	175.391	202.95	115.035	158.72	166.914	96.094
7	55612279	55629845	17566	+	A230056P14Rik	9.42752	11.6691	10.659	12.6377	12.5265	12.8089	7.22141	5.29672	4.34241	10.9324	2.31831	20.0338	11.0431	9.96625	1.6982	11.4417	14.0058	21.4551	4.71873	8.12135	5.94417	15.0295	6.84951	9.88996	8.23686	1.47034	13.4855	8.62281	1.77758	8.48476	7.27233	12.7542	11.1849	7.66926	16.4413	12.2897	3.3241	17.0397	9.68807
X	20827915	20853589	25674	+	A230072C01Rik	47.2242	45.6749	32.4114	37.3581	35.0604	37.4084	50.7412	38.9165	26.6662	25.7565	34.2776	39.4165	50.0899	25.9652	26.0591	46.2847	57.0793	49.3519	51.7708	41.1667	58.8209	62.3976	19.9002	29.3503	46.5432	34.9452	60.0339	28.8514	49.8075	40.831	26.3509	58.3613	44.5964	59.8291	44.7186	30.7913	40.9278	49.2144	30.7531
8	85779789	85787090	7301	-	A230103J11Rik	35.4467	37.4095	36.4198	43.9612	45.8048	45.3861	35.0422	24.9919	39.5012	24.7362	56.8779	75.4377	39.0156	29.7928	16.6404	30.1009	35.038	50.8484	44.994	20.4826	21.6156	35.5593	49.2244	41.5155	44.5466	53.5178	32.112	40.7146	44.0957	32.7779	16.5305	37.1341	27.7221	36.6528	34.5681	20.6235	51.0253	38.8144	21.7973
15	101119072	101123068	3996	-	A330009N23Rik	13.1178	28.4226	13.6844	16.6036	23.3736	10.1699	13.4785	10.6136	12.2761	10.3026	9.42633	14.4207	11.1311	14.7136	7.28162	10.928	8.66378	10.121	22.6223	24.2157	14.159	30.8781	6.88852	16.9111	26.2112	13.7663	18.7119	10.8193	11.1462	14.8471	14.8224	17.8051	22.7189	13.9057	25.9541	8.49416	11.9789	15.7451	18.2856
1	194699707	194720217	20510	+	A330023F24Rik	236.996	342.993	444.358	368.392	480.457	405.647	414.754	471.714	279.415	480.917	687.265	596.01	515.192	324.565	351.112	280.393	477.729	417.072	557.439	370.501	416.092	438.154	379.947	273.298	637.275	438.403	317.238	428.263	559.376	409.238	286.566	384.789	586.485	475.974	274.718	348.258	447.197	528.359	374.024
9	86577495	86583307	5812	+	A330041J22Rik	21.8631	17.2358	6.48229	15.5659	15.5824	30.3943	14.3399	12.9721	9.2752	9.27234	77.1245	23.0731	27.8277	11.2516	9.60072	18.5139	27.2988	11.6122	10.8357	6.05393	22.8748	28.7989	8.41931	19.1906	20.897	21.1789	17.9322	16.2289	7.66269	14.8476	9.88159	14.8376	17.6703	23.9317	18.4136	11.6795	18.9666	17.6429	6.64932
2	91067491	91068703	1212	+	A330069E16Rik	69.0873	57.74	44.6558	66.4144	48.0457	75.9857	84.9363	47.1714	17.391	22.6657	44.5608	77.8716	56.4505	23.3687	24.6876	53.4845	64.5245	70.6409	79.4621	35.1128	69.7137	67.1974	35.208	54.1852	62.6909	44.4757	60.0339	27.0482	60.0244	61.2465	19.7632	68.253	37.8649	58.4996	73.6542	25.4825	48.9138	60.3573	16.6233
8	120931173	120954970	23797	-	A330074K22Rik	47.2242	60.3254	97.9546	40.4713	49.3442	64.2956	43.0197	30.6614	71.8828	69.0274	342.776	74.0261	69.1717	132.423	60.3474	49.3703	43.4299	88.0592	63.8105	49.6422	51.196	41.1413	66.5891	71.118	98.7856	12.7073	45.2203	68.5221	57.4702	36.1911	75.7589	58.3613	67.3154	65.1473	55.2407	106.177	65.8839	47.3573	152.934
18	77817193	77821171	3978	-	A330094K24Rik	63.8402	55.1546	123.884	63.3012	80.509	125.084	84.9363	54.2472	9.2752	99.9352	13.711	47.1075	93.8191	96.0713	58.9759	87.4266	47.1525	85.1562	84.278	101.706	107.838	109.024	32.9118	111.757	109.234	67.7725	84.983	30.6546	168.579	65.8864	62.5834	78.1448	51.328	99.7153	72.7774	96.621	79.8592	101.215	29.0908
4	154041694	154046382	4688	+	A430005L14Rik	208.136	200.797	180.784	218.96	254.512	198.732	270.252	209.913	182.026	153.509	104.547	195.16	197.179	177.429	178.299	172.796	219.631	196.44	311.829	203.412	262.516	203.649	202.064	190.777	178.574	195.905	209.729	198.353	284.796	221.786	159.752	180.03	175.02	203.419	233.238	169.883	236.582	176.429	156.259
2	52315024	52324902	9878	+	A430018G15Rik	12.9838	15.7661	17.7849	7.7222	10.4006	16.5445	18.286	19.1451	4.86262	6.89103	9.16085	15.7985	31.9932	13.2649	9.79959	21.0739	13.069	39.8793	25.0754	15.1775	21.0964	20.6579	5.87686	8.61462	9.02669	24.4917	31.3284	5.23408	10.3446	5.8496	10.7301	14.1926	9.67603	22.8968	15.119	19.4174	33.6635	14.4123	3.93098
5	138621121	138647168	26047	+	A430033K04Rik	56.6676	66.4037	40.9041	49.1001	53.3669	80.2125	57.0167	57.2398	41.2196	61.9514	33.4206	67.1612	57.8608	70.6993	45.9656	65.7751	65.0391	65.07	61.0761	74.6149	45.7496	34.1747	43.7209	47.5476	62.8562	38.122	43.2732	36.5392	55.0957	63.9816	58.3435	59.5339	57.0212	70.4654	68.5367	65.9228	50.4122	60.7229	64.7636
6	8507059	8509162	2103	-	A430035B10Rik	11.3688	14.6505	15.1253	17.6413	16.8809	9.35209	8.82456	12.9721	6.9564	8.24208	20.5665	6.72965	6.36062	6.92406	8.22919	13.3711	16.1311	15.4829	8.4278	12.1079	11.982	8.22825	7.65392	9.03086	7.59889	11.6484	8.57627	9.91767	20.4338	14.8476	6.58773	14.8376	17.6703	15.9544	7.01469	8.49416	8.98416	8.35717	3.32466
10	128335116	128340112	4996	+	A430046D13Rik	492.357	520.522	466.007	653.763	570.056	513.196	591.243	597.898	330.429	466.706	560.44	635.471	578.022	515.843	519.811	532.786	605.537	610.609	551.419	486.737	569.692	580.089	478.37	526.047	730.445	587.715	502.881	503.094	675.593	612.467	467.731	551.957	603.877	535.803	638.338	439.573	628.892	512.573	428.881
14	21897646	21906995	9349	+	A430057M04Rik	10.879	11.0152	24.2149	4.82869	3.1687	17.6155	10.0487	12.5413	3.97716	3.67152	21.5018	7.02803	1.94136	3.41192	8.39837	16.1753	17.4219	18.133	21.0406	4.18023	13.6082	12.8357	11.4639	14.5111	14.8405	5.52621	4.70511	7.52961	35.7994	19.0922	3.90503	3.67988	13.513	13.1545	15.6051	5.22768	19.7735	14.9583	4.71756
6	86447259	86457813	10554	-	A430078I02Rik	7.47151	6.98241	8.91593	17.1031	7.96008	3.53998	15.8189	17.1519	2.3188	7.21182	16.2818	10.6439	18.2868	6.05855	13.7153	13.5672	3.80794	4.87641	13.3731	11.0056	7.62493	22.1379	8.46755	15.9471	20.591	6.35367	9.47896	9.13453	5.2249	13.1708	7.4112	12.0487	8.45875	8.15217	7.25585	12.7412	10.165	10.2143	5.81815
15	83110923	83135931	25008	-	A4galt	55.0949	56.0164	113.08	58.1126	27.2692	59.6196	55.1535	53.0678	67.2452	55.634	39.4192	28.8414	28.6228	53.6615	49.3751	35.9992	31.0214	39.675	37.3231	65.3825	52.2853	37.7128	49.7504	65.4737	39.8942	75.1851	43.661	87.4558	31.9279	55.6786	51.0549	59.3505	51.328	55.8405	48.226	39.2855	43.9225	50.143	55.688
2	167532679	167539334	6655	+	A530013C23Rik	60.3421	68.0815	72.0255	74.7162	107.778	106.38	92.6578	67.2193	56.8106	49.4525	44.5608	99.9834	69.9668	38.9479	46.6321	60.6843	68.247	88.0593	124.009	56.907	87.1421	84.3395	143.894	108.37	85.4875	110.13	80.3051	61.3092	54.916	133.629	57.6426	103.863	64.791	87.7494	64.009	67.9532	74.868	88.2146	49.0387
12	112455882	112466362	10480	+	A530016L24Rik	13.1178	38.7806	15.1253	10.3772	15.5824	11.6901	16.546	10.6136	6.9564	35.0288	21.4235	14.4207	11.9262	16.4446	23.316	22.6281	19.8537	16.4506	16.8556	26.6373	18.5177	8.91394	8.41931	20.3194	14.2479	12.7073	11.6949	5.40964	5.10846	4.63988	55.1722	30.6644	32.8162	17.284	9.6452	30.7913	10.9806	20.4286	24.1038
13	93231341	93235477	4136	+	A630019I02Rik	58.642	73.8536	10.4424	96.9399	35.45	37.5078	39.5264	9.78695	15.7854	83.8811	63.2805	107.972	34.067	20.9241	24.1584	54.0272	34.9137	90.4047	53.3218	35.1326	16.0901	45.7856	116.167	61.5567	105.974	45.2591	37.3079	23.8849	39.3262	38.6066	119.735	53.0388	53.6555	96.8068	81.0549	54.6869	32.4093	58.9029	10.2746
2	126511848	126517208	5360	-	A630026N12Rik	65.5892	62.9108	55.4596	43.5844	75.3148	64.2956	54.0504	90.805	57.97	67.9972	85.6939	90.3695	72.3521	78.7612	53.4897	50.3989	47.1525	53.2226	51.7708	55.6962	65.3566	73.3686	18.3694	50.7986	82.638	68.8314	41.322	45.0803	49.8075	48.2548	59.2896	59.3505	84.1442	66.4768	33.3198	48.8414	65.8839	56.643	71.4802
10	7539135	7540388	1253	+	A630066F11Rik	7.4585	13.358	20.2451	8.77896	14.3155	9.83018	12.4889	14.6497	6.77307	3.36112	24.4231	24.0932	8.58902	9.02521	23.7886	9.55337	17.0278	1.01458	17.7523	5.38897	20.8056	18.3509	12.8897	15.5271	11.571	20.72	11.5207	6.44951	18.7423	11.6922	4.37454	23.694	18.5844	10.1089	8.37116	7.93058	38.1706	23.3697	12.6277
5	21155987	21161397	5410	+	A630072M18Rik	72.813	60.2602	92.4087	61.7851	66.5368	54.514	59.3999	91.8605	82.1907	64.9303	76.2734	103.282	68.1714	61.2063	60.0699	77.7498	67.2853	54.6858	93.1519	56.0294	72.5598	55.9126	84.9419	64.1271	75.9885	111.42	53.2331	104.083	58.7473	63.8978	83.582	64.9591	92.5921	87.6456	81.8363	53.6936	44.6824	62.5135	70.0565
2	130714461	130748317	33856	-	A730017L22Rik	25.3612	20.683	15.8456	29.0563	28.5677	30.3943	37.5044	31.8407	12.7534	43.2709	8.56939	23.0731	7.1557	25.0997	28.8022	32.9135	18.6128	31.9336	26.4874	27.8481	39.2139	38.3985	19.9002	42.8966	23.7465	47.6525	20.2712	22.5402	28.0965	37.1191	27.9978	21.7618	26.9261	31.9089	17.5367	26.5442	27.9507	24.1429	23.2726
7	72963554	73025523	61969	-	A730056A06Rik	12.2467	2.98139	13.6848	6.29676	1.30858	8.25227	19.1899	5.91964	2.73364	14.3312	8.56939	7.74684	15.3426	9.53646	12.3438	11.1654	6.20427	22.6385	8.4278	8.4755	2.17855	8.91394	3.07685	15.804	14.0552	7.41261	9.38055	9.01607	3.83135	5.56786	9.89838	9.96933	9.28485	8.04124	3.5439	9.36917	5.02156	10.8838	8.31165
18	32492110	32511338	19228	-	A830052D11Rik	66.4637	43.0896	40.3342	45.6599	58.4339	49.0985	45.2258	56.6057	19.7098	48.4222	15.4249	31.7255	68.3767	38.0823	50.7467	50.3989	78.1739	41.6104	58.9946	39.9559	43.5711	62.3976	23.7271	66.6026	23.7465	48.7115	47.5593	27.9498	51.0846	62.1745	24.704	55.3938	36.182	61.1587	51.7333	49.9032	67.8803	52.0002	19.948
10	33863212	33871052	7840	-	A830082N09Rik	214.258	198.212	135.408	203.394	212.959	130.929	187.522	253.547	122.896	237.99	61.6996	120.172	131.188	167.043	209.844	211.881	233.281	158.7	131.233	170.721	126.356	187.878	137.005	226.9	168.126	171.549	223.763	210.074	204.338	168.892	178.692	211.683	203.629	227.351	203.426	194.304	185.673	188.501	137.973
16	19695318	19703025	7707	-	A930003A15Rik	51.5968	62.9107	105.157	80.9425	59.7324	68.9717	65.0811	96.7015	83.4767	40.1801	147.394	104.79	49.2948	68.3751	24.6876	49.3703	57.0793	21.289	46.9549	24.2157	46.8389	63.0832	160.732	82.4066	158.627	56.1241	74.8474	140.651	58.7473	62.1744	51.0549	36.5994	73.2055	82.4313	74.5311	41.409	73.8698	67.7859	54.8568
2	18030000	18042553	12553	-	A930004D18Rik	19.7536	7.58852	17.5364	7.79176	9.31082	11.5826	1.10307	2.35857	1.75289	14.5227	0.000134831	4.76266	14.1931	5.23327	2.78657	12.32	0.025875	9.0842	7.02927	5.11097	19.607	13.198	12.0621	17.4343	4.79954	7.41261	7.17752	6.77956	5.10846	9.94787	7.70481	5.29404	6.18497	8.54077	4.32803	1.79488	20.963	15.7858	2.69032
3	115675228	115681780	6552	-	A930005H10Rik	118.061	105.139	134.687	86.1311	110.375	113.394	123.544	106.136	79.9986	67.9972	245.941	127.863	92.229	95.2058	89.1495	113.14	110.436	88.0593	105.95	85.9659	144.874	109.71	147.721	106.113	134.88	113.307	100.576	69.4237	88.121	126.205	66.7007	104.853	105.18	132.954	99.9594	81.7563	94.8328	111.429	57.3503
8	23124396	23126826	2430	-	A930013F10Rik	42.8516	39.6424	40.3342	52.924	50.6427	67.8027	51.8443	44.8129	57.97	67.9972	35.9915	74.9875	57.2456	65.7786	45.2606	40.1134	55.8385	43.5458	45.7509	39.9559	26.1426	39.7699	53.5774	34.9946	33.2452	31.7683	35.8644	61.3092	38.3135	41.759	61.76	51.4371	47.9622	50.5224	43.8418	59.4591	62.8891	31.5715	81.4541
7	19151391	19155343	3952	-	A930016O22Rik	3964.92	4040.84	4065.51	3855.31	4518.89	5799.87	4465.9	6547.55	5525.01	7376.31	2085.37	3467.59	5805.88	5790.92	9438.52	5393.51	5758.79	4891.92	5758.06	8053.74	6840.22	4821.74	3158.1	4148.38	2734.73	6325.27	4444.28	3861.61	6119.51	6082.8	5050.26	3403.56	3774.82	4268.51	4213.74	7430.42	6552.54	4079.93	5447.02
5	123127417	123136405	8988	+	A930024E05Rik	8.74523	7.75612	27.3697	11.415	19.478	14.0281	12.1338	7.07572	4.6376	9.27234	8.56939	10.5752	7.1557	7.78957	12.3438	16.4568	18.6128	14.5153	18.0596	7.26472	14.1606	7.54256	3.06157	13.5463	19.9471	15.8842	15.5932	2.70482	15.3254	27.8393	6.58773	16.816	11.7802	10.6363	7.89153	11.6795	22.9595	9.28574	8.31165
10	69045592	69048929	3337	-	A930033H14Rik	52.4714	39.6424	31.6912	40.4713	72.7178	47.9295	95.967	58.9643	25.5068	60.7853	39.4192	42.3006	81.0979	38.9478	53.4897	45.2561	49.6342	60.9641	58.9946	58.1177	27.2319	48.6838	13.0117	48.5409	43.6936	60.3599	74.0678	28.8514	56.1931	51.9667	56.8192	60.3396	35.3406	38.5566	50.8565	57.3356	47.9155	55.7145	39.0647
11	119352027	119382062	30035	-	A930037H05Rik	30.7683	31.3192	36.0833	23.8655	37.7223	27.2218	34.5713	17.9976	11.6859	24.7401	21.7364	32.929	15.8516	40.43	35.4002	40.6551	64.3124	23.097	37.085	39.7312	27.4051	44.8344	27.9095	39.1406	27.391	31.648	36.1614	25.5045	31.0626	23.3721	31.7587	39.897	22.9265	39.6841	26.9962	24.8631	31.6854	30.9367	27.4758
8	48128426	48136475	8049	+	AA386476	11.3688	38.7806	33.8519	40.4713	38.956	32.7323	40.8136	45.9922	22.0286	41.2104	14.568	49.9917	39.7539	18.1757	20.573	32.9135	43.4299	13.5476	48.1589	30.2697	6.53566	30.1703	13.777	24.8349	37.9945	44.4757	28.0678	19.8353	29.3737	27.8393	36.2325	34.6211	31.9748	58.4996	24.5514	32.9149	19.9648	38.0715	17.4545
17	34200466	34204333	3867	+	AA388235	54.2204	74.114	25.9292	57.0749	53.2398	56.1125	80.5241	51.8886	44.0572	53.5735	45.4178	100.945	26.2376	48.4684	61.7189	56.5701	91.8233	99.6715	65.0145	55.6962	51.196	60.3405	44.3927	59.8295	82.638	63.5367	62.3729	60.4076	58.7473	76.0941	55.1722	40.5562	44.5964	65.1473	61.3785	27.606	68.8786	47.3573	59.0127
X	12803112	12804781	1669	+	AA414768	14.8669	7.75612	19.4469	13.4904	11.6868	7.01407	13.2368	8.255	2.3188	1.03026	13.711	5.76827	3.97539	3.46203	4.1146	8.22838	3.72256	10.6445	6.01986	6.05393	4.35711	4.11413	11.4809	14.6752	16.1476	4.23578	13.2542	1.80321	8.93981	5.56786	4.9408	21.7618	6.73154	9.30676	5.26102	6.37062	3.99296	4.64287	0.831165
5	110014577	110033377	18800	+	AB010352	107.326	80.7391	102.722	131.662	146.734	126.966	121.338	103.992	55.6512	120.376	78.8384	101.906	95.4093	104.92	157.517	112.35	157.429	83.2208	87.7004	111.095	89.8558	109.351	61.8447	117.597	88.3288	80.4798	112.647	65.7099	135.634	101.416	99.6394	129.793	98.7283	121.231	106.769	140.507	95.2295	135.572	76.4671
9	21437473	21456628	19155	+	AB124611	16.6159	15.5122	75.6267	4.1509	3.8956	17.5352	7.72149	11.7929	24.3474	3.09078	19.7096	28.8413	11.1311	23.3687	6.85766	19.5424	12.4085	13.5476	4.81589	9.68629	6.53566	13.7138	36.7388	21.4483	7.59889	9.5305	3.11864	24.3434	10.2169	15.7756	15.6459	5.93505	21.0361	6.64768	6.13785	8.49416	22.9595	12.0715	13.2986
17	27782743	27784702	1959	-	AI413582	20.9885	19.8212	36.0127	7.26407	16.8809	15.1971	12.1338	20.0479	10.4346	11.3329	71.126	31.7255	27.0326	19.9067	13.7153	18.5139	13.6494	23.2244	13.2437	10.8971	18.5177	20.5706	22.1964	25.9637	32.2953	5.29472	18.7119	11.7209	16.6025	16.7036	10.7051	12.8593	23.5604	11.9658	18.4136	12.7412	12.9771	15.7858	7.48048
11	83184256	83185756	1500	+	AI450353	9.61975	14.578	18.0064	19.1107	18.1794	7.42195	12.3084	27.1236	4.6376	5.1513	13.711	10.2595	13.3721	7.3975	9.60072	8.22838	29.7805	10.6445	8.93729	6.46788	10.9096	11.6555	4.59235	7.902	10.4485	13.5189	13.0515	3.60643	10.2169	11.1357	6.58773	17.5126	7.73513	32.6887	18.4136	9.55593	15.9974	14.3118	4.15582
7	126690608	126693222	2614	+	AI467606	19.2395	24.9919	66.9836	25.9431	14.2838	25.7182	20.9583	22.4064	39.4196	17.5144	20.5665	28.8413	7.1557	48.4684	12.3438	23.6566	8.68598	14.5153	26.4874	16.951	23.9641	32.913	27.5541	11.2886	24.6964	5.29472	17.1525	40.5723	7.66269	21.3435	46.9376	18.7943	21.8775	17.284	17.5367	13.803	24.956	21.3572	44.8829
5	23897259	23917666	20407	-	AI506816	12.2433	7.75612	17.2861	21.7922	5.19413	10.5211	8.82456	4.71714	9.2752	7.21182	17.1388	10.5752	16.6966	16.4446	6.85766	14.3997	18.6128	6.77379	12.0397	10.8971	3.26783	18.5136	9.1847	12.4174	10.4485	8.47156	18.7119	14.4257	12.7712	16.7036	18.1163	13.8484	11.7802	21.2726	18.4136	14.8648	17.9683	7.42859	3.32466
1	43137870	43155107	17237	+	AI597479	534.333	544.652	438.635	628.861	515.517	514.365	570.287	599.077	433.615	445.072	724.971	518.183	442.858	460.45	493.751	569.816	605.537	530.291	499.648	401.981	443.335	523.18	482.962	576.846	640.207	566.535	581.627	600.47	558.099	540.083	379.618	527.23	500.658	582.337	672.533	459.746	444.217	628.645	431.374
17	47747564	47781564	34000	+	AI661453	7.8707	5.17075	5.76203	12.4527	1.29853	11.6901	4.41228	4.71714	6.9564	4.12104	0.856939	3.84551	5.56554	6.05855	2.74306	6.17129	3.72256	3.87074	13.2437	3.63236	11.982	5.4855	4.59235	6.77315	8.54876	42.3578	7.79661	5.40964	3.83135	5.56786	13.9989	11.8701	4.20721	2.65907	5.26102	6.37062	18.9666	6.50002	6.64932
11	83114402	83117411	3009	+	AI662270	22.7376	22.4066	53.2988	14.5281	23.3736	18.7042	8.82456	11.7929	54.4918	12.3631	71.126	213.426	3.97539	47.6029	12.3438	25.7137	13.6494	15.4829	16.8556	8.4755	20.6963	31.5416	24.4925	12.4174	89.287	11.6484	12.4746	38.7691	20.4338	43.6149	47.761	8.90257	56.3766	10.6363	12.2757	9.55593	12.9771	26.9287	73.1425
19	5475172	5477345	2173	+	AI837181	303.459	418.83	293.864	323.77	336.32	355.379	377.249	303.076	606.365	339.986	416.472	356.672	345.859	371.303	392.258	352.792	336.272	314.497	374.435	420.142	387.782	388.785	429.384	408.646	319.154	384.397	321.22	522.032	283.52	404.598	266.803	367.973	329.004	356.316	345.474	370.558	378.332	325.93	372.362
5	31726936	31728742	1806	-	AI839979	9.61975	12.0651	13.6848	13.4904	9.08972	18.7042	15.443	9.43429	6.9564	10.3026	9.42633	22.1117	5.56554	14.7136	9.60072	14.3997	4.96342	21.289	21.6715	9.68629	26.1426	14.3994	16.8386	9.03086	16.1476	7.41261	20.2712	7.21285	11.494	12.9917	13.1755	17.8051	9.25586	7.97722	6.13785	10.6177	14.9736	13.9286	14.1298
6	48605101	48610623	5522	+	AI854703	31.4828	34.4716	34.5722	38.3958	54.5383	33.9013	50.7412	25.9443	11.594	27.817	24.8512	23.0731	33.3933	29.4273	23.316	37.0277	50.8751	52.2549	40.935	37.5344	27.2319	48.6838	29.0849	53.0563	43.6936	45.5346	26.5085	39.6707	31.9279	43.6149	22.2336	32.6428	41.2307	54.511	56.1175	35.0384	44.9208	45.5001	26.5973
7	41022354	41042804	20450	-	AI987944	236.37	270.665	212.823	234.722	184.06	216.131	247.841	320.181	507.027	262.801	388.641	239.526	264.817	320.695	354.374	241.306	293.375	200.631	264.277	304.056	254.939	238.49	246.171	193.933	223.235	170.956	201.887	289.64	320.246	251.735	287.467	259.444	232.14	209.923	264.057	320.872	244.886	257.92	336.251
7	75418786	75431869	13083	-	AU020206	79.5816	46.5367	115.241	50.8485	53.2398	53.7745	71.6995	50.7093	28.985	31.9381	23.1374	33.6482	66.7865	31.1583	39.7744	61.7129	54.5976	48.3842	79.4621	66.5932	124.178	61.7119	29.8503	58.7006	44.6435	63.5367	88.8813	34.261	48.5304	34.3351	23.0571	83.0906	45.4379	61.1587	64.8859	37.1619	80.8575	69.6431	27.4284
16	5029683	5040164	10481	-	AU021092	20.114	27.5773	32.4114	10.3772	9.08972	17.5352	12.1338	11.7929	20.8692	9.27234	9.42633	18.2662	19.8769	25.0997	13.7153	14.3997	19.8537	17.4183	13.2437	12.1079	21.7855	20.5706	36.7388	15.804	18.9972	16.9431	17.9322	25.245	11.494	17.6316	24.704	18.7943	17.6703	19.9431	23.6746	26.5442	5.98944	26.0001	28.2596
4	119082335	119089922	7587	-	AU022252	221.254	257.676	139.729	260.469	303.856	173.014	229.438	242.933	246.952	292.594	223.661	227.847	209.9	276.962	248.247	258.166	246.93	246.759	231.163	228.839	115.463	215.992	225.025	238.189	234.616	203.317	259.627	276.793	242.652	252.41	282.449	243.337	226.348	219.374	242.007	300.481	155.725	204.286	266.804
4	126647348	126763488	116140	+	AU040320	595.651	656.688	536.123	688.548	719.824	676.853	592.921	612.047	796.508	925.18	756.679	739.297	679.794	882.824	999.846	715.381	671.3	785.43	656.163	939.4	603.457	615.063	682.115	681.831	649.703	680.939	600.041	849.32	850.563	735.887	755.557	680.55	593.616	667.435	620.798	894.007	684.798	619.965	898.495
4	156287741	156290486	2745	+	AW011738	85.7032	76.6994	45.376	83.018	68.8222	79.4928	82.7302	68.3986	33.6226	79.33	49.7025	89.4082	60.4259	70.9716	74.0627	97.7121	69.4879	99.6715	93.9098	115.025	53.3745	74.7399	61.9967	74.5046	124.432	33.8862	80.3051	61.3092	79.1811	76.0941	68.3477	77.1556	75.7298	106.363	71.9006	41.409	85.8487	80.786	49.8699
19	11024976	11027931	2955	-	AW112010	214.258	154.261	244.886	199.243	236.333	457.083	210.686	214.63	85.7956	129.813	113.973	135.554	213.081	115.112	167.327	199.538	199.778	183.86	302.197	113.814	283.212	370.957	114.809	220.127	213.719	232.968	186.339	97.3735	182.627	232.922	140.813	285.871	185.117	183.476	184.136	136.968	211.627	320.358	104.727
7	41128298	41149315	21017	-	AW146154	65.5695	75.6928	83.8177	65.1807	72.0591	69.269	76.4614	110.2	83.8649	68.2225	123.81	83.9776	61.6076	67.1419	68.0578	83.9051	85.0857	57.6233	59.5917	67.8308	83.8268	66.8141	62.8181	70.0244	78.8208	47.935	47.7226	46.5914	97.1301	78.9851	59.3179	65.2265	78.7602	87.4739	85.3056	60.1389	85.5314	73.4674	76.9655
13	14804830	14812788	7958	+	AW209491	281.595	279.22	262.173	309.243	283.08	278.224	296.725	253.546	211.01	313.199	368.483	266.301	324.391	281.29	263.334	317.821	240.726	299.014	296.177	272.427	343.122	268.79	198.237	274.312	301.106	256.264	290.813	238.024	249.037	271.897	219.042	274.001	221.299	289.839	350.734	282.43	273.518	316.644	227.739
5	119708194	119718424	10230	-	AW549542	24.4866	18.0976	21.6076	23.8677	50.6427	19.8732	36.4013	24.765	26.6662	27.817	13.711	44.2234	33.3933	20.7722	23.316	21.5995	21.0945	43.5458	45.7509	21.7942	17.4284	26.0561	35.208	29.3503	33.2452	32.8273	23.3898	29.753	40.8677	19.4875	19.7632	31.6536	38.7063	37.227	35.0734	25.4825	11.9789	31.5715	19.948
15	4011517	4025229	13712	-	AW549877	642.774	579.124	587.727	613.295	625.892	522.548	596.761	913.947	796.508	656.276	895.502	689.308	613.8	747.798	652.849	717.926	703.565	568.031	601.986	659.879	532.656	552.664	516.639	600.552	664.903	617.365	667.39	580.635	633.449	594.833	705.71	675.606	721.957	670.087	583.973	765.536	664.828	649.073	774.645
9	39498692	39515567	16875	-	AW551984	13.1178	5.17075	32.4114	10.3772	20.7765	4.67605	9.92762	3.53786	19.7098	5.1513	14.568	9.61378	3.97539	10.3861	5.48613	7.19984	3.72256	14.5153	14.4477	14.5294	8.71421	6.17119	19.1348	4.51543	7.59889	8.47156	6.23729	9.01607	2.55423	7.42382	25.5275	14.8376	19.3532	6.64768	7.89153	13.803	5.98944	6.50002	21.6103
18	25302077	25600379	298302	+	AW554918	102.319	93.0734	83.5495	115.187	99.9869	86.5068	98.1732	121.466	139.128	161.751	82.2662	82.6785	131.983	130.692	145.382	115.197	83.1373	128.702	104.746	144.084	92.5885	76.1113	93.3778	94.8241	58.8914	101.659	89.661	110.898	132.82	99.2935	139.989	99.9066	115.278	111.681	115.742	139.092	127.775	104	118.025
15	102246682	102259195	12513	-	Aaas	99.6956	107.724	99.3951	78.8671	74.0163	87.6758	79.421	87.2672	104.346	104.056	106.26	105.752	115.286	93.4748	98.7503	99.7692	106.714	115.154	107.153	124.711	96.9456	101.482	115.574	108.37	61.741	91.0693	102.136	141.552	108.555	72.3822	98.8159	81.1123	97.6073	86.4199	113.989	113.609	102.819	109.572	97.2463
5	125552937	125594470	41533	+	Aacs	74.3344	80.1466	95.7938	68.4898	64.9266	43.2534	81.6271	49.53	484.629	61.8156	585.29	120.172	34.9834	110.785	34.2883	52.4559	53.3568	59.0287	52.9748	59.3285	111.106	48.6838	419.435	97.0818	110.184	58.242	93.5593	349.823	45.9762	64.9584	179.516	94.9607	68.9982	37.227	50.8565	94.4975	59.8944	42.7144	249.349
9	63509928	63551873	41945	+	Aagab	304.333	349.886	297.465	265.657	341.513	391.618	343.054	296.001	215.648	256.534	226.232	248.035	383.228	270.904	249.619	298.278	398.314	339.658	339.52	291.8	375.8	298.274	322.996	319.466	283.059	329.332	312.645	326.382	389.52	306.233	228.923	324.449	283.566	315.101	321.798	261.195	298.475	335.217	218.596
6	86826266	86980210	153944	+	Aak1	892.264	1033.29	1061.67	797.382	994.675	928.195	978.423	1014.6	1656.77	1534.06	1453.37	1054.63	1000.2	1843.18	1381.13	998.674	1107.74	1039.29	998.942	1295.55	647.032	948.995	1189.42	926.791	1525.49	1063.18	924.505	1629.82	1070.22	1258.35	1455.89	1034.1	1111.55	979.866	906.648	1251.83	982.263	998.217	1519.84
7	97199538	97228705	29167	-	Aamdc	1732.42	1529.69	1403.76	1515.08	1754.32	1755.85	1716.39	1412.8	326.951	739.73	887.789	1663.18	1661.71	636.152	772.175	1371.05	2056.1	1323.8	1710.85	1008.58	1943.27	1780.01	1052.42	1600.72	1482.72	1703.84	1864.92	797.021	1817.33	1610.99	524.548	1690.5	1334.52	1620.71	1715.06	821.808	1769.88	1824.67	523.636
1	74318999	74323898	4899	-	Aamp	1254.18	1284.24	1236.57	1320.6	1316.1	1243.84	1438.49	1217.5	1579.03	1234.31	2291.82	1532.19	1198.42	1345.92	1192.25	1305.18	1210.52	1425.29	1365.87	1441.96	1557.96	1418.68	1700.39	1439.21	1742.44	1486.38	1367.36	1788.58	1264.18	1331.16	1389.81	1186.92	1338.88	1265.92	1203.69	1126.81	1304.56	1341.97	1238.65
2	156389496	156410893	21397	+	Aar2	422.395	461.922	340.678	424.431	450.59	362.395	480.937	490.582	541.441	416.225	337.634	436.465	457.966	411.116	451.235	420.677	472.766	422.878	455.101	452.832	544.636	399.755	404.127	452.674	381.844	471.229	418.68	599.571	409.954	457.494	352.444	394.68	380.332	416.144	411.236	445.943	551.03	382.572	408.1
8	111760474	111782202	21728	+	Aars	1374.75	1396.96	1288.53	1594.98	1525.77	1316.31	1504.59	1423.4	3406.32	1734.96	2696.79	1336.32	1599.7	2047.79	1726.76	1614.82	1399.68	1755.38	1514.6	1854.92	1758.09	1327.49	2002.26	1374.95	1772.44	1602.18	1351.15	2570.48	1643.65	1297.31	1952.44	1479.8	1544.89	1437.23	1269.66	2073.64	1473.4	1413.29	2375.47
17	45817758	45831770	14012	+	Aars2	278.972	317.139	239.845	255.281	284.379	279.393	298.932	308.973	330.429	339.985	352.202	282.645	319.621	287.348	305.852	291.08	249.412	331.915	327.48	337.81	377.978	296.217	301.563	314.951	231.766	245.675	286.136	281.301	269.471	261.689	248.686	274.99	268.419	319.089	281.465	310.036	350.382	267.429	292.57
11	101297666	101308260	10594	-	Aarsd1	369.049	393.839	329.156	314.431	432.411	405.647	364.013	310.152	242.315	286.412	267.365	325.907	423.776	278.693	294.879	382.62	321.381	371.591	358.784	340.231	461.853	368.214	391.88	397.358	289.708	367.454	383.593	351.627	420.171	368.407	275.038	318.514	344.991	389.554	367.394	258.01	380.33	415.073	285.921
5	77021506	77053324	31818	-	Aasdh	185.399	196.488	157.736	155.659	167.511	171.844	178.697	201.658	124.056	254.474	211.664	218.233	162.991	218.108	194.757	176.91	183.646	173.216	166.148	204.623	182.999	208.449	156.905	144.494	173.825	217.084	184	136.142	171.133	227.354	153.988	188.932	178.386	174.169	207.81	183.686	151.733	188.501	188.674
9	4294793	4309495	14702	-	Aasdhppt	387.412	360.229	337.8	418.202	346.708	324.985	382.765	477.61	274.778	222.536	485.031	304.757	306.104	274.366	250.99	344.563	431.819	381.266	269.689	299.065	321.337	392.212	352.846	322.852	391.344	329.332	375.796	366.052	342.266	402.743	237.158	338.298	330.686	422.793	419.127	271.813	343.394	354.716	220.259
11	84313682	84404328	90646	-	Aatf	147.794	189.594	141.17	185.753	138.943	136.774	156.636	188.686	369.848	166.902	204.809	131.709	170.942	199.067	174.185	126.511	188.61	180.957	138.457	151.348	165.57	124.795	246.456	156.911	161.476	182.139	155.932	277.695	154.531	159.612	233.864	134.528	159.033	126.306	151.693	167.76	164.71	138.358	167.895
11	119898141	119937979	39838	-	Aatk	127.68	108.586	69.8646	98.5839	115.569	100.535	110.307	170.996	117.099	162.781	89.9787	107.674	134.368	138.481	200.244	87.4266	137.735	112.251	126.417	179.196	107.838	162.508	106.389	147.88	149.128	126.014	109.932	132.536	128.989	251.482	169.634	150.355	126.216	103.704	100.836	115.733	122.784	138.358	140.467
16	8331293	8439432	108139	+	Abat	99.6955	87.9027	43.2152	75.7539	81.8075	77.1547	105.895	79.0122	40.579	71.088	51.4164	66.3351	74.7373	96.0713	80.9204	86.398	45.9116	151.926	61.4025	81.1227	80.6064	62.3975	51.2812	88.0509	56.0418	75.1851	66.2711	59.506	56.1931	58.4625	110.345	92.9824	75.7298	79.7722	89.4373	78.571	81.8557	67.7859	84.7788
4	53030789	53159896	129107	-	Abca1	630.531	980.718	1094.07	846.783	598.623	576.323	482.041	646.249	696.799	739.727	1091.74	1513.21	587.562	788.477	628.162	646.957	539.772	514.808	579.11	584.81	314.801	578.035	789.884	618.614	658.254	586.655	411.661	973.735	666.654	793.42	872.874	603.396	783.383	584.996	704.976	830.304	623.9	607.288	1118.75
2	25318611	25338553	19942	+	Abca2	481.862	437.79	393.259	447.259	440.202	457.083	514.03	534.217	1506.06	702.637	940.063	443.195	481.022	1003.99	604.846	506.045	410.723	570.934	522.524	697.413	420.461	447.754	973.58	476.378	584.165	417.224	441.288	1315.44	449.545	436.149	794.645	464.912	522.536	460.021	464.724	713.509	376.337	462.43	1041.45
17	24570997	24629179	58182	+	Abca3	242.94	300.654	216.282	269.964	269.574	336.606	255.961	238.541	427.781	366.22	268.222	303.94	286.823	417.106	339.478	300.336	216.194	311.563	308.996	357.671	253.574	256.667	357.318	244.561	289.667	333.27	196.551	365.288	226.467	271.784	371.499	283.518	264.362	230.503	227.292	333.006	321.433	271.881	441.792
3	121838109	121973712	135603	+	Abca4	32.3573	54.2928	32.4114	36.3204	36.3589	36.2393	36.4013	31.8407	52.173	59.7551	107.117	73.0647	52.4751	25.9652	52.1182	49.3703	33.5031	26.1275	43.343	76.2795	35.9461	53.4836	32.9118	55.314	28.4959	27.5326	38.983	50.49	31.9279	47.3268	49.408	42.5345	46.2793	31.9089	40.3345	28.6678	48.9138	32.5001	29.9219
11	110160195	110228543	68348	-	Abca5	354.182	495.53	368.05	475.278	384.365	288.746	403.723	497.659	425.5	514.1	1171.44	572.02	375.277	497.667	511.581	427.876	434.299	459.65	344.336	435.883	287.569	352.443	359.734	377.039	652.555	418.283	348.508	539.161	476.364	398.102	474.317	408.529	470.366	364.293	362.133	399.225	464.182	364.001	428.05
11	110067646	110142603	74957	-	Abca6	99.9681	66.9776	164.704	117.643	148.603	87.6759	56.961	129.721	101.178	167.397	28.7967	147.669	192.357	105.154	102.865	103.382	91.3269	194.797	99.0725	126.081	51.5654	51.6211	93.4585	96.4856	112.708	109.673	82.3668	80.4602	145.413	71.2321	251.475	123.132	116.207	107.85	78.6079	175.723	63.6119	104.237	123.228
10	79832328	79851407	19079	+	Abca7	235.246	328.342	277.297	208.583	263.602	256.013	276.87	238.216	439.412	378.105	448.179	367.247	242.499	426.694	407.346	264.336	264.302	283.532	249.222	332.967	257.069	256.447	326.823	239.318	371.396	265.795	237.017	437.279	312.893	255.194	327.739	242.348	268.42	284.521	277.08	377.989	269.525	228.429	430.543
11	109916460	109986764	70304	-	Abca8a	1510.01	1043.32	1417.64	1477.57	1620.39	1056.96	1005.12	1466.39	951.85	1891.61	836.651	1431.3	1319.22	1115.42	1156.56	1373.52	1115.41	1584.46	1266.6	1199.3	1003.92	833.898	1060.29	1318.65	1473.34	1261	1165.56	866.063	1259.78	1071.64	1968.14	1475.05	1418.7	1280.2	1124.25	1505.97	1232.63	1529.73	1323.46
11	109823032	109886672	63640	-	Abca8b	1033.97	848.315	1073.54	858.349	1000.04	795.925	939.591	1126.86	1074.78	1338.25	919.214	988.489	1115.31	1271.66	899.365	967.46	914.619	1143.44	880.084	1097.56	867.461	734.952	849.365	835.219	1155.88	855.824	941.082	923.628	1053.07	926.295	1487.95	985.025	1122.46	934.81	893.35	1265.26	1107.23	915.21	1171.68
11	109991648	110058980	67332	-	Abca9	439.612	234.649	470.725	374.239	361.72	208.084	244.177	425.722	309.25	634.146	136.593	290.719	351.476	383.858	375.8	358.436	254.872	441.939	282.587	361.865	286.11	178.77	260.152	355.058	381.22	330.848	267.701	292.805	361.602	253.56	820.678	367.499	389.5	320.261	322.983	588.751	318.714	372.122	419.522
8	124679198	124709862	30664	-	Abcb10	448.63	422.278	370.211	447.259	425.918	492.154	482.041	509.452	307.241	373.984	354.773	465.307	442.858	403.326	453.977	408.334	434.299	519.646	437.042	415.3	437.889	472.439	416.373	440.255	386.594	441.58	456.881	412.034	458.484	450.069	400.205	469.858	430.818	441.406	449.817	399.225	447.212	414.144	352.414
5	8617091	8798576	181485	+	Abcb1a	398.746	362.57	321.377	355.462	509.479	402.702	265.125	339.819	351.189	578.14	364.205	414.206	432.642	309.597	395.608	378.916	339.734	451.503	360.045	399.57	185.159	379.662	368.62	367.358	406.781	444.655	262.183	315.353	478.692	315.361	414.478	430.816	405.102	424.679	261.816	362.332	342.435	513.147	394.141
5	8848147	8916315	68168	+	Abcb1b	223.741	230.925	203.518	285.236	273.314	226.729	335.32	330.839	512.427	343.081	453.312	413.5	223.454	468.457	348.904	274.489	272.159	488.181	390.914	304.652	231.329	328.023	411.153	339.233	348.536	350.333	231.189	507.126	365.55	355.06	481.771	254.296	305.838	258.671	245.072	294.856	189.161	291.777	403.254
5	8943721	9009227	65506	+	Abcb4	2472.45	2291.78	1911	2977.85	3354.33	3124.26	2965.78	3075.93	1767.06	3778.82	1550.21	2741.89	3225.47	2888.21	4324.67	3136.79	3097.02	3234.89	3356.99	4000.89	2999.48	3123.25	2052.91	3024.29	2562.55	2961.09	3005.75	2545	2887.47	2894.86	2616.66	2895.7	2330.03	2994.15	2694.42	3374.35	2883.38	3018.95	2678.53
1	75148285	75157037	8752	-	Abcb6	296.463	326.619	288.822	402.637	424.62	423.182	376.147	454.025	325.791	387.378	515.878	426.852	315.646	347.934	433.404	389.82	395.833	294.176	416.574	385.03	373.622	342.844	430.915	406.389	359.048	336.744	399.186	412.936	332.05	392.534	370.56	396.659	340.784	312.441	338.459	426.831	413.271	381.644	371.531
X	103324171	103457453	133282	-	Abcb7	1595.13	1517.61	1312.3	1767.25	1463.45	1277.73	1393.18	2566.13	955.345	1717.44	839.801	1153.65	1459.76	1514.64	1887.23	1577.79	1596.98	1385.72	1169.06	1681.78	1211.28	1512.63	1006.49	1430.26	1339.31	1379.81	1621.69	1401.1	1717.72	1424.44	1455.89	1623.24	1421.2	1600.76	1639.68	1774.22	1585.21	1581.36	1360.62
5	24599154	24614946	15792	+	Abcb8	482.737	550.685	304.668	539.617	576.548	619.576	429.094	482.328	463.76	470.829	389.907	419.161	613.005	479.491	540.384	524.559	585.684	470.294	628.473	536.378	604.548	517.008	498.27	509.115	377.095	566.535	501.322	578.831	498.075	465.844	382.088	588.559	445.964	562.394	550.653	556.367	593.953	650.002	459.634
5	124199920	124233862	33942	-	Abcb9	101.445	106	90.752	91.3198	89.5987	71.3097	120.235	106.136	38.2602	107.147	54.8441	106.713	69.9668	102.13	131.667	94.6264	91.8233	96.7684	102.338	101.706	76.2493	81.5968	84.9585	89.1798	92.1366	98.4819	102.136	72.1285	74.0727	64.9584	88.9343	128.593	96.7658	106.363	91.191	101.93	100.822	94.7146	83.9476
16	14179422	14292743	113321	+	Abcc1	653.268	828.181	768.511	838.482	1031.03	882.604	1047.92	864.417	1334.47	1462.97	1608.48	1071.94	1024.06	1215.17	1350.96	858.838	1015.02	1192.19	1108.86	1362.13	731.994	900.993	976.64	898.571	1141.73	1110.83	814.746	1250.53	1015.31	928.905	1058.98	885.311	925.586	939.983	843.516	1275.19	978.275	1042.79	1312.41
17	46614146	46638950	24804	-	Abcc10	64.7147	62.9108	54.0191	44.6222	59.7324	46.7604	76.1118	60.1436	104.346	85.5116	77.1246	51.9144	58.8358	82.2232	74.0627	52.4559	71.9696	81.2854	72.2383	56.907	43.5711	71.3115	72.7122	57.5717	41.7939	75.1851	61.5932	100.98	52.3617	48.2548	68.3477	64.2963	57.2181	41.2156	45.5955	79.6328	47.9155	49.2144	81.4541
14	118720104	118943632	223528	-	Abcc4	276.349	327.48	278.019	297.828	262.303	293.422	252.603	351.427	382.602	498.646	310.211	321.1	337.907	389.477	497.866	292.107	259.338	299.982	315.441	429.828	205.873	335.301	325.292	308.178	226.067	358.982	290.033	390.395	355.038	303.448	417.498	335.33	283.567	358.976	263.051	405.594	280.505	300.858	408.933
16	20150054	20245145	95091	-	Abcc5	1249.69	1092.75	934.889	1070.93	1033.63	986.646	957.465	1101.45	944.91	1251.76	636.706	888.313	1128.22	1195.26	1116.43	980.207	1285.52	1085.74	1218.42	1265.27	901.921	991.502	1145.03	1055.48	810.232	1160.6	1061.9	1407.41	1031.91	959.527	1047.45	1022.81	1006.37	1158.03	1311.75	1124.41	1127.01	1138.43	1143.68
7	45753947	45829458	75511	-	Abcc8	59.4676	79.2847	152.694	44.6222	58.4339	58.4506	60.6689	45.9922	304.922	69.0274	316.211	89.4082	46.1145	140.212	74.0627	68.9127	85.619	55.158	57.7906	55.6962	52.2853	63.769	164.559	53.0563	241.265	68.8314	108.373	204.665	66.41	32.4792	104.58	86.0582	62.2667	61.1587	28.0588	158.204	50.9102	41.7858	152.103
6	142533588	142648001	114413	-	Abcc9	5968.63	6836.49	4229.17	7025.61	6753.69	6416.58	5505.81	6315.79	6519.43	8743.98	6719.08	7321.07	6466.08	7786.1	8110.85	6836.6	6875.01	6308.49	6203.44	7811.98	4207.61	5591.02	5910.38	6388.45	7285.08	6623.2	6148.98	7466.92	6711.77	6159.22	7309.09	6368.08	6321.32	6524.63	6613.48	7923.68	6566.81	6554.82	7853.05
X	72760203	72782142	21939	+	Abcd1	406.483	397.05	414.374	425.233	516.136	495.188	367.155	468.739	398.944	501.384	227.584	326.648	501.292	550.223	480.524	470.776	318.037	439.579	440.185	511.694	364.981	414.833	404.187	533.579	316.2	422.821	456.71	573.808	448.973	420.473	495.688	465.079	408.486	395.083	348.917	600.87	398.594	453.995	505.764
15	91030074	91076211	46137	-	Abcd2	1212.96	981.592	858.543	1357.34	1194.65	1183.04	1175.88	1566.09	260.865	1678.26	326.494	878.693	1290.41	989.277	1654.09	1411.15	1443.11	1359.58	1235.28	1590.99	1041.35	1380.29	417.138	1244.01	837.78	1218.85	1560.11	528.344	1581.07	1182.24	982.383	1358.15	918.857	1341.51	1314.37	1730.69	1387.55	1340.86	657.451
3	121552553	121608952	56399	-	Abcd3	1291.68	1319.4	1290.71	1390.53	1403.71	1526.73	1279.56	1692.26	1168.68	1182.74	1471.36	1134.43	1562.33	1212.58	1342.73	1371.05	1409.6	1283.15	1309.93	1287.08	1273.36	1368.63	1416.74	1368.19	1083.8	1339.57	1461.08	1320.85	1575.95	1217.52	1166.02	1510.46	1306.77	1572.84	1463.44	1341.02	1489.38	1429.07	1220.98
12	84649305	84664241	14936	-	Abcd4	109.315	77.5612	118.122	129.716	133.749	134.436	146.708	103.777	128.693	101.996	125.97	138.438	119.262	114.247	87.778	127.54	100.509	151.926	130.029	133.186	147.052	104.91	133.944	129.819	123.482	149.311	108.373	128.028	126.434	141.98	107.051	114.744	110.229	131.624	93.8215	117.856	107.81	120.715	121.35
8	80410071	80438370	28299	-	Abce1	1461.35	1543.48	1373.52	1674.87	1443.98	1552.44	1502.36	1814.91	2873.05	1578.34	2624.8	1623.76	1320.62	2109.29	1656.82	1485.24	1700	1507.65	1355.66	1697.53	1408.43	1550.32	1756.56	1447.18	1972.86	1523.82	1449.4	2077.25	1523.61	1622.11	1692.23	1370.01	1457.36	1477.12	1589.71	1804.99	1575.2	1506.15	1816.06
17	36267711	36280643	12932	-	Abcf1	1542.66	1824.41	1366.32	1667.62	1891.96	1837.69	1665.63	1536.61	2390.68	2243.91	2601.67	2065.04	1771.43	2125.69	2065.53	1616.88	1557.27	1913.11	1968.49	2195.16	1874.64	1758.79	2057.37	2012.75	1963.36	1859.51	1831.42	2242.3	1745.82	1765.94	2357.58	1857.67	1766.19	1721.75	1660.73	1884.64	1789.84	1946.29	2166.01
5	24770339	24782466	12127	-	Abcf2	2079.57	2413.83	1649.36	2605.7	2359.4	2580.03	2445.47	2178.15	3640.55	2739.42	3328.37	2941.77	2304.15	2784.27	2680.01	2193.92	2124.36	2446.28	2486.16	2754.49	2361.56	2459.62	2786.72	2572.6	2886.58	2681.28	2285.2	3086.21	2181.3	2354.33	2682.83	2268.17	2338.4	2346.64	2330.67	2275.38	2161.14	2606.58	2761.97
16	20367353	20380354	13001	+	Abcf3	760.835	892.816	752.666	879.991	849.24	852.209	932.094	687.524	1696.2	1012.75	1230.56	1035.4	907.978	1203.92	842.121	834.152	961.663	921.235	959.566	1018.27	853.993	833.11	1252.18	862.447	923.266	940.343	824.101	1365.93	908.029	800.844	1046.63	813.101	866.685	804.37	933.831	932.234	752.673	815.288	1199.37
17	31276668	31336956	60288	+	Abcg1	64.7147	52.5693	161.337	20.7545	37.6574	40.9154	31.989	62.5022	63.767	50.4827	93.4064	63.451	24.6474	50.1994	38.4029	26.7422	27.2988	15.4829	49.3628	46.0099	46.8389	54.1693	66.5891	60.9583	49.3928	52.9472	28.8475	73.0301	37.0363	92.7977	64.2304	48.4695	63.9496	26.5907	33.3198	44.5943	65.8839	53.8573	63.9997
6	58561518	58669437	107919	+	Abcg2	440.759	446.408	563.238	492.919	415.531	555.281	362.91	525.961	582.02	535.737	682.982	518.181	433.318	430.157	388.143	411.42	575.758	368.688	510.484	457.677	301.73	493.009	587.821	450.414	444.536	456.405	435.83	515.721	462.315	440.79	394.44	560.861	433.344	523.838	458.586	420.46	482.149	486.572	410.595
5	105082923	105130584	47661	-	Abcg3	11.3688	9.4797	48.257	3.11317	12.9853	12.8591	19.8552	7.07572	5.797	5.1513	6.85552	17.3048	6.36062	15.5791	8.22919	12.3426	13.6494	4.83842	3.61192	6.05393	16.3391	13.0281	11.4809	12.4174	10.4485	9.5305	7.79661	0.901607	12.7712	12.0637	23.0571	8.90257	10.9387	13.2954	2.63051	9.55593	8.98416	13	15.7921
9	44184487	44199542	15055	-	Abcg4	7.8707	12.0651	11.5241	11.415	7.79119	10.5211	14.3399	5.89643	10.4346	22.6657	3.42776	6.72965	11.9262	25.9652	10.9723	19.5424	49.6342	16.4506	16.8556	18.1618	19.607	18.5136	9.1847	6.77315	13.2981	15.8842	20.2712	10.8193	3.83135	4.63988	14.8224	9.89174	18.5117	10.6363	10.522	15.9265	9.9824	3.7143	15.7921
16	45550088	45563319	13231	-	Abhd10	185.399	187.009	157.016	213.771	211.66	204.577	216.202	214.63	147.244	157.63	137.967	173.048	223.417	115.978	148.125	174.853	215.909	177.086	195.044	118.657	200.427	203.649	163.028	199.808	169.075	151.429	215.186	105.488	166.025	188.379	95.5221	215.64	166.605	206.078	231.485	144.401	199.648	206.144	93.9216
5	135038006	135041030	3024	+	Abhd11	527.337	532.588	451.601	452.448	585.637	600.873	477.61	500.019	273.618	329.675	520.16	472.036	647.986	289.945	374.428	454.617	526.122	423.845	668.203	397.101	743.972	599.98	433.199	601.68	420.789	590.891	559.017	293.924	538.944	508.533	224.76	600.429	453.536	573.028	531.362	381.176	522.079	612.86	247.687
2	150674435	150746652	72217	-	Abhd12	325.323	268.878	415.588	268.771	299.96	367.069	279.077	308.973	192.46	242.111	325.636	309.564	330.752	257.056	312.709	282.851	253.134	304.821	321.46	280.902	325.694	316.101	295.44	363.492	261.212	314.507	340.711	264.171	231.158	244.058	284.096	299.721	295.347	277.873	276.203	229.342	244.569	283.215	211.116
8	10027717	10042155	14438	+	Abhd13	267.604	292.148	278.738	336.223	284.379	284.07	281.283	375.013	368.689	281.261	275.077	264.379	289.408	244.073	307.224	277.708	337.513	274.822	263.67	263.952	241.82	263.305	272.48	325.111	254.563	242.499	329.018	270.482	295.014	278.393	230.571	296.752	247.384	312.441	299.879	267.566	271.522	319.43	267.635
9	106317252	106324878	7626	-	Abhd14a	163.536	111.171	147.652	149.432	171.406	157.817	137.884	166.279	54.4918	95.8141	107.117	107.674	145.499	98.6679	113.837	159.425	138.976	155.797	166.148	147.716	171.016	170.05	135.474	176.102	138.68	159.901	173.864	82.9478	178.796	131.773	77.4058	171.127	119.485	187.465	176.244	119.98	193.659	157.858	87.2723
9	106325839	106330118	4279	+	Abhd14b	122.433	137.025	131.807	90.2821	102.584	116.901	124.647	89.6257	55.6512	114.359	68.5552	110.558	106.54	103.861	111.094	100.798	105.473	129.67	151.7	81.1227	136.16	128.909	97.2047	100.468	101.635	115.425	109.932	67.6205	112.386	124.349	76.5824	124.636	110.229	143.59	98.2057	82.818	97.8275	121.643	77.2983
11	77405943	77411455	5512	+	Abhd15	8.74523	12.0651	20.1671	6.22635	10.3883	11.6901	5.51535	4.71714	3.4782	14.4236	22.2804	5.76827	12.7212	6.05855	6.85766	5.14274	14.8903	7.74147	4.81589	2.42157	10.8928	8.22825	10.7155	6.77315	7.59889	4.23578	3.11864	11.7209	14.0483	0.927977	8.23466	10.8809	12.6216	10.6363	8.76836	9.55593	7.98592	2.78572	9.14281
17	35308267	35321964	13697	+	Abhd16a	864.903	912.637	686.402	855.085	945.331	896.632	961.877	1029.52	812.739	1014.81	604.142	1100.78	937.396	882.818	1124.66	846.495	900.861	989.941	1063.11	1107.87	1028.28	983.962	855.708	910.988	933.714	948.815	933.254	894.394	1015.31	992.935	887.697	787.383	867.527	958.596	883.851	959.84	959.309	941.574	876.879
10	80419483	80426176	6693	-	Abhd17a	506.349	422.278	420.628	502.259	616.803	584.506	530.576	658.042	271.3	366.773	368.484	497.994	587.562	278.693	713.197	515.303	498.824	465.456	527.34	357.182	619.798	614.376	446.989	623.13	495.828	531.59	571.491	280.4	475.087	498.324	438.084	502.501	400.526	554.417	523.471	282.431	554.023	500.502	211.116
19	21630673	21663002	32329	+	Abhd17b	254.486	294.733	319.793	296.789	270.095	233.802	277.973	461.101	359.414	165.872	418.186	273.993	253.63	188.681	241.39	276.679	358.607	224.503	275.71	232.471	273.408	281.818	294.676	248.349	286.858	266.854	302.508	315.562	316.725	304.376	198.455	230.478	294.505	304.464	286.725	212.354	290.488	246.072	190.337
7	83758564	83801102	42538	-	Abhd17c	115.437	135.301	149.813	92.3575	89.5987	93.5209	122.441	86.0879	172.751	83.4511	137.11	108.636	95.4093	115.112	104.236	107.998	117.881	96.7684	78.2582	115.025	129.624	118.624	118.636	107.241	120.632	92.1282	127.864	105.488	123.88	140.125	97.169	96.9391	100.132	115.67	118.373	124.227	139.754	104.929	93.0904
3	40848694	40892574	43880	+	Abhd18	272.032	476.571	200.951	305.655	216.855	314.464	279.065	320.98	157.441	188.049	136.604	311.279	289.493	343.479	268.821	229.366	225.076	285.464	250.426	307.644	312.618	243.419	283.195	319.465	269.742	319.799	341.166	265.072	298.817	284.889	283.21	355.484	491.402	279.186	364.763	315.932	263.208	263.705	457.751
7	78923014	79011350	88336	+	Abhd2	48.9733	41.366	61.9419	43.5844	23.3736	43.2534	27.5767	20.0479	77.6798	74.1787	78.8384	31.7255	51.68	74.4336	58.9759	45.2561	38.4665	45.4811	49.3628	71.4364	21.7855	25.3704	55.8736	27.0926	38.9443	46.5936	37.4237	51.3916	42.1448	37.1191	99.6394	42.5345	42.0721	31.9089	41.2113	79.6327	39.9296	36.2144	96.4151
18	10644411	10706697	62286	-	Abhd3	14.8669	10.3415	14.4051	7.26407	15.5824	10.5211	7.72149	5.89643	12.7534	9.27234	0.856939	6.72965	18.2868	9.52058	2.74306	10.2855	4.96342	5.8061	4.81589	10.8971	7.62493	5.4855	5.35774	11.2886	3.79945	19.061	10.1356	9.01607	12.7712	7.42382	13.1755	8.90257	10.0973	6.64768	7.89153	6.37062	8.98416	9.28574	9.97398
14	54491586	54506627	15041	+	Abhd4	322.699	352.474	413.425	406.79	319.439	464.099	326.508	337.275	780.281	305.988	581.858	386.475	403.106	342.741	288.022	411.417	338.754	400.62	461.122	375.343	419.373	263.304	518.934	321.725	321.053	350.512	372.677	661.775	330.772	291.384	377.146	270.045	377.806	324.407	379.67	428.955	311.451	338.001	564.359
9	122180681	122210589	29908	+	Abhd5	696.119	643.757	582.685	713.95	636.28	644.124	655.223	768.892	473.034	628.461	575.864	514.336	713.186	533.151	672.051	705.583	605.538	676.41	652.553	690.15	761.406	700.774	535.007	651.349	605.062	645.956	632.303	515.719	607.906	595.76	578.073	702.312	552.826	785.757	644.473	685.903	739.691	663.93	541.921
14	14413003	14466886	53883	-	Abhd6	90.0758	106.862	115.961	106.886	93.4943	135.605	101.482	80.1914	233.039	96.8445	398.477	142.284	115.286	121.171	83.6635	73.0269	60.8019	118.058	119.193	100.495	141.606	149.48	104.093	120.788	137.73	115.425	85.7627	120.815	154.531	80.734	77.4058	91.9931	103.497	115.67	89.4373	83.8797	74.868	119.786	81.4542
8	71909344	71916302	6958	-	Abhd8	217.756	226.651	195.909	216.884	244.124	261.859	270.252	283.029	71.8828	164.842	70.269	200.928	237.728	130.692	250.99	270.508	212.186	279.661	273.302	140.451	276.676	236.562	166.855	268.668	153.878	263.677	258.068	100.98	213.278	253.338	158.106	215.64	201.105	244.635	213.948	152.895	260.541	285.072	93.0904
2	22830086	22930254	100168	-	Abi1	405.609	409.21	537.699	390.732	381.828	386.717	335.87	435.02	535.523	366.228	534.795	341.461	376.413	391.266	355.227	440.576	334.812	408.633	343.594	350.169	336.377	408.392	458.243	366.81	443.885	294.387	367.36	445.607	316.624	362.056	419.624	366.983	399.629	433.317	374.285	384.529	378.373	379.762	469.123
1	60448778	60520323	71545	+	Abi2	154.791	130.131	228.32	188.866	123.361	168.337	153.327	224.065	139.128	174.114	209.093	104.79	147.09	155.791	189.272	169.71	171.238	149.991	143.273	136.819	143.785	168.679	133.944	156.911	170.025	98.4818	154.373	146.06	149.423	161.468	172.105	154.311	174.179	211.397	149.062	193.242	147.74	166.215	142.96
11	95720898	95733303	12405	-	Abi3	239.767	385.339	252.131	338	233.197	247.17	308.622	696.532	1160.14	624.441	642.951	332.904	366.685	838.104	914.729	364.367	265.323	394.291	275.287	582.022	437.949	360.335	494.101	341.924	541.431	349.702	294.117	749.409	340.576	373.065	935.531	292.593	311.604	279.487	268.238	945.809	448.808	219.153	866.606
16	56298209	56510499	212290	+	Abi3bp	407.527	158.569	376.695	310.28	259.706	231.464	233.851	307.794	249.271	667.607	124.256	131.709	257.605	266.576	336.026	376.449	250.653	507.065	192.636	418.933	261.427	181.022	174.509	281.085	188.073	285.915	226.881	188.436	210.724	128.061	533.604	354.124	313.016	295.157	224.47	448.068	259.542	299.001	334.128
4	56802329	56809606	7277	+	Abitram	66.4637	60.3254	57.6203	62.2635	46.7471	53.7745	44.1228	36.5579	75.361	82.4208	95.1203	59.6054	62.8111	81.3577	64.462	60.6843	43.4299	63.8671	44.547	79.9119	52.2853	54.855	42.8619	45.1543	63.6407	59.3009	53.7966	40.5723	68.9642	56.6066	60.113	67.2639	54.6937	65.1473	56.1175	70.0768	77.8627	54.7859	57.3504
2	31578549	31694375	115826	+	Abl1	703.99	851.456	785.077	819.804	854.432	818.31	906.722	900.973	1779.67	1318.74	564.724	748.917	1022.47	1440.22	1149.34	889.691	868.6	978.339	1022.17	1267.69	864.888	922.246	1224.62	848.901	862.469	892.692	771.865	1570.62	980.827	879.723	1534.94	887.293	937.363	808.359	768.984	1302.79	887.433	806.003	1477.79
1	156386357	156477190	90833	+	Abl2	821.176	752.341	759.148	823.953	734.971	591.52	711.48	728.799	724.625	746.937	865.517	581.635	635.267	775.497	661.079	813.581	730.863	807.048	592.354	674.408	509.781	649.346	794.476	704.405	954.621	679.843	781.214	1146.85	817.354	664.431	647.247	727.047	753.086	755.18	747.943	713.509	567.996	671.36	701.495
19	57021165	57303352	282187	-	Ablim1	1117.63	1608.1	1102.71	1026.31	1171.28	1589.87	1192.42	1127.4	2274.73	1392.91	1311.12	2038.14	1173.53	2089.35	1481.25	1396.77	1059.69	1576.35	1329.19	1402.09	942.222	1341.88	2110.18	1122.08	1313.66	1184.96	943.391	1926.72	1022.97	1567.36	2191.25	1196.91	1463.26	1166	927.692	1332.53	1174.92	1170.01	2709.66
5	35915224	36042324	127100	+	Ablim2	691.745	866.101	713.05	720.182	799.896	833.503	778.768	658.041	1111.87	783	656.413	683.537	787.123	969.367	898.356	797.123	626.63	805.109	722.386	778.537	709.119	757.678	1014.91	776.653	742.796	715.85	691.561	1269.46	693.471	826.827	778.18	649.889	748.883	696.679	816.338	805.886	769.637	719.644	777.968
18	61932464	62044924	112460	-	Ablim3	466.121	593.774	448.721	544.807	784.31	647.633	371.735	503.557	748.971	920.02	334.206	497.034	647.192	560.85	750.232	479.303	420.651	542.87	738.033	682.886	300.641	628.772	701.859	593.781	352.398	634.306	290.813	580.636	435.496	631.022	605.25	571.741	461.953	494.588	368.272	643.436	551.026	597.072	916.78
11	76307558	76468566	161008	-	Abr	276.349	353.335	365.889	234.526	236.333	219.774	208.48	227.602	282.894	288.472	246.798	293.22	227.392	308.12	337.397	253.023	160.07	336.754	250.426	265.162	223.302	224.22	331.415	232.545	249.814	317.683	214.407	306.546	205.615	192.091	349.15	297.741	228.031	180.817	206.934	244.207	230.593	262.786	335.79
15	41728689	41733117	4428	-	Abra	2007.03	3055.05	1987.9	2741.67	3316.45	2138.12	1789.18	2901.04	4355.86	1986.34	6900.93	3508.07	2392.39	4934.26	3143.55	1823.62	2196.31	2595.33	2208.08	2655.25	4414.84	2459.56	6869.39	3291.75	4009.37	4576.76	2521.42	4579.26	2301.36	2941.69	3412.44	2913.12	3340.52	2276.17	4032.57	1940.91	2950.8	2369.72	3186.69
10	17887009	17899001	11992	-	Abracl	48.0988	45.6749	108.038	35.2826	31.1648	38.5774	37.5044	24.765	33.6226	13.3934	49.7025	38.4551	22.2622	24.2342	5.48613	26.7422	45.9116	22.2567	30.0993	24.2157	28.3212	25.3704	35.9734	29.3503	36.0947	30.7094	32.7457	27.0482	38.3135	48.2548	22.2336	36.5995	34.4991	30.5793	42.0881	15.9265	42.9243	55.7145	28.2596
5	100952668	100968802	16134	-	Abraxas1	68.2128	72.3905	77.0672	101.697	87.0016	80.6618	63.978	90.805	69.564	77.2695	82.2662	67.2965	108.131	53.6615	89.1496	81.2553	79.4147	89.0269	102.338	110.182	92.5885	80.2254	55.8736	57.5717	62.6909	63.5367	73.2881	45.9819	79.1811	75.1661	69.9946	69.2422	86.6685	90.4085	109.605	76.4474	66.8821	76.1431	81.4541
7	132460954	132486844	25890	+	Abraxas2	551.824	630.831	594.21	525.089	519.413	513.196	628.75	507.093	1132.73	587.248	1056.61	553.754	537.472	774.629	666.565	556.444	648.967	570.934	521.32	561.805	583.852	522.494	708.753	501.213	658.254	575.007	606.576	796.119	636.003	542.867	582.191	515.36	611.728	555.746	549.776	672.1	581.974	493.073	786.282
13	23602531	23608037	5506	-	Abt1	156.54	143.919	129.646	157.734	162.316	148.464	199.656	110.853	140.287	122.601	188.527	171.125	149.475	123.768	123.438	142.968	158.829	149.023	133.641	116.235	245.087	164.565	179.102	160.298	188.073	152.488	131.763	108.193	149.422	156.828	91.4047	169.149	150.618	148.908	170.983	95.5593	177.687	156	107.22
6	88812896	88818918	6022	-	Abtb1	297.338	374.879	252.81	334.147	357.096	324.986	332.024	371.476	311.879	301.866	277.648	405.702	315.645	312.448	329.168	359.991	255.616	370.623	415.37	389.874	362.73	336.673	398.005	390.585	337.201	364.276	333.696	370.56	328.218	355.415	331.856	305.655	302.078	300.475	320.044	340.829	331.416	332.43	298.389
2	103396655	103548769	152114	+	Abtb2	144.296	163.74	221.838	95.4707	138.943	134.436	113.616	107.315	132.172	165.872	149.964	149.975	85.8684	334.086	142.639	153.254	124.085	161.603	125.213	125.922	139.427	166.622	143.894	94.8241	174.775	111.189	165.288	206.468	127.712	106.717	180.339	130.571	216.251	114.34	163.968	205.983	116.794	165.286	241.869
9	119170360	119179362	9002	+	Acaa1a	524.286	504.604	466.32	491.883	617.504	516.703	529.428	481.312	150.722	191.629	267.365	447.365	477.843	222.435	276.017	448.007	493.203	557.893	570.68	243.368	676.215	525.547	491.384	572.431	454.985	545.826	477.93	290.317	530.004	497.396	231.076	520.306	509.517	503.894	493.279	195.366	578.977	532.567	193.662
18	74912283	74939279	26996	+	Acaa2	1581.14	2042.45	1545.67	1813.94	2075.05	2764.71	1670.05	1617.98	724.625	1061.17	460.176	1384.38	2175.33	1267.97	1385.25	1711.5	1534.94	1910.21	2412.76	1552.23	2380.07	1874.67	1572.11	1838.91	903.319	2021.53	1588.17	1154.96	2044.66	1387.33	1170.15	2454.14	1649.23	1947.77	1977.27	1446.13	1771.88	2328.86	1294.12
11	84086264	84292478	206214	+	Acaca	340.189	352.473	414.866	319.619	335.021	256.013	243.778	283.029	708.393	417.255	591.288	372.053	336.318	598.931	351.112	363.077	269.266	405.46	278.117	404.403	350.747	314.731	541.897	300.276	319.154	258.383	321.22	712.269	370.363	287.673	556.663	309.612	365.186	295.157	332.321	629.629	360.365	303.644	600.932
5	114303579	114388820	85241	+	Acacb	4993.52	6007.55	4029.1	6459.84	5830.41	5968.97	4668.19	6777.36	11735.4	9576.27	8949.88	7602.58	5933.66	11266.3	10283.7	6085.92	5114.8	6619.93	6252.23	9171.71	5652.25	5554.75	7588.09	5924.25	7452.62	6303.9	4919.66	12292.5	6403.46	6256.42	11942.7	5414.74	6580.08	5529.54	5663.49	9689.71	5710.93	5188.87	12347.8
5	121759092	121798574	39482	-	Acad10	51.64	95.1917	63.652	56.7994	77.2681	54.5543	52.6472	89.6656	78.2035	70.731	123.729	117.007	91.0751	104.44	92.9994	42.9687	53.4975	69.3255	116.626	88.5591	53.3877	63.1156	90.7358	88.7273	65.9069	121.208	59.5618	76.6626	79.6342	74.0754	62.0993	63.4163	88.4363	111.309	53.8367	76.9316	85.1047	79.0174	86.9533
9	103940923	104004856	63933	+	Acad11	925.206	1203.04	757.694	1029.41	1012.85	1020.51	982.835	1066.03	1016.79	1194.02	1377.08	893.069	1103.55	1216.03	1239.81	1185.73	959.181	1145.73	1064.26	1224.03	1013.01	1158.78	993.418	1021.55	910.88	1169.05	875.559	1191.92	1104.65	897.354	1154.49	1101.9	1049.27	1031.65	1125.85	1404.7	1101.06	1036.29	1284.98
5	121736344	121757002	20658	-	Acad12	399.615	486.518	285.672	347.913	391.502	356.938	329.015	399.738	266.138	259.982	746.067	478.088	348.602	299.752	282.8	377.708	399.415	419.356	437.2	317.055	424.805	351.039	436.619	454.253	445.118	392.379	395.76	492.252	447.813	377.85	316.696	402.485	419.795	367.324	329.341	330.788	373.087	449.34	356.058
9	26885436	26910846	25410	-	Acad8	586.805	549.823	542.351	614.333	703.804	605.548	624.337	587.284	311.878	449.193	548.441	491.264	599.488	405.058	415.574	550.273	658.894	552.548	729.607	450.413	726.547	659.631	531.182	697.634	549.02	551.71	625.288	513.916	722.847	601.329	420.791	659.779	578.071	678.064	581.342	456.561	625.897	699.216	388.154
3	36120128	36147007	26879	+	Acad9	642.774	577.4	572.602	645.465	671.341	609.055	662.945	685.165	527.527	573.855	405.332	621.05	666.275	490.743	604.846	633.586	573.275	661.896	751.278	647.771	628.512	626.033	531.947	646.836	598.413	734.908	640.881	549.98	658.991	524.307	597.013	697.368	589.851	670.087	591.864	613.703	664.828	689.931	483.738
1	66869998	66902469	32471	-	Acadl	3751.7	4527.85	4237.26	4107.31	3939.75	5285.1	3419.52	3530.78	3414.43	2180.03	6421.05	4815.54	4671.88	3292.39	3264.25	3640.03	3572.42	4315.87	4669	3076.61	5009.58	4134.01	5065.36	4098.88	4436.8	4460.28	3469.49	3175.46	4808.34	4044.12	3948.52	4597.68	4712.08	4152.14	4650.74	2672.47	3969	4693.01	3324.66
3	153627990	153650281	22291	-	Acadm	4779.27	5276.75	4202.68	4927.12	4748.73	5800.63	4999.11	4355.1	2687.49	3747.06	3490.31	4249.29	6099.04	4685.86	4733.16	5266.17	4408.76	5860.29	5191.53	5074.41	6487.73	5390.88	4313.75	4856.35	4298.12	5064.93	4308.41	3856.17	5930.92	4710.41	5002.56	5409.79	5135.32	5147.97	5161.06	4147.27	5525.26	5576.09	4772.55
5	115248358	115257406	9048	-	Acads	914.751	861.791	759.868	843.67	995.974	1093.03	854.879	899.795	454.485	737.666	455.035	796.021	962.044	725.295	814.69	928.779	872.321	985.102	1012.54	980.737	1356.15	1005.9	736.307	1025	638.307	976.347	867.762	705.056	1002.54	808.268	686.771	1015.88	876.783	904.085	872.452	959.84	959.309	954.574	708.983
7	131012330	131047941	35611	+	Acadsb	2116.34	2375.96	1714.93	2553.84	2220.49	2013.04	2639.65	3351.53	2003.44	2264.51	3192.1	2413.06	2144.32	2838.86	2468.76	2323.49	2234.78	2745.32	2093.71	2302.92	2163.3	2426.65	1986.19	2427.04	2979.72	2356.15	2128.47	2657.94	2597.65	2390.47	2671.32	2141.56	2542.84	2151.19	2327.12	2205.3	2130.24	2213.72	2278.22
11	69901009	69906255	5246	-	Acadvl	3355.54	4378.76	2986.89	3521	3621.6	4261.05	3550.78	3757.21	3168.64	2660.13	4467.23	3850.32	4120.89	3584.07	3251.9	3460.04	3077.32	4068.14	4200.66	3395.04	5171.88	3793.91	4072.65	3873.11	3904.88	4201.89	3282.37	4127.55	4232.36	3297.1	3359.74	4316.76	4192.06	3666.86	3872.11	3534.63	3616.62	3862.87	3752.71
11	69772393	69786366	13973	-	Acap1	6.12166	7.75612	2.88102	6.22635	9.08972	7.01407	3.30921	5.89643	10.4346	6.18156	9.42633	15.3821	2.38523	12.9826	1.37153	4.11419	2.48171	6.77379	6.01986	6.05393	6.53566	6.17119	13.0117	4.51543	3.79945	5.29472	6.23729	9.01607	1.27712	12.9917	15.6459	10.8809	7.57298	3.98861	8.76836	2.12354	9.9824	12.0715	8.31165
16	30911231	31020057	108826	-	Acap2	408.402	440.375	556.036	446.222	442.799	360.055	399.311	500.017	542.599	487.313	563.009	437.427	415.03	451.795	519.811	399.077	414.446	476.101	410.554	450.413	309.354	438.154	508.985	450.414	492.978	495.586	385.932	472.442	472.533	507.603	594.543	513.382	488.036	341.691	327.06	489.476	499.12	430.858	514.491
4	155976332	155991709	15377	+	Acap3	149.543	158.57	158.456	153.583	215.556	153.14	165.46	179.251	127.534	215.324	125.113	209.58	164.581	152.329	215.331	155.311	153.866	174.183	214.307	203.412	225.48	169.365	137.005	177.231	94.0363	194.846	163.729	127.127	98.3379	162.396	178.692	181.019	153.984	163.533	142.924	210.23	154.727	185.715	183.687
9	53491822	53521651	29829	-	Acat1	3132.54	3641.93	2570.59	3081	3429.42	3709.27	3487.91	3073.22	2335.03	2572.56	2953.87	3412.89	3771.05	2893.39	3661.99	2980.73	3037.61	4075.88	3809.37	3133.52	4183.91	3295.41	2926.09	3249.98	2718.5	3582.41	2695.29	2353.19	3830.07	3078.1	3294.69	3599.61	3390.17	3322.51	3525.76	2893.32	3421.97	3750.51	2938.17
17	13161929	13179613	17684	-	Acat2	31.7015	31.3785	48.4575	45.7555	52.8608	55.0745	54.1138	72.8513	30.6009	64.7397	29.1256	50.0359	60.7301	25.9381	54.0833	36.5769	61.3979	29.9031	52.0855	52.9123	39.4792	54.8084	28.6191	68.3045	40.1751	50.4871	51.0638	23.6826	62.2672	28.0266	35.7797	65.0493	31.2206	73.3064	21.4303	42.5681	32.5452	46.3207	25.0618
17	13142846	13159284	16438	-	Acat3	55.9113	55.8585	46.237	75.8066	55.5889	60.7691	49.3399	20.3062	30.209	28.5615	33.7668	47.0814	37.7819	25.748	53.5321	36.5485	28.3038	54.6047	77.7281	28.8864	75.1253	43.957	33.4302	44.9722	55.9057	99.5879	52.0321	32.2626	65.5902	60.1446	19.5332	45.7686	47.755	67.7049	58.3261	17.9612	71.7317	81.7571	27.2609
1	180553608	180581770	28162	+	Acbd3	379.543	326.619	335.638	373.581	271.393	292.253	323.199	291.284	587.816	276.11	402.762	311.487	283.843	335.817	319.567	351.763	402.037	377.397	298.585	271.216	294.105	307.188	427.088	321.724	389.443	297.563	350.068	466.131	352.484	322.936	327.74	292.796	376.125	344.35	362.133	259.072	343.395	332.43	359.894
11	102992514	103003026	10512	+	Acbd4	213.384	243.025	194.469	258.393	216.855	216.267	290.107	205.196	193.62	192.659	171.388	349.942	237.728	259.652	226.303	247.88	317.659	295.144	275.71	278.481	285.39	267.418	249.518	216.741	291.608	263.677	233.898	257.859	218.387	262.617	227.277	202.781	256.64	222.033	242.884	227.219	218.615	211.715	264.31
2	22958213	23004525	46312	+	Acbd5	698.743	717.873	700.086	788.669	642.771	609.055	651.915	900.969	682.884	746.938	835.516	608.552	668.661	746.931	692.622	655.187	755.679	719.956	583.926	721.63	530.477	596.551	590.882	597.166	657.303	712.67	803.051	800.622	822.46	743.312	691.71	748.805	695.869	736.566	693.579	689.087	693.778	714.072	665.763
1	155433866	155562980	129114	+	Acbd6	195.019	195.627	233.363	167.074	202.571	314.464	220.614	161.562	186.663	146.297	290.503	241.306	240.113	109.919	200.244	225.252	186.128	189.666	240.795	168.299	262.516	341.473	192.879	246.091	210.869	235.086	214.407	109.996	194.121	227.354	231.394	174.095	212.885	220.703	215.702	99.8063	234.586	298.072	102.233
2	93663812	93680289	16477	-	Accs	34.9809	30.1627	62.6621	41.509	40.2545	36.2393	45.2258	31.8407	23.188	71.0879	22.2804	37.4937	42.9342	51.0649	39.7744	40.1134	35.9848	58.061	33.7112	38.7452	37.0354	27.4275	32.1464	45.1543	19.9471	32.8273	35.8644	35.1627	37.0363	41.759	45.2907	45.502	26.9262	54.511	28.0588	57.3355	27.9507	31.5715	34.9089
8	106424787	106427861	3074	-	Acd	50.7223	59.4636	87.1508	58.1126	68.8222	59.6196	75.0087	65.403	74.2016	54.6038	65.1274	58.6441	85.8683	55.3925	65.8335	66.8556	47.1525	64.8348	67.4224	44.7991	65.3566	54.1693	67.3544	63.216	63.6408	56.1241	42.8813	64.9157	88.121	51.0387	54.3488	60.3396	58.0595	53.1815	43.8418	59.4591	47.9155	47.3573	65.662
11	105858774	105880791	22017	+	Ace	945.935	1011.78	992.675	810.405	786.162	953.485	638.739	720.079	1566.01	1742.99	510.242	864.011	818.618	1439.63	1205.28	841.46	599.611	717.04	871.382	1341.79	625.932	816.054	1373.15	817.59	590.039	945.524	600.426	1454.11	658.991	1022.82	1917.71	876.13	953.839	788.57	648.784	1261.68	743.371	923.132	1702.13
X	162922338	162971415	49077	+	Ace2	27.1102	13.7887	25.9291	33.2072	11.6868	21.0422	11.0307	3.53786	19.7098	23.696	1.71388	20.1889	24.6474	13.8481	8.22919	13.3711	16.1311	31.9336	1.20397	6.05393	10.8928	15.7708	21.431	15.804	5.69917	40.2399	15.5932	12.6225	25.5423	6.49584	18.1163	11.8701	15.146	14.6249	15.7831	20.1736	8.98416	14.8572	20.7791
4	86792651	86850728	58077	+	Acer2	39.3535	396.424	118.842	47.7353	63.6281	205.746	54.0504	84.9086	577.382	98.9049	366.771	399.934	95.4092	204.26	137.153	59.6558	101.75	62.8995	97.5217	61.7501	41.3925	139.195	622.264	71.118	114.933	147.193	27.2881	562.603	100.892	192.091	295.624	107.82	223.823	70.4655	49.1028	89.1886	79.8592	111.429	472.933
7	97863017	97970416	107399	-	Acer3	60.3421	69.8051	105.157	67.4521	57.1354	57.2816	58.4627	76.6536	82.3174	45.3314	53.9872	55.76	86.6635	99.5333	68.5766	71.9984	68.247	62.8995	49.3629	48.4315	43.571	70.6258	67.3545	53.0563	59.8413	28.5915	60.0339	97.3735	42.1448	64.0304	81.5232	59.3505	83.3028	66.4768	57.8712	50.9649	60.8926	50.143	87.2723
5	137286516	137292729	6213	+	Ache	345.437	421.416	351.484	383.958	488.248	487.478	308.859	586.107	93.9114	657.306	111.402	254.765	504.079	304.659	554.098	480.332	351.162	396.751	426.207	538.8	344.211	428.555	223.494	440.255	246.964	464.877	404.644	247.04	416.34	403.669	297.271	484.695	254.115	410.827	374.409	560.614	457.194	409.501	199.48
14	54879618	54924423	44805	-	Acin1	1139.6	1438.58	951.753	1108.88	1161.63	1006.4	1004.16	887.782	2318.06	1454.7	1404.71	1257.71	1120.31	1551.61	1448.86	1065.5	1135.78	1086.97	1084.69	1344.2	1007.74	1162.18	1496.98	1069.52	1377.16	1179.66	1287.78	1693.15	867.805	1066.51	1586.8	1176.73	1330.45	1045.33	1076.4	1288.89	1239.73	1068.06	1876.94
1	173159453	173161071	1618	-	Ackr1	55.9695	108.586	77.7875	32.1695	28.5677	116.901	34.1952	38.9164	120.578	35.0288	32.5637	98.0606	46.1145	93.4748	35.6598	45.2561	78.1739	27.0952	45.7509	33.902	31.589	81.5968	120.166	39.51	60.7912	43.4167	41.322	112.701	44.699	55.6786	65.0538	38.5778	94.2415	42.5452	27.1819	40.3472	40.9278	45.5001	107.22
9	121727421	121740138	12717	+	Ackr2	34.1064	14.6504	20.8874	35.2826	10.3883	21.0422	29.7829	28.3029	25.5068	28.8473	8.56939	26.9186	27.0326	21.6377	19.2014	37.0277	40.9482	36.772	19.2635	20.5834	25.0534	25.3704	16.8386	25.9637	19.9471	25.4147	33.5254	21.6386	22.9881	4.63988	38.7029	29.6752	36.182	21.2726	28.9356	50.9649	30.9455	15.7858	39.0648
1	90131702	90143445	11743	+	Ackr3	446.005	306.797	525.782	312.355	320.738	378.759	361.807	363.22	343.182	469.797	205.666	218.233	368.119	321.103	303.108	399.077	275.47	325.142	362.396	329.335	481.462	266.732	450.051	314.952	339.1	335.685	441.289	389.493	298.845	240.347	363.973	567.789	272.627	260.59	325.306	556.37	327.422	510.718	393.142
9	103975337	104003843	28506	-	Ackr4	8.78406	4.32847	9.37714	6.2362	15.5824	10.5588	9.92762	14.2001	3.48445	6.23219	3.45145	15.4332	7.96874	1.73883	11.0294	19.7271	7.44513	6.78277	13.2903	15.813	5.46482	6.19997	10.0101	9.09358	7.6362	20.1481	11.6949	2.71129	10.2725	0.927977	8.24386	15.8709	5.89751	6.71545	4.38956	10.6429	1.99934	10.2143	0.833722
11	100367178	100418827	51649	-	Acly	303.46	274.912	450.881	311.317	312.946	299.267	257.015	245.291	423.181	395.62	257.938	331.676	228.187	380.823	311.338	298.279	249.412	323.207	309.421	335.388	304.997	262.619	313.811	304.791	293.507	297.563	322.78	415.641	272.026	249.626	397.733	285.872	322.272	265.907	243.76	454.438	305.461	299.001	496.206
4	40143265	40199010	55745	+	Aco1	344.562	332.651	317.632	345.562	364.887	306.281	289.004	301.897	293.328	343.077	190.241	323.984	365.736	321.103	312.709	306.507	337.513	329.013	331.092	359.604	321.337	270.161	306.922	311.565	244.114	312.389	304.068	319.169	312.893	291.385	356.561	336.319	313.858	316.43	334.951	367.372	338.403	339.858	317.505
15	81756664	81799339	42675	+	Aco2	21475.7	23455	16062.6	22327.5	26523.9	24594	21455.2	19647.8	17456.7	22370	16486.6	22984.6	23115	20708.8	24013.5	22663.2	19899.6	25471.1	25625.2	25091	25777.8	20303.9	20305.3	24878.5	20635.2	24785.4	22354.7	20720.1	22231.8	19996	22358.6	25986.5	22079.2	21375	21756.6	24381.1	22775.8	25184.6	23179.4
12	84056276	84064444	8168	+	Acot1	25.9352	42.5532	28.1651	25.3796	20.4471	38.753	18.1454	28.6365	62.9414	2.09352	56.0763	70.8483	40.2861	18.0672	9.15903	17.4897	19.4597	14.0364	25.3261	13.5905	2.45052	26.0896	112.91	21.4025	18.1127	48.0885	17.4699	48.3099	24.4594	26.7831	94.4621	24.2949	72.6364	28.3234	38.0899	8.93586	23.8922	21.5914	24.0803
15	20665300	20666837	1537	-	Acot10	211.685	180.511	230.303	194.947	164.116	160.964	173.907	138.317	130.097	100.749	224.068	227.092	157.859	127.148	113.777	161.385	198.596	170.268	162.09	103.944	112.507	124.771	235.561	214.853	232.876	171.904	203.132	131.883	129.928	163.152	108.636	210.773	204.206	169.83	221.923	113.937	178.861	206.753	109.69
4	106601752	106662205	60453	-	Acot11	208.136	213.724	216.797	177.451	242.825	238.478	206.274	166.279	45.2162	218.415	177.376	176.894	197.179	234.552	264.706	209.824	88.1007	215.794	248.018	240.946	259.248	178.964	120.166	176.102	196.621	193.787	162.169	137.946	223.495	118.781	206.69	306.644	119.485	263.248	194.658	247.392	207.634	286.001	186.181
13	25001938	25015473	13535	-	Acot13	1459.58	1196.17	1140.16	1169.52	1446.56	1619.08	1266.32	801.915	286.372	491.434	404.475	1045.02	1293.59	489.012	608.96	1098.49	1162.68	946.395	1494.13	651.403	1458.54	1311.03	857.239	1346.73	876.722	1186.02	1403.39	441.787	1190.27	1074.6	469.376	1518.38	995.426	1341.5	1448.53	640.247	1346.63	1707.65	442.18
12	84034635	84040650	6015	+	Acot2	190.024	582.656	292.28	287.937	314.422	348.555	148.197	256.68	906.043	154.448	208.557	329.654	413.682	174.849	310.36	225.029	360.213	202.789	247.013	171.66	165.095	198.631	785.599	238.858	124.657	295.766	156.149	426.815	339.478	226.555	365.513	296.059	483.046	349.893	442.496	146.082	212.691	250.309	398.152
12	84147428	84156558	9130	+	Acot6	52.3299	31.456	37.3623	56.0371	45.6004	17.0621	29.9981	37.8086	21.1278	33.9986	43.0083	57.1136	28.5526	19.1302	27.3255	40.2961	54.1624	46.326	31.0614	42.3775	44.8639	36.526	45.9364	44.1887	48.1528	54.2026	53.8344	33.3594	34.4821	32.4792	24.8998	38.6994	22.1604	53.3842	33.1917	27.606	28.949	40.064	25.7661
4	152262557	152356313	93756	+	Acot7	212.509	162.017	190.867	188.866	227.243	256.014	193.037	183.969	77.6798	186.477	105.404	193.237	221.032	163.581	183.785	225.252	171.238	145.153	232.366	185.25	213.498	216.677	129.351	208.839	124.432	160.96	232.339	111.799	189.013	150.332	122.696	204.759	159.033	196.771	199.919	191.118	181.68	292.5	143.791
2	164634688	164646802	12114	-	Acot8	61.2165	59.4636	76.347	62.2635	57.1354	58.4506	71.6995	60.1436	33.6226	44.3012	52.2733	64.4123	47.7046	55.3925	60.3474	55.5416	48.3933	55.158	60.1986	48.4315	70.803	91.1964	62.7621	63.2161	60.7911	44.4757	66.2712	48.6868	47.2533	57.5346	38.7029	77.1556	68.1568	62.4882	69.27	44.5943	62.8891	65.0002	37.4024
X	154045439	154080651	35212	+	Acot9	266.679	269.343	425.851	256.462	287.773	317.161	330.195	362.88	391.633	266.024	523.185	355.505	270.687	361.863	231.849	317.918	305.19	263.254	289.399	296.826	279.633	335.327	380.579	315.709	375.037	295.091	289.614	404.573	350.267	279.492	258.63	302.61	304.026	303.486	329.607	293.784	285.321	273.32	280.958
11	116062709	116089872	27163	-	Acox1	2698.85	3246.62	2700.15	3082.51	3093.93	3151.49	2740.02	2924.59	3777.14	3013.45	4861.15	3228.36	3075.79	3813.5	3146.24	3081.14	2707.98	3414.82	3374.37	3018.49	2903.02	2962.15	3914.17	2981.96	3560.46	3393.91	2799.78	4294.13	3625	3105.34	4073.67	3286.73	3498.45	2939.71	3081.73	3129	2908.9	3045.18	3934.08
5	35740378	35771146	30768	+	Acox3	404.031	465.261	427.832	360.09	428.421	444.224	416.826	405.674	475.354	502.523	347.917	396.087	418.21	497.515	401.688	452.482	398.314	416.915	399.718	460.098	447.583	353.814	485.98	387.199	399.892	418.166	396.848	502.123	381.857	357.24	515.452	408.528	433.325	429.329	397.208	529.229	406.631	403.001	561.036
12	30943325	30961612	18287	-	Acp1	618.817	610.925	621.976	586.299	621.996	696.525	695.875	538.782	588.937	514.1	742.966	770.001	589.927	492.443	591.077	646.957	581.82	634.763	617.624	582.387	773.267	670.456	612.857	627.566	657.21	588.677	711.007	496.658	787.98	626.349	486.657	647.889	561.972	680.69	646.203	513.887	721.667	713.97	451.313
2	91033257	91044444	11187	+	Acp2	478.793	473.565	568.397	515.531	511.081	519.474	480.262	564.949	552.885	734.372	567.37	479.265	551.925	603.277	733.028	517.053	548.932	550.746	549.789	672.478	400.289	400.333	533.346	500.882	536.463	554.053	496.579	571.564	543.76	467.939	629.957	510.098	434.028	603.786	476.069	668.726	470.571	524.885	646.581
9	22038023	22047043	9020	-	Acp5	45.4752	27.5773	60.5013	17.6413	29.8662	5.84506	19.8552	16.51	12.7534	22.6657	11.9972	23.0731	13.5163	24.2342	20.573	29.8279	52.1159	24.1921	13.2437	14.5294	22.8748	17.8279	11.4809	32.7369	25.6463	23.2968	19.4915	11.7209	34.4821	7.42382	30.4682	15.8268	37.0235	10.6363	7.89153	22.2972	4.9912	13.9286	16.6233
3	97066093	97083893	17800	+	Acp6	256.235	245.61	224.719	251.129	281.781	254.844	315.478	254.726	303.763	259.626	228.803	252.842	264.761	276.962	259.22	222.166	241.967	279.661	323.868	276.059	343.122	237.248	230.383	263.024	229.867	315.566	254.169	256.056	282.242	308.088	275.861	248.283	238.97	268.566	270.066	261.195	228.597	270.215	254.336
15	89452529	89458789	6260	+	Acr	3.49809	2.58537	10.8038	7.26407	14.2838	15.1971	6.61842	4.71714	4.6376	8.24208	1.71388	4.80689	10.336	5.19305	10.9723	4.11419	7.44513	8.70916	16.8556	6.05393	4.35711	6.17119	8.41931	1.12886	0.949862	7.41261	3.11864	12.6225	6.38558	7.42382	3.29386	2.96752	8.41442	2.65907	2.63051	3.18531	4.9912	7.42859	4.15582
6	125026890	125040229	13339	+	Acrbp	55.9695	67.2197	36.0127	33.2072	50.6427	38.5774	52.9473	38.9164	44.0572	37.0894	51.4164	80.7558	43.7293	51.0649	31.5452	34.9706	38.4665	56.1257	60.1986	25.4265	44.6603	44.5697	40.5658	33.8657	56.9917	43.4167	40.5424	32.4578	37.0363	57.5346	33.7621	47.4804	58.0595	41.2156	64.009	44.5943	47.9155	40.8573	54.8569
9	54512281	54569170	56889	-	Acsbg1	5.24714	0.861791	4.32153	2.07545	3.8956	3.50703	1.10307	5.89643	1.1594	4.12104	6.85552	6.72965	3.97539	0.865508	4.1146	3.08564	4.96342	5.8061	3.61192	8.4755	7.62493	2.74275	5.35774	2.25772	11.3983	13.7663	13.2542	2.70482	3.83135	2.78393	7.4112	1.97835	5.89009	6.64768	3.50734	2.12354	6.98768	5.57145	4.15582
11	94447928	94492613	44685	-	Acsf2	35.8554	48.2603	74.1862	43.5844	37.6574	64.2956	33.0921	70.7572	71.8828	71.0879	53.1302	38.4551	73.9422	92.6093	54.8613	62.7414	48.3933	61.9318	61.4026	53.2746	40.3032	36.3414	54.3428	50.7986	42.7438	34.9452	28.8475	68.5221	65.1329	42.6869	82.3466	70.2314	45.4379	55.8405	35.9503	55.212	32.9419	35.2858	80.623
8	123502225	123544627	42402	+	Acsf3	126.806	145.643	142.61	133.867	145.436	157.817	93.7609	133.259	102.027	168.963	92.5495	124.018	162.196	128.095	156.355	142.968	117.881	143.217	152.904	181.618	169.927	133.709	149.251	129.819	89.287	159.901	120.068	151.47	126.434	141.052	124.343	195.857	131.265	172.84	128.895	131.659	112.801	154.143	139.636
8	46924074	46989089	65015	+	Acsl1	4256.39	5547.36	4301.31	4771.52	4095.57	5179.92	3661.08	4100.38	3244	4632	3553.73	3995.53	5493.9	5126.29	5704.24	4837.23	4730.13	4752.32	4572.67	5484.86	4265.6	4056.52	4050.48	4242.24	3931.41	4515.3	3831.34	4302.54	5735.52	3612.61	5066.7	5060.52	4550.63	5146.66	6451.72	5837.56	4592.87	4731.09	6619.37
1	78635542	78685461	49919	+	Acsl3	630.423	827.761	439.462	598.914	383.134	547.128	579.913	501.731	359.204	532.542	938.591	757.349	397.528	692.436	548.502	399.356	758	435.41	497.497	623.519	475.139	520.497	493.943	606.297	584.793	984.898	553.758	479.972	568.822	1273.01	769.736	434.797	846.512	358.367	428.601	541.501	771.757	387.362	676.356
X	141100989	141173532	72543	-	Acsl4	748.596	625.657	816.762	928.765	650.565	604.381	687.213	1184	528.686	944.747	1340.24	621.052	642.424	966.771	813.317	803.299	826.406	704.467	577.908	784.593	612.172	796.079	555.675	820.679	941.316	608.892	913.755	823.166	1098.31	768.369	867.109	776.507	810.307	725.927	769.865	1034.16	780.622	714.071	767.996
19	55241801	55285061	43260	+	Acsl5	145.171	142.196	130.366	112.074	89.5987	132.098	110.307	121.466	115.94	104.056	165.389	120.172	93.8191	117.709	101.493	138.854	122.845	119.025	119.193	123.5	156.856	152.908	137.005	114.015	151.978	151.429	106.034	149.667	132.82	139.197	151.518	120.679	137.155	85.0904	104.344	108.3	84.8504	115.143	148.778
11	54194650	54252366	57716	+	Acsl6	535.206	597.226	554.598	604.993	658.356	569.306	618.826	623.843	1460.86	494.525	3578.61	1005.6	565.299	623.169	459.464	583.188	610.5	503.197	635.696	547.277	606.728	589.002	1017.2	641.193	1351.67	614.189	659.594	880.864	632.173	593.904	481.729	619.221	573.864	638.177	556.789	592.466	625.894	607.288	545.245
2	150460031	150510161	50130	-	Acss1	632.261	972.944	733.219	965.041	777.82	824.076	622.131	645.036	840.559	523.372	456.749	880.59	694.103	977.149	681.641	615.045	476.488	756.653	892.143	579.909	675.351	726.143	1494.73	689.725	653.494	894.612	421.797	1323.53	602.778	709.884	1158.61	885.311	1139.27	622.223	725.144	616.888	639.872	822.696	1077.19
2	155359963	155404664	44701	+	Acss2	548.106	550.196	488.853	492.919	583.041	649.464	594.25	456.348	887.658	442.459	998.211	539.61	686.625	708.43	538.451	544.626	467.802	768.717	614.723	523.575	778.752	554.441	684.653	556.221	1244.08	655.926	515.081	505.588	599.945	480.517	655.829	653.686	667.84	572.793	572.431	567.834	639.509	608.901	667.517
10	106769378	106959499	190121	-	Acss3	149.543	128.407	95.0736	168.111	128.555	132.098	100.379	162.742	77.6798	160.721	77.9815	123.056	129.598	101.264	89.1496	132.683	166.275	137.411	99.9297	159.824	89.3207	111.767	74.243	115.144	69.3399	150.37	116.169	97.3735	150.7	124.349	151.518	118.701	173.337	128.965	130.649	127.412	107.81	143.929	89.7658
8	124618497	124621515	3018	-	Acta1	481077	465678	425577	531052	600336	655700	400856	417829	249942	471620	139933	341138	474373	400762	460422	519049	459008	426829	557433	536908	519388	469916	476256	546376	286296	549237	516743	426023	444176	521687	348321	484034	398989	456973	436561	515746	478181	598477	411362
19	34217736	34232774	15038	-	Acta2	925.097	680.213	910.936	739.431	743.317	646.677	602.076	553.899	536.141	507.349	332.797	766.746	751.599	645.806	792.513	501.366	605.346	643.701	720.658	790.132	1135.47	904.864	556.068	738.251	930.393	669.095	903.574	621.727	401.908	379.909	682.58	618.184	807.513	541.047	839.448	774.072	623.575	891.774	679.613
5	142888870	142892510	3640	-	Actb	5522.79	4469.6	8115.15	3904.04	3907.23	3749.64	4227.8	3502.01	4397.91	3254.26	3074.79	3506.98	3769.66	4372.83	3043.71	4224.36	3376.04	3171.34	3538.35	3588.13	4415.96	4714.65	4877.84	4419.31	4003.73	3586.89	5272.05	3816.6	3146.4	4470.32	3691.17	4162.27	4884.84	4174.12	3542.82	3551.89	4147.74	4207.42	3597.57
2	113877765	113883357	5592	-	Actc1	4769.92	2871.67	5476.33	7067.36	6294.24	6811.02	1805.81	10300.3	889.314	7690.3	381.359	457.665	3294.19	1201.37	3725.23	4350.97	3123.34	1194.2	6168.36	6073.48	2504.34	5698.23	1096.91	8559.39	960.382	6749.32	5419.63	1656.28	2680.28	4301	1138.91	7859.46	1512.99	2990.27	3021.74	9925.85	4660.94	7157.81	730.625
11	120236513	120239322	2809	-	Actg1	5627.52	4111.65	5590.4	3514.11	2826.97	3172.06	3217.11	2047.11	1962.78	2050.28	1927.34	2581.12	4212.78	2498.93	2248.86	3676.14	3309.11	2397.84	3251.44	2391.59	3916.03	3246.22	2533.25	3559.23	3382.07	3727.84	4602.58	2661.38	2717.27	3655.32	2072.5	3280.92	3476.49	3813.29	3277.97	2645.6	3883.3	3442.13	2212.84
6	83489891	83513234	23343	-	Actg2	6.9962	2.58541	6.48233	2.07547	6.49269	8.18318	2.20615	3.53787	6.9564	5.15131	2.57085	1.92278	23.0819	6.92409	6.85771	12.3427	9.93123	0.967691	16.8631	8.4755	13.0715	8.93906	5.35777	11.2886	1.89974	2.11791	11.6969	4.51077	5.10848	5.56791	8.23468	7.91347	13.4714	6.64775	14.9063	6.37065	9.98247	19.5002	14.1298
3	32762695	32781121	18426	+	Actl6a	229.125	250.781	241.285	255.28	184.391	266.535	307.756	296.001	408.109	265.807	399.334	246.113	261.58	257.921	250.99	231.423	230.799	294.176	308.217	272.427	306.087	259.876	394.177	208.839	251.713	226.614	279.898	314.661	272.026	267.257	253.628	248.283	237.287	269.896	296.371	285.616	348.386	245.144	231.064
12	80214316	80307138	92822	-	Actn1	157.276	233.177	227.908	160.783	142.614	221.828	116.315	113.22	315.364	148.495	197.955	189.009	193.754	292.741	157.729	139.69	125.328	132.019	165.675	185.472	137.692	243.846	290.742	196.041	154.002	163.278	122.093	322.138	107.279	222.939	276.858	163.568	233.238	162.008	150.783	165.638	185.641	184.26	366.55
13	12284313	12355614	71301	-	Actn2	8498.93	10565	7282.4	6963.04	9294.58	14338.3	8928.43	7184.78	8972.37	6874.2	14422.9	10026.2	11529.6	15448.8	11846.5	8762.21	6167.9	13023.3	10855.2	9979.22	13570.9	8394.74	12566.8	9418.83	9567.41	10036.8	7179.99	9233.6	8935.13	6775.83	12154.8	11515.6	9788.3	9140.73	10401.3	11404	8094.6	9603.11	18909.3
19	4911244	4927938	16694	-	Actn3	95429.4	144855	76886.5	132465	133322	119197	122600	132893	130520	194196	65927.2	156434	114824	147965	210013	127837	132903	124612	136468	199855	110332	127052	112677	127528	94439.7	140092	113759	129427	109621	155626	142208	101681	118118	115434	114895	151363	130462	115580	143338
7	28592673	28661758	69085	-	Actn4	807.819	833.556	942.179	722.214	741.589	683.673	688.562	617.947	1115.1	1023.94	656.893	807.587	671.925	1017.73	825.513	747.893	621.502	833.666	691.28	866.703	914.556	795.352	961.181	714.783	827.075	747.818	716.824	956.325	613.014	757.828	1102.2	774.938	743.284	614.242	816.083	901.413	785.648	690.384	1086.04
12	70984631	71011492	26861	+	Actr10	1066.92	950.556	929.848	1015.93	902.48	1045.1	978.423	976.449	700.277	589.309	1407.95	1020.02	892.077	609.317	676.165	976.092	1114.29	910.591	993.277	650.192	1040.26	972.305	977.405	999.039	1287.06	858.804	1016.68	806.036	1014.03	879.722	592.072	1003.02	977.756	1033.05	1047.82	609.456	986.261	1057.65	574.335
19	46365252	46384181	18929	-	Actr1a	1222.58	1470.23	1277.02	1300.28	1285.54	1309.29	1224.4	1318.45	2005.76	1435.14	2658.21	1554.55	1292	1685.14	1538.87	1334.04	1191.22	1318.97	1353.67	1448.09	1416.06	1230.1	1728.24	1431.38	1558.71	1297.22	1278.66	2108.9	1251.57	1275.95	1289.8	1339.33	1270.58	1283	1359.08	1428.07	1260.78	1292.56	1628.25
1	36738283	36749007	10724	-	Actr1b	1714.94	2043.31	1434.03	1778.66	1834.83	2038.76	1885.15	1976.48	2228.37	1846.23	2234.9	1875.65	1881.15	2238.2	1846.08	2007.73	2008.94	2048.59	2029.49	1927.57	1801.66	1681.99	2611.52	2221.59	2016.56	1936.81	1778.41	2561.46	1597.67	1765.01	2224.75	1873.5	1874.73	1780.25	1779.98	1908	1848.74	1924.01	2092.04
11	20012304	20062952	50648	-	Actr2	1203.34	1144.46	1636.4	1130.08	1057	882.604	1069.98	1324.35	1553.6	865.419	1076.19	964.263	896.846	1023.03	732.398	1020.32	1099.4	893.172	862.044	834.232	967.277	994.252	1320.31	1052.1	941.309	802.678	1077.49	1824.87	987.21	1007.78	1196.49	1080.18	1201.59	1072.93	1181.98	828.18	1042.16	1082.72	1046.42
1	125320642	125363465	42823	-	Actr3	877.147	808.366	1352.64	733.671	664.848	710.759	778.768	702.857	1019.11	585.184	1117.45	779.676	649.579	689.81	602.102	714.844	650.208	676.412	745.259	547.276	625.244	699.402	930.716	774.394	853.931	666.077	769.526	912.419	768.825	810.123	830.872	779.466	882.677	728.586	765.478	592.468	699.767	705.72	751.374
5	25964971	26055690	90719	+	Actr3b	248.364	321.447	284.5	305.09	197.377	237.31	183.109	189.865	59.1294	144.236	41.99	291.298	333.138	83.0887	133.039	181.025	245.689	117.09	311.829	121.079	259.248	325.015	154.609	222.385	132.031	148.252	220.644	169.502	335.881	257.977	109.521	182.008	267.579	388.225	281.464	133.783	189.665	314.787	81.4541
2	158466833	158481132	14299	+	Actr5	37.6045	46.5367	40.3342	58.1126	50.6427	38.5774	44.1228	43.6336	67.2452	46.3617	68.5552	49.0303	37.3686	37.2168	48.0036	41.1419	44.6708	59.0287	31.3033	43.5883	60.9995	20.5706	48.2197	57.5717	46.5432	46.5936	38.983	73.0301	40.8677	50.1108	51.8784	47.4804	49.6451	50.5224	37.704	36.1002	44.9208	38.0715	47.3764
10	89547830	89568158	20328	-	Actr6	122.433	149.09	99.3952	148.395	132.45	132.098	112.513	150.949	91.5925	85.5116	176.53	145.168	97.7946	90.8783	98.7503	114.169	173.72	119.025	113.173	84.7551	161.213	99.4249	92.6124	150.138	168.126	174.726	115.39	91.0622	153.254	127.133	77.4058	123.647	128.741	151.567	159.584	119.98	108.808	165.286	102.233
14	29700294	29715179	14885	+	Actr8	473.117	564.473	424.95	613.295	580.444	483.971	486.454	518.886	781.435	480.101	769.532	610.475	478.637	542.673	514.324	538.959	528.604	510.937	641.717	501.266	504.335	490.952	759.268	505.728	606.012	639.603	534.068	774.48	544.051	534.515	512.196	512.392	498.134	497.247	470.861	474.611	605.932	531.144	568.517
2	58336451	58456841	120390	-	Acvr1	227.376	238.716	318.352	285.374	218.153	224.45	320.994	178.072	222.605	285.382	177.387	153.821	213.081	285.618	246.876	305.48	210.945	242.888	260.057	238.525	300.64	270.847	227.321	237.06	275.46	217.084	297.831	256.056	288.628	210.651	258.568	265.099	281.042	194.112	287.603	295.172	257.545	287.858	280.103
15	101071953	101111566	39613	+	Acvr1b	1373	1756.33	1279.17	1941.58	2210.1	1596.87	1381.04	1915.16	3427.19	2706.49	1023.19	2293.85	1648.99	1428.95	2338.46	1454.37	1642.89	1509.59	1945.62	1992.95	1076.21	1655.94	1764.99	2241.91	1344.05	2016.23	1460.3	2870.72	1584.9	1582.2	1743.28	1972.41	1378.28	1828.11	1308.24	1878.27	1529.3	2318.65	1611.63
2	58157465	58247771	90306	-	Acvr1c	33.2319	38.7806	11.5241	32.1695	9.08972	5.29382	30.8859	24.765	9.2752	23.696	45.4178	35.571	15.9015	25.0997	16.4584	39.0848	38.4665	19.3537	13.2437	10.8971	8.71421	13.7137	13.777	20.3194	38.9443	21.1789	10.9152	8.11446	34.4821	1.85595	36.2325	8.90257	65.6324	10.6363	21.9209	24.4207	16.9701	23.2144	19.1168
2	48704121	48793277	89156	+	Acvr2a	1066.28	1160.33	948.153	1060.16	801.35	812.242	1153.01	1156.58	1254.77	944.686	1000.2	928.227	899.118	1311.51	1044.56	944.739	1254.64	1022.25	669.571	935.199	691.662	980.902	836.126	812.91	1070.86	842.406	1104.41	945.724	1129.09	1265	973.215	821.036	1328.34	937.158	1151.14	1144.88	1026.35	771.526	1454.16
9	119231244	119271215	39971	+	Acvr2b	569.314	571.369	458.079	791.784	810.284	789.082	918.857	943.429	323.472	856.144	735.252	832.553	733.857	1196.13	887.381	1139.63	913.267	703.505	862.044	1135.72	541.37	761.113	480.666	882.772	914.718	735.965	1061.9	536.456	946.34	850.953	921.459	668.682	968.5	715.291	749.696	827.118	984.265	531.144	802.905
15	101026403	101043218	16815	+	Acvrl1	209.885	242.164	287.382	190.941	237.631	229.126	188.625	207.554	325.791	217.385	281.076	256.688	233.753	305.524	189.272	191.31	165.034	183.86	273.302	222.785	330.051	257.818	276.307	220.127	236.515	298.623	223.762	315.562	159.639	257.977	295.624	237.402	291.139	159.544	203.426	212.354	272.52	229.358	295.894
9	106310180	106315436	5256	-	Acy1	54.2204	61.1871	57.6203	59.1503	85.7031	63.1266	58.4627	68.3986	35.9414	48.4222	63.4135	66.3351	84.2783	60.5855	72.6912	47.3132	33.5031	79.35	78.2582	59.3285	65.3566	55.5407	60.466	74.5047	45.5934	48.7115	76.4068	54.998	60.0244	58.4625	54.3488	64.2963	64.791	59.8292	39.4576	79.6328	58.8962	57.5716	59.8438
19	4036570	4040006	3436	+	Acy3	13.9924	15.5122	27.3697	11.415	23.3736	37.4084	19.8552	24.765	12.7534	36.0591	29.1359	30.7641	38.1637	38.0823	23.316	21.5995	42.1891	22.2567	33.7112	21.7942	41.3925	19.8849	28.3195	21.4483	22.7967	31.7683	26.5085	20.737	28.0965	20.4155	25.5274	19.7835	24.4018	21.2726	18.4136	37.1619	53.905	18.5715	17.4545
12	85319172	85335213	16041	-	Acyp1	379.544	349.025	336.36	318.582	354.5	282.9	435.713	432.798	307.241	190.598	436.181	266.302	374.481	311.583	233.16	361.02	388.389	368.687	329.889	262.74	469.479	444.324	423.262	398.487	511.026	418.283	437.388	526.539	413.785	430.582	266.803	317.525	330.686	347.009	363.887	268.628	459.19	327.786	315.012
11	30455992	30599397	143405	-	Acyp2	3740.33	2902.51	2178.05	3260.53	3594.34	3060.47	3209.93	2049.6	835.927	1128.13	1965.82	3136.02	3080.13	1000.53	1120.54	2869.65	3078.56	2628.23	3188.12	1466.26	3356.06	3287.87	2577.07	3383.19	2470.59	2880.33	3609.05	1283.89	2978.23	3065.11	874.521	3001.16	2737.21	3297.25	3274.98	1012.93	3046.63	3863.8	990.748
2	120970909	120987162	16253	+	Adal	437.274	423.787	337.727	459.761	431.634	424.39	496.319	440.477	372.921	415.971	378.472	413.516	418.959	393.965	448.955	422.529	546.663	454.549	422.941	440.085	416.524	436.118	421.678	411.246	487.633	494.653	471.594	361.352	447.045	477.544	375.813	441.682	410.374	455.808	494.432	360.638	473.353	411.76	352.212
9	70586264	70687512	101248	+	Adam10	659.39	613.595	744.023	573.862	546.682	464.097	500.794	649.787	917.085	566.643	991.479	564.329	455.579	657.786	539.012	537.931	542.254	455.779	406.942	517.006	458.585	520.437	619.967	576.846	620.26	458.523	626.847	785.299	522.34	555.858	734.532	589.548	607.521	506.554	591.864	628.568	455.198	546.002	777.97
11	102652261	102671089	18828	+	Adam11	16.6159	12.0651	15.1253	9.33952	20.7765	7.01407	11.0307	16.51	18.5504	20.6052	11.1402	18.2662	18.2868	19.9067	17.8299	12.3426	7.44513	14.5153	13.2437	15.7402	13.0713	10.2853	16.8386	16.9329	12.3482	8.47156	13.2542	18.0321	7.66269	13.9197	13.9989	20.7727	15.146	15.9544	11.3989	35.0384	7.98592	16.7143	16.6233
7	133484929	133826827	341898	-	Adam12	21.8631	6.89433	102.996	8.3018	20.7765	5.84506	4.41228	4.71714	11.594	17.5144	35.1345	3.84551	6.36062	11.2516	13.7153	14.3997	14.8903	5.8061	2.40794	10.8971	1.08928	2.74275	3.06157	11.2886	10.4485	3.17683	19.4915	15.3273	3.83135	9.27977	15.6459	13.8484	12.6216	7.97722	11.3989	15.9265	10.9806	6.50002	15.7921
3	89246947	89257336	10389	-	Adam15	414.524	493.805	441.516	309.243	292.17	389.281	261.428	312.511	532.167	328.654	359.915	425.891	348.244	523.633	334.654	338.393	290.36	323.206	343.132	331.756	470.569	383.297	508.223	342.045	378.994	362.159	296.271	604.976	284.797	439.861	493.256	364.015	509.071	296.487	333.198	334.456	299.472	286.93	664.932
12	21373510	21423634	50124	-	Adam17	533.187	422.869	536.037	439.738	426.146	379.33	416.96	421.422	351.298	427.558	307.642	362.444	342.359	424.964	442.071	390.849	405.759	531.055	397.31	408.741	406.111	419.642	391.794	444.77	375.538	423.577	504.44	439.346	352.483	405.223	419.967	479.749	433.062	457.362	502.426	478.464	381.328	436.71	472.932
11	45945329	46038175	92846	+	Adam19	176.654	94.797	207.433	117.263	115.569	139.112	151.12	102.598	147.244	130.843	141.395	99.9834	122.442	154.926	71.3196	186.167	111.677	171.28	68.6264	128.343	108.927	57.5978	73.4776	89.1798	180.474	121.779	202.712	97.3735	134.097	105.789	200.102	126.614	111.07	107.692	163.968	144.401	152.731	107.715	177.038
5	121656667	121659759	3092	-	Adam1a	42.1489	45.4021	29.2706	43.5844	38.956	56.0293	45.2258	22.4064	29.7039	50.4827	73.6968	70.5448	62.016	71.2397	54.8613	24.6852	34.7439	45.4811	54.1787	38.7452	39.2139	67.8831	21.1672	39.51	65.5405	67.7725	42.1017	34.261	28.0965	51.0387	41.9968	46.4912	44.2125	42.5452	42.0881	45.6561	27.9507	44.5716	39.2541
5	8122347	8418161	295814	-	Adam22	74.3344	49.1221	58.3406	74.7162	88.3001	75.9857	76.1118	86.0879	59.1294	111.268	41.1331	56.7213	99.3847	47.6029	105.608	80.2267	68.247	92.8977	90.2979	82.3335	66.4458	76.1113	55.8736	62.0872	37.9945	75.185	55.3559	43.2771	65.1329	76.0941	93.0517	114.744	68.1568	79.7722	71.0237	71.1386	72.8715	81.7145	73.1425
1	63485050	63635261	150211	+	Adam23	42.8516	14.6505	39.614	19.7168	16.8809	19.8732	27.5767	12.9721	13.9128	37.0894	11.9972	14.4207	23.8523	17.3102	17.8299	24.6852	23.5762	22.2567	19.2635	35.1128	21.7855	21.942	20.6656	20.3194	15.1978	26.4736	30.4068	9.91767	24.2652	24.1274	25.5275	31.6536	16.8288	27.9203	18.4136	27.606	26.9525	23.2144	29.0908
2	130892742	130905735	12993	-	Adam33	79.5816	72.3905	69.8647	65.3767	88.3001	71.3097	88.2455	95.5222	60.2888	67.9972	41.99	74.0261	98.5896	77.0301	54.8613	61.7129	73.2104	76.4471	77.0542	67.804	75.1601	96.6819	63.5275	53.0563	50.3427	123.897	63.9322	45.0803	54.916	67.7423	74.112	95.9499	83.3028	53.1815	66.6396	62.6444	74.868	72.4288	83.1165
7	139558845	139572476	13631	-	Adam8	13.9924	22.4066	213.915	10.3772	11.6868	35.0703	14.3399	3.53786	41.7384	13.3934	24.8512	37.4937	8.74585	36.3513	6.85766	12.3426	21.0945	8.70916	6.01986	14.5294	17.4284	13.0281	53.5774	13.5463	18.0474	23.2968	4.67796	78.4398	5.10846	24.1274	40.3498	11.8701	21.8775	5.31815	13.1525	11.6795	18.9666	8.35717	53.1945
8	25439627	25506939	67312	-	Adam9	1550.52	1646.04	1495.96	1603.3	1615.37	1498.67	1609.39	1905.73	1907.22	1994.62	2427.71	1461.31	1621.16	1772.52	2086.1	1653.91	1744.64	1729.26	1578.41	1810.11	1491.22	1520.87	1512.4	1595.08	1695.5	1704.9	1570.24	2079.99	1670.47	1651.8	1826.48	1519.37	1620.62	1825.46	1452.93	1696.73	1545.27	1599.01	1656.48
16	85590716	85600002	9286	-	Adamts1	580.683	752.344	584.846	1104.14	1046.62	749.336	594.554	1016.54	1464.32	553.25	1594.76	1195.95	944.552	818.77	556.842	678.842	544.735	658.025	734.423	609.026	567.513	848.195	654.41	905.344	853.926	461.7	629.966	1394.79	860.776	529.875	940.398	653.844	1074.52	935.994	773.37	760.227	681.798	620.288	952.515
17	33743059	33772757	29698	+	Adamts10	204.638	165.464	238.404	159.81	235.034	174.183	173.182	229.961	146.084	264.777	113.973	219.194	220.237	217.242	186.528	179.996	112.918	201.278	237.183	233.682	180.82	165.251	179.102	180.617	148.178	292.269	217.525	145.159	189.013	159.612	214.925	249.272	198.58	195.442	159.584	195.366	187.669	183.858	199.48
15	11064859	11349319	284460	+	Adamts12	163.536	79.2848	230.481	142.168	122.062	139.112	73.9057	140.335	71.8828	218.415	46.2747	104.79	122.442	115.978	111.094	168.682	143.939	108.381	67.4224	135.608	71.8922	112.453	92.6124	101.597	94.9862	101.659	140.339	100.98	109.832	67.7423	142.46	148.376	98.4487	140.931	116.619	211.292	116.794	108.643	123.012
10	61032891	61109199	76308	-	Adamts14	25.3612	12.9269	73.466	30.094	28.5677	10.5211	20.9583	11.7929	10.4346	30.9078	1.71388	10.5752	37.3686	17.3102	13.7153	22.6281	24.8171	12.5799	18.0596	19.3726	16.3391	26.0561	11.4809	14.6752	14.2479	20.12	17.1525	13.5241	10.2169	3.71191	19.7632	16.816	12.6216	13.2954	16.6599	23.3589	9.9824	29.7144	15.7921
9	30810451	30833749	23298	-	Adamts15	83.9542	69.8051	149.813	41.509	38.956	46.7605	80.5241	51.8886	89.2738	57.6946	47.9886	56.7213	43.7293	59.72	56.2328	62.7414	68.247	82.2532	28.8953	70.2256	60.9995	60.3405	87.2547	47.412	83.5878	61.4188	70.1695	133.438	42.1448	45.4709	67.5242	47.4804	58.901	37.227	66.6396	55.212	20.963	54.7859	53.1945
11	50492912	50698401	205489	+	Adamts2	317.452	149.952	332.749	213.771	210.362	206.915	195.243	241.754	292.169	383.257	848.37	134.593	194.794	128.961	204.358	277.708	240.726	216.761	144.477	268.795	152.499	141.937	113.278	230.287	160.527	170.49	227.661	144.257	172.411	119.709	306.329	243.337	170.813	187.465	173.563	342.952	258.544	264.644	171.22
15	94166201	94302232	136031	-	Adamts20	128.555	125.821	223.279	102.735	151.928	132.098	155.533	172.176	52.173	315.26	262.223	115.365	122.442	301.196	178.299	129.597	229.558	174.183	139.661	223.995	81.6957	148.794	168.386	134.334	268.811	219.202	128.644	117.209	199.23	167.036	129.284	274.99	141.362	166.192	117.496	153.957	88.8434	208.929	190.337
5	89821700	90031194	209494	-	Adamts3	51.5968	15.5122	54.7393	21.7922	14.2838	16.3662	18.7522	28.3029	12.7534	35.0288	3.42776	10.5752	5.56554	18.1757	26.0591	41.1419	28.5397	30.9659	13.2437	15.7402	10.8928	10.971	13.0117	22.5772	23.7465	30.7094	31.1864	9.01607	16.6025	21.3435	31.2917	43.5237	14.3045	25.2612	26.3051	25.4825	44.9208	29.7144	26.5973
1	171077698	171089837	12139	+	Adamts4	31.4828	66.3579	92.9128	4.1509	3.8956	5.84506	28.6798	4.71714	56.8106	3.09078	92.5495	48.0689	6.36062	47.6029	4.1146	13.3711	3.72256	14.5153	1.20397	3.63236	9.80349	21.2563	17.604	6.77315	11.3983	9.5305	24.1695	111.799	12.7712	14.8476	10.7051	5.93505	39.5478	3.98861	13.1525	9.55593	3.99296	8.35717	60.675
16	85655045	85698014	42969	-	Adamts5	419.771	303.35	393.259	367.355	466.173	334.337	301.138	478.79	336.226	435.8	263.08	325.907	391.178	261.383	404.602	366.163	378.461	353.205	335.908	324.491	240.73	340.101	258.702	425.579	280.209	224.496	283.017	291.219	408.677	210.651	380.441	361.049	362.662	430.77	336.705	362.063	312.449	377.001	322.492
13	104424343	104633204	208861	+	Adamts6	41.1026	42.2278	78.5077	28.0186	20.7765	29.2253	28.6798	16.51	34.782	46.3617	51.4163	41.3393	36.5736	35.4858	27.4306	33.9421	38.4665	54.1903	44.547	39.9559	8.71421	24.6848	29.0849	24.8349	28.4958	39.1809	33.5254	20.737	33.205	25.9834	51.0549	29.6752	19.3532	45.2043	35.0735	58.3973	28.949	38.0716	53.1945
9	90045031	90082156	37125	+	Adamts7	13.9924	20.683	36.0127	20.7545	28.5677	25.7182	19.8553	29.4822	45.2166	38.1196	64.2705	21.1503	23.0572	23.3687	13.7153	8.22838	23.5762	19.3537	19.2635	21.7942	18.5177	15.0851	28.3195	21.4483	18.0474	10.5894	17.9322	17.1305	15.3254	25.0554	47.761	18.7943	21.8775	23.9317	17.5367	39.2855	21.9613	33.4287	39.0647
9	30853858	30875135	21277	+	Adamts8	32.3573	8.61791	36.733	6.22635	41.553	29.2253	27.5767	22.4064	19.7098	9.27234	33.4206	1.92276	55.6554	62.3166	32.9168	39.0848	9.92684	33.8689	20.4675	18.1618	63.1781	5.4855	28.3195	15.804	31.3454	63.5367	15.5932	14.4257	22.9881	7.42382	82.3467	44.5128	17.6703	17.284	10.522	11.6795	21.9613	37.143	83.1164
6	92749681	92920516	170835	-	Adamts9	134.612	266.808	210.982	145.027	141.289	139.174	116.353	167.151	591.973	248.945	294.635	266.929	184.594	236.725	184.954	152.177	188.344	98.9859	146.029	143.379	104.836	139.28	391.658	149.179	172.11	182.279	118.568	466.74	77.2408	272.518	314.417	117.833	243.218	133.234	124.931	156.088	151.542	130.898	439.563
4	85972152	86346620	374468	+	Adamtsl1	111.064	90.4881	91.4723	113.112	109.077	92.3519	59.5657	112.032	92.752	134.964	23.1374	53.8372	117.671	56.258	115.209	103.883	68.247	127.734	91.5018	100.495	67.5351	58.2834	67.3545	79.0201	57.9416	122.838	82.644	88.3574	93.2294	45.4709	166.34	91.9932	84.1442	105.033	92.0678	125.289	83.8522	82.6432	113.87
2	26969391	26998994	29603	+	Adamtsl2	34.9809	8.61791	54.7393	14.5281	19.478	18.7042	23.1645	33.02	17.391	24.7262	17.9957	5.76827	24.6474	19.0412	32.9168	17.4853	7.44513	18.386	15.6516	27.8481	26.1426	12.3424	26.0233	22.5772	8.54876	41.2988	22.6102	62.2109	15.3254	29.6953	28.8213	39.567	15.146	11.9658	9.6452	16.9883	42.9243	23.2144	16.6233
7	81984902	82263657	278755	+	Adamtsl3	122.433	78.423	141.89	119.338	97.3899	88.8449	78.3179	108.494	90.4332	178.235	37.7053	68.2579	85.8684	130.692	119.323	124.454	116.64	137.411	95.1138	121.079	103.481	67.8831	62.7621	106.113	99.7355	87.8924	67.8305	105.488	47.2533	74.2382	150.694	149.365	101.814	67.8064	76.2848	150.771	105.813	122.572	118.857
3	95583511	95595229	11718	-	Adamtsl4	260.607	315.415	211.754	367.355	494.74	385.775	260.324	471.714	291.009	557.371	588.718	426.852	393.563	373.899	923.04	313.707	326.344	367.72	447.878	500.055	267.962	289.36	458.468	384.942	350.499	428.874	196.474	468.835	227.327	285.816	615.131	452.053	279.359	350.998	249.898	424.708	290.487	410.428	497.869
10	80175627	80184283	8656	-	Adamtsl5	311.331	331.791	301.787	188.866	354.499	466.435	322.096	330.201	208.692	397.681	392.479	215.349	420.595	382.554	467.692	389.82	251.894	359.011	374.435	388.662	450.96	348.33	306.157	312.694	267.861	307.094	307.186	238.926	277.134	310.873	316.21	406.552	293.663	327.066	377.916	397.101	343.395	330.572	403.115
5	139257631	139311220	53589	-	Adap1	16.6159	18.0976	36.733	11.415	19.478	29.2253	14.3399	21.2272	5.797	21.6355	9.42633	13.4593	13.5163	25.0997	16.4584	19.5424	33.5031	18.386	16.8556	20.5834	19.607	25.3704	16.8386	25.9637	18.9972	16.9431	18.7119	19.8353	17.8796	12.9917	29.6448	13.8484	10.9387	15.9544	8.76836	26.5442	6.98768	30.643	24.9349
11	80044988	80069654	24666	+	Adap2	74.3344	71.5287	109.479	70.5653	76.6134	40.9154	26.4737	53.0679	64.9264	88.6024	56.558	39.4165	58.0407	38.0823	54.8613	65.8271	43.4299	87.0916	67.4224	61.7501	30.4997	49.3695	83.4277	54.1852	40.8441	87.8924	42.8813	76.6366	60.0244	64.0304	81.5231	113.755	70.6811	45.2043	41.2113	67.9533	55.9014	83.5717	71.4802
3	89622329	89660763	38434	+	Adar	122.433	118.065	141.89	88.2066	137.644	136.774	101.482	120.287	172.751	185.447	108.831	145.168	147.089	162.715	138.525	113.14	81.8965	136.444	134.845	136.819	94.767	135.08	163.028	126.432	101.635	112.248	95.1186	142.454	120.049	148.476	157.282	112.766	127.899	79.7722	84.1762	145.463	157.722	132.786	194.493
10	77126561	77254108	127547	-	Adarb1	330.57	350.749	315.472	403.674	355.798	256.013	222.82	298.36	534.483	418.286	174.816	418.2	389.588	328.027	345.627	256.108	271.747	316.433	315.441	337.809	302.818	292.102	495.208	364.621	281.159	314.506	268.983	503.095	199.23	315.512	449.612	349.179	286.931	361.634	286.726	283.492	303.465	315.715	359.896
8	112693530	112718935	25405	-	Adat1	69.9618	88.7645	51.138	62.2635	90.8972	46.7605	70.5965	60.1436	77.6798	99.9352	45.4178	84.6013	50.885	59.72	83.6635	65.8271	73.2104	62.8995	96.3177	70.2256	76.2493	67.8831	67.3545	88.0509	79.7884	69.8904	47.5593	73.0301	56.1931	88.1578	77.4058	73.1989	51.328	73.1245	75.4079	72.2003	78.861	65.9288	74.8048
10	13428651	13439121	10470	+	Adat2	58.7749	43.4438	39.6584	56.8186	72.9653	71.5521	59.1349	44.2687	32.7439	37.5374	43.0582	36.5252	71.4161	35.7607	49.8048	57.4909	46.307	84.2419	78.4433	27.9736	40.8141	37.4009	54.4719	64.9735	36.6219	55.1392	63.5177	30.664	72.589	35.95	37.4896	68.4158	49.5641	41.2513	55.2874	45.0626	33.5601	73.9185	31.7368
10	80438714	80443489	4775	+	Adat3	6.12166	10.3415	10.0836	2.07545	6.49266	7.01407	8.82456	4.71714	9.2752	5.1513	6.85552	9.61378	11.9262	6.05855	2.74306	3.08564	6.20427	6.77379	18.0596	9.68629	2.17855	16.4565	7.65392	10.1597	10.4485	3.17683	6.23729	3.60643	7.66269	5.56786	8.23466	6.92422	7.57298	3.98861	6.13785	1.06177	11.9789	5.57145	5.81815
12	88327284	88428497	101213	+	Adck1	411.489	396.423	398.826	409.819	384.365	431.204	312.522	340.813	321.993	302.323	509.879	329.102	385.613	363.859	326.424	366.574	368.533	356.686	440.036	341.442	401.143	352.511	472.492	361.396	418.765	298.623	436.677	447.74	418.894	314.053	301.541	412.051	355.643	415.563	393.141	405.597	269.123	485.515	359.8
6	39550810	39565704	14894	+	Adck2	70.8363	68.0815	53.2988	70.5653	64.9266	63.1266	72.8026	68.3986	81.158	88.6024	53.9872	74.0261	91.4339	87.4163	91.8926	54.513	58.3202	80.3178	80.6661	59.3285	57.7316	62.3976	73.4776	64.3449	54.1421	62.4777	55.3559	81.1446	61.3015	53.8227	90.5813	57.3721	66.4739	54.511	56.1175	86.0033	71.8733	57.5716	90.5969
15	76460559	76480012	19453	+	Adck5	29.7338	37.057	47.5368	48.7731	49.3442	38.5774	44.1228	24.765	56.8106	26.7868	23.9943	55.7599	55.6554	41.5444	20.573	37.0277	27.2988	61.9318	51.7708	27.8481	53.3745	53.4836	45.9235	46.2832	32.2953	60.3599	36.6441	54.998	34.4821	48.2548	49.408	51.4371	39.5478	41.2156	37.704	40.3473	58.8962	57.5716	51.5322
11	7013433	7128506	115073	+	Adcy1	37.6045	18.0976	19.4469	43.5844	44.1501	32.7323	17.6491	61.3229	6.9564	38.1196	4.2847	18.2662	15.1065	29.4273	48.0036	37.0277	14.8903	27.0952	21.6715	64.1717	10.8928	32.2273	14.5424	40.6389	19.9471	26.4736	30.4068	27.0482	21.711	59.3905	38.7029	43.5237	36.182	42.5452	38.5808	32.9149	28.949	49.2144	27.4284
13	68768162	69147661	379499	-	Adcy2	722.356	922.117	493.374	967.16	702.506	819.477	835.024	709.93	1603.45	850.995	1802.14	1112.31	903.208	1409.91	1135.63	672.67	877.284	915.429	878.899	946.835	856.171	727.514	1261.37	763.108	1111.34	873.629	682.203	1209.05	919.523	869.514	1125.68	710.227	827.979	830.96	1059.22	978.952	679.802	768.859	1526.85
12	4183397	4263525	80128	+	Adcy3	56.844	33.6098	63.3824	14.5281	31.1648	30.3943	37.5044	38.9164	31.3038	52.5432	42.847	42.3006	28.6228	38.0823	31.5452	42.1705	37.2256	47.4165	15.6516	32.6912	35.9461	25.3704	28.3195	33.8657	35.1449	36.0041	41.322	28.8514	17.8796	23.1994	38.7029	51.4371	26.9261	18.6135	31.5661	32.9148	25.9542	34.3572	43.2205
14	56006515	56021530	15015	-	Adcy4	197.642	318.001	160.617	140.093	186.989	237.309	113.616	179.251	395.354	182.356	203.095	228.808	183.663	426.695	159.098	151.197	127.808	112.251	241.998	163.456	233.105	229.705	324.526	177.231	234.616	172.608	146.576	314.661	109.832	305.304	257.745	166.181	308.809	150.237	192.904	183.686	170.699	140.215	394.803
16	34975234	35126114	150880	+	Adcy5	68.2128	74.114	66.2634	53.9617	74.0163	45.5914	51.8443	45.9922	69.564	71.0879	18.8527	50.953	83.4831	47.6029	90.5211	58.6272	59.561	46.4488	39.7311	54.4854	43.5711	27.4275	42.0965	71.118	57.9416	55.0651	56.9152	64.9157	49.8075	38.975	67.5242	42.5345	90.0343	49.1929	46.4723	60.5209	60.8926	68.7145	66.4932
15	98487866	98505515	17649	-	Adcy6	835.169	757.512	684.24	716.03	914.167	761.024	656.33	745.308	548.397	844.811	605.857	865.248	763.281	647.402	693.999	674.727	683.715	676.417	988.46	774.909	633.957	737.799	801.368	758.592	683.901	655.489	687.659	722.186	711.357	695.058	756.762	923.893	727.848	771.13	713.748	648.744	788.609	864.508	707.314
8	88999031	89056591	57560	+	Adcy7	208.136	109.447	421.348	104.81	119.465	116.901	151.12	99.06	134.49	154.539	75.4106	100.945	100.18	156.657	123.438	164.567	101.75	163.539	119.193	134.397	136.159	76.1113	96.4394	110.628	149.128	97.4229	163.729	126.225	108.555	74.2382	209.16	165.192	127.058	94.3971	132.402	232.528	159.718	123.5	186.181
16	4102750	4238363	135613	-	Adcy9	1840.87	1586.56	1293.57	1978.94	1577.73	1531.41	1674.45	1567.28	1918.81	2272.77	1153.45	1423.8	1621.96	1862.57	1902.32	1706.36	2015.16	1836.67	1793.9	2000.22	1507.56	1751.2	1636.41	1705.7	1426.69	1800.22	1808.04	2480.06	1713.89	2061.04	1811.62	1590.59	1733.37	1660.59	1902.74	1977.02	1580.21	1555.36	1852.68
6	55428963	55478441	49478	+	Adcyap1r1	62.9656	56.8782	100.115	50.8485	55.8369	46.7605	82.7303	51.8886	67.2452	76.2392	59.9857	52.8758	74.7372	61.4511	50.7467	87.4266	54.5976	70.641	66.2185	42.3775	53.3746	54.855	65.8237	56.4429	80.7383	67.7724	64.7118	82.0462	65.1329	50.1108	72.465	54.4046	62.2667	58.4996	48.226	56.2738	78.8609	56.643	71.4801
5	34731008	34789653	58645	+	Add1	1039.81	1034.16	983.152	1160.18	1062.2	1177.19	954.151	1038.95	1443.45	1576.31	1054.89	1096.93	1140.94	1381.35	1510.06	1136.54	907.069	1272.5	1114.87	1515.91	1071.85	1080.64	1187.13	1187.56	1036.3	1263.32	949.631	1430.85	1049.79	1163.68	1491.31	1106.89	1127.54	1076.93	1041.69	1415.33	1075.11	1131	1486.13
19	53128874	53235758	106884	+	Add3	787.071	566.197	824.697	724.331	550.577	571.646	697.142	720.545	628.394	713.97	661.557	493.186	723.521	981.484	630.906	822.835	625.391	828.34	573.093	664.722	506.513	630.147	548.788	686.345	701.001	448.993	631.528	698.744	563.209	592.05	979.108	626.149	689.98	729.916	815.457	632.815	683.795	609.144	753.869
8	27575869	27613465	37596	+	Adgra2	128.555	109.447	187.266	86.1312	115.569	91.1829	101.482	123.825	112.462	156.6	69.4121	80.7558	118.467	127.23	127.552	139.883	106.714	141.282	124.009	123.5	101.303	117.938	83.4277	128.69	75.9889	126.014	130.203	119.914	91.9523	103.933	166.34	142.441	135.472	99.7153	117.496	136.968	106.812	114.215	125.506
5	50117293	50216339	99046	-	Adgra3	271.977	237.854	262.893	224.149	255.811	245.492	291.21	306.614	224.924	336.895	299.929	243.229	274.302	364.379	289.393	290.051	255.616	282.564	315.441	301.486	284.301	235.191	249.518	220.127	247.914	255.206	279.119	302.94	265.64	296.025	335.974	274.001	244.018	252.612	255.159	278.184	236.583	221.929	306.7
5	129173814	129281664	107850	+	Adgrd1	156.54	125.822	201.671	143.206	111.674	135.605	129.059	123.825	204.054	184.416	129.398	120.172	128.803	180.026	117.952	175.882	115.4	118.057	120.397	147.716	107.838	95.3105	156.905	137.72	131.081	154.606	109.152	197.452	80.4583	102.077	257.744	144.42	179.227	130.295	129.772	168.821	147.739	120.715	182.856
17	57665686	57790530	124844	+	Adgre1	132.927	78.423	543.074	62.2635	75.3149	66.6336	61.7719	51.8886	88.1144	49.4525	45.4178	53.8372	37.3686	96.0713	31.5452	75.084	34.7439	61.9317	68.6264	52.0638	59.9102	44.5697	123.993	57.5717	87.3872	100.6	63.1525	109.996	116.217	72.3822	151.518	46.4912	84.1442	42.5452	50.8565	59.4591	36.9349	74.286	137.973
17	56056984	56160663	103679	+	Adgre4	13.9924	11.2033	12.2443	6.22635	5.19413	11.6901	6.61842	11.7929	16.2316	10.3026	15.4249	19.2276	5.56554	13.8481	1.37153	3.08564	1.24085	12.5799	9.63177	6.05393	10.8928	4.79981	9.95009	4.51543	5.69917	14.8252	3.11864	15.3273	6.38558	14.8476	21.4101	8.90257	15.146	6.64768	6.13785	8.49416	10.9806	3.7143	8.31165
8	84449880	84467941	18061	-	Adgre5	419.144	461.897	568.344	350.124	458.236	391.743	317.965	360.145	503.703	512.647	405.846	482.835	466.737	531.539	441.633	414.449	339.559	405.58	444.632	464.028	526.68	335.549	384.04	351.049	404.884	444.578	396.655	434.523	418.286	402.925	594.123	451.035	444.753	376.803	434.45	508.431	490.494	368.72	571.249
17	43019828	43053071	33243	-	Adgrf2	13.9924	12.0651	13.6848	18.679	11.6868	8.18308	9.92762	17.6893	26.6662	17.5144	2.57082	12.4979	16.6966	21.6377	17.8299	8.22838	14.8903	8.70916	22.8755	12.1079	5.44638	10.2853	16.8386	2.25772	9.49862	21.1789	14.8136	17.1305	8.93981	22.2714	8.23466	15.8268	29.4505	21.2726	11.3989	18.0501	10.9806	13	19.1168
17	42967778	43003176	35398	-	Adgrf4	13.9924	17.2358	12.9646	15.5659	27.2692	10.5211	12.1338	14.1514	15.0722	16.4842	13.711	17.3048	23.8523	15.5791	19.2014	8.22838	22.3354	9.67684	25.2834	9.68629	23.9641	7.54256	16.8386	12.4174	19.9471	40.2399	17.9322	19.8353	7.66269	22.2714	13.9989	15.8268	26.0847	26.5907	13.1525	22.2972	5.98944	16.7143	18.2856
17	43671322	43770449	99127	+	Adgrf5	2746.88	2617.26	2654.86	3106.89	3222.97	2360.24	1946.92	2871.56	3577.83	4332.21	2030.07	2859.15	3006.91	2527.32	4122.81	2757.56	2435.78	2913.69	3095.41	3863.71	2238.46	2208.62	3531.59	2678.75	2136.22	3196.88	2179.11	2897.68	2549.12	2352.43	3496.55	3766.78	2164.19	2962.24	2181.56	3597.31	2724.23	2888.8	3249.83
8	95703737	95740837	37100	+	Adgrg1	384.79	602.39	415.588	346.6	294.767	410.322	184.213	408.032	781.433	552.219	342.776	509.527	333.934	588.546	635.02	278.737	307.732	383.204	408.147	438.305	334.407	364.102	750.846	348.818	299.207	535.825	217.526	800.623	200.507	465.847	499.846	395.669	376.126	260.589	318.291	442.756	414.269	393.716	900.992
X	159173686	159281073	107387	+	Adgrg2	18.365	22.4066	36.0127	23.8677	25.9706	25.7182	28.6798	21.2272	13.9128	37.0894	23.1374	29.8027	24.6474	20.7722	31.5452	38.0563	44.6708	29.0305	31.3033	39.956	46.8389	17.1422	10.7155	13.5463	24.6964	20.12	14.8136	9.91767	22.9881	7.42382	44.4672	34.6211	38.7063	22.6021	23.6746	21.2354	23.9578	35.2858	12.4675
8	95744320	95771878	27558	+	Adgrg3	10.4943	5.17075	16.5658	6.22635	6.49266	1.16901	2.20614	10.6136	10.4346	7.21182	11.1402	11.5365	3.18031	9.52058	4.1146	9.25693	6.20427	7.74147	9.63177	7.26472	1.08928	13.0281	9.95009	5.64429	7.59889	5.29472	4.67796	19.8353	14.0483	5.56786	6.58773	10.8809	15.9874	7.97722	3.50734	6.37062	8.98416	6.50002	4.98699
10	14278329	14420781	142452	-	Adgrg6	46.3497	43.9514	59.7811	36.3204	50.6427	45.5914	30.8859	42.4543	52.173	75.209	12.8541	51.9144	59.6308	53.6615	79.5489	49.3703	42.1891	37.7397	49.3628	82.3335	23.9641	49.3695	49.7505	48.5409	50.3427	80.4798	51.4576	68.5221	47.2533	68.6703	62.5834	52.4262	63.1082	43.8747	63.1322	54.1502	63.8874	66.8573	86.4411
8	84626727	84668584	41857	+	Adgrl1	650.212	524.428	568.833	664.561	801.524	685.515	676.207	856.468	429.79	888.949	373.282	456.35	679.847	680.369	831.196	734.724	723.335	574.442	728.634	854.438	603.366	760.352	442.989	634.416	450.751	636.143	730.524	760.216	651.117	551.208	722.196	718.416	575.168	604.083	564.995	924.716	847.198	688.933	625.91
3	148521222	148660272	139050	-	Adgrl2	174.905	201.659	247.767	159.81	220.75	245.492	189.728	186.327	206.373	326.592	158.534	196.121	214.671	295.138	246.876	294.165	168.756	209.987	157.72	312.383	153.588	185.821	219.667	171.586	233.666	172.608	202.712	202.861	243.929	182.811	324.446	242.348	191.849	227.351	211.318	316.407	247.564	185.715	311.687
3	151143519	151250719	107200	+	Adgrl4	613.915	994.507	679.2	644.427	549.279	613.731	554.844	669.835	1028.39	652.155	696.692	857.549	576.431	807.519	628.162	640.785	645.245	599.964	540.583	604.182	531.567	611.633	884.027	575.717	676.302	457.464	599.559	810.544	606.63	699.695	841.582	669.671	781.7	533.144	601.51	620.073	578.979	605.43	1015.68
3	137983346	137996459	13113	+	Adh1	418.022	403.318	387.497	470.089	562.264	521.379	232.748	562.519	557.671	527.493	214.235	378.783	479.432	278.693	503.352	286.965	249.412	363.849	540.583	486.736	194.98	350.386	670.483	555.398	206.12	505.117	175.424	306.546	301.399	498.324	365.619	625.158	302.078	412.156	222.716	488.414	306.46	696.431	487.062
3	138142961	138161261	18300	+	Adh5	801.063	847.141	781.476	854.048	840.15	939.885	917.754	760.64	621.438	711.91	669.27	974.836	939.782	725.295	626.79	839.297	857.431	807.049	960.77	755.531	872.511	957.917	778.403	877.123	828.28	991.173	839.695	808.742	890.15	882.506	650.538	777.491	833.869	888.128	804.059	697.585	852.497	945.286	640.828
3	137923534	137937804	14270	+	Adh7	14.8669	5.17075	2.88102	7.26407	10.3883	3.50703	16.546	4.71714	2.3188	8.24208	12.8541	4.80689	8.74585	5.19305	5.48613	4.11419	13.6494	7.74147	4.81589	14.5294	5.44638	3.42844	3.82696	7.902	6.64903	13.7663	7.79661	0.901607	1.27712	3.71191	17.2928	7.9134	16.8288	6.64768	5.26102	10.6177	11.9789	4.64287	9.97398
1	9618173	9648196	30023	+	Adhfe1	612.168	794.573	475.37	895.561	1012.85	835.847	908.928	814.884	561.149	898.391	341.062	721.997	760.092	703.656	850.35	859.864	771.81	964.783	1046.25	1024.33	851.813	948.997	690.386	900.833	666.8	1016.58	728.165	704.153	759.882	853.743	709.825	850.695	832.181	799.054	801.431	769.783	848.502	855.212	767.163
12	28725206	28732174	6968	+	Adi1	1102.77	1277.17	999.713	1266.02	1079.08	1172.52	1131.75	1182.82	951.867	1009.65	1912.69	1102.7	1225.21	849.928	1058.82	1067.63	1536.18	1144.77	1237.68	1095.76	1494.49	1239.04	1288.92	1262.06	1377.3	1100.24	1282.54	859.231	1393.33	1291.74	826.76	1065.34	1151.93	1261.73	1301.22	969.396	1298.71	1316.72	974.125
2	158344532	158350119	5587	+	Adig	37.6045	62.9108	31.6912	48.7731	24.6721	37.4084	31.989	25.9443	16.2316	8.24208	35.1345	29.8027	58.0407	24.2342	6.85766	29.8279	32.2622	32.9013	36.1192	15.7402	72.9815	56.2264	33.6772	37.2523	50.3427	49.7704	43.661	17.1305	25.5423	20.4155	11.5285	52.4262	56.3766	30.5793	24.5514	20.1736	15.9718	36.2144	19.1168
16	22965286	22976719	11433	+	Adipoq	306.083	299.042	134.688	176.413	132.45	82.9998	154.43	121.466	33.6226	138.055	135.396	200.928	105.745	114.247	94.6357	226.281	281.674	173.215	134.845	118.657	115.463	93.9392	55.8736	184.004	199.471	142.958	108.373	57.7028	209.447	19.4875	195.161	136.506	405.575	75.7836	118.373	119.98	72.8715	148.572	104.727
1	134343116	134361089	17973	+	Adipor1	4194.21	4681.83	3758.47	4665.48	4822.87	5259.18	5001.34	5270.02	4731.53	5043.33	5591.5	5481.11	4734.48	4934.8	6100.39	4946.25	4856.68	4697.91	4749.54	5283.68	4987.76	5215.79	4424.72	4747.01	4886.92	4661.56	4862.16	4678.19	4928.41	5430.33	4599.68	4083.44	4504.24	4904.67	4590.39	4889.66	4604.78	4483.97	4738.58
6	119330111	119394490	64379	-	Adipor2	3221.81	3377.23	2666.46	3348.7	3065.85	2819.59	2927.6	3220.66	3482.78	3186.55	2640.25	3637.03	2836.05	2926.23	3032.53	2933.46	3293.29	2875.95	2871.54	3122.54	2687.23	2949.15	3690.78	3148.36	3017.63	3201.18	3212.97	4639.66	3270.7	3047.4	3261.75	3132.77	3220.95	3261.34	3207.48	2922	2943.81	3272.3	3400.43
14	21102642	21498638	395996	+	Adk	932.25	866.955	689.997	839.514	918.069	1050.94	817.375	1079.04	362.892	839.665	408.762	628.744	1059.05	709.716	896.984	903.071	810.276	873.817	951.138	1047.33	1118.67	844.773	563.33	854.544	463.533	865.153	796.027	598.669	969.333	668.141	811.122	1014.88	769.914	909.4	943.479	957.713	1019.21	1013.08	638.334
7	110226864	110229028	2164	+	Adm	45.4752	68.0815	91.4723	46.6976	48.0457	37.4084	41.9166	74.295	146.084	40.1801	75.4107	229.769	36.5736	61.451	35.6598	47.3132	42.1891	44.5135	39.7311	44.7991	50.1067	45.2554	173.744	45.1543	68.39	52.9472	36.6441	163.191	34.4821	60.3185	65.0538	74.1881	42.0721	26.5907	33.3198	48.8414	57.8979	49.2144	73.9736
18	80170351	80194698	24347	-	Adnp2	67.3382	61.1872	77.0672	66.4144	58.4339	65.4646	58.4627	67.2193	89.2738	72.1182	68.5552	75.9489	73.9422	78.7612	86.4065	80.2267	71.9696	79.3501	40.935	67.804	76.2493	53.4836	57.4044	58.7006	77.8887	65.6546	57.6949	83.8494	47.2533	38.0471	65.0538	75.1773	49.6451	71.795	58.748	106.177	51.9085	52.9287	109.714
10	67380341	67384786	4445	-	Ado	751.215	717.872	594.21	771.03	702.506	611.393	724.717	858.52	505.498	583.127	584.433	622.012	613.8	493.339	769.429	625.357	691.156	568.031	641.717	575.124	709.119	663.06	504.393	701.021	589.864	563.359	831.118	666.287	590.027	757.229	510.549	687.476	548.62	764.484	757.587	557.429	665.826	696.431	541.088
1	134126953	134163196	36243	-	Adora1	252.615	276.177	315.926	93.6864	235.11	284.611	75.2558	343.297	37.6486	280.111	51.2975	76.5898	167.701	36.1088	257.732	198.264	193.083	75.2541	176.565	156.243	60.4953	196.545	47.0645	174.003	31.33	187.658	203.5	27.9915	103.345	266.586	43.1539	440.035	62.9065	201.718	69.1463	251.531	142.821	205.542	17.5079
10	75152711	75170627	17916	+	Adora2a	20.9885	16.374	25.9291	19.7168	24.6721	22.2112	38.6074	34.1993	16.2316	22.6657	4.2847	35.571	30.2129	22.5032	26.0591	16.4568	16.1311	23.2244	18.0596	39.9559	38.1247	25.3704	29.8503	33.8657	24.6964	37.0631	32.7457	18.0321	28.0965	25.9834	17.2928	34.6211	19.3532	13.2954	21.9209	14.8648	31.9437	40.8572	13.2986
11	62139810	62157279	17469	+	Adora2b	13.1178	6.89433	23.0481	16.6036	7.79119	11.6901	6.61842	14.1514	13.9128	10.3026	8.56939	5.76827	10.336	6.05855	5.48613	4.11419	4.96342	18.386	16.8556	4.84315	7.62493	10.971	22.9617	9.03086	16.1476	29.6505	5.45763	17.1305	14.0483	7.42382	6.58773	16.816	11.7802	7.97722	12.2757	8.49416	26.9525	7.42859	15.7921
9	59198855	59223484	24629	+	Adpgk	142.547	158.57	229.041	141.131	149.331	169.506	163.254	231.14	311.878	195.75	215.092	243.229	228.982	209.453	201.615	148.111	243.208	157.732	136.049	165.878	169.927	189.25	277.837	158.04	179.524	216.025	138	251.548	154.531	218.074	143.283	143.43	186.8	220.703	155.2	149.709	249.559	190.358	217.765
16	38265761	38273052	7291	-	Adprh	389.163	376.603	359.407	437.92	379.171	422.013	477.629	411.571	295.647	316.29	436.182	365.324	466.71	305.524	364.827	478.275	399.555	474.165	434.634	331.755	483.639	435.412	458.47	418.806	389.443	376.984	355.525	365.151	491.689	438.933	288.213	443.15	374.442	434.759	380.547	383.299	438.227	379.787	339.946
8	13285655	13304163	18508	-	Adprhl1	356.805	360.229	250.648	242.828	272.692	363.563	358.498	278.312	242.315	369.863	670.127	293.22	381.637	482.088	405.973	285.936	203.5	459.65	335.908	424.986	431.353	299.645	320.699	285.601	287.808	286.974	278.339	265.072	297.568	222.714	335.151	345.222	226.348	332.384	313.907	403.472	365.356	369.573	409.764
4	126210144	126215497	5353	-	Adprhl2	74.3344	84.4555	72.7457	84.0557	94.7928	46.7605	90.4517	62.5022	146.084	61.8156	98.548	101.906	70.7619	55.3925	68.5766	66.8556	63.2836	77.4147	66.2184	58.1177	89.3207	67.8831	135.474	91.4375	83.5878	106.953	62.3729	102.783	70.2413	58.4625	67.5242	88.0365	85.8271	83.7608	61.3785	58.3973	66.8821	72.4288	72.3113
11	66928706	66943445	14739	-	Adprm	81.3306	59.4636	84.99	89.2443	106.48	81.8308	100.379	104.956	154.2	89.6326	160.248	89.4082	81.0979	88.2818	58.9759	75.084	96.7867	68.7056	54.1787	82.3335	99.1241	103.539	74.243	84.6643	91.1867	75.1851	79.5254	106.39	83.0125	82.5899	79.0528	75.1773	97.6073	82.4313	84.1763	65.8297	96.8293	98.4289	95.5839
14	66872700	67008618	135918	+	Adra1a	42.8516	61.1872	36.733	51.8862	55.8369	29.2253	55.1535	31.8407	17.391	115.389	23.9943	60.5668	42.1391	62.3166	93.2642	51.4274	48.3934	46.4488	38.5271	81.1227	46.8389	46.6268	19.9002	54.1852	40.8441	61.4188	52.2373	32.4578	43.4219	53.8227	34.5856	64.2963	42.0721	75.7836	54.3638	46.7179	39.9296	78.9288	29.9219
2	131387277	131404418	17141	-	Adra1d	8.74523	6.89433	14.4051	8.3018	5.19413	5.84506	8.82456	15.3307	4.6376	14.4236	1.71388	17.3048	12.7212	3.46203	13.7153	16.4568	3.72256	13.5476	6.01986	3.63236	8.71421	6.85688	8.41931	6.77315	5.69917	7.41261	7.01695	5.40964	5.10846	5.56786	20.5867	0.989174	5.04865	2.65907	7.89153	9.55593	6.98768	9.28574	9.14281
19	54033690	54037414	3724	+	Adra2a	14.8669	8.61791	1.44051	13.4904	9.08972	21.0422	12.1338	9.43429	10.4346	9.27234	2.57082	5.76827	11.9262	14.7136	9.60072	8.22838	11.1677	10.6445	6.01986	10.8971	23.9641	15.0851	3.82696	7.902	5.69917	14.8252	8.57627	1.80321	14.0483	8.35179	17.2928	7.9134	10.9387	5.31815	7.01469	11.6795	20.963	11.1429	9.97398
2	127205099	127209142	4043	+	Adra2b	35.8554	17.2358	16.5658	18.679	38.956	43.2534	17.6491	33.02	19.7098	49.4525	6.85552	19.2276	22.2622	17.3102	32.9168	40.1134	31.0214	25.1598	33.7112	31.4804	31.589	22.6277	22.1964	21.4483	32.2953	36.0041	22.6102	20.737	17.8796	45.4709	32.1152	37.5886	44.5964	33.2384	23.6746	28.6678	36.9349	43.643	24.9349
18	62310784	62313053	2269	-	Adrb2	175.779	455.888	398.301	255.28	294.767	336.675	260.324	275.953	164.635	281.261	338.491	422.045	326.777	392.94	281.164	248.909	249.412	285.467	429.818	291.8	803.886	365.471	311.514	286.73	234.616	706.316	195.695	450.803	296.291	394.39	191.868	297.741	319.748	323.077	626.938	198.551	318.439	417.858	366.544
2	179813381	179818077	4696	+	Adrm1	855.283	990.198	952.896	958.858	924.555	914.167	994.969	902.154	2872.99	974.626	2189.48	1314.2	884.921	1454.92	960.072	905.122	898.379	965.749	1128.12	1011.01	1179.69	911.964	1911.95	1083.7	1264.27	951.991	912.983	1796.9	938.68	1038.41	1334.02	822.004	1093.87	970.562	885.605	1094.68	1044.16	907.217	1449.55
15	80832691	80855149	22458	+	Adsl	1784.03	1874.4	1272.69	1829.51	2207.5	1923.02	1778.15	1858.55	1313.6	1646.36	1443.94	1867.96	2126.04	1396.93	1885.86	2081.78	1900.99	2024.39	2271.89	1730.21	2004.27	1895.93	1768.05	2188.86	1792.39	2116.83	1882.1	1516.5	1905.46	1796.56	1247.55	2004.07	1746.83	1870.66	1932.55	1680.78	2189.14	2058.65	1249.24
1	177590744	177624076	33332	-	Adss	310.456	295.594	369.49	264.62	286.975	331.999	304.447	311.332	285.212	229.748	258.796	256.688	308.49	215.511	270.192	335.307	301.528	284.499	285.341	260.319	335.497	272.218	320.699	270.926	275.46	285.915	306.407	223.598	240.098	284.889	246.216	343.244	322.272	362.964	330.567	258.01	347.388	331.501	244.362
12	112586481	112607790	21309	+	Adssl1	11409	13146.6	9913.58	12935.2	15687.6	14340.3	13757.5	11924.9	9362.15	9930.68	9761.4	16546.3	12141.6	8877.51	12431.6	13208.6	11655.4	12550.9	15714.2	10906.8	14764.1	12820.3	16145.2	14241.7	15129.4	14431.3	14590.6	10577.6	11325.5	12230.7	10446.5	13124.4	11443.6	11757.1	10977.1	9509.21	14120.1	13380.8	7916.01
11	5811866	5822249	10383	+	Aebp1	1967.11	1984.72	1682.54	2261.96	2902.65	1751.17	2004.27	2265.41	2893.92	4440.43	1693.31	2108.3	1972.49	3180.51	3405.52	2564.98	2299.31	2219.89	2980.14	3810.09	1619.76	2269.44	3062.12	2767.4	2173.26	3209.52	2239.96	3743.52	1964.22	2843.85	3540.94	2225.65	2061.74	1574.55	1651.96	2807.05	2683.28	2093.95	3172.36
6	140568389	140624199	55810	+	Aebp2	690	795.433	767.069	781.407	686.924	713.097	764.426	1030.69	1328.67	625.366	2072.92	724.879	664.685	764.242	825.662	646.956	858.672	678.347	710.343	688.938	743.974	762.486	792.179	690.861	815.935	688.314	751.596	959.308	819.908	771.145	865.463	663.736	811.991	820.322	838.254	700.769	694.774	726.147	814.537
7	78545675	78560958	15283	+	Aen	850.035	858.348	778.599	978.569	977.794	1022.89	994.976	912.767	847.521	741.786	918.641	821.018	1010.54	856.859	866.808	919.52	1016.26	959.941	1076.35	939.568	996.689	1106.7	817.436	1009.2	852.023	1064.24	922.341	971.933	991.044	1070.89	829.229	878.385	896.138	955.937	1046.94	760.228	1049.15	911.859	795.426
5	36050663	36161267	110604	+	Afap1	192.395	215.448	232.642	150.47	148.033	185.873	164.357	188.686	285.212	239.02	170.531	163.434	213.081	315.045	209.844	189.253	186.128	233.212	158.924	202.201	160.124	200.221	189.052	151.267	223.218	137.663	188.678	265.974	145.591	206.939	251.157	191.9	229.714	147.579	172.737	225.095	166.706	143.929	275.115
18	61863333	61919734	56401	-	Afap1l1	836.918	1032.43	940.652	999.329	1160.89	1042.76	976.216	1121.5	774.479	1240.43	956.344	919.078	1027.24	1218.63	1327.64	1060.43	944.291	995.747	1078.76	1265.27	913.903	1230.81	877.904	1089.35	935.614	1106.6	1004.98	1030.54	1058.73	1169.25	992.277	1004.01	900.343	862.869	939.968	1277.31	1172.93	936.931	945.865
19	56900786	56997008	96222	-	Afap1l2	68.2128	44.8132	28.0899	40.4713	50.6428	42.0844	57.3596	43.6336	62.6076	61.8156	56.558	58.644	47.7047	88.2817	61.719	71.9984	73.2104	68.7056	40.935	81.1227	63.1781	64.4546	48.2197	46.2832	84.5378	46.5936	67.0509	30.6546	65.1329	61.2465	74.9354	52.4263	79.0955	54.511	68.3933	55.212	41.9261	51.0716	83.1164
17	13980803	14126057	145254	+	Afdn	1216.46	1037.59	934.181	1078.2	1549.14	1145.64	1408.6	1359.7	1465.5	1432.07	1179.16	1184.41	1483.61	1505.12	1002.58	1454.35	1273.12	1288.95	1219.63	1491.69	880.139	1179.4	952.148	1264.32	1385.87	1026.12	1317.61	931.36	1397.15	1094.08	1425.43	1235.47	1267.22	1322.89	1187.22	1427.02	1172.93	1166.29	1516.06
5	103902028	104003189	101161	+	Aff1	1186.73	1605.52	1150.97	1504.7	1128.42	1280.07	1042.4	1172.21	3063.13	2049.19	1302.55	1902.57	1381.05	1518.1	1857.05	1356.66	1367.42	1225.09	1082.37	1680.57	825.672	1072.42	1699.93	1264.32	1218.68	1429.57	874	2045.75	1223.48	1417.02	1534.94	1172.18	1142.68	1527.64	1487.99	1565.05	1132	1234.08	1707.21
1	38215072	38666326	451254	-	Aff3	55.9695	24.9919	59.7811	64.3389	38.956	26.8873	43.0197	27.1236	25.5068	59.7551	41.1331	32.6869	42.1391	21.6377	42.5175	45.2561	27.2988	98.7038	39.7311	50.853	25.0534	17.1422	24.4925	38.3812	26.5961	21.1789	23.3898	25.245	44.699	16.7036	92.2282	41.5453	31.9748	21.2726	18.4136	41.409	57.8979	35.2858	57.3504
11	53241594	53312658	71064	+	Aff4	1678.22	1796.83	1772.55	2017.35	1542.67	1539.59	1735.12	1761.85	3099.02	2168.66	3600.12	1903.54	1599.72	2638.89	1898.2	1715.62	1928.29	1804.73	1576.02	1875.51	1271.19	1595.58	2216.56	1675.23	2566.51	1686.89	1877.4	2891.42	1790.51	1697.28	2187.13	1664.78	1874.71	1903.9	1998.33	2009.97	1731.95	1626.86	2357.14
10	42188581	42354562	165981	-	Afg1l	237.87	181.838	213.916	186.791	197.377	211.591	242.675	155.666	103.187	199.87	130.255	131.709	238.524	160.119	216.702	190.282	244.448	176.118	197.452	248.211	332.229	195.421	132.413	195.292	133.931	210.73	191.017	150.568	224.772	158.684	163.046	228.499	168.288	241.976	269.189	221.91	213.624	189.429	166.233
8	124204601	124230656	26055	+	Afg3l1	790.569	904.891	729.612	927.733	972.606	941.058	838.338	897.442	672.451	856.14	675.272	737.374	741.015	788.474	848.974	874.274	854.945	896.084	948.738	750.689	1045.72	903.726	819.73	925.667	837.784	819.616	960.537	1008	1019.13	949.311	816.057	904.112	832.183	905.412	928.574	795.264	886.432	896.997	683.224
18	67537834	67582263	44429	-	Afg3l2	1170.11	1161.69	1194.18	1308.57	1310.22	1429.7	1189.11	1120.32	2713	1196.13	2054.94	1075.78	1312.67	1295.66	1200.09	1168.43	1283.04	1224.12	1299.09	1268.9	1407.35	1292.52	1536.91	1209.01	1277.56	1316.27	1226.41	1922.23	1278.39	1110.79	1124.03	1384.84	1216.73	1301.62	1195.13	1192.37	1550.27	1414.22	1190.23
11	117716745	117730735	13990	+	Afmid	61.2166	57.74	102.276	61.2258	85.7031	88.8448	87.1425	57.785	53.3324	79.33	135.396	69.2193	84.2782	74.9092	94.6358	71.9984	91.8233	67.7379	80.6661	71.4364	79.5172	103.539	84.193	74.5046	106.385	73.5429	96.5741	80.7462	76.6269	92.7978	69.5375	85.069	79.0956	82.4312	77.1616	63.7062	76.8645	68.7145	57.3504
11	20635085	20691557	56472	-	Aftph	466.107	467.068	421.302	383.942	403.844	404.473	411.445	474.072	586.656	446.081	508.14	409.546	376.857	436.192	437.519	426.841	536.048	412.234	333.482	498.832	421.551	394.934	377.304	406.389	438.836	391.81	452.983	458.008	490.412	402.741	454.554	398.524	401.367	445.348	452.428	442.759	408.248	363.052	487.062
8	53964737	53976458	11721	+	Aga	287.718	236.993	260.011	283.298	329.828	287.576	262.531	201.658	113.621	211.204	83.9801	214.387	345.065	140.212	196.129	261.251	253.135	236.115	291.361	260.32	247.265	245.477	194.409	237.06	171.925	223.437	268.983	140.651	283.52	270.041	179.515	311.59	217.092	253.941	273.573	213.416	290.488	331.501	152.103
1	89382533	89823005	440472	+	Agap1	398.782	321.448	363.007	356.978	340.215	295.76	365.116	418.646	383.762	480.101	448.179	362.44	360.966	463.048	459.462	394.962	299.046	424.813	390.087	388.662	315.89	296.217	342.895	331.884	343.85	245.675	384.373	384.986	353.761	270.969	518.783	373.908	304.602	422.793	334.075	493.723	361.363	337.073	433.867
10	126914776	126929040	14264	+	Agap2	60.3421	76.6995	75.6266	115.188	105.181	88.8449	51.8442	115.57	120.578	148.357	105.404	90.3695	123.237	64.0475	189.271	60.6844	54.5976	69.6733	103.542	95.6522	51.196	54.855	95.7292	81.2778	45.5934	80.4799	49.8983	86.5543	45.9762	100.221	102.933	117.712	74.8884	93.0676	41.2113	80.6945	73.8698	83.5716	74.8049
5	24657175	24707046	49871	+	Agap3	437.261	490.36	404.063	502.26	520.712	502.675	537.195	531.858	543.759	586.217	594.714	487.42	481.816	617.971	645.991	490.617	498.824	452.876	544.195	616.29	608.906	552.663	592.415	529.434	453.084	561.24	522.373	652.761	459.761	551.217	538.546	471.836	493.926	461.35	473.492	638.123	522.08	464.288	577.659
7	75879635	76774447	894812	+	Agbl1	110.19	218.033	43.2153	95.4707	138.943	163.662	71.6995	55.4264	13.9128	182.356	23.9943	44.2234	135.163	103.861	224.931	118.283	69.4879	129.67	166.148	161.035	62.0888	67.8831	38.2696	109.499	44.6435	106.953	76.4068	49.5884	81.7354	69.5983	76.5824	167.17	71.5226	109.022	91.191	219.786	101.82	148.572	80.623
6	34757367	34836395	79028	+	Agbl3	30.6083	19.8212	36.733	20.7545	31.1648	38.5774	30.8859	21.2272	15.0722	13.3934	17.1388	36.5324	19.0819	14.7136	13.7153	25.7137	35.9848	26.1275	30.0993	31.4804	13.0713	26.0561	16.8386	11.2886	36.0947	11.6484	38.983	16.2289	33.205	40.831	23.8805	22.751	26.0847	27.9203	19.2904	18.0501	29.9472	23.2144	19.1168
5	31046196	31064011	17815	+	Agbl5	64.3777	50.1662	46.9297	48.0224	52.4871	75.0224	54.3708	52.188	70.0773	99.0908	82.7458	55.8923	88.5387	85.5831	56.0421	60.8563	47.3538	60.2407	47.1149	93.4213	55.0765	56.9769	56.2358	47.7635	55.9253	81.7856	63.9026	61.714	46.5592	39.912	62.2887	59.4951	63.1902	62.2787	57.0863	59.7218	90.1746	52.5837	95.396
1	82817181	82878723	61542	+	Agfg1	705.737	642.897	660.473	743.017	650.563	671.013	747.882	908.055	827.812	687.183	728.398	663.35	756.915	773.764	814.688	752.897	805.316	655.123	641.718	734.948	602.372	741.227	760.032	654.737	716.196	694.666	667.387	786.196	706.244	801.772	780.64	651.866	725.323	688.701	772.494	672.101	691.782	682.499	765.5
5	137648741	137683016	34275	-	Agfg2	72.5854	75.8377	105.157	74.7162	50.6427	59.6196	57.3596	89.6258	81.1579	98.905	49.7025	43.262	34.9834	73.5681	130.296	64.7985	31.0214	59.0287	80.6661	58.1177	46.8389	62.3976	90.3163	56.4429	56.0418	82.5977	44.4407	120.815	68.9642	58.4625	97.169	74.188	71.5226	46.5338	42.965	74.3238	35.9366	73.3574	77.2983
13	95487191	95511866	24675	-	Aggf1	445.132	497.254	422.069	462.825	455.785	391.619	568.081	439.874	470.716	500.706	594.716	429.736	515.21	445.736	471.807	489.589	509.991	470.294	455.101	503.687	507.603	484.095	390.35	459.445	415.09	441.58	478.712	484.163	424.002	511.315	487.492	446.118	500.658	481.292	470.861	449.129	445.215	436.43	452.985
6	40302412	40373697	71285	+	Agk	83.0797	71.5287	88.5913	54.9994	72.7178	45.5914	90.4517	101.419	59.1294	82.4208	63.4135	71.142	63.6062	74.4336	78.1773	100.798	84.3781	92.8977	60.1986	72.6472	84.9636	63.0833	68.1198	85.7932	66.4903	102.718	77.9661	71.2269	113.663	64.0304	57.6426	94.9607	72.364	70.4654	87.6836	78.571	66.8821	65.0002	64.8308
3	116533648	116601816	68168	-	Agl	21876.7	27249.4	18481.5	27164.1	23614.7	23555.8	21142.2	29962	22047.1	33409	11585.7	25087	23930.3	24810.6	31268.2	25839.3	23503.6	21504.8	24000.9	29057.4	18644.8	23395.1	18491.8	24413.8	21781.5	25050.6	28496.4	28425.9	28411	23659	24806.2	23833.8	26681.3	25535	23033.6	29290.1	25896.6	23766.7	19663.3
12	37291638	37631932	340294	+	Agmo	55.9695	59.4636	71.3052	53.9617	40.2545	63.1266	19.8552	43.6336	41.7384	71.0879	41.99	42.3006	49.2948	44.1409	68.5766	37.0277	34.7439	45.4811	55.3827	55.6962	22.8748	19.8849	57.4044	41.7677	43.6936	40.2399	52.2373	38.7691	52.3617	51.9667	53.5253	46.4912	38.7063	39.8861	28.0588	41.409	39.9296	72.4288	44.0517
4	126328806	126362425	33619	-	Ago1	324.301	286.093	309.86	317.34	312.946	271.823	322.828	319.217	247.665	391.093	221.351	342.165	312.682	327.981	433.302	360.545	288.303	338.314	360.746	469.32	272.042	272.944	248.904	312.552	306.666	339.315	312.384	285.147	329.509	315.665	376.471	311.002	288.257	334.411	307.298	362.113	288.728	343.202	340.667
15	72973474	73056797	83323	-	Ago2	948.857	1053.11	806.685	1207.91	912.868	829.998	682.8	959.621	1045.78	1851.82	939.885	945.721	960.454	1772.26	1565.65	1150.95	940.568	1217.35	748.87	1508.33	421.55	776.198	825.858	925.663	1109.44	926.577	1039.29	1479.06	1067.67	723.822	1559.64	1028.74	981.756	1041.66	1053.96	1833.49	898.416	905.74	1575.57
4	126234471	126323336	88865	-	Ago3	50.8684	62.0707	61.0692	83.2226	67.5236	89.4014	68.7615	57.2928	64.2129	133.896	100.178	83.0387	56.2355	136.227	109.097	100.245	85.194	85.5316	53.4202	94.0056	41.6692	44.528	65.6721	128.831	96.0762	84.2629	65.7518	66.0539	85.5541	66.6613	100.315	96.5375	61.1481	101.045	70.6181	111.626	71.6364	59.4182	72.7426
4	126383336	126427252	43916	-	Ago4	191.52	153.399	150.533	157.734	199.974	212.76	183.11	211.092	114.781	200.901	166.246	123.056	140.729	167.043	182.414	168.682	193.573	236.115	175.78	176.775	176.463	222.848	153.844	178.36	142.479	243.557	159.051	175.813	218.387	187.451	159.752	200.802	151.46	172.84	220.963	186.871	160.717	196.858	181.194
17	34824835	34832424	7589	+	Agpat1	924.097	990.812	868.068	949.993	1133.85	1174.31	1025.13	1091.54	829.995	1177.45	626.308	953.958	941.295	1088.73	1298.75	971.331	1034.72	865.581	1010.6	1168.31	1141.4	1070.8	908.597	997.811	816.269	1031.17	1063.65	1063.8	995.416	1112.46	899.967	960.614	879.195	1101.36	922.372	1199.77	939	1071.43	1040.62
2	26483069	26494430	11361	-	Agpat2	76.0835	56.0164	87.1508	70.5653	58.4339	57.2816	54.0504	50.7093	38.2602	48.4222	76.2676	40.3779	74.7373	46.7374	45.2606	51.4274	21.0945	57.0934	54.1787	49.6422	79.5172	56.9121	91.0816	57.5717	35.1449	56.1241	66.2712	33.3594	49.8075	23.1994	48.5845	96.9391	74.8883	39.8861	45.5955	65.8297	39.9296	73.3574	34.9089
10	78107397	78187535	80138	-	Agpat3	1601.25	1910.59	1329.59	1468.38	1285.55	1527.9	1303.83	1429.29	1560.55	1644.3	2395.15	1632.42	1509.85	1859.98	1888.6	1562.36	1688.8	1448.62	1497.74	1710.84	1330.01	1342.58	1717.54	1382.85	1554.92	1507.94	1253.69	2017.8	1802.01	1370.62	1865.15	1493.65	1660.17	1622.03	1993.93	1742.36	1480.39	1464.36	2210.07
17	12338171	12438528	100357	+	Agpat4	37.6045	21.5448	61.9419	35.2826	32.4633	42.0844	38.6074	31.8407	19.7098	40.1801	26.5651	23.0731	27.0326	34.6203	26.0591	53.4845	35.9848	24.1921	32.5072	25.4265	27.2319	17.8279	29.0849	45.1543	40.8441	30.7094	31.9661	29.753	45.9762	23.1994	31.2917	27.6969	28.609	27.9203	33.3198	32.9149	39.9296	36.2144	42.3894
8	18896295	18934430	38135	+	Agpat5	388.288	410.213	399.741	426.505	394.754	413.83	382.765	451.667	212.17	276.11	269.936	367.246	352.219	249.266	285.279	313.707	358.607	308.691	355.172	319.648	376.89	438.84	267.887	329.626	309.655	416.165	419.458	210.976	334.604	329.432	214.925	383.8	318.065	327.066	446.31	346.137	367.352	425.287	223.583
2	75662521	75761695	99174	+	Agps	573.687	562.75	525.065	670.37	512.92	599.703	589.039	840.831	715.35	531.614	738.682	577.788	523.956	643.072	618.561	545.13	650.208	539.968	524.932	569.07	510.871	608.891	601.598	577.975	592.714	533.708	593.322	764.562	570.871	566.066	635.716	595.483	588.168	569.042	696.208	677.409	634.881	537.644	590.127
4	156249749	156281946	32197	-	Agrn	340.189	319.725	335.639	284.336	401.246	372.915	335.334	437.514	426.659	458.464	302.499	376.86	344.27	525.365	378.544	381.59	301.529	304.821	443.063	421.354	286.48	382.614	428.621	305.92	298.256	453.228	349.288	459.817	329.496	391.606	430.671	396.66	390.429	311.112	264.804	438.511	275.515	333.359	508.675
8	125283326	125296446	13120	-	Agt	148.669	93.0734	164.938	113.112	129.853	128.591	142.296	99.06	104.346	114.359	84.837	191.314	93.8191	179.16	105.608	156.339	106.714	123.864	144.477	138.03	135.07	167.308	147.721	120.788	203.27	105.894	141.898	327.283	139.206	127.133	124.343	123.647	159.874	82.4313	110.481	112.548	150.734	117	147.116
13	59597348	59705162	107814	-	Agtpbp1	1222.59	1452.11	1012.68	1407.16	1272.56	1233.3	1299.41	1355.01	1084.04	1708.17	713.828	1241.14	1279.28	1454.92	1862.53	1251.74	1342.6	1319.92	1206.38	1680.58	1179.68	1309.67	1138.91	1312.86	1033.45	1215.66	1343.36	1508.38	1306.49	1396.6	1478.12	1289.88	1383.32	1277.69	1359.98	1647.87	1337.64	1299.08	1348.15
13	30520339	30566851	46512	+	Agtr1a	68.1886	64.6343	95.7938	70.5653	98.6702	98.1969	83.8333	91.8396	95.0708	91.6808	34.2776	86.524	91.4339	78.7207	80.8215	88.4551	71.9696	102.536	74.6463	77.4056	81.6957	67.8831	95.6739	77.8912	82.5769	97.4229	73.9642	59.506	97.0608	76.0228	97.9925	87.0473	73.1952	73.1245	67.5164	76.4165	83.6759	74.2736	74.8048
4	148161518	148172522	11004	-	Agtrap	245.741	233.546	437.196	231.413	240.228	232.633	188.625	253.547	233.039	261.686	205.666	234.576	285.433	286.483	249.619	242.737	165.034	252.566	198.655	250.633	272.319	218.048	258.703	264.153	273.561	270.031	211.288	335.398	263.086	247.77	336.797	231.467	265.895	248.624	236.746	250.578	223.606	227.501	297.557
1	179572469	179631581	59112	-	Ahctf1	901.553	947.109	820.077	1079.23	1020.63	1001.81	1025.73	1166.29	2234.16	1771.02	1365.96	1117.94	1154.31	1452.28	1835.1	886.537	1289.02	1119.59	1033	1581.29	867.039	969.458	1126.61	1163.74	1347.85	1307.77	876.304	1577.69	1121.28	1340.88	1715.25	960.46	1057.69	1092.86	991.702	1243.33	986.178	1019.55	1439.57
2	154901231	154916418	15187	-	Ahcy	83.4447	156.993	146.584	149.26	110.39	174.726	132.472	166.863	194.069	78.8991	365.895	301.879	88.3252	113.431	93.8792	117.759	123.004	122.103	96.5518	101.737	179.733	191.805	207.462	142.603	303.668	150.652	156.188	183.743	146.407	151.067	72.5357	117.195	132.24	147.321	105.406	120.71	69.0517	107.177	106.322
3	107570436	107603877	33441	-	Ahcyl1	710.984	825.599	855.668	766.876	721.985	675.687	780.97	733.515	684.046	648.034	537.301	755.644	689.331	571.233	619.933	642.841	712.251	657.058	695.895	671.987	701.493	665.8	709.518	608.454	661.103	687.255	717.29	755.549	665.377	662.575	596.192	724.077	734.578	752.518	740.924	627.504	689.781	723.361	585.141
6	29768442	29912310	143868	+	Ahcyl2	437.262	382.636	336.359	426.505	385.664	441.885	362.911	321.945	428.977	364.712	626.422	437.426	379.251	404.192	414.203	395.991	447.95	480.94	390.086	406.824	391.051	466.956	443.925	426.709	530.024	453.229	405.424	463.428	417.617	394.391	454.553	429.302	462.792	478.633	455.955	361.002	408.28	442.002	482.907
4	132738817	132805422	66605	+	Ahdc1	344.562	349.025	303.227	199.243	210.362	298.098	346.364	291.284	274.778	541.917	292.216	199.005	301.334	740.874	437.519	391.877	311.455	349.334	260.058	420.143	302.819	321.587	277.837	239.318	495.828	256.265	322.78	320.972	263.086	265.401	494.903	363.027	280.2	264.578	284.972	369.496	325.426	259.072	420.569
10	20828446	20956329	127883	+	Ahi1	21.8631	16.374	27.3697	22.8299	32.4633	17.5352	20.9583	31.8407	23.188	21.6355	35.9914	37.4937	20.672	21.6377	26.0591	28.7993	18.6128	22.2567	25.2834	19.3726	18.5177	13.7138	13.0117	21.4483	22.7967	24.3557	23.3898	17.1305	14.0483	13.9197	45.2907	28.6861	17.6703	14.6249	17.5367	22.2972	30.9454	24.1429	21.6103
19	8966648	9054291	87643	+	Ahnak	6414.63	8490.38	7626.77	8657.75	8514.46	7832.38	6748.57	8837.58	15947.6	15640.4	14963.8	9749.36	7735.33	13106.4	14388.8	8191.34	8250.44	8392.74	9023.76	11986.8	5089.09	7018.01	8332.82	8449.47	9063.57	9758.17	5948.8	14166.1	8073.93	8764.76	15012.6	8296.21	8873.83	8148.74	6785.83	11264.3	8391.19	7902.19	11249.8
12	112738631	112766279	27648	-	Ahnak2	153.916	87.0409	321.234	133.866	131.152	157.817	147.811	181.61	262.024	230.778	957.201	93.2537	175.712	138.481	212.587	193.367	157.589	172.248	168.556	193.726	128.535	76.1113	106.389	132.076	120.632	192.728	167.627	76.6366	155.808	71.4542	265.156	173.105	150.618	127.636	151.693	236.775	135.761	123.5	165.401
12	35547978	35584989	37011	-	Ahr	77.8325	82.732	56.1798	74.7162	76.6134	67.8026	55.1535	71.9365	120.578	96.8444	115.687	101.906	100.975	136.75	93.2642	87.4266	75.6922	87.0915	85.482	95.6522	66.4459	60.3405	88.7854	91.4375	109.234	67.7725	81.0847	84.751	57.4702	77.9501	135.872	60.3396	107.705	82.4312	85.0531	91.3122	90.8399	55.7145	111.376
12	87313502	87320727	7225	+	Ahsa1	1396.61	1387.48	1335.35	1513	1384.23	1502.18	1578.49	1340.85	2136.77	1241.46	1216	1411.3	1412.06	1669.56	1383.88	1369	1398.44	1478.62	1548.31	1350.03	1553.31	1553.77	2333.68	1636.84	1515.03	1396.75	1454.85	1759.94	1449.53	1382.69	1415.54	1417.49	1450.65	1603.42	1555.51	1326.15	1363.6	1586.93	1575.06
11	23437882	23448040	10158	-	Ahsa2	815.319	638.478	774.081	708.53	639.277	738.424	937.931	759.086	798.338	451.878	652.66	584.375	782.033	566.869	437.445	605.922	757.652	701.533	845.13	483.998	888.613	937.452	933.908	723.594	741.8	811.593	785.241	740.856	720.662	887.706	558.877	670.221	775.875	873.991	933.524	559.971	840.039	713.543	534.286
1	183078604	183105357	26753	+	Aida	400.48	422.334	412.486	393.532	409.166	392.361	338.969	422.746	361.593	454.886	449.036	383.347	326.777	395.912	430.33	410.105	400.796	339.657	304.605	431.903	428.086	427.581	369.207	395.899	338.857	389.692	390.985	356.756	431.665	397.615	385.233	393.164	438.546	349.245	382.054	416.214	360.365	360.899	349.29
17	35389962	35395029	5067	-	Aif1	23.6121	11.2033	77.0673	14.5281	18.1794	22.2112	14.3399	7.07572	5.797	5.1513	12.8541	13.4593	19.0819	13.8481	8.22919	20.571	6.20427	8.70916	10.8357	3.63236	16.3391	7.54256	16.8386	19.1906	20.897	13.7663	10.9153	15.3273	10.2169	18.5595	7.4112	11.8701	23.5604	3.98861	19.2904	3.18531	6.98768	11.1429	7.48048
2	31840315	31863455	23140	+	Aif1l	69.9618	62.9108	225.44	68.4898	46.7471	47.9295	59.5657	61.3229	19.7098	70.0577	431.897	43.262	57.2456	38.0823	41.146	51.4274	59.561	37.7397	80.6661	66.5932	86.0528	39.0842	25.2579	63.216	46.5432	58.242	75.6271	30.6546	49.8075	48.2548	44.4672	65.2855	42.9135	50.5224	50.8565	65.8297	42.9243	62.2145	43.2206
X	47563821	47602441	38620	-	Aifm1	522.966	531.728	458.802	533.388	576.55	645.298	522.852	580.211	449.847	630.519	622.998	521.068	584.38	554.793	659.705	567.761	562.104	607.703	654.959	650.193	712.389	581.458	489.852	605.07	420.788	576.067	557.458	599.571	642.387	509.461	589.602	639.009	503.181	526.498	535.745	634.938	647.859	643.5	583.478
10	61551042	61575040	23998	+	Aifm2	287.88	347.475	252.879	293.473	280.483	293.034	226.129	256.361	176.045	220.073	143.109	267.263	296.939	206.231	271.068	267.422	218.767	243.921	291.29	242.434	286.498	241.883	274.799	268.729	202.322	278.503	234.854	245.981	261.95	193.019	217.602	351.391	288.293	263.248	265.707	236.473	219.613	311.478	212.992
10	13522799	13744702	221903	-	Aig1	92.6994	88.7645	141.89	100.659	67.5236	137.943	68.3903	89.6257	31.3038	64.9064	41.99	42.3007	84.2782	52.796	65.8335	101.826	116.64	77.4147	103.542	73.858	91.4992	91.1964	59.7005	74.5046	55.092	90.0103	100.576	43.2771	86.8438	77.0221	52.7018	91.9932	87.51	71.795	82.4226	74.3239	88.8434	121.643	41.5582
1	173248170	173293603	45433	+	Aim2	12.2433	8.61791	48.257	14.5281	24.6721	11.6901	13.2368	25.9443	13.9128	19.5749	6.85552	24.0345	21.4671	18.1757	5.48613	15.4282	23.5762	14.5153	18.0596	13.3186	13.0713	13.7138	11.4809	20.3194	23.7465	18.0021	14.0339	15.3273	35.7592	20.4155	32.1152	25.7185	19.3532	9.30676	13.1525	12.7412	15.9718	16.7143	27.4284
3	132366259	132390152	23893	-	Aimp1	1037.48	1013.22	932.737	1156.02	1111.56	1227.47	1293.25	1080.23	675.03	735.927	842.908	1058.86	1103.55	688.581	921.675	1089.25	1304.14	1061.47	1335.22	961.796	1321.3	1095.29	966.751	1149.19	1122.99	1249.4	1161.7	714.078	1213.77	1191.86	625.074	1068.69	978.096	1181.99	1087.58	674.515	1195.9	1144.08	641.846
5	143839522	143846658	7136	-	Aimp2	2433.79	1938.18	2276.75	1930.17	2780.15	3062.81	2031.85	2088.48	617.959	2431.4	587.004	1319.01	3193.05	1243.74	2061.41	2399.6	2821.75	1734.12	2411.58	2680.65	1940.01	2353.96	1017.97	3433.97	1777.22	2472.61	3455.36	742.924	2809.63	1789.12	688.42	3303.8	1528.9	2777.39	2381.46	2821.13	2533.51	2809.86	871.06
19	4163756	4175859	12103	-	Aip	853.279	820.131	617.58	813.448	963.355	963.132	806.03	799.432	584.2	764.198	674.232	944.841	816.166	719.942	810.359	854.593	843.633	834.942	1006.36	918.779	999.608	921.204	856.263	909.771	713.13	832.191	947.043	840.996	895.058	831.075	615.079	846.391	681.271	824.233	817.772	797.25	800.251	1024.14	728.541
17	12960198	13078772	118574	+	Airn	116.312	97.3824	180.784	87.1689	114.271	137.943	125.75	66.04	124.056	83.4511	228.803	125.941	77.9176	119.44	85.035	88.4551	111.677	78.3824	78.2582	118.657	90.4099	102.167	104.093	83.5355	142.479	97.4229	131.763	87.4558	95.7836	120.637	77.4058	96.9391	116.119	71.795	102.59	113.609	123.782	111.429	103.896
14	54804926	54815119	10193	-	Ajuba	55.0949	45.6749	46.8165	41.509	48.0457	45.5914	57.3596	38.9164	56.8106	44.3012	24.8512	61.5282	44.5243	54.527	50.7467	65.8271	65.7653	76.447	51.7708	76.2795	64.2673	67.1974	62.7621	80.1489	54.1421	48.7115	49.1186	49.5884	51.0846	51.9667	88.1109	48.4695	37.0235	35.8975	53.487	41.409	56.8997	55.7145	46.5452
2	32511770	32525071	13301	+	Ak1	25036.9	23937.8	16345.4	22644.9	26182.4	24891.9	20714.6	22492.3	6323.6	19904.6	8015.47	16326.9	22094.9	12660.8	19499.7	22372.2	22680.1	18896.1	22881.9	20491.8	23556.3	23469.5	12416.2	24547.8	13745.3	22779.9	27399.7	15384.4	22600.2	22533.7	13118.8	24094.6	18708.8	23399.8	21703.9	19020	24043.5	28205.7	11136.5
4	128887017	128905323	18306	+	Ak2	446.882	380.912	497.695	379.807	372.679	411.492	403.723	390.344	242.314	261.686	348.774	361.478	438.087	271.77	241.389	347.649	408.241	360.946	387.679	291.8	400.854	395.642	299.268	424.45	355.248	427.814	429.593	272.285	421.447	351.703	238.805	395.669	365.185	380.247	366.517	293.048	363.358	387.215	244.363
19	28998232	29025362	27130	-	Ak3	1220.59	1130.26	1296.97	1383.95	1284.43	1367.05	1158.05	1563.63	833.284	1349.38	987.103	1169.83	1213.02	1189.25	1457.24	1353.63	1350.24	1230.6	1245.33	1385.73	1387.15	1286.59	951.485	1377.47	1349.27	1459.01	1321.23	1035.51	1327.76	1337.07	1106.47	1363.36	992.117	1200.58	1317.96	1344.89	1356.3	1294.22	968.008
4	101276486	101324969	48483	+	Ak4	66.4637	124.098	71.3052	61.2258	68.8222	67.8027	75.0088	104.957	22.0286	63.8761	28.279	62.4896	52.4751	42.4099	74.0627	79.1982	43.4299	83.2208	58.9946	79.9119	91.4992	77.4827	55.1082	91.4374	89.2869	106.953	123.186	45.9819	76.6269	55.6786	50.2315	91.9932	56.3766	74.454	81.5458	79.6327	77.8627	101.215	52.3634
13	100787851	100802924	15073	+	Ak6	724.967	555.768	552.792	660.557	716.57	705.6	663.092	496.479	434.889	399.685	362.626	626.318	547.981	411.071	362.15	510.711	649.22	500.648	762.712	488.713	665.552	693.235	716.195	594.994	626.672	599.316	749.131	540.97	573.347	579.606	359.418	609.401	553.01	632.928	727.132	353.816	600.46	875.737	339.901
11	88721618	88755413	33795	-	Akap1	1389.62	1565.02	1114.95	1302.35	1071.28	1145.63	1270.74	1160.42	1648.66	1094.13	1256.26	1074.82	1205.34	1741.42	1209.69	1378.27	1162.68	1441.83	1158.23	1347.6	1444.38	1173.88	1562.18	1183.05	1131.28	1134.14	1305.15	1890.68	1160.91	870.439	1511.88	1322.53	1399.3	1293.64	1619.5	1314.48	1208.87	1237.79	1758.76
11	61762133	61821084	58951	-	Akap10	164.41	187.009	162.777	199.243	192.183	154.309	154.43	159.204	201.736	219.445	198.81	181.7	177.302	224.166	222.188	200.567	186.128	197.408	170.964	207.044	150.32	170.736	139.301	170.458	214.669	165.195	161.39	161.388	217.11	154.972	219.865	165.192	174.179	187.465	206.057	217.663	154.727	189.429	235.22
14	78729686	78774301	44615	-	Akap11	897.255	963.472	893.104	986.876	688.223	762.2	936.508	872.678	1429.53	1116.81	1341.1	803.718	764.865	1216.9	958.699	869.123	1223.48	898.976	744.059	1044.91	535.923	785.807	884.022	834.22	1268.08	655.49	815.531	1246	1029.36	927.043	992.271	751.778	836.393	1007.79	1059.21	984.258	813.572	864.498	1097.15
10	4216329	4309472	93143	+	Akap12	363.801	275.773	383.895	277.073	264.9	194.056	254.809	207.554	249.271	474.95	199.667	298.989	256.015	359.186	272.935	329.135	235.762	390.944	209.491	319.648	255.98	209.82	181.398	278.828	323.903	236.145	288.475	505.801	234.989	198.587	513.843	352.146	248.225	247.294	285.849	386.484	276.513	295.287	406.439
7	75105282	75404358	299076	+	Akap13	1594.25	1465.05	1596.8	1845.07	1542.66	1565.31	1439.51	1859.73	1246.35	2175.91	2119.21	1565.12	1621.16	2078.95	2057.3	2051.95	1444.36	2033.1	1553.12	1973.58	1154.63	1361.09	1833.11	1473.16	1755.34	1627.6	1472.78	2199.02	1731.77	1512.6	2158.3	1697.42	1618.93	1675.22	1456.42	2563.11	1506.34	1501.5	2427.83
X	35871836	35909068	37232	-	Akap17b	102.319	67.2197	84.99	72.6407	68.8222	68.9717	68.3903	75.4743	71.8828	83.4511	57.4149	92.2923	88.2536	95.2058	86.4065	75.084	85.619	61.9318	66.2184	104.128	103.481	91.1964	51.2812	63.216	87.3873	49.7704	78.7457	71.2269	90.6752	71.4542	72.465	93.9716	61.4253	90.4085	93.8215	88.1269	71.8733	73.3574	81.4541
12	76371665	76380926	9261	+	Akap5	18.365	18.0976	10.0836	16.6036	22.075	15.1971	30.8859	20.0479	8.1158	21.6355	6.85552	2.88413	43.7293	19.9067	6.85766	21.5995	13.6494	20.3214	18.0596	27.8481	5.44638	18.5136	6.88852	6.77315	21.8468	15.8842	21.8305	4.50803	15.3254	5.56786	13.9989	31.6536	15.9874	17.284	26.3051	30.7913	9.9824	12.0715	7.48048
12	52746166	53197799	451633	+	Akap6	1519.92	1301.3	1504.61	1468.38	1298.53	1391.12	1346.85	1685.2	886.941	2047.13	1775.58	809.48	1499.52	1767.37	1574.52	1473.91	1505.16	1313.15	1128.12	1986.9	1128.49	1085.44	1207.79	1423.49	1369.7	1397.81	1666.14	1671.58	1510.83	1188.74	1554.7	1412.54	1242.81	1652.61	1348.57	1971.71	1427.48	1354.79	1711.37
10	25044988	25175116	130128	-	Akap7	157.414	165.464	177.903	166.036	192.183	160.155	165.46	186.327	140.287	201.931	125.113	192.276	178.892	149.733	176.928	203.652	182.406	193.537	157.72	203.412	180.82	164.565	148.486	204.323	194.722	194.846	170.746	123.52	174.965	154.044	167.987	213.662	157.35	196.771	139.417	226.157	217.616	248.858	142.129
17	32522646	32540213	17567	-	Akap8	1227.84	1362.5	957.935	950.562	1236.2	883.777	1152.72	1173.39	1480.55	1048.8	953.77	1319.97	1041.55	1217.76	1042.36	962.722	1192.45	1085.74	1188.33	1034.02	898.655	1182.13	1399.14	904.217	1091.39	1030.35	1086.07	1329.88	1065.11	1046.75	1186.61	1052.48	1247.86	1100.86	1174.08	920.554	1164.94	1123.57	1170.27
17	32540398	32569552	29154	-	Akap8l	508.098	518.798	417.747	435.844	533.697	485.14	517.34	606.153	861.434	591.369	535.587	650.853	558.144	836.946	541.755	456.675	563.348	501.26	559.847	699.835	517.406	445.011	667.421	440.255	483.48	466.995	495.864	801.528	549.16	403.67	692.535	440.183	569.656	458.69	466.477	595.653	555.022	419.716	976.618
5	3978186	4130205	152019	+	Akap9	1449.96	1400.41	1143.04	1830.55	1554.34	1643.63	1524.44	1517.74	1845.76	2435.53	2113.21	1318.05	1809.6	2245.13	2472.87	1637.45	1744.64	1917.95	1490.52	2292.02	1216.72	1525.65	1553.74	1442.68	1658.46	1583.12	1449.39	1917.72	1763.7	1529.31	2264.53	1681.6	1560.03	1723.08	1576.55	2436.76	1857.72	1560.93	2219.21
7	109302885	109311391	8506	+	Akip1	119.81	74.9758	126.044	112.074	92.1957	128.591	83.8333	115.57	162.316	87.5721	359.058	123.056	134.368	76.1647	64.462	85.3695	88.1007	72.5763	91.5019	77.4903	136.16	89.1394	146.955	104.984	132.031	131.309	131.763	100.98	117.495	121.565	74.112	100.896	79.0956	106.363	99.9593	106.177	90.8399	111.429	64.8308
4	123628988	123644093	15105	-	Akirin1	720.654	627.235	922.245	539.199	424.778	574.487	697.826	692.734	1501.22	491.265	1741.49	574.178	649.578	662.594	577.65	611.938	687.775	548.428	544.907	567.852	764.568	799.131	720.819	581.167	698.492	565.754	756.314	800.606	759.254	717.774	560.696	524.465	623.928	666.589	759.11	590.806	714.74	562.214	617.642
4	34550615	34566909	16294	+	Akirin2	394.688	369.504	383.1	389.24	305.178	373.937	434.921	255.708	492.186	208.522	798.134	399.553	283.506	300.191	197.684	382.518	367.429	320.823	408.88	229.184	355.929	357.845	467.857	364.534	408.547	299.285	385.926	450.349	329.607	336.571	250.867	316.607	350.291	335.019	367.678	213.18	421.78	356.391	307.901
4	63285360	63321683	36323	-	Akna	41.1026	56.8782	90.7522	36.3204	58.4339	32.7323	51.8443	70.7572	118.259	92.7235	25.7082	55.76	49.2948	94.3403	69.9481	48.3418	43.4299	59.9964	44.5469	67.804	39.2139	43.884	61.2313	56.4429	50.3427	49.7704	44.4407	116.307	30.6508	51.9667	170.457	56.3829	66.474	45.2042	50.8565	79.6328	61.8909	41.7858	152.934
4	116493707	116508872	15165	-	Akr1a1	2157.45	2269.96	2542.5	2300.64	2301	2391.8	2326.37	1799.59	1397.08	1554.66	1623.9	2404.41	2157.84	1512.04	1452.45	2192.86	2200.04	2198.58	2433.23	1787.12	2472.66	2340.25	2097.94	2501.55	2162.84	2340.27	2410.71	1999.76	2219.63	2310.66	1391.66	2225.64	2146.52	2080.73	2248.21	1578.85	2373.82	2306.58	1376.41
6	34361182	34373885	12703	+	Akr1b10	749.146	651.165	606.976	588.724	721.87	799.551	579.887	464.472	229.718	526.931	138.533	429.519	759.988	418.111	549.487	714.44	585.117	554.893	725.806	674.59	671.874	742.494	390.026	683.573	326.403	806.612	747.237	333.91	779.641	625.26	376.173	699.915	559.284	720.1	717.825	622.541	703.442	804.91	354.008
6	34280865	34294425	13560	-	Akr1b3	498.356	559.719	485.122	615.473	526.874	589.759	545.69	616.394	330.496	345.929	334.265	500.427	589.016	381.557	414.826	599.176	554.672	450.51	662.399	550.053	730.587	759.03	475.877	600.403	389.453	493.736	620.208	401.643	553.542	568.87	271.532	569.113	499.943	593.262	539.321	427.774	541.641	635.876	323.466
6	34331081	34345397	14316	+	Akr1b8	39.6637	30.5126	139.191	27.6848	15.6938	17.5859	22.392	16.6749	27.6685	21.167	19.1439	16.5593	40.6489	18.1056	10.0993	24.062	47.7184	27.6496	23.0622	31.2972	16.5503	15.8721	24.8156	35.4999	15.5462	26.7822	30.0827	15.0125	30.0419	9.47478	29.7963	28.1204	18.7875	28.4278	23.1009	24.0766	10.3017	29.8817	24.9867
13	4109591	4140423	30832	+	Akr1c14	41.1026	39.6424	43.9355	54.9994	50.6427	46.7605	43.0197	61.3229	24.3474	42.2407	5.99858	18.2662	75.5324	20.7722	34.2883	24.6852	55.8385	35.8043	39.7311	36.3236	43.5711	37.7128	42.8619	41.7677	46.5432	32.8273	52.2373	28.8514	40.8677	42.6869	27.1744	47.4804	29.4505	46.5338	67.5164	36.1002	34.9384	62.2145	22.4414
13	4642489	4659164	16675	-	Akr1e1	292.965	244.749	283.06	183.677	267.498	256.013	239.366	252.367	133.331	201.931	154.249	233.615	205.925	173.967	224.931	223.195	276.711	233.212	250.426	181.618	301.73	223.534	179.102	231.416	170.975	284.856	289.254	191.141	277.134	268.185	153.165	260.153	182.593	249.953	270.942	222.972	191.662	293.429	182.025
4	139038055	139046098	8043	+	Akr7a5	229.125	236.131	159.896	216.884	309.051	268.873	295.623	300.718	162.316	186.477	161.105	254.765	262.376	192.143	282.536	304.45	274.229	270.952	355.172	249.422	372.533	327.759	231.914	268.668	235.566	252.029	280.678	151.47	309.062	287.673	180.339	223.553	226.348	245.964	258.667	203.86	247.564	273.929	176.207
12	112620255	112641319	21064	-	Akt1	665.51	839.387	875.112	749.232	694.716	771.548	799.726	742.947	2256.19	808.753	2949.54	1055.6	723.517	1242.87	770.799	647.986	693.636	899.938	847.596	899.614	944.409	801.572	1463.45	831.966	2078.32	854.573	734.444	1740.12	711.355	819.412	1053.22	679.561	790.962	602.282	652.364	854.722	886.441	650.927	1295.77
7	44498648	44504846	6198	+	Akt1s1	1035.39	1069.48	852.063	1097.92	1290.74	1138.61	1329.19	1595.57	1511.78	1212.05	1336.82	1294.02	1198.18	1071.11	1739.26	1394.71	1175.09	1271.54	1256.95	1157.45	1541.32	1306.24	1308.81	1236.1	1244.32	1142.6	1242	821.364	1338.42	1301.03	1556.35	1050.5	1155.3	1179.29	1073.25	1051.15	1301.7	1049.3	925.866
7	27290977	27340252	49275	+	Akt2	3951.03	5226.68	3234.66	4623.03	4103.39	4135.87	4828.29	4411.75	3160.56	3930.36	4624.89	4232.03	3846.55	4054.93	4186.04	4175.99	4597.37	4321.8	4340.39	4284.94	4669.71	4542.63	3840.66	4396.91	3864.95	4249.64	4177.49	4986.68	4450.83	4426.48	3394.27	3879.49	4370.48	4209.41	4617.45	3951.92	4023.02	4147.16	3998.78
1	176847642	177076334	228692	-	Akt3	311.45	345.196	336.832	318.683	410.612	294.906	275.217	434.549	436.016	419.498	265.668	309.711	285.733	403.626	468.37	331.339	310.371	342.185	381.815	429.298	253.592	241.826	321.248	381.901	394.466	326.5	334.565	415.213	290.947	302.586	512.322	406.118	326.786	313.957	287.973	442.282	318.637	325.322	410.152
8	91838410	91862123	23713	-	Aktip	939.731	996.839	787.327	941.324	1154.36	1044.97	1007.2	1124.55	593.402	951.913	424.847	719.457	1057.16	768.112	1178.92	1006.02	973.229	931.882	1060.35	969.083	1101.8	1134.87	722.071	952.504	743.534	998.231	977.048	625.304	1034.95	1150.36	771.816	898.216	908.228	1026.18	1072.98	939.97	1087.1	1083.72	659.884
4	62424221	62438301	14080	-	Alad	152.167	199.936	153.414	157.734	211.66	274.717	183.109	195.761	115.94	172.053	85.6939	177.855	241.703	182.622	233.161	201.595	127.808	218.696	232.367	249.422	233.105	196.107	173.744	168.2	151.028	188.492	177.763	123.52	153.254	192.091	158.929	190.911	141.362	231.339	181.505	213.416	157.722	185.715	172.051
9	106110654	106125154	14500	-	Alas1	1311.76	1283.2	1434.05	1416.5	1469.93	1851.68	1176.97	1232.36	911.282	1346.56	1234.84	1041.17	1580.65	1035.15	1489.49	1583.95	1245.81	1586.01	1236.47	1416.62	2020.65	1330.95	981.988	1473.16	1042.95	1276.03	1337.88	973.743	1398.44	953.951	917.343	1690.49	1153.63	1442.57	1473.12	1545.95	1324.66	1661.22	1073.86
X	149330413	149353619	23206	+	Alas2	582.428	740.276	730.331	311.318	186.989	419.674	311.066	377.372	3813.21	229.748	2628.19	16234.5	205.131	2668.37	145.383	328.106	177.442	558.356	381.661	395.928	636.136	574.606	598.535	278.827	6050.74	313.448	302.509	2317.13	485.304	1179.45	2148.41	449.083	1655.08	275.215	294.617	452.314	293.483	440.143	6888.57
16	52069359	52273445	204086	-	Alcam	13.1178	22.4066	41.0545	15.5659	12.9853	17.5352	15.443	23.5857	20.8692	20.6052	45.4241	23.0731	13.5163	23.3687	16.4584	19.5424	14.8903	17.4183	8.4278	15.7402	21.7855	11.6567	7.65392	13.5463	21.8468	9.5305	14.8136	18.0321	8.93981	12.9917	24.704	8.90257	28.609	11.9658	11.3989	21.2354	16.9701	8.35717	28.2596
7	44791257	44803961	12704	-	Aldh16a1	84.7422	91.9044	90.5512	82.2069	103.316	93.7966	96.277	123.395	90.7131	94.4021	101.976	83.4861	106.679	81.6426	92.7141	93.2661	73.1538	99.2964	84.2615	106.985	64.5783	91.5672	114.986	87.502	69.5362	99.9249	92.2544	127.351	84.2357	94.362	89.4771	85.3387	83.9665	68.0367	78.6357	105.542	59.4646	77.1763	116.022
19	40538701	40576908	38207	-	Aldh18a1	81.3306	45.6749	118.122	60.188	42.8515	54.9435	68.3903	87.2672	53.3324	61.8156	143.109	24.9958	68.3767	87.4162	45.2606	67.8842	48.3933	60.9641	58.9946	71.4364	81.6958	67.1974	43.6273	82.4066	64.5906	43.4167	129.424	67.6205	88.121	54.7506	77.4058	50.4479	60.5838	63.8178	84.1763	89.1886	58.8962	57.5716	64.8308
19	20469947	20620828	150881	+	Aldh1a1	1680.43	1887.59	1036	1689.89	1946.69	2026.4	2293.69	1310.41	1574.45	1325.38	1815.84	2851.4	1711.46	1945.23	1895.96	1718.42	1421.92	2345.88	2247.69	1477.32	2142.7	2040.65	1936.77	1880.03	2754.1	1788.89	1163.49	1528.83	1743.94	1635.84	2523.37	1445.13	2168.05	1824.99	1580.76	1030.77	1341.36	2261.2	2008.75
9	71123071	71203526	80455	+	Aldh1a2	118.935	114.618	424.23	108.961	93.4943	105.211	81.6271	70.7572	193.62	92.7234	69.4121	50.953	125.622	187.815	76.8058	82.2838	50.8751	82.2531	104.746	111.392	101.303	80.9111	135.474	92.5663	115.883	126.014	106.814	186.633	83.0125	162.396	95.5221	143.43	136.314	87.7494	82.4226	98.7446	106.812	90.0717	124.675
7	66040641	66077226	36585	-	Aldh1a3	32.3573	14.6505	54.0191	37.3581	42.8515	33.9013	38.6074	42.4543	19.7098	51.513	17.1388	8.6524	27.8277	35.4858	43.889	49.3703	37.2256	30.9659	34.9152	72.6472	35.9461	15.7708	27.5541	57.5717	15.1978	38.122	40.5424	8.11446	26.8194	18.5595	54.3488	36.5995	27.7676	23.9317	31.5661	62.6444	14.9736	41.7858	25.7661
4	45799022	45804609	5587	+	Aldh1b1	11.3688	10.3415	9.3633	10.3772	7.79119	11.6901	15.443	12.9721	8.1158	4.12104	11.9972	4.80689	15.1065	6.05855	9.60072	4.11419	3.72256	17.4183	16.8556	7.26472	30.4997	4.11413	2.29617	7.902	1.89972	7.41261	7.79661	9.01607	5.10846	3.71191	4.11733	12.8593	7.57298	9.30676	7.89153	8.49416	7.98592	19.5001	4.15582
6	90527775	90576154	48379	+	Aldh1l1	104.244	94.5884	105.719	98.2889	163.646	104.421	81.7479	127.151	86.955	145.826	78.8875	116.448	108.398	95.5704	110.323	110.161	120.158	141.536	114.128	106.434	123.905	117.112	100.65	125.159	114.781	161.741	109.324	128.188	127.807	72.6522	100.507	143.529	116.552	84.5521	59.157	88.2333	44.8147	168.225	101.419
10	83323311	83370005	46694	-	Aldh1l2	178.403	118.927	161.337	221.035	210.362	194.056	183.11	192.224	146.084	245.202	57.4149	107.674	157.425	122.902	224.931	222.166	186.128	200.311	172.168	242.157	115.463	224.906	97.2047	184.004	94.0363	183.197	132.542	127.127	180.073	161.468	212.454	196.846	156.508	179.487	112.235	208.107	148.738	211.715	172.882
5	121704090	121731888	27798	-	Aldh2	2049.88	1866.64	1608.33	1916.68	2330.86	2006.03	1758.3	1834.97	1305.48	1462.97	1697.6	2007.36	2017.11	1437.61	1643.09	2054.01	1472.89	2290.51	2299.59	1495.32	2170.93	1951.47	2069.62	2272.39	1978.56	2302.15	1629.49	1461.5	1777.74	1778	1902.21	2267.19	1903.34	1618.05	1626.54	1282.62	1814.8	2338.15	1230.96
11	61114243	61158355	44112	-	Aldh3a2	270.227	227.513	272.256	236.602	266.199	294.591	258.118	227.602	316.516	296.714	269.079	283.606	217.851	259.652	250.99	266.394	217.15	255.468	262.466	251.844	228.748	270.847	248.752	264.152	272.61	339.921	258.848	220.894	257.977	242.202	228.924	283.893	247.385	222.032	237.623	232.528	259.542	248.858	250.18
19	3963491	3979779	16288	-	Aldh3b1	21.8038	12.7251	44.9075	20.7545	37.4287	30.3943	20.9583	24.5397	41.5647	25.6816	41.99	23.9693	47.6811	31.5472	13.0577	23.6566	3.72256	23.8863	7.22383	19.3726	19.303	21.2563	35.028	22.3399	33.0813	17.0321	17.8758	36.5947	40.6518	31.3357	38.5946	35.4456	29.5197	17.0467	9.6452	20.8985	19.9648	16.1951	34.3724
4	139350205	139377003	26798	+	Aldh4a1	1825.13	1837.34	1152.41	2139.79	2293.21	2127.6	1844.33	2292.53	570.425	1836.95	907.499	1130.58	2031.42	1241.14	1774.76	2041.67	1847.63	2074.71	2193.64	1943.31	2094.68	2125.63	991.182	2313.03	1157.88	2076.59	1824.41	1439.87	2038.28	1762.23	1246.73	2183.11	1584.44	1864.01	1849.25	1779.53	1839.76	2230.44	1019.01
13	25091562	25121645	30083	-	Aldh5a1	214.13	187.408	175.925	203.245	205.168	214.612	220.421	243.183	76.5204	197.41	79.0741	160.035	219.902	175.316	207.101	203.573	197.296	221.274	208.249	206.963	176.161	203.475	115.377	179.496	160.355	163.153	237.619	183.797	205.479	196.205	147.932	216.239	180.859	235.328	240.09	194.304	237.581	189.613	123.844
12	84477491	84497799	20308	-	Aldh6a1	3054.64	3416.79	2385.65	3790.97	3557.16	3329.43	3163.35	4025.91	2822.62	3634.13	3253.93	3647.14	3211.17	3792.09	3806.25	3096.23	3168.29	3749.99	3309.42	3548.93	2853.62	3446.4	2596.6	3493.46	3844.09	3388.51	2901.79	2972.49	3640.66	3249.16	3687.14	3244.36	3639.39	3133.29	3041.3	3438.21	3068.7	3453.08	3383.34
18	56658808	56706012	47204	-	Aldh7a1	353.968	361.772	268.349	484.617	459.071	324.169	425.019	394.411	261.201	421.033	237.763	378.432	406.286	414.961	416.725	378.23	395.123	474.494	460.317	485.139	418.281	397.841	413.19	426.023	345.798	489.232	420.287	414.974	361.669	369.631	392.279	387.377	356.977	358.121	358.524	391.391	421.422	453.033	443.39
1	167177560	167196100	18540	+	Aldh9a1	118.935	109.447	181.504	150.47	203.869	175.352	119.131	115.57	117.099	91.6931	77.1245	94.2151	205.13	104.726	141.268	112.112	141.457	110.316	163.74	154.981	159.034	101.482	149.251	146.752	95.936	218.143	97.4576	120.815	126.434	147.548	124.343	140.463	151.46	158.215	140.294	94.4975	180.681	153.215	130.493
7	126394406	126399620	5214	-	Aldoa	170200	218174	162380	207069	217302	215147	199346	183146	149551	189500	98431.9	219443	189184	164847	212818	204098	188316	183035	231358	229083	213105	202349	193381	207966	155324	216594	221775	179990	178677	206680	138042	177939	192504	185443	181287	220791	195929	190087	172297
4	72768820	72770872	2052	-	Aldoart1	13348.4	15876.1	14047.8	15757.4	15744.1	17838.3	15526	17512.9	12809.2	16944	10948.8	16051.7	17025.2	14260.5	16809.6	17993.5	18789.3	16820.5	18947.6	19202.2	18962.2	14724.5	13604.9	15414.2	12566.1	19597.1	16004.1	15840.6	17960.2	16960.9	14876.3	12319.8	14654.2	14050.4	15468.7	18335.2	18763.3	12796.6	14304.5
12	55611990	55613682	1692	+	Aldoart2	2283.2	2592.62	2334.17	2571.74	2797.77	2739.32	2583.23	6451.37	13866.8	17069.4	3230.24	3362.06	4552.74	14988	16534.9	3221.43	2846.37	4092.09	3809.3	17976.1	3653.83	2552.58	3014.95	2449.53	2197.68	4789.11	2468.16	8490.62	3208.56	2759.87	10291.9	1985	2122.47	2665.26	2238.48	17967	3559.76	2248.14	17587.3
16	5051485	5062772	11287	+	Alg1	127.762	180.958	139.4	158.904	184.808	162.563	196.877	162.14	216.22	96.8818	187.618	216.818	212.131	130.076	168.114	127.358	171.644	178.888	209.208	131.024	162.307	188.808	224.893	205.913	213.139	192.092	147.85	133.318	145.834	180.059	136.814	168.344	158.681	200.354	159.272	113.675	140.037	171.899	127.896
15	90108514	90114758	6244	+	Alg10b	453.877	467.953	366.609	503.297	351.902	354.21	416.96	553.085	636.51	563.552	587.003	409.547	311.67	547.001	539.012	413.476	517.437	453.844	332.296	434.672	199.338	344.901	406.423	427.837	474.931	330.391	406.203	678.91	462.316	390.678	527.842	469.858	418.197	425.452	528.732	544.688	434.234	394.644	500.361
8	22550737	22561644	10907	+	Alg11	188.022	186.147	156.295	254.243	209.064	197.563	199.655	260.622	296.807	201.931	191.954	180.739	228.982	180.891	181.042	227.309	230.799	176.119	169.76	167.088	130.713	196.107	201.298	204.323	214.834	190.61	189.458	215.484	247.761	165.18	169.634	215.64	191.008	210.305	172.737	196.427	278.51	222.857	189.506
15	88689446	88703522	14076	-	Alg12	85.7033	74.9759	124.604	71.603	109.077	98.1969	82.7302	63.6815	75.361	64.9064	83.1231	82.6785	77.9176	65.7785	78.1773	76.1126	96.7866	77.4147	85.482	65.3825	94.7671	79.5398	126.29	95.9529	101.635	75.1851	86.5423	74.8334	81.7353	90.9417	69.9946	75.1772	74.0469	85.0904	89.4373	74.3239	96.8292	80.786	78.1295
X	143100962	143157445	56483	+	Alg13	107.465	81.8701	100.115	136.824	127.256	104.042	120.235	116.749	65.3465	77.9428	41.1331	95.02	116.941	89.6449	94.6357	104.638	132.772	92.2435	86.4671	85.9658	89.8958	113.824	88.02	96.3626	90.2369	122.838	110.712	85.0332	121.162	105.789	94.2112	81.1123	103.855	131.624	116.991	112.548	87.8451	125.239	87.971
3	121085389	121156744	71355	+	Alg14	203.764	200.797	198.07	197.168	203.87	185.873	152.224	191.044	64.9264	107.147	120.829	159.589	196.384	126.364	117.952	163.539	176.201	139.346	178.188	90.8089	178.642	174.851	204.36	205.452	175.725	126.014	252.611	129.831	139.206	174.46	95.5221	221.575	169.13	206.078	164.845	122.103	190.664	234.929	104.727
4	47469833	47474368	4535	-	Alg2	270.228	351.611	299.625	291.601	355.798	361.224	356.29	313.69	272.459	461.559	285.36	275.915	310.081	304.659	433.403	353.822	395.833	292.24	332.297	449.201	246.176	303.76	282.43	325.111	271.661	351.569	321.999	210.976	326.942	323.864	206.69	313.568	301.236	305.793	352.489	283.492	440.223	314.786	175.376
16	20424208	20429512	5304	-	Alg3	113.688	134.439	121.723	106.886	118.166	153.14	125.75	126.184	105.505	133.934	83.9801	97.0993	154.245	83.9542	131.667	120.34	105.473	104.51	98.7257	106.549	118.731	143.309	110.982	100.468	71.2397	121.779	116.949	108.193	109.832	128.061	64.2304	95.9499	85.827	140.931	102.59	110.424	119.789	127.215	98.9085
3	54642960	54657217	14257	+	Alg5	123.308	136.163	195.189	109.999	153.227	141.45	173.182	143.873	135.65	105.087	276.791	160.55	193.204	116.844	123.438	151.197	163.793	133.54	138.457	107.76	156.856	174.165	167.621	141.107	143.429	141.899	150.475	128.028	100.892	131.773	102.933	145.409	139.679	148.908	154.323	109.362	164.71	142.072	90.5969
4	99603867	99651698	47831	+	Alg6	195.893	226.651	196.629	199.243	168.809	191.718	217.305	287.746	71.8828	129.813	299.929	158.627	203.54	175.698	164.584	182.053	240.726	172.248	124.009	112.603	126.356	192.678	153.078	159.169	317.254	129.191	186.339	164.994	210.724	243.13	141.636	154.311	201.105	248.623	225.347	105.115	226.601	198.715	159.584
7	97020824	97041366	20542	+	Alg8	37.6045	48.2603	59.7811	48.7731	57.1354	58.4506	36.4013	37.7372	73.0422	69.0274	85.6939	48.0689	50.0899	49.3339	45.2606	37.0277	60.8019	37.7397	42.139	48.4315	54.4638	34.2844	64.2929	49.6697	44.6435	66.7135	48.339	47.7851	68.9642	51.0387	44.4672	56.3829	52.1694	33.2384	56.9944	60.5209	33.9402	55.7145	62.3373
9	50686525	50754940	68415	+	Alg9	103.194	91.3499	105.877	104.81	131.152	141.45	148.914	115.57	198.257	123.631	155.106	126.902	151.86	167.043	137.153	101.826	163.793	139.346	162.536	139.241	112.195	157.022	182.163	154.653	176.674	148.252	123.186	175.813	130.266	130.845	128.461	115.733	118.643	144.92	138.54	162.451	120.787	127.215	115.532
12	87474848	87490610	15762	-	Alkbh1	67.2673	100.794	82.8292	76.7916	83.0402	72.4787	80.5241	96.7015	129.748	69.0274	100.342	72.1034	101.77	58.8867	76.8058	57.5987	110.369	52.1707	62.6065	72.6967	119.82	53.4836	91.8045	62.0872	88.2843	65.6546	66.2712	114.504	98.3379	90.8959	53.4842	82.0625	77.4127	76.9132	110.459	56.2738	81.8557	98.4289	82.9388
2	93810979	93841076	30097	-	Alkbh3	369.923	369.708	414.146	419.241	447.993	391.619	430.197	409.212	486.948	383.257	508.165	448.002	449.219	421.502	433.404	365.135	400.796	434.49	444.266	458.888	429.175	416.898	490.616	452.672	437.886	393.927	403.864	404.821	403.568	454.709	416.674	372.919	359.296	392.213	384.931	495.846	325.426	455.93	405.608
5	136164999	136170469	5470	+	Alkbh4	63.8401	62.049	45.376	49.8108	70.1207	50.2675	57.3596	43.6336	44.0572	48.4222	24.8512	62.4896	65.1963	60.5855	45.2606	50.3989	60.8019	36.772	61.4026	43.5883	57.7317	78.1684	35.208	79.0201	47.4931	67.7724	61.5932	33.3594	49.8075	64.0304	31.2917	52.4263	43.755	46.5338	54.3638	50.9649	34.9384	79.8574	42.3894
11	60428509	60449339	20830	+	Alkbh5	3397.52	3416.14	2737.69	4124.96	3796.91	3298.95	3699.69	5034.37	3266.03	3916.02	2916.16	3171.59	3246.3	3534.73	4008.99	4033.97	4043.95	3687.84	3616.73	3856.35	3049.97	3822.71	3396.81	3811.02	4033.11	3342.03	3774.34	4755.97	4135.3	4025.54	3577.14	3271.2	3504.61	4166.77	3847.56	3669.48	3744.4	3450.58	3422.74
7	30008178	30013729	5551	+	Alkbh6	105.817	118.927	106.598	122.452	132.45	169.507	119.131	129.721	93.9114	91.6931	140.538	112.481	84.2782	102.995	126.181	114.169	130.29	123.864	125.213	78.7011	155.767	127.538	116.34	132.076	147.229	131.309	137.22	96.4719	107.278	109.501	74.9354	111.777	107.705	106.363	120.127	94.4975	131.768	112.357	77.2983
17	57304339	57306337	1998	+	Alkbh7	91.8249	101.691	92.9128	83.018	81.8075	113.394	132.368	112.032	28.985	83.451	79.6954	72.1034	113.696	60.5856	75.4342	105.94	81.8965	132.573	143.273	70.2256	166.659	121.367	66.5891	110.628	107.334	92.1282	104.475	31.5562	122.603	80.734	53.5253	115.733	83.3028	109.022	95.5751	62.6444	105.813	112.357	30.7531
9	3335231	3385847	50616	+	Alkbh8	137.3	131.854	97.2343	174.338	122.062	132.098	143.399	169.817	194.779	232.839	155.106	125.941	134.368	193.874	196.129	148.111	165.034	181.925	107.153	176.775	113.285	139.195	136.24	132.076	160.527	136.604	148.915	225.402	153.254	144.764	207.513	141.452	141.362	158.215	164.845	212.354	180.681	151.358	190.337
6	85564513	85679734	115221	+	Alms1	23.6121	20.683	37.4532	28.2114	24.6707	36.2393	14.3399	22.4052	56.8106	45.3314	35.1345	46.1445	17.1118	48.9887	49.7143	23.6566	22.4891	31.9336	17.7293	37.0272	17.4284	12.3424	22.1964	25.5725	18.9972	44.382	23.3898	34.261	19.1567	21.5762	45.2906	21.7618	31.4522	23.9317	35.9503	50.9631	31.9437	27.8571	45.7141
11	70132283	70146197	13914	-	Alox12	31.4828	19.8212	43.9355	19.7168	22.075	29.2253	34.1952	18.8686	39.4196	13.3934	36.8484	123.057	43.7293	41.5443	17.8299	24.6852	23.5762	48.3842	45.7509	21.7942	47.9281	31.5416	19.1348	14.6752	37.9945	28.5915	31.1864	25.245	12.7712	39.903	52.7018	23.7402	32.8162	21.2726	16.6599	35.0384	34.9384	21.3572	49.8698
6	116387032	116438140	51108	-	Alox5	21.8631	20.683	41.0545	6.22635	16.8809	24.5492	12.1338	11.7929	55.6512	22.6657	23.1374	24.9958	10.336	32.8893	17.8299	13.3711	9.92684	19.3537	27.6914	13.3186	15.2499	17.8279	29.0849	15.804	23.7465	23.2968	19.4915	36.0643	3.83135	21.3435	65.0538	23.7402	32.8162	11.9658	10.522	25.4825	10.9806	16.7143	39.0647
5	149201814	149224964	23150	+	Alox5ap	90.0759	76.6994	302.507	53.9617	50.6427	87.6758	59.5657	25.9443	178.548	45.3315	115.687	130.747	78.7126	141.078	46.6321	58.6272	45.9116	36.772	62.6066	46.0099	74.0708	55.5407	159.201	68.8603	33.2452	88.9513	38.983	138.847	39.5906	70.5262	124.343	42.5345	100.973	57.1701	52.6102	74.3239	40.9279	57.5716	178.7
3	127463959	127574177	110218	-	Alpk1	38.479	49.9839	75.6267	62.2635	111.674	65.4646	28.6798	57.785	71.8828	99.9352	62.5566	57.6827	83.4831	74.4336	63.0905	33.9421	40.9482	40.6427	66.2184	75.0688	29.4105	63.7689	52.812	50.7986	46.5432	81.5387	53.7966	62.2109	80.4583	86.3019	69.9946	61.3288	57.2181	53.1815	64.009	90.2504	73.8698	57.5716	93.9216
18	65398601	65526960	128359	-	Alpk2	1073.04	1241.84	639.586	1110.37	1027.14	1041.59	718.098	1009.47	1400.55	1417.64	822.662	1326.7	865.044	1585.61	1311.18	1245.57	945.532	1179.61	931.874	1411.78	881.225	815.282	906.224	855.674	874.823	1207.2	756.271	1702.23	993.596	848.171	1616.46	1082.16	885.197	776.449	916.294	1680.78	978.275	782.788	1868.46
7	80707348	80755361	48013	+	Alpk3	3778.81	3934.08	2855.81	3303.08	4295.54	4367.43	3669.91	3941.17	5179.04	5729.28	3966.77	3479.23	3883.16	7299.69	5687.74	3656.49	3295.71	4299.42	3880.4	6072.09	4780.83	3365.35	4508.92	3377.54	3937.18	4030.34	3549.8	6428.45	3335.83	3053.97	6425.51	4123.87	3412.89	3705.42	3700.25	5803.63	3392.02	4052.3	7845.36
4	137469042	137523696	54654	-	Alpl	128.555	108.586	146.212	108.961	158.421	143.788	123.544	142.694	100.868	177.205	109.688	76.9103	209.106	155.791	204.358	142.968	95.5459	179.989	183.004	190.094	229.837	149.48	108.686	135.463	146.279	150.37	141.898	195.649	146.868	82.59	155.635	189.922	85.827	136.942	142.925	207.045	125.778	149.5	119.688
1	59201915	59276391	74476	-	Als2	599.013	654.914	535.469	771.583	715.448	565.266	742.692	772.199	2310.7	791.238	2612.82	791.213	593.873	1319.89	842.118	715.811	831.287	882.097	834.505	799.109	615.969	712.538	1390.59	735.026	1591.94	740.106	697.076	1993	700.951	871.752	1251.56	604.337	863.194	628.573	681.235	717.75	710.718	593.183	1255.06
9	110709242	110729599	20357	+	Als2cl	257.11	305.937	270.096	181.602	301.259	233.802	201.862	225.244	406.949	296.715	245.084	315.331	298.154	347.068	266.077	188.224	181.165	241.921	321.461	306.329	230.926	279.075	373.511	244.962	209.92	253.088	222.983	375.069	212.001	262.618	247.04	253.229	296.188	232.669	223.593	232.527	273.517	237.715	354.076
11	120485342	120489192	3850	-	Alyref	102.896	116.913	111.013	120.041	110.041	90.1522	139.393	108.371	165.006	106.855	189.717	121.382	123.746	109.427	80.5895	101.642	93.8902	102.399	129.956	126.123	138.838	140.079	153.602	107.22	112.728	104.3	122.814	131.54	103.057	134.866	84.5101	83.489	98.7701	114.203	137.576	90.0728	169.047	92.4269	85.2504
1	171331046	171332319	1273	+	Alyref2	27.408	16.6649	28.7166	31.4672	32.7971	37.27	29.3762	14.2751	13.542	19.8673	33.0874	23.7864	17.7774	20.399	5.81702	24.8689	30.1953	28.2386	31.3761	19.171	34.357	27.914	14.7838	30.5005	19.3026	39.7167	21.4228	8.20927	20.8229	30.3136	13.4824	23.3419	15.666	14.762	24.6382	20.3513	49.5671	19.0021	16.1516
15	10981842	10996711	14869	+	Amacr	282.471	249.919	234.803	303.016	279.184	329.661	259.221	229.961	139.128	157.63	426.756	271.109	313.261	182.622	175.556	281.822	276.711	277.725	297.381	173.142	349.658	325.702	293.91	319.467	322.953	258.383	258.068	225.402	274.58	290.457	167.987	294.774	233.921	247.294	275.327	184.748	325.426	312.93	147.947
2	91560483	91749195	188712	+	Ambra1	450.38	468.815	478.971	509.523	550.577	517.874	533.886	490.582	914.766	736.634	674.408	572.02	570.071	634.417	720.054	530.731	532.326	583.512	562.257	717.996	418.284	421.696	634.512	492.182	418.889	527.353	482.61	861.936	476.365	469.558	639.009	510.415	493.928	422.793	418.252	555.304	535.056	492.144	822.021
10	40163454	40178185	14731	-	Amd1	21467	20696.3	19736.7	20715.5	15178.4	23239.7	18074.2	23185.5	3528.03	26457.4	1982.95	6310.09	27856.3	6621.13	18212.1	17181.7	26388.1	12455.5	18741.6	26023.2	24991.9	27689	2936.47	16437.9	5576.17	17033.3	27147.7	5850.37	31277.5	26020.4	6296.45	18164.8	13625.7	32558.1	26378.6	20929.4	20518.3	24585.2	5073.44
10	35584687	35587888	3201	-	Amd2	13774.8	13353.9	11267.3	14141.2	8421.24	13680.2	9995.56	15633.8	2205.2	17926.2	1164.59	4327.54	14811.7	4067.04	10724.2	10250.3	14657	7348.09	9886.46	15238.6	10873.2	14733.1	1629.09	10427.1	3541.89	9098.03	16507.9	4080.29	18723.3	13524.3	3795.95	11665.5	8716.99	19147.3	15017.2	12939.3	10502.4	16770.9	3196.14
17	24374807	24382708	7901	-	Amdhd2	80.4561	62.9108	110.919	87.1689	94.7928	85.3378	94.864	69.5779	61.4482	45.3314	63.4135	85.5627	85.8684	80.4922	61.7189	70.9698	59.561	77.4147	89.0939	72.6472	84.9636	90.5108	87.2546	97.0818	45.5934	79.4209	90.4407	77.5382	58.7473	94.6536	65.0538	91.004	94.2415	83.7608	56.9944	66.8915	87.8451	79.8574	54.0257
X	94463920	94488447	24527	-	Amer1	417.147	313.692	484.011	360.091	271.393	285.239	424.682	378.551	195.939	316.29	184.242	397.049	391.178	536.615	266.077	543.073	377.22	299.014	316.645	325.702	198.248	409.355	321.464	217.87	363.797	206.494	514.576	314.661	319.279	319.224	361.502	296.752	513.28	366.952	348.104	350.384	489.138	314.787	279.271
8	94698216	94739269	41053	-	Amfr	3218.24	2942.16	2706.72	3357.04	3455.39	3346.88	3331.27	3349.17	2477.64	2745.64	3425.19	3032.19	3270.95	2350.72	3131.21	3035.25	3414.83	3114.01	3530.05	2706.11	3352.79	3648.54	2984.26	3594.28	3566.73	3208.6	3500.68	2853.58	3278.35	3311.02	2378.99	3170.3	3087.25	3359.74	3493.32	2592.84	2940.82	3386.51	2293.18
15	102353437	102363075	9638	+	Amhr2	104.068	96.5206	72.7456	85.0934	92.1958	88.8449	118.028	82.55	28.985	48.4222	66.8413	106.713	104.95	60.5855	48.0036	85.3695	107.954	76.4471	103.542	87.1766	145.963	98.739	84.1931	89.1798	89.2871	68.8314	104.475	58.6044	99.615	88.1578	48.5845	86.0582	83.3028	89.079	85.93	75.3857	107.81	120.715	59.0127
3	108093605	108099603	5998	+	Amigo1	1114.14	1042.77	934.889	1158.1	914.164	963.265	1228.82	1112.06	939.113	1024.08	1017.19	809.48	1027.24	1176.23	886.008	1150.94	1338.89	997.684	999.295	1201.1	928.063	1164.98	871.783	1058.87	1477.98	943.52	1107.12	1395.69	1302.66	1275.05	1016.98	881.354	1113.23	1114.15	1385.39	1040.53	1030.19	975.927	1028.99
15	97141955	97145169	3214	-	Amigo2	84.8287	84.4556	105.877	70.5653	44.1501	49.0985	40.8136	47.1714	90.4332	71.088	51.4164	80.7558	76.3274	61.451	96.0072	40.1134	75.6922	45.4812	108.358	64.1717	92.5885	59.6548	104.859	53.0563	53.1923	80.4798	63.1525	97.3735	49.8075	68.6703	72.465	97.9283	52.1695	53.1815	72.7774	63.7062	33.9402	117	88.1035
9	107930358	107932901	2543	+	Amigo3	55.9695	49.9839	48.9773	66.4144	66.2251	57.2816	90.4517	82.55	40.579	59.7551	41.99	49.9917	81.0979	48.4684	65.8335	90.5122	62.0427	81.2855	51.7708	67.804	55.5531	56.9121	43.6273	72.2469	41.7939	73.0672	77.9661	29.753	81.7354	53.8227	60.113	69.2422	37.8649	86.4199	81.5458	67.9533	57.8979	71.5002	46.5452
X	141634142	141749723	115581	-	Ammecr1	118.061	75.8376	135.408	133.867	76.6134	95.8589	108.101	101.419	126.375	99.9352	126.827	72.1034	93.0241	113.381	82.2919	97.7121	75.6922	59.9964	69.8304	112.603	67.5351	93.9392	90.3162	72.2469	94.9862	77.303	104.475	113.602	131.543	122.493	107.874	103.863	96.7658	94.3971	106.974	72.2003	183.676	88.2146	85.61
18	31892877	31917137	24260	+	Ammecr1l	284.218	322.621	306.827	326.206	390.839	296.927	262.293	359.683	485.789	346.912	332.475	270.852	209.543	270.325	311.337	276.68	333.787	241	258.355	298.87	235.284	277.017	304.214	292.841	315.32	276.385	290.736	443.184	250.279	244.059	270.096	322.222	280.365	259.218	288.582	298.358	302.146	297.812	322.42
6	149059075	149090211	31136	-	Amn1	72.5854	63.7725	66.2634	66.4144	68.8222	70.1407	51.8443	80.1914	32.4632	30.9078	187.67	71.142	54.0653	40.6788	35.6598	70.9698	53.3568	54.1903	54.1787	48.4314	49.0174	55.5407	81.1315	69.9892	101.635	52.9472	74.0678	60.4077	56.1931	62.1745	39.5264	62.318	48.8036	51.8519	64.0091	31.8531	69.8768	85.4288	34.0777
X	144229420	144270636	41216	-	Amot	2901.66	2817.19	3067.54	2692.9	2515.25	2608.07	3139.32	3080.29	5921.12	2338.7	10772.8	2894.72	2615.82	4938.63	2873.36	2924.15	2923.45	2430.82	2197.24	2413.09	1765.72	2696.83	5436.52	2793.92	4991.47	2850.67	3174.8	4691.08	2768.78	3422.38	3573.03	2672.74	3675.43	2746.83	2762.04	2594.96	2816.03	2729.06	3709.53
9	14453263	14526297	73034	-	Amotl1	11761.5	14008.4	10055.5	12657.1	11238.8	11491.4	11053.9	10243.3	9345.92	15813.3	14068.4	10682.8	9972.66	14608.9	13652.2	12168.8	11517.6	12450.2	10238.6	13620.1	8567.16	10733.8	9128.83	10742.2	11842.9	11378.4	13310.4	12011.2	14072.5	12421	11433.8	11272.6	11062.4	11536.4	12759.7	14161.7	11627.5	11995.3	14277.7
9	102595003	102610617	15614	+	Amotl2	267.604	482.603	355.085	332.072	310.349	261.859	271.355	357.324	616.801	346.167	357.344	452.809	288.613	435.35	518.439	275.651	260.58	359.978	274.506	317.226	285.39	324.33	452.346	337.528	334.351	322.978	219.085	522.03	310.339	338.712	504.785	328.406	260.006	272.555	232.362	267.566	357.37	361.215	372.362
3	102981330	103007037	25707	+	Ampd1	22877.5	22897.8	16685.4	23422.5	25638.2	26453.6	20713.4	19560.8	7036.4	25687.5	6176.82	14271.7	22210.5	13907.8	20782.8	24906.3	26100.1	20137.5	24363.6	25433.8	14367.6	20340.2	11154.8	22994.8	15408.7	22973.8	23735.2	8738.37	24488.7	22340.1	14978	23498.8	16361.8	21514.6	24860.9	22380	22865.7	23304.4	11889
3	107981375	107993983	12608	-	Ampd2	91.825	94.797	149.092	65.3767	77.7238	81.7697	122.045	117.929	109.904	113.13	108.831	74.9875	105.317	121.171	69.8414	88.1648	110.436	96.6835	114.377	95.4606	83.8743	93.2535	82.5544	102.665	83.4511	102.282	102.082	120.645	86.8438	102.078	80.6997	121.669	104.975	99.7152	99.0825	128.395	73.8698	91.0003	112.172
7	110367413	110411616	44203	+	Ampd3	272.851	324.034	576.204	213.771	219.452	265.365	228.335	214.63	3704.3	308.048	1908.38	312.448	232.958	491.607	311.338	247.88	214.668	293.209	263.67	316.015	242.909	215.305	601.594	204.323	234.616	333.567	249.491	1000.79	229.881	259.834	320.328	304.666	263.371	222.033	249.899	432.141	256.548	216.357	568.519
9	108174104	108179502	5398	+	Amt	46.3497	81.0084	54.7393	41.509	46.7471	46.7605	47.432	44.8129	45.2166	51.513	57.4149	60.5668	43.7293	54.527	28.8022	28.7993	34.7439	56.1257	51.7708	53.2746	46.8389	61.7119	24.4925	44.0255	38.9443	62.4777	53.0169	31.5562	17.8796	66.8143	41.9968	56.3829	72.364	50.5224	38.5808	50.9649	39.9296	60.3573	44.0517
3	113349601	113371400	21799	-	Amy1	529.959	773.027	281.572	514.712	638.879	457.083	603.38	510.63	358.254	520.28	489.315	987.338	570.072	620.573	529.411	505.015	589.406	472.231	727.201	416.51	670.996	543.062	571.737	492.181	605.062	527.355	443.626	489.524	528.726	547.505	578.073	452.053	641.179	596.945	564.682	423.646	540.049	562.715	486.233
11	109316772	109328975	12203	+	Amz2	1312.67	1404.7	1256.85	1532.72	1606.28	1560.64	1488.04	1369.13	1009.84	1440.29	1108.88	1462.24	1385.04	1325.09	1537.49	1346.36	1513.85	1241.53	1649.44	1697.5	1614.29	1623.66	1259.84	1523.95	1342.16	1503.69	1791.66	1108.98	1572.12	1502.4	1009.56	1476.83	1331.18	1530.3	1466.92	1617.08	1519.31	1595.29	1220.13
2	128452003	128529316	77313	-	Anapc1	919.123	1043.63	787.238	1052.25	944.033	897.801	907.826	989.421	1224.33	1372.31	1226.28	854.665	1069.38	1290.47	1202.83	1091.29	1027.43	1063.48	990.869	1134.51	739.619	825.568	1039.4	897.442	992.606	962.581	891.932	1237	1015.31	927.049	1232.73	1046.55	929.793	1009.12	1001.35	1352.69	950.325	883.074	1160.31
8	80438392	80503951	65559	+	Anapc10	105.817	91.3499	116.681	84.0557	123.36	99.366	93.7609	99.06	88.1143	71.088	138.824	80.7558	79.5078	66.6441	75.4343	95.6549	89.3415	95.8007	87.8899	90.809	124.178	87.768	80.3661	97.0818	82.638	77.303	108.373	67.6205	66.41	95.5816	61.76	93.9715	63.1082	90.4084	109.605	89.1886	79.8592	78.0002	84.7788
11	120489247	120499025	9778	+	Anapc11	291.216	294.733	225.44	226.224	293.468	260.69	261.427	252.367	134.49	157.63	172.245	292.259	252.835	195.605	229.046	239.652	253.134	251.598	321.461	191.305	309.354	345.586	274.01	322.853	230.817	248.852	293.932	181.223	252.869	251.482	162.223	321.481	240.653	296.487	249.898	200.675	253.553	344.501	143.792
9	102503495	102511444	7949	+	Anapc13	578.059	462.782	406.223	420.279	598.623	592.689	572.493	352.607	202.895	202.961	316.211	564.329	634.472	255.325	242.761	369.249	369.775	458.682	561.051	372.922	577.316	605.462	539.601	563.3	323.903	466.995	471.695	357.938	403.568	449.141	210.807	425.345	474.573	475.974	511.196	247.392	413.271	702.931	245.194
7	101530532	101548753	18221	+	Anapc15	163.536	118.065	218.958	153.583	157.122	144.957	142.296	102.598	73.0421	53.5735	114.83	170.164	138.344	90.8783	78.1774	123.426	151.384	72.5763	126.417	93.2305	138.338	154.28	154.609	153.525	131.081	116.484	165.288	81.1446	127.712	160.54	64.2304	163.214	124.533	140.931	131.525	72.2003	111.803	216.358	79.7918
10	59823231	59838958	15727	-	Anapc16	493.189	603.253	473.927	560.372	559.667	515.535	640.883	625.02	812.739	337.925	778.101	800.83	637.653	381.689	412.831	472.104	606.778	626.094	568.275	406.824	737.44	666.488	835.808	581.363	889.07	680.904	471.695	541.863	621.955	698.767	401.851	440.183	567.13	567.712	593.618	356.755	577.981	549.716	383.167
2	25162478	25175929	13451	+	Anapc2	547.451	561.026	477.529	531.315	597.325	550.604	530.576	507.093	655.061	589.309	410.474	491.264	589.152	529.691	501.981	599.643	588.165	616.415	515.3	578.756	510.871	547.179	638.337	624.258	481.58	588.773	544.203	670.795	461.039	549.362	578.897	609.331	554.51	527.826	514.703	547.873	516.09	612.859	559.374
5	52991477	53024077	32600	+	Anapc4	644.523	518.798	560.358	619.522	663.55	715.435	630.956	696.958	706.074	690.274	809.808	627.78	689.332	682.02	674.794	641.814	738.309	605.77	597.17	694.991	625.245	602.034	652.879	562.171	727.594	663.958	613.593	613.092	763.715	604.113	613.482	615.266	574.705	670.087	641.844	608.394	697.77	666.716	568.517
5	122925524	122959406	33882	-	Anapc5	7717.43	9332.98	5935.49	9501.22	9865.03	8993.12	9237.08	9179.5	9262.33	11154	5254.78	10296.1	8883.51	8777.56	11909.1	9793.23	9768.22	9633.74	10201.1	11067	9135.68	9689.97	9456.43	9671	8558.19	9506.42	9024.68	8004.17	9314.22	10769.6	7920.33	8141.84	8531.86	9143.27	8969.41	8366.66	9986.38	8750.55	7898.01
5	122560507	122582975	22468	+	Anapc7	287.718	301.627	254.25	286.412	329.827	321.478	284.592	270.057	361.733	256.535	484.171	327.83	380.842	214.646	240.018	305.479	241.967	374.494	255.242	267.584	308.265	261.933	429.385	318.338	335.301	331.45	281.458	316.464	300.122	243.13	253.628	307.633	263.371	288.509	322.676	260.134	324.428	340.787	270.128
14	51328534	51339467	10933	+	Ang	40.4835	31.9203	31.7283	22.8299	35.1179	11.7209	24.2779	17.6893	33.6226	25.7836	13.0295	41.4089	36.5938	20.7722	23.3173	23.7859	11.2081	34.0744	35.0321	24.2157	15.2977	25.3826	38.3945	36.1267	21.9351	34.1063	17.9473	26.3457	24.2687	11.1357	29.7431	20.8992	42.0721	27.9367	21.0455	29.747	20.963	34.3919	28.2726
12	86747276	86773235	25959	-	Angel1	116.312	124.96	93.633	142.168	177.899	141.45	151.121	135.618	164.635	176.174	197.096	111.52	139.934	163.581	172.813	107.998	126.567	155.797	166.148	164.667	161.213	109.024	176.04	159.169	152.928	163.077	127.864	216.386	163.471	128.989	167.164	143.43	140.521	147.579	142.924	167.76	131.768	140.215	179.532
1	190657305	190679161	21856	+	Angel2	639.277	706.668	635.983	787.636	742.759	688.547	742.365	882.103	975.057	759.301	1006.9	717.184	772.821	719.239	927.154	722.04	749.475	707.374	671.817	788.222	624.156	719.971	740.136	729.242	768.435	768.793	750.815	773.573	794.366	806.41	788.881	708.251	683.25	704.656	646.232	770.847	685.79	637.001	689.866
15	42288063	42540374	252311	-	Angpt1	264.981	194.765	167.819	197.167	136.346	160.155	205.171	191.044	128.693	137.025	56.558	101.906	198.769	292.541	144.011	220.109	162.552	222.567	79.4621	177.986	198.248	185.135	174.509	182.875	173.825	128.132	182.441	223.598	168.579	150.332	264.333	166.181	237.287	187.465	186.766	217.663	188.667	169	309.192
8	18740279	18791579	51300	-	Angpt2	49.8478	39.6424	56.9001	38.3958	36.3589	38.5774	57.3596	41.275	57.97	49.4525	69.4121	38.4551	28.6228	21.6377	34.2883	56.5701	86.8598	46.4488	44.547	55.6962	52.2853	24.6848	45.1581	33.8657	69.3399	29.6505	56.1356	61.3092	44.699	33.4072	52.7018	44.5128	43.755	31.9089	65.7627	64.7679	60.8926	35.2858	61.5062
1	156666593	156688652	22059	+	Angptl1	247.49	86.1791	222.559	108.961	120.763	86.5068	124.647	150.949	100.868	148.357	64.2705	48.0689	133.573	105.592	113.837	190.281	120.363	170.312	90.2979	125.922	126.356	68.5688	73.4776	100.468	96.8859	94.2461	151.254	89.2591	113.663	79.806	146.577	168.16	90.8757	105.033	117.496	163.513	200.646	130.929	109.714
2	33105973	33137727	31754	+	Angptl2	827.298	498.977	1323.83	582.164	949.227	932.871	597.864	771.253	166.954	1408.37	223.661	287.452	733.061	598.931	800.975	978.149	559.626	822.531	680.244	1042.49	639.405	613.005	261.764	825.195	400.842	796.326	1019.02	210.074	772.655	364.695	600.307	1106.89	327.321	615.576	451.571	1532.13	801.587	854.288	374.024
17	33993874	34000550	6676	-	Angptl4	55.0949	56.8782	154.855	79.9048	37.6574	32.7323	40.8136	11.7929	62.6076	62.8459	35.1345	65.3737	60.4259	25.0997	34.2883	82.2838	81.8964	48.3842	54.1787	56.907	33.7676	26.0561	176.04	54.1852	22.7967	111.189	35.8644	84.751	28.0965	29.6953	29.6448	13.8484	74.8883	38.5566	68.3932	30.7913	38.9314	32.5001	139.636
9	20785105	20791007	5902	-	Angptl6	44.4532	55.7486	57.7171	57.9532	65.1779	71.546	76.4598	57.875	25.1496	50.4959	72.4921	82.1585	33.553	43.873	60.3572	59.2649	59.7925	56.057	55.0698	50.2931	57.3204	64.2655	84.9971	59.9998	67.4259	66.1628	65.4845	46.1122	31.6041	77.968	30.3005	43.5404	46.2976	39.4417	44.5383	37.2167	63.9922	58.7369	35.9819
4	148579737	148584920	5183	-	Angptl7	463.497	191.318	395.42	469.052	176.6	134.436	154.43	191.044	1108.39	1661.81	257.082	244.19	194.794	77.8957	621.304	610.958	317.659	2036.97	255.242	429.829	377.979	65.1403	290.083	433.481	211.819	462.759	53.7966	199.255	106.001	91.8697	1979.61	1319.56	350.04	279.203	179.751	266.504	180.681	573.859	663.269
15	27466763	27594994	128231	+	Ank	3094.94	3238.61	2761.45	3256.38	3391.76	3321.16	2942.99	3201.76	2765.17	3266.95	3001.86	2940.86	3173.95	2838.86	3974.7	3377.75	2891.19	2892.41	3298.88	3352.67	3525.99	3200.79	2705.66	3216.12	2617.82	3002.11	3304.2	3060.05	3330.72	2928.7	2544.51	3491.79	2806.21	3271.99	3132.94	3627	3143.46	3510.01	2860.04
8	23464852	23640514	175662	+	Ank1	9935.2	9602.96	6937.52	8672.25	8751.66	8914.75	8242.32	7063.17	1438.34	8614.69	4102.61	6316.26	9128.22	5374.64	8330.77	9066.86	10522.6	7420.79	7970.06	9558.91	8143.93	8980.24	3651.23	8302.79	8758.36	7400.23	11283.7	4147.06	9732.23	8094.76	4688.32	8831.33	5725.87	10150	10732.2	7276.65	10114.5	9348.73	4201.78
3	126715256	127292765	577509	-	Ank2	850.913	1024.67	615.818	812.54	855.731	972.62	554.846	883.288	537.961	1034.38	491.884	503.761	974.771	900.124	1208.32	1023.41	902.1	869.951	768.133	1058.23	679.709	733.685	590.885	847.77	566.118	794.206	802.276	729.403	1186.44	579.056	940.394	968.404	834.712	853.566	1167.06	1518.34	988.264	871.001	1017.34
10	69369538	69863267	493729	+	Ank3	1805.89	2274.27	1425.38	2100.37	2167.24	2077.32	1518.92	2684.03	6034.36	3543.08	4135.62	2926.42	2157.04	3061.36	3507.03	2158.91	1738.44	1805.7	1772.24	3128.68	1457.46	1678.58	2501.26	1978.89	2631.14	2206.84	1745.65	3916.63	1835.21	1975.44	3011.48	2036.71	2111.17	2181.78	1731.75	2872.1	1993.47	1946.31	3296.42
13	96552642	96607728	55086	-	Ankdd1b	22.7376	28.4391	23.0481	21.7922	18.1794	30.3943	28.6798	33.02	17.391	15.4539	30.8498	23.0731	27.8277	19.0412	26.0591	29.8279	17.372	9.67684	15.6516	25.4265	41.3925	17.8279	16.8386	21.4483	27.546	19.061	20.2712	8.11446	21.711	18.5595	11.5285	17.8051	35.3406	25.2612	21.9209	23.3589	34.9384	13.9286	14.1298
11	72580828	72662973	82145	+	Ankfy1	397.033	428.31	422.789	407.826	407.739	416.168	362.91	406.854	547.237	529.554	402.762	386.474	343.473	581.621	447.119	411.419	382.183	442.232	349.152	418.932	309.354	390.842	460	416.549	386.594	409.812	366.441	504.9	397.183	381.399	539.37	382.81	404.734	378.918	377.04	499.032	378.333	381.644	555.218
18	36693656	36791962	98306	+	Ankhd1	780.949	1022.95	609.335	937.066	928.45	920.012	733.541	650.966	2142.57	1447.52	899.786	958.494	915.929	1372.69	1312.56	895.865	910.788	970.587	816.293	1235	490.174	708.315	1097.57	819.551	792.185	903.28	714.949	1306.43	754.775	836.107	1362.01	953.564	1046.75	959.926	909.279	1301.73	844.511	876.574	1584.2
5	3739999	3853125	113126	-	Ankib1	341.938	385.222	337.799	407.825	335.021	315.633	352.983	431.619	532.164	475.981	491.881	387.436	346.653	424.963	486.894	368.22	418.168	424.814	376.843	388.663	281.033	349.702	392.647	358.977	430.287	335.686	349.288	503.098	367.808	341.495	486.67	345.221	393.794	454.702	358.627	434.264	377.335	332.43	473.763
5	110378870	110404518	25648	+	Ankle2	619.162	696.327	540.911	697.353	572.652	576.322	735.747	672.193	1006.36	800.514	738.685	636.43	667.07	697.596	673.42	614.042	794.147	707.372	614.026	797.902	616.531	542.379	657.473	677.314	684.846	655.486	575.39	806.036	587.473	659.792	695.83	583.614	610.887	737.891	669.899	688.027	554.023	583.143	848.619
12	36207123	36247291	40168	+	Ankmy2	108.441	89.6263	109.479	89.2443	114.271	128.591	95.967	77.8329	45.2166	80.3603	59.1288	63.451	130.393	77.0302	91.8926	93.5979	80.6556	93.8653	91.5019	95.6521	104.571	107.653	68.8852	91.4375	65.5405	119.661	156.712	59.506	112.386	75.1661	62.5834	86.0582	87.51	98.3857	113.112	91.3122	160.717	101.215	77.2983
13	98399584	98411263	11679	+	Ankra2	219.505	223.204	187.986	199.243	225.944	254.844	265.84	274.774	243.474	201.931	395.05	214.387	225.007	172.236	227.674	233.48	307.732	268.049	279.321	231.26	251.623	248.904	273.244	237.06	293.507	283.797	200.373	205.566	260.532	248.698	240.452	231.467	240.653	226.021	220.086	193.242	300.47	239.572	201.142
19	36089365	36097245	7880	-	Ankrd1	545.702	197.35	1461.4	84.0557	132.45	349.534	366.219	126.184	14751	108.177	15897.9	542.217	165.376	1746.59	117.952	242.737	435.54	326.11	133.641	138.03	209.141	185.821	717.172	408.647	2490.54	148.252	121.627	890.787	140.483	176.316	294.801	252.239	933.159	470.656	164.845	1534.26	201.645	272.072	751.373
8	11661581	11685758	24177	-	Ankrd10	421.52	498.977	543.792	349.713	379.171	398.632	480.938	498.838	2183.15	325.562	2044.65	518.183	438.882	400.73	288.022	369.249	467.802	412.233	415.371	316.015	441.157	498.495	639.101	439.125	540.471	451.11	446.746	521.128	429.111	472.34	321.975	375.886	528.426	452.042	395.453	361.002	425.251	406.716	449.661
8	123610561	123769024	158463	-	Ankrd11	1631.85	1766.66	1303.66	1992.45	1808.86	1526.73	1729.6	1494.16	3376.18	3152.6	2030.93	1685.29	1920.09	2601.72	2966.62	2147.61	1845.13	2236.3	1810.77	2882.88	1441.13	1585.99	2175.25	1744.09	1764.84	2107.3	1698.1	2894.16	1888.85	1833.67	3237.87	1881.41	2020.33	1675.21	1761.56	2688.4	1803.81	1574.86	3263.16
17	66274496	66384042	109546	-	Ankrd12	280.722	270.602	274.417	424.429	348.006	319.14	275.767	375.013	541.44	438.891	439.61	273.993	326.777	428.426	475.922	306.507	351.162	386.106	305.809	444.359	253.801	363.414	402.596	358.977	414.14	327.214	290.034	354.331	505.738	352.631	580.544	409.518	359.296	352.327	344.597	418.337	299.472	354.715	352.414
5	114913009	114943882	30873	+	Ankrd13a	354.182	327.48	551.71	325.846	383.065	414.998	345.261	448.128	425.499	506.89	430.184	367.247	419.801	534.02	536.266	387.761	315.177	328.044	387.68	473.416	328.962	404.557	454.64	417.677	364.748	444.758	366.44	452.605	386.966	386.04	512.195	400.615	353.406	336.372	281.464	654.052	353.377	389.072	493.71
11	77361311	77380869	19558	-	Ankrd13b	167.034	192.179	130.366	176.413	207.765	202.239	219.511	207.554	316.516	245.202	192.812	208.619	225.802	215.511	286.65	195.424	147.662	239.985	249.222	239.736	247.265	226.963	240.333	182.875	196.622	168.372	158.271	214.582	146.868	208.795	237.982	204.759	184.276	164.863	185.012	230.404	154.727	156.929	275.116
3	157652637	157713672	61035	+	Ankrd13c	504.6	498.98	460.245	479.428	466.173	432.535	553.74	608.512	454.484	417.255	562.155	394.164	484.996	406.79	491.009	430.963	527.363	450.941	429.818	408.035	485.817	521.119	379.635	477.508	549.019	411.929	502.102	467.934	417.617	488.116	409.263	499.533	495.61	494.588	526.978	329.149	409.277	430.858	398.961
2	11782564	11795135	12571	+	Ankrd16	313.954	352.472	320.512	397.448	450.591	364.732	427.992	294.822	216.808	250.353	203.952	399.932	373.686	188.68	293.508	303.421	338.754	293.208	368.415	255.476	250.533	320.216	349.785	377.038	303.006	336.745	364.102	276.794	310.339	424.085	216.572	365.995	300.395	296.487	327.06	215.539	358.369	343.572	187.012
5	90375025	90514045	139020	-	Ankrd17	1214.72	1435.74	1270.54	1421.68	1237.5	1354.88	1256.4	1116.78	2463.73	2030.64	1831.28	1472.84	1322.23	2518.62	1793.96	1389.57	1526.25	1615.07	1242.5	1819.81	884.493	1230.12	1834.61	1251.91	1602.42	1302.49	1377.67	2103.45	1423.98	1294.52	2000.2	1272.08	1459.06	1326.88	1470.45	1665.92	1380.55	1239.63	2402.9
19	42024466	42033550	9084	+	Ankrd2	1033.69	1923.52	1213.63	509.523	766.134	1970.95	1535.47	707.572	2437.06	387.378	4303.55	1801.62	1347.66	2346.39	953.215	960.664	934.364	2031.17	1405.04	581.177	1924.75	1060.07	2505.13	1306.09	1546.37	1070.59	716.508	2005.17	817.354	1244.42	1316.72	1049.51	1719.07	1458.5	2016.72	1388.79	881.446	897.003	3012.14
1	36569274	36575638	6364	-	Ankrd23	38180.9	43252.4	25833.7	29969.8	37600.6	36388.5	38439	34123.5	45154	37302.6	71937.2	43929.2	38047.6	44456.8	41156	49324.2	40231.9	39237.5	33367.5	44524.2	38706.6	30898.5	58344.3	37414.9	57707	33982.4	47538	51094	33665.8	28689	39593.1	39259.3	36242.6	40578.5	37290.3	31391.2	44122.4	39822.9	49378.6
10	81464374	81483447	19073	+	Ankrd24	94.4484	91.3499	80.6685	88.2066	110.375	113.394	114.719	107.315	86.955	100.966	89.1218	106.713	119.262	90.0128	87.778	79.1982	84.3781	89.0269	105.95	94.4414	120.91	97.3678	106.389	89.1798	97.8358	99.5408	81.0848	119.012	99.615	77.022	79.8763	81.1123	68.9982	71.795	74.5311	83.8798	113.799	111.429	82.2854
6	118478261	118539233	60972	-	Ankrd26	110.19	102.553	49.6975	89.2443	131.152	82.9998	105.895	75.4743	75.361	124.661	69.4121	77.8716	79.5077	115.112	119.323	87.4266	73.2104	92.8977	126.417	110.182	90.4099	96.6819	70.416	77.8912	80.7382	86.8335	78.7457	63.1125	125.157	82.5899	98.8159	101.885	105.18	73.1245	107.851	108.3	152.731	87.286	111.376
7	35285672	35338663	52991	+	Ankrd27	244.866	277.496	239.844	210.658	228.542	243.155	286.798	229.961	422.022	276.109	243.371	273.032	236.138	446.601	261.963	257.137	217.15	285.467	262.466	303.907	273.409	261.247	411.781	197.55	255.513	246.734	280.679	375.97	254.146	260.761	380.442	232.456	256.64	230.01	240.253	278.184	241.574	230.286	439.685
14	31421972	31552373	130401	-	Ankrd28	1512.05	1577.94	1320.23	1799.41	1664.72	1454.25	1518.93	1640.39	1863.16	1999.73	1619.62	1254.6	1687.95	1769.96	2132.73	1742.36	1798	1753.44	1518.21	1919.1	1265.74	1510.57	1376.94	1466.39	1347.85	1390.39	1610	1674.28	1816.06	1546.01	1535.76	1632.14	1601.26	1852.04	1634.42	2047.09	1520.32	1702.08	1765.39
18	12385414	12438778	53364	-	Ankrd29	23.6121	24.1302	22.3279	9.33952	22.075	14.0281	17.6491	18.8686	15.0722	14.4236	9.42633	14.4207	17.4917	16.4446	26.0591	17.4853	11.1677	25.1598	10.8357	15.7402	11.982	26.7418	23.7271	21.4483	20.897	15.8842	18.7119	17.1305	15.3254	23.1994	29.6448	28.6861	15.146	22.6021	15.7831	28.6678	17.9683	26.0001	29.0908
15	31291626	31367906	76280	-	Ankrd33b	781.825	785.951	587.729	683.858	557.071	634.771	722.512	629.739	1690.39	448.163	916.072	509.531	580.406	739.143	563.7	701.469	415.686	708.346	644.124	623.557	794.085	632.205	1051.66	540.724	769.386	594.068	615.149	1325.35	467.426	566.996	765	654.835	747.203	537.134	882.099	497.969	786.614	535.789	852.777
3	96503952	96507095	3143	+	Ankrd34a	6.12166	9.4797	23.7684	11.415	5.19413	3.50703	13.2368	3.53786	2.3188	19.5749	5.99858	8.6524	13.5163	11.2516	17.8299	22.6281	12.4085	25.1598	13.2437	21.7942	11.982	9.59963	3.06157	3.38657	9.49862	6.35367	10.1356	3.60643	17.8796	6.49584	7.4112	4.94587	5.04865	15.9544	14.0294	8.49416	23.9578	17.6429	8.31165
8	46449945	46452888	2943	-	Ankrd37	27.1102	35.3334	45.376	39.4335	28.5677	31.5633	57.3596	31.8407	22.0286	14.4236	69.4121	93.2537	44.5243	30.2928	27.4306	35.9992	39.7074	42.5781	34.9152	23.0049	53.3745	44.5697	35.9734	41.7677	118.733	47.6525	93.5593	17.1305	39.5906	46.516	40.3498	17.8051	64.791	50.5224	41.2113	24.4207	59.8944	26.9287	18.2856
1	36577252	36586334	9082	-	Ankrd39	132.927	133.578	122.443	88.2066	148.033	137.943	151.121	122.646	155.36	114.359	291.359	183.623	169.351	171.37	127.552	109.026	114.159	145.153	119.193	105.338	147.052	94.625	203.594	102.726	235.566	139.781	134.102	186.632	89.3981	109.501	100.463	114.744	143.045	132.954	114.865	64.768	89.8417	113.286	132.155
11	94218827	94232674	13847	+	Ankrd40	3835.71	3995.27	3390.19	4037.76	4056.64	4325.29	3888.29	3903.41	2303.75	4334.3	3754.31	3048.54	3896.65	3551.17	4587.84	4037.01	3577.36	3845.56	3975.53	4283.83	4301.52	4263.67	2915.35	4063.83	3730.11	3840.8	4217.2	3214.23	4090.55	4001.49	3251.91	4467.14	3428	4371.58	3998.36	4340.6	4009.94	4456.32	3482.57
1	54684499	54965547	281048	-	Ankrd44	256.235	235.269	293.864	214.809	144.137	203.408	169.873	186.327	176.229	158.66	74.5537	170.164	168.556	175.698	156.355	223.195	214.668	176.118	169.76	198.569	125.267	162.508	137.77	191.906	154.827	168.372	205.051	170.404	231.158	161.468	200.102	152.333	192.69	202.09	175.367	225.095	196.653	170.858	212.778
15	36477814	36496938	19124	-	Ankrd46	458.248	490.356	497.692	474.239	489.545	509.688	526.167	515.346	358.254	468.766	352.203	436.464	487.38	424.097	443.004	414.506	514.953	478.034	540.581	420.142	410.656	532.782	452.346	558.785	480.628	497.702	505.997	415.639	490.414	468.626	405.969	499.531	504.865	499.905	584.846	421.521	544.038	542.29	384.828
9	14690916	14695870	4954	-	Ankrd49	158.288	163.74	136.848	193.017	136.346	137.943	147.811	153.307	242.315	122.601	261.367	135.554	152.655	154.06	149.497	165.596	225.835	142.249	126.417	162.245	138.338	138.509	123.993	120.788	141.529	136.604	136.44	134.339	181.35	150.332	132.578	138.484	156.508	143.59	165.722	183.686	174.692	141.143	152.934
3	38503408	38539000	35592	-	Ankrd50	207.262	172.358	161.337	174.338	196.078	160.155	180.903	199.299	224.924	270.959	142.252	191.314	162.991	267.442	192.014	222.166	141.458	245.791	157.72	260.319	140.517	187.193	177.571	145.623	219.418	177.903	163.728	167.699	148.145	153.116	259.392	219.597	175.862	156.885	159.584	209.168	140.752	182.001	264.311
10	128212993	128229876	16883	+	Ankrd52	1419.35	1374.56	1107.03	1560.74	1450.46	1296.43	1132.85	1584.96	1722.87	2304.69	1203.14	1051.75	1315.06	2426.88	2125.87	1534.59	1306.62	1610.23	1293.07	2040.17	1107.79	1207.5	1239.93	1386.24	1452.34	1350.15	1383.12	2346.88	1298.83	1093.16	2227.48	1608.4	1329.48	1312.25	1515.17	2051.34	1393.54	1209.93	2233.34
15	78937294	78947119	9825	-	Ankrd54	46.3497	53.431	54.019	44.6222	61.031	87.6758	67.2872	49.53	38.2602	38.1196	59.1288	57.6827	65.1964	37.2168	53.4897	43.199	40.9482	59.0287	45.7509	41.1667	75.16	46.6267	52.0467	65.4737	43.6936	78.3619	52.2373	33.3594	35.7592	64.0304	28.8213	52.4262	53.0109	23.9317	49.1028	44.5943	54.9032	59.4288	42.3894
4	32804035	32950827	146792	-	Ankrd6	87.4523	82.7319	141.89	100.659	94.7928	137.943	78.318	140.335	59.1294	101.996	51.4163	65.3737	94.6142	82.2232	148.125	82.2838	110.436	70.6409	93.9098	115.025	101.303	100.796	48.985	94.824	84.5377	95.305	88.1017	69.4237	122.603	101.149	66.7008	109.798	59.7424	114.34	75.4079	88.1268	99.8241	111.429	62.3374
5	143827559	143831886	4327	-	Ankrd61	6.99618	3.44716	8.64305	1.03772	1.29853	5.84506	4.41228	3.53786	8.1158	10.3026	6.85551	7.69102	5.56554	6.92406	4.1146	2.0571	11.1677	3.87074	6.01986	6.05393	4.35711	2.74275	9.95009	5.64429	4.74931	5.29472	5.45763	10.8193	3.83135	3.71191	8.23466	2.96752	8.41442	10.6363	4.38418	8.49416	8.98416	2.78572	8.31165
12	110942854	110945475	2621	-	Ankrd9	1459.56	1722.72	1390.1	1386.4	1375.16	1253.19	951.953	2152.17	576.221	1264.13	571.578	1496.87	1257.82	362.647	1922.88	1262.02	1043.56	1001.56	1356.88	1011	1144.83	1219.16	1443.51	1316.25	669.65	1761.04	1235	940.376	1015.31	1378.03	814.417	1490.7	907.078	1458.49	960.131	1019.3	1298.72	1473.64	418.075
17	28128280	28281754	153474	+	Anks1	309.581	305.936	223.279	292.638	307.752	275.887	253.706	252.367	208.692	273.019	148.251	197.083	281.457	213.78	268.82	277.707	205.982	327.077	248.018	260.319	241.819	225.592	233.445	264.152	163.376	261.56	254.949	265.072	256.7	270.041	256.098	302.687	310.492	220.703	256.036	236.774	281.504	256.287	323.323
16	4759279	4782102	22823	-	Anks3	132.053	164.602	158.456	132.829	158.421	156.648	176.491	139.156	192.46	125.692	168.817	184.585	178.892	153.195	138.525	138.854	193.573	162.571	203.471	104.128	181.909	160.451	199.767	170.458	126.332	133.427	148.136	177.616	141.76	177.244	146.577	153.322	167.447	131.624	131.525	131.659	180.681	150.429	165.402
4	47015669	47057307	41638	-	Anks6	27.9847	31.0245	28.8102	16.6036	18.1794	28.0563	33.0921	17.6893	23.188	35.0288	17.1388	22.1117	21.4671	37.2168	30.1737	24.6851	26.058	32.9013	25.2834	37.5344	31.589	26.7418	19.9002	36.1235	27.546	11.6484	24.1695	17.1305	25.5423	25.0554	26.3509	24.7294	29.4505	34.5679	46.4723	33.9766	17.9683	18.5715	31.5843
1	75168804	75176030	7226	+	Ankzf1	139.385	170.494	131.047	146.157	180.257	157.37	188.383	222.546	203.71	154.998	201.192	233.759	138.781	163.573	131.364	139.039	173.269	162.249	223.155	158.892	117.588	145.581	162.36	145.799	166.846	149.391	149.534	166.593	142.1	171.047	137.541	190.383	185.964	158.206	179.066	186.28	226.683	170.197	217.065
9	22242510	22300503	57993	-	Anln	34.9809	47.3985	116.681	59.1503	61.031	65.4646	57.3596	42.4543	49.8542	81.3905	5.14164	33.6482	27.8277	25.9652	80.9204	38.0563	76.933	36.772	38.5271	52.0638	42.4818	61.0262	31.3811	45.1543	56.9917	36.0041	42.8813	36.0643	58.7473	41.759	43.6437	37.5886	50.4865	54.511	36.8271	48.8414	52.9067	58.5002	40.7271
7	144142286	144292311	150025	-	Ano1	81.3306	85.3173	90.0318	76.7916	111.674	105.211	94.864	113.211	115.94	160.721	68.5551	115.365	151.86	115.113	120.695	116.226	101.75	120.96	105.95	116.235	41.3925	90.5108	113.278	107.241	101.635	128.132	88.1016	66.7189	102.169	102.077	149.871	100.896	96.7658	142.26	71.9005	96.621	145.743	95.6431	124.675
9	122004940	122123490	118550	-	Ano10	559.694	607.566	561.077	661.031	654.457	738.818	559.256	601.435	663.175	685.121	533.019	609.512	688.538	699.327	577.413	635.643	575.76	672.542	589.945	732.524	667.729	652.774	598.533	691.985	587.014	699.964	622.17	728.492	708.8	761.871	602.78	587.573	581.439	608.928	645.352	750.668	647.858	615.647	639.163
10	88784856	89093653	308797	-	Ano4	14.8669	15.5122	23.7684	8.3018	12.9853	22.2112	6.61842	22.4064	17.391	15.4539	10.2833	17.3048	7.95077	16.4446	6.85766	17.4853	13.6494	18.386	20.4675	13.3186	18.5177	17.8279	22.9618	16.9329	21.8468	6.35367	12.4746	20.7369	8.93981	13.9197	19.7632	12.8593	20.1946	14.6249	5.26102	16.9883	17.9683	15.7858	24.1038
7	51160777	51248456	87679	+	Ano5	4830.86	4820.02	4837.86	6053.93	5461.67	5112.08	5312.39	7493.3	4454.5	7014.67	3358.31	4856.7	4429.45	6102.16	6238.87	6225.89	5294.76	5297.29	4909.79	6577.36	4194.8	5960.15	4494.22	5739.28	6138.72	5315.68	6330.48	6088.33	5344.85	5661.57	5331.93	5597.73	5591.63	5561.49	5218.19	6595.88	5840.59	5508.48	4719.15
15	95688724	95873354	184630	+	Ano6	1178.87	1196.17	1452.03	1145.65	1132.32	1124.59	1160.43	1259.48	3190.44	1880.22	1614.46	1237.29	1255.2	2201.69	1619.78	1403.97	1165.16	1438.94	1223.24	1511.06	1109.97	1143.73	1454.25	1151.44	1352.59	1165.9	1400.27	1959.91	1274.56	1185.02	1707.87	1307.69	1411.94	1132.77	1217.93	1771.87	1278.75	1256.37	1761.87
8	71928663	71938712	10049	-	Ano8	312.514	228.375	204.617	270.109	311.513	247.83	290.753	355.111	153.192	341.656	161.962	229.219	308.1	225.897	349.741	293.725	236.915	326.422	244.406	297.667	337.953	268.964	214.773	312.219	222.664	286.798	298.61	241.631	228.584	227.44	364.463	309.281	228.247	263.848	265.681	266.769	269.319	305.09	232.726
9	62248625	62286087	37462	+	Anp32a	787.945	729.075	914.003	737.822	784.313	689.717	722.51	614.408	488.107	550.159	425.042	605.668	687.742	604.124	523.925	717.926	737.068	712.215	735.627	655.035	885.495	752.885	622.231	716.825	704.797	600.422	817.77	559.898	775.209	645.872	636.539	783.392	846.491	822.983	709.361	600.962	787.611	829.217	514.491
4	46450926	46472657	21731	+	Anp32b	949.732	1118.6	1148.09	1453.85	1282.95	1108.22	1224.41	1214.66	1392.44	1034.38	2164.63	1485.33	1122.65	1086.21	876.409	1007.98	1022.46	1110.9	1148.59	1159.93	1447.65	1287.72	1601.96	1433.65	1575.82	1026.12	1367.53	1836.57	1058.73	1281.54	1085.33	1206.79	1277.31	1223.17	984.687	851.539	1162.95	1390.08	1050.59
3	95836569	95854700	18131	+	Anp32e	2333.25	2524.15	2237.8	2762.42	2555.52	1972.14	2428.92	2902.2	2162.29	2023.45	2718.18	2175.58	1878.78	2033.12	1911.9	2514.8	2643.07	2147.32	2069.63	1945.74	1996.61	2387.49	2818.17	2726.2	2775.43	2122.16	2490.28	3301.66	2555.47	2549.18	2124.56	2422.47	2612.6	2542.11	2535.78	1656.38	2177.16	2511.82	1893.33
7	79471551	79497959	26408	-	Anpep	125.931	97.3824	273.697	95.4707	114.271	115.732	97.0701	60.1436	263.184	203.991	58.2719	78.833	123.237	171.37	138.525	109.026	79.4147	150.959	102.338	130.765	125.267	85.0253	106.389	114.015	104.485	103.777	120.068	116.307	123.88	72.3822	327.74	114.744	160.715	95.7266	93.8215	188.995	105.813	115.143	251.843
17	26009474	26011762	2288	-	Antkmt	225.627	241.301	205.272	224.149	268.796	267.704	261.427	207.554	74.2016	95.8142	120.828	281.684	225.007	87.4163	113.837	214.967	223.354	238.05	275.71	144.084	316.979	257.818	213.544	278.828	183.323	227.673	266.644	126.225	223.495	206.939	64.2304	284.882	212.043	232.669	255.159	86.0034	277.511	278.572	86.4411
6	87110835	87312758	201923	-	Antxr1	259.733	110.309	294.584	194.055	122.062	185.873	167.667	149.769	146.084	263.747	86.5509	130.747	200.36	183.488	218.074	274.622	173.72	398.686	130.029	260.319	186.266	139.195	102.562	190.777	151.028	160.96	180.102	97.3735	145.591	83.5179	404.322	256.196	197.739	167.522	179.751	233.589	195.655	170.858	232.726
5	98032547	98178877	146330	-	Antxr2	299.961	186.147	411.985	255.28	233.736	274.718	276.87	296.001	206.373	366.773	124.256	184.585	227.392	235.418	293.508	379.534	292.842	337.722	297.381	336.599	239.641	210.506	196.706	256.251	193.772	250.97	225.322	201.058	274.58	159.612	335.151	273.012	244.018	202.09	254.283	380.114	311.451	225.644	251.843
19	20350798	20368036	17238	-	Anxa1	488.858	324.895	920.485	423.392	342.812	306.281	271.355	373.834	336.226	256.535	326.494	397.049	348.244	296.004	189.271	382.62	402.037	346.431	344.336	272.427	345.301	294.846	430.15	413.162	398.942	456.405	401.525	338.102	298.845	253.338	338.445	431.28	405.575	299.146	341.089	276.06	416.266	408.573	344.102
14	25842579	25887229	44650	+	Anxa11	1665.04	1769.44	1656.17	2091.26	1907.55	2047.77	1930.73	2392.86	4884.64	2706.57	4711.81	2159.01	2184.88	3420.17	2857.09	2240.88	1959.28	2218.31	1931.27	2829.14	1959.91	1890.42	2686.9	2319.73	2722.35	2170.45	1830.19	4183.05	2244.33	1914.47	2658.68	1725.24	2290.31	1959.04	1772.78	2776.58	1856.78	1927.36	2868.08
9	69360965	69399068	38103	+	Anxa2	951.481	611.01	1707.72	482.542	498.636	568.139	608.894	404.495	674.771	451.254	602.428	615.282	439.678	599.797	362.084	642.842	591.888	555.451	569.479	506.109	786.458	466.953	684.26	632.16	651.605	564.418	651.017	635.633	421.448	521.523	601.13	695.39	680.727	464.008	622.554	611.579	543.043	623.073	647.477
5	96941244	96993828	52584	+	Anxa3	340.189	263.708	450.159	284.337	309.051	225.619	284.592	239.395	170.432	166.902	213.378	314.371	268.736	186.95	187.9	267.422	264.302	238.05	286.545	185.25	361.64	264.675	255.641	273.184	327.702	292.269	307.966	169.502	242.652	240.346	222.336	296.752	302.078	279.203	355.996	224.033	358.368	326.858	190.337
6	86713822	86770567	56745	-	Anxa4	334.067	270.602	626.621	315.469	249.318	298.098	329.818	338.455	735.063	274.05	1253.71	418.199	305.309	533.155	274.306	264.337	311.455	327.078	302.197	249.422	307.176	296.902	625.32	328.497	544.268	339.923	260.407	572.518	312.894	282.105	397.733	265.098	461.108	296.486	262.174	281.369	286.495	292.501	455.476
3	36503073	36530037	26964	-	Anxa5	805.435	526.554	1187.7	437.92	442.799	374.084	547.122	293.642	335.066	301.866	516.734	597.016	426.162	360.917	241.39	564.673	493.86	574.804	439.45	331.755	577.316	417.584	432.446	511.373	609.811	427.814	580.068	323.677	409.954	318.296	386.206	547.013	586.485	412.156	564.683	354.631	512.097	488.43	417.245
11	54869779	54924298	54519	-	Anxa6	2588.63	2893.96	2885.32	2744.85	2760.7	3608.65	2663.94	2136.85	3126.86	3003.24	3044.73	2596.65	2712.85	3095.06	2763.62	2938.54	2615.69	2962.04	3053.32	3143.2	2848.49	2775.05	3510.08	2912.41	3183.85	2962.97	2763.03	4146.33	2703.65	2656.85	2629.34	2872.6	2821.33	2499.53	2535.78	3076.02	2960.76	2955.7	3060.3
14	20505329	20530202	24873	-	Anxa7	1674.7	1882.12	2148.55	2026.71	1760.83	2117.11	2016.43	1962.32	4855.4	1651.5	3924.03	2191.93	2040.2	2746.19	1865.31	1719.75	1966.77	2028.25	1960.05	1541.34	1956.38	2083.82	4383.45	2262.25	3372.11	1985.53	1905.47	4738.13	2236.2	2793.24	2425.88	1600.48	2926.48	1967.69	1846.58	1663.81	1893.63	1848.78	2933.06
13	20978283	21208425	230142	+	Aoah	18.365	10.3415	31.6912	4.1509	3.8956	7.01407	6.61842	7.07572	8.1158	6.18156	1.71388	3.84551	0.795077	10.3861	2.74306	8.22838	4.96342	14.5153	1.20397	6.05393	5.44638	6.17119	22.1964	11.2886	7.59889	14.8252	8.57627	22.5402	15.3254	11.1357	12.352	1.97835	10.0973	5.31815	21.0441	6.37062	3.99296	7.42859	18.2856
11	101215889	101220521	4632	+	Aoc2	9.94798	17.672	28.0899	15.8474	11.6868	11.814	10.3168	9.52646	20.8191	20.4943	15.4249	10.884	4.14122	25.1039	19.9148	9.51704	12.6675	9.17019	9.76004	19.9391	6.53566	23.1767	9.41133	6.92274	15.8063	10.7129	15.1088	29.9983	5.27792	14.733	12.1094	12.0862	10.4825	2.83536	10.0759	23.3529	12.2393	7.78547	19.5949
11	101221432	101230257	8825	+	Aoc3	258.53	211.564	218.237	175.094	167.511	172.89	184.926	136.705	114.831	243.252	108.831	157.357	199.399	173.097	231.076	244.534	293.824	184.367	141.94	187.105	141.606	160.588	93.9165	169.179	186.514	140.716	181.366	111.554	197.783	91.0564	336.217	170.911	220.073	143.414	195.981	203.866	141.49	162.144	202.326
13	63112707	63473911	361204	+	Aopep	791.959	737.882	935.68	675.796	857.091	926.265	920.747	817.557	785.028	452.532	1653.85	694.231	897.008	593.537	515.518	815.134	772.958	872.809	1002.23	583.971	1118.28	751.264	928.519	807.625	964.952	847.003	943.017	765.043	944.298	847.29	377.696	966.308	881.95	908.124	820.318	645.308	933.694	814.767	563.967
1	58069128	58145570	76442	+	Aox1	542.204	579.985	499.136	494.995	705.103	619.576	745.675	566.057	968.099	676.881	381.338	468.191	694.103	734.816	613.075	485.475	496.342	658.993	705.527	635.663	531.567	630.833	1016.44	537.336	512.925	763.499	462.339	944.884	586.196	685.775	716.416	617.245	705.128	563.724	502.427	730.497	473.166	627.716	1051.42
1	58317485	58418424	100939	+	Aox2	10.4943	19.8212	0.720254	10.3772	1.29853	4.67605	7.72149	1.17929	20.8692	12.3631	0.856939	13.4593	3.97539	19.9067	13.7153	7.19984	27.2988	11.6122	9.63177	8.4755	6.53566	3.42844	19.1348	11.2886	24.6964	29.6505	1.55932	35.1627	2.55423	27.8393	24.704	4.94587	10.0973	11.9658	12.2757	7.43239	5.98944	3.7143	36.5712
1	58152295	58239612	87317	+	Aox3	3.49809	6.03254	10.8038	3.11317	9.08972	4.67605	4.41228	4.71714	18.5504	8.24208	42.847	13.4593	7.1557	10.3861	1.37153	1.02855	3.72256	5.8061	8.4278	2.42157	8.71421	4.79981	8.41931	7.902	11.3983	3.17683	10.9153	9.91767	6.38558	3.71191	16.4693	1.97835	12.6216	2.65907	2.63051	1.06177	18.9666	5.57145	19.1168
3	127600656	127631173	30517	-	Ap1ar	810.676	729.94	610.054	908.009	884.296	745.827	925.479	731.157	417.385	687.184	452.463	649.894	756.12	708.849	848.979	835.182	881.007	715.12	754.894	765.215	691.688	933.22	661.296	780.04	652.553	739.146	821.762	650.054	965.494	929.839	780.647	788.373	785.908	930.682	966.282	785.71	791.604	875.641	689.037
11	4897521	4992795	95274	+	Ap1b1	773.08	825.594	835.493	748.201	638.876	742.322	714.791	660.399	1188.39	891.171	886.932	742.181	737.035	1036.01	822.918	823.867	753.202	868.975	692.287	892.343	774.476	735.057	937.605	704.411	884.317	711.613	715.726	1158.57	841.614	669.997	831.704	620.213	744.679	759.166	787.4	829.243	835.527	709.43	1076.36
8	110505215	110590842	85627	+	Ap1g1	1248.82	1195.3	1061.65	1211.03	1068.69	1059.12	1141.68	1184	1925.76	1319.76	1334.25	1063.28	1029.62	1459.24	1323.53	1172.54	1238.37	1161.22	1026.99	1341.55	1036.99	1054.59	1139.67	1131.11	1355.45	1164.84	1233.42	1603.96	1113.64	1216.57	1347.19	1190.97	1265.53	1276.36	1327.52	1344.2	1234.81	1038.15	1498.59
14	55336292	55344051	7759	-	Ap1g2	58.0127	58.9582	67.0663	54.3076	53.0744	76.4976	51.4246	44.3582	96.6792	58.9804	91.1664	85.2597	68.4917	70.7441	52.8567	43.083	59.8073	51.7377	71.6282	55.9505	48.0319	49.4126	76.513	36.9248	26.1347	63.0834	48.7215	49.6603	44.3011	53.8341	62.8069	59.1018	54.3589	40.3459	53.8309	78.1656	47.9677	63.9617	65.1984
8	72993862	73011231	17369	+	Ap1m1	327.071	318.863	301.066	282.261	314.245	314.464	323.199	319.587	648.104	375.015	421.614	292.259	295.769	404.192	370.314	335.307	312.695	345.463	370.823	394.716	338.765	306.502	458.47	321.724	297.307	296.505	308.746	413.837	369.086	311.8	396.087	324.449	313.016	284.521	348.104	379.052	249.56	326.858	405.608
5	137063852	137074963	11111	-	Ap1s1	218.631	229.236	356.526	218.96	263.602	272.38	226.129	211.092	133.331	152.478	160.248	242.267	169.352	180.026	152.24	227.309	181.165	162.571	209.491	159.824	209.141	239.305	203.594	230.287	196.621	191.669	237.017	208.271	192.844	192.091	137.519	239.38	220.458	182.147	216.579	156.08	178.685	271.144	141.298
X	162692013	162716663	24650	+	Ap1s2	747.718	623.075	802.362	788.671	623.296	654.647	691.625	751.208	409.269	454.333	369.341	584.518	629.695	455.257	511.582	647.982	697.36	597.061	620.045	492.786	733.084	749.451	546.491	627.644	730.444	618.423	792.129	421.047	758.606	554.921	483.374	776.503	755.616	715.291	659.364	547.873	782.62	666.713	384.829
7	44549797	44578915	29118	-	Ap2a1	919.047	970.811	921.179	1027.9	927.189	1024.61	811.191	1019.68	1017.64	1229.13	874.908	961.392	1000.28	1046.49	1259.2	1088.57	899.202	1063.57	1064.98	1228.59	1056.28	866.528	975.602	940.677	695.021	1030.45	1080.82	1086.41	898.03	897.62	1025.8	1003.93	967.702	953.072	864.276	1261.43	1130.52	997.125	1174.02
7	141142093	141212925	70832	+	Ap2a2	1223.04	1254.33	1345.24	1272.9	1384.36	1182.85	1182.55	1260.88	1319.59	1319.26	1099.96	1254.74	1084.34	1314.18	1431.18	1273.79	1058.5	1263.8	1357.07	1370.5	1239.23	1238.89	1367.71	1225.85	1094.57	1209.05	1278.87	1548.54	1144.96	1295.8	1257.3	1136.21	1283.84	1227.93	1176.47	1360.87	1218.41	1276.7	1309.73
11	83193523	83295860	102337	+	Ap2b1	850.036	947.11	805.243	979.612	831.06	847.53	956.36	688.702	2607.45	1139.46	1506.5	1027.72	935.806	1334.62	1098.6	875.295	878.522	958.975	986.053	1014.65	887.761	776.883	1438.94	868.092	1232.92	909.631	805.39	1715.76	809.688	944.682	1223.67	829.917	947.464	826.972	875.081	1015.06	1059.14	805.074	1445.39
16	20354230	20363660	9430	+	Ap2m1	1378.24	1564.15	1724.29	1458	1601.1	1714.94	1542.09	1514.2	1859.68	1431.04	2358.29	1945.83	1489.98	1474.82	1482.63	1530.48	1415.82	1451.53	1821.6	1483.22	1742.84	1561.31	1923.43	1652.65	1830.38	1709.14	1588.95	2048.45	1549.14	1628.6	1477.3	1514.43	1470.01	1450.52	1487.11	1434.45	1530.3	1593.44	1549.29
7	16472369	16483216	10847	+	Ap2s1	444.258	359.367	476.808	403.675	449.292	487.478	397.105	340.814	260.865	211.203	440.467	437.427	452.399	243.208	253.733	452.561	378.461	410.298	527.34	280.902	572.959	469.01	473.012	512.501	353.349	479.702	474.034	277.695	454.653	406.454	226.453	369.951	418.197	502.565	401.591	237.836	381.328	441.073	231.064
13	94495468	94702825	207357	+	Ap3b1	418.896	436.066	345.002	448.297	437.605	393.957	396.002	438.694	806.942	478.041	605.856	513.376	365.736	620.569	481.408	408.334	425.613	509.969	468.345	492.79	345.301	399.07	639.867	421.064	513.875	453.228	372.678	657.271	388.243	412.95	643.951	385.778	528.426	385.566	373.532	484.167	386.319	402.073	708.983
10	80542790	80578110	35320	-	Ap3d1	774.827	908.328	880.151	775.18	820.672	758.688	825.096	781.867	1684.61	1024.08	1287.98	1097.89	631.292	1191.8	1072.54	773.468	722.178	859.303	845.188	935.938	827.85	839.967	1166.46	786.814	974.558	719.024	810.847	1237.91	790.534	804.556	1189.91	782.437	896.136	731.245	850.531	952.407	755.668	693.645	1402.17
14	21083810	21102511	18701	-	Ap3m1	593.801	586.88	650.39	619.522	584.339	661.66	640.883	541.292	766.363	572.825	909.213	521.067	571.661	681.154	636.391	623.3	572.034	542.871	514.096	601.761	528.299	613.69	612.313	563.3	641.157	643.838	660.373	582.438	638.558	572.562	603.601	670.66	567.132	584.996	625.184	668.915	549.032	611.002	590.127
8	23277370	23295671	18301	-	Ap3m2	66.4637	44.8131	96.5141	69.5275	71.4192	81.8308	69.4933	64.8607	54.4918	112.298	29.9929	60.5668	89.8438	83.0887	91.8926	82.2838	50.8751	81.2855	92.7058	77.4903	67.5351	74.0543	60.4659	94.8241	106.385	67.7725	74.0678	59.506	91.9523	95.5817	59.2895	57.3721	63.1081	59.8291	78.9153	84.9415	98.8259	80.786	63.1685
18	46874943	46923894	48951	+	Ap3s1	190.646	142.196	262.173	172.262	140.241	140.281	161.048	211.092	106.665	94.7838	184.242	123.056	128.803	105.592	91.8927	123.426	174.96	105.478	124.009	94.4414	168.838	212.563	140.832	154.654	160.527	154.606	194.916	132.536	186.459	145.692	103.757	153.322	174.179	190.124	161.338	102.992	128.773	174.572	91.4282
7	79525073	79570389	45316	-	Ap3s2	773.078	908.328	811.006	854.048	931.047	840.519	870.322	771.253	1187.23	932.385	997.477	705.652	876.175	969.368	827.034	863.98	828.891	920.267	757.298	952.889	832.207	820.768	1083.79	935.823	935.614	845.038	949.627	1248.73	916.969	842.603	916.518	955.542	834.711	838.938	871.575	936.481	722.726	881.217	1009.86
3	103716833	103729342	12509	+	Ap4b1	256.235	279.22	285.221	318.582	325.931	315.633	255.912	339.635	266.662	304.957	272.507	211.503	275.096	269.173	340.14	304.45	296.565	301.918	333.5	331.756	223.302	279.761	294.675	301.405	257.412	333.567	252.609	324.578	277.134	252.41	239.629	309.612	249.067	299.146	348.981	268.628	280.505	351.929	271.791
2	126850631	126911735	61104	+	Ap4e1	448.63	530.002	400.129	558.629	479.631	378.76	544.916	530.261	598.099	497.314	601.727	508.569	495.333	628.101	424.397	434.383	560.866	488.68	453.897	458.455	351.178	442.426	579.018	469.605	689.036	404.517	484.949	712.551	532.557	542.867	531.653	397.526	515.528	482.622	558.93	443.251	437.229	400.289	622.257
5	138170283	138176948	6665	+	Ap4m1	90.4796	89.8655	102.174	117.263	122.062	79.855	91.9788	68.9888	103.888	82.5701	53.2995	113.711	108.926	73.0818	96.5425	89.3322	95.2813	111.806	108.574	86.1354	74.633	91.7402	118.636	80.0237	63.0332	107.363	80.6587	101.422	65.3926	69.4959	99.3944	83.3374	100.821	102.374	96.9412	71.8138	90.8399	79.8574	99.4595
12	51737749	51785717	47968	+	Ap4s1	919.124	836.795	679.196	909.041	942.732	914.164	971.803	1010.65	460.281	482.163	820.09	958.502	888.901	321.968	626.793	870.15	1032.39	816.728	1012.55	541.222	1138.29	1023.73	757.736	913.247	864.381	851.392	917.666	377.773	1112.38	981.807	505.607	857.618	874.251	963.919	977.666	397.102	1053.15	995.442	295.894
19	5618052	5621290	3238	+	Ap5b1	12.2433	17.2358	25.2089	11.415	16.8809	10.5211	15.443	35.3786	54.4918	30.9078	39.4192	16.3434	14.3114	37.2168	28.8022	25.7137	27.2988	19.3537	12.0397	33.902	21.7855	19.1993	19.9002	9.03086	11.3983	20.1199	14.0339	38.7691	20.4338	12.0637	33.7621	11.8701	13.4631	23.9317	14.0294	23.3589	34.9384	13.9286	30.7531
14	49304006	49328198	24192	+	Ap5m1	266.729	302.489	296.745	348.675	319.4	317.971	319.89	341.993	372.673	289.503	316.211	298.989	280.662	360.917	341.511	347.649	380.942	299.982	285.341	315.33	239.641	305.816	291.98	272.055	265.012	300.74	325.119	301.505	365.255	352.631	312.094	339.287	308.809	349.668	388.438	367.372	313.447	324.072	310.856
2	131052280	131055435	3155	+	Ap5s1	208.137	200.797	200.95	198.205	190.884	236.14	161.048	147.411	110.143	129.813	185.956	208.619	206.72	146.271	148.125	223.195	165.034	197.407	243.202	134.397	297.373	216.677	176.04	209.968	231.766	224.496	201.153	160.486	192.844	188.379	108.697	210.694	189.325	207.408	231.485	132.721	208.632	188.501	146.285
5	142449686	142464471	14785	+	Ap5z1	65.5892	80.1466	78.5077	87.1689	92.1957	86.5068	67.2872	81.3707	161.157	99.9352	173.102	112.481	107.335	98.6679	105.608	86.398	96.7867	82.2531	90.2979	104.128	101.303	86.3966	148.486	92.5663	96.8859	83.6566	69.3898	106.39	144.314	105.789	99.6394	76.1664	105.18	83.7608	76.2848	111.486	84.8504	91.9289	134.649
10	90825173	90918606	93433	-	Apaf1	75.2089	81.8702	154.134	61.2258	76.6134	74.8167	56.2566	66.04	112.462	90.6628	78.8384	102.867	97.7946	77.0302	61.7189	74.0554	50.8751	65.8025	62.6065	76.2796	59.9102	80.2254	90.3163	85.7933	76.9388	83.6567	60.0339	107.291	68.9642	87.2299	103.757	65.2855	81.6198	77.1131	66.6396	79.6327	119.789	86.3575	91.4281
19	23736240	23926962	190722	+	Apba1	54.2204	48.2603	69.1444	37.3581	20.7765	32.7323	35.2982	47.1714	31.3038	62.8459	42.847	44.2234	51.68	61.451	42.5175	45.2561	40.9482	36.772	37.3231	54.4854	55.5531	27.4275	39.035	44.0255	35.1449	36.0041	59.2542	61.3092	26.8194	44.5429	83.9935	35.6103	43.755	37.227	61.3785	42.4708	46.9173	39.9287	60.675
10	81104006	81109082	5076	+	Apba3	711.861	830.767	562.519	805.274	831.06	765.702	891.28	883.285	1093.31	697.486	1581.05	1171.92	898.438	898.397	879.15	865.009	745.754	903.817	839.168	863.286	980.349	890.708	1148.85	892.927	1142.68	913.869	779.661	1034.14	823.739	804.556	861.346	762.653	723.64	764.484	898.757	823.933	810.571	656.502	791.269
7	105207672	105230861	23189	-	Apbb1	126.806	88.7646	93.6329	87.1689	107.778	128.591	112.513	133.259	55.6512	125.692	79.6954	96.1378	113.696	100.399	115.209	117.254	105.473	131.605	134.845	154.981	141.606	114.51	92.6124	163.684	77.8886	96.3639	150.474	82.0462	145.591	90.0138	116.109	111.777	80.7784	122.317	85.93	134.845	112.801	109.572	117.194
2	22664339	22765666	101327	+	Apbb1ip	44.6007	30.1627	117.401	44.6222	28.5677	49.0985	28.6798	20.0479	71.8828	36.0591	37.7053	37.4937	29.4179	51.0649	28.8022	40.1134	32.2622	29.9982	27.6914	35.1128	27.2319	31.5416	50.5158	38.3812	40.8441	15.8842	37.4237	47.7851	24.2652	30.6232	100.463	32.6428	39.5478	41.2156	26.3051	55.212	26.9525	44.5716	67.3243
5	66456068	66776161	320093	-	Apbb2	513.344	503.289	808.132	639.236	680.432	844.028	761.118	862.06	1008.68	787.117	662.414	410.51	659.914	984.955	736.512	784.781	534.807	704.474	852.414	696.204	647.032	800.883	859.527	670.543	874.822	510.414	824.098	840.295	688.365	710.835	830.878	685.5	742.152	675.404	539.253	908.875	625.9	714.072	829.506
18	36804207	36812420	8213	-	Apbb3	216.282	239.738	247.792	235.398	226.018	224.31	199.536	228.782	140.888	170.924	165.389	240.965	314.385	137.204	247.846	172.188	226.467	190.036	226.605	210.512	176.463	174.991	237.804	211.669	190.597	317.08	210.185	236.955	241.114	284.294	170.372	230.714	320.557	229.413	223.288	140.331	320.436	265.427	130.241
18	34354037	34455244	101207	+	Apc	877.148	946.255	961.534	1097.92	972.601	884.939	953.051	1093.2	1514.18	1723.63	1416.53	799.867	861.866	1678.21	1526.52	1054.27	1042.32	1084.76	825.928	1511.07	764.672	937.343	1070.02	869.222	1201.57	872.571	890.374	1364.13	1190.27	909.423	1546.45	977.305	927.27	1013.11	983.81	1611.76	1099.06	912.785	1619.09
10	80131790	80154092	22302	+	Apc2	21.8631	15.5122	12.9646	22.8299	33.7618	28.0563	17.6491	31.8407	22.0286	45.3315	17.9957	24.0345	36.5736	26.8307	30.1737	21.5995	14.8903	16.4506	16.8556	26.6373	26.1426	21.942	16.8386	21.4483	25.6463	14.8252	7.79661	4.50803	26.8194	27.8393	33.7621	32.6427	19.3532	23.9317	14.0294	23.3589	17.9683	27.8572	30.7531
18	63055398	63086886	31488	+	Apcdd1	85.7032	49.1221	35.2925	78.8671	92.1957	66.6336	69.4934	89.6257	32.4632	91.6931	64.2705	67.2965	73.9422	37.2168	65.8335	81.2553	83.1373	98.7038	74.6463	85.9658	57.7316	43.884	40.5658	86.9221	33.2452	61.4188	53.0169	28.8514	49.8075	52.8947	86.4639	70.2314	81.6199	71.795	49.9797	87.0651	52.9067	43.643	49.8699
9	107962613	107971680	9067	-	Apeh	349.809	397.286	271.536	305.091	320.737	382.267	328.715	279.491	274.778	355.44	181.671	376.86	348.244	336.682	320.938	341.478	301.528	345.463	357.58	383.819	359.461	412.098	380.4	330.755	239.365	420.401	317.322	317.366	297.568	392.534	287.39	355.114	323.955	361.634	306.893	333.396	285.497	332.43	339.115
14	51162406	51164646	2240	+	Apex1	328.821	273.188	318.352	313.393	286.975	307.45	289.004	352.607	286.372	273.019	569.865	344.173	329.957	278.693	279.793	261.251	289.119	332.883	326.276	318.437	380.157	339.415	298.503	311.565	296.357	295.446	282.237	310.153	380.58	321.08	273.391	252.239	307.126	343.02	326.183	256.948	357.37	311.072	258.492
X	149354503	149371152	16649	-	Apex2	56.8169	55.8368	63.3462	69.1586	71.3788	84.1173	50.6874	61.2043	27.1864	67.9033	50.5594	66.4899	52.2669	61.1503	67.1154	46.7634	52.47	52.4238	75.8502	69.8754	45.7077	68.1041	51.1112	82.0601	47.4931	73.0672	73.0189	56.7413	60.9182	70.2105	38.6336	68.1489	58.8196	66.7508	64.8096	45.6062	34.9384	51.7763	50.2556
3	95801233	95805905	4672	+	Aph1a	663.931	751.541	729.642	774.259	649.494	666.103	681.462	839.116	928.734	459.434	957.036	713.042	685.233	606.46	482.228	629.36	569.264	654.792	746.471	555.436	726.934	596.083	887.134	798.717	689.591	575.011	682.516	922.89	709.301	651.487	608.243	696.515	683.998	678.646	672.36	590.925	714.168	646.687	561.913
9	66682769	66702706	19937	-	Aph1b	83.7647	66.4625	148.735	104.658	56.6581	102.567	79.2942	93.3582	84.7178	116.012	68.8364	70.021	126.204	95.668	100.552	100.845	128.602	99.3477	54.1823	124.78	81.4049	87.0548	74.1524	97.2807	81.5814	92.5464	68.0627	101.226	97.6448	73.5922	103.121	81.4573	80.4653	95.1534	92.4184	115.501	85.8291	94.1159	94.2208
9	66722276	66741989	19713	-	Aph1c	38.6685	31.7817	69.5022	19.8687	32.9406	29.5308	28.8066	19.8532	52.0914	21.0124	15.1437	44.3829	16.9104	29.8306	3.68474	21.5521	24.0228	21.6128	20.4639	24.1467	42.7726	19.2268	46.0141	24.636	48.5497	24.9964	27.8356	35.8187	45.3921	27.5572	31.927	26.3627	26.3978	35.1412	38.2302	9.78804	30.965	19.1702	32.9473
2	94242072	94268532	26460	-	Api5	613.043	661.861	666.236	609.142	529.8	637.112	634.263	648.606	941.432	664.519	702.688	637.392	567.683	650.862	639.134	641.814	692.398	619.318	539.378	622.346	600.192	620.544	658.235	564.427	679.15	528.414	629.186	736.611	604.076	612.465	752.646	570.753	688.295	600.952	600.636	560.614	600.942	569.218	766.332
2	102904020	102922995	18975	+	Apip	348.934	330.928	306.107	313.393	335.021	365.901	326.509	257.084	131.012	225.627	139.681	274.953	332.341	170.505	249.619	299.307	327.585	317.4	331.092	233.681	413.926	379.87	218.902	326.24	274.511	349.453	353.967	167.699	356.316	340.568	196.809	339.287	270.944	370.941	389.316	216.601	325.426	363.073	162.908
6	87605407	87649151	43744	-	Aplf	68.2127	54.2929	52.5785	47.7353	59.7325	64.2956	56.2566	57.785	37.1008	64.9064	43.7039	62.4896	50.0899	69.2406	74.0627	86.398	83.1373	65.8025	52.9747	76.2796	65.3566	47.9981	51.2812	51.9275	45.5934	57.183	61.5932	45.9819	60.0244	44.5429	71.6416	67.2638	58.9009	79.7722	64.0091	71.1386	76.8645	59.4287	48.2076
X	47114023	47123731	9708	-	Apln	28.8592	26.7155	72.0254	18.679	19.478	33.9013	35.2982	35.3786	11.594	33.9986	17.1388	24.9958	20.672	18.1757	20.573	34.9706	21.0945	17.4183	28.8953	23.0049	14.1606	28.7989	12.2463	36.1235	49.3928	19.061	42.8813	15.3273	39.5906	24.1274	26.3509	29.6752	10.0973	15.9544	52.6102	44.5943	53.905	32.5001	14.961
2	84966704	84970268	3564	+	Aplnr	262.357	238.716	272.256	180.564	297.364	360.055	228.335	260.622	241.155	275.079	64.2705	97.0992	302.129	431.888	117.952	298.279	191.092	147.088	213.103	307.54	178.641	353.815	234.21	274.312	222.268	202.258	295.491	213.681	268.194	491.828	345.856	244.326	329.845	204.749	259.544	308.975	209.63	162.5	472.933
7	30134405	30145008	10603	-	Aplp1	10.4943	14.6505	18.7266	8.3018	12.9853	5.84506	7.72149	5.89643	12.7534	12.3631	9.42633	10.5752	27.8277	16.4446	12.3438	9.25693	4.96342	17.4183	6.01986	10.8971	9.80349	15.7708	14.5424	15.804	15.1978	9.5305	6.23729	19.8353	7.66269	14.8476	9.88159	14.8376	22.7189	7.97722	11.3989	7.43239	15.9718	14.8572	12.4675
9	31060853	31123145	62292	-	Aplp2	3218.29	3498.82	3424.79	3341.43	3154.11	3539.66	2642.96	3086.22	2033.61	3930.45	1478.22	2473.68	3344.11	2730.7	3393.18	3433.28	3151.75	2864.41	2966.56	3372.05	2804.85	3287.95	2396.46	3288.36	2132.45	3157.74	3944.34	2368.54	3619.3	3304.57	3055.82	3555.14	3061.16	3373.11	3212.72	3469.85	2708.27	3607.51	2592.43
2	150425001	150450488	25487	-	Apmap	333.193	445.546	390.379	346.6	375.277	384.606	368.426	380.908	299.125	344.107	349.63	293.22	414.236	314.179	305.851	403.19	421.892	336.754	343.133	326.913	396.497	362.045	357.44	312.694	294.458	411.929	337.593	394.001	435.497	358.2	293.154	342.253	380.331	362.964	434.912	314.284	423.252	393.714	261.816
1	171049133	171053949	4816	+	Apoa2	12.9218	12.2922	25.7124	7.96723	10.5761	18.3364	17.2149	21.3874	7.19242	5.24112	9.73541	3.18689	10.4092	4.54025	10.0289	10.5791	15.5923	14.1865	25.2764	5.05279	27.3735	12.4328	6.69561	18.7132	32.0267	28.7805	50.2275	10.1965	15.8276	13.5044	4.31249	7.73735	4.57602	15.8423	8.90726	8.68655	42.3842	8.1265	6.91294
6	122554751	122579404	24653	-	Apobec1	48.0988	38.7806	265.775	42.5467	36.3589	37.4084	61.7719	55.4264	56.8106	38.1196	51.4164	57.6827	51.68	36.3513	27.4306	53.4845	44.6708	53.2226	32.5072	53.2746	38.1247	44.5697	51.2813	50.7986	37.9945	58.242	37.4237	45.0804	48.5304	52.8947	52.7018	46.4912	68.9983	43.8747	53.487	54.1502	33.9402	48.2859	54.8569
17	48726259	48739757	13498	-	Apobec2	4077.02	4420.99	4595.22	4279.58	5457.73	5770.24	4844.68	6020.26	1450.41	4112.8	1429.37	4257.94	5092.47	3185.93	4842.88	5435.88	4464.6	4330.39	5368.51	4787.45	5737.22	5232.48	2763.83	4544.78	3441.35	4639.24	5048.3	3069.97	5777.67	4811.56	3025.41	4604.61	3488.62	4528.4	4275.45	4970.14	5864.66	4568.59	2242.48
15	79776609	79792631	16022	+	Apobec3	69.0295	114.443	146.932	71.603	66.2251	156.647	39.7105	68.3986	177.253	120.471	101.119	90.9568	92.2289	150.468	127.552	67.8842	65.7653	62.8995	122.805	102.84	32.6783	115.664	156.798	80.9752	63.6407	90.0103	28.0678	155.819	68.9029	130.659	179.206	77.1556	131.061	58.2053	37.5806	97.6828	63.8874	102.05	211.348
7	126184180	126188265	4085	+	Apobr	22.8222	22.2569	71.4712	31.1191	16.6478	23.7031	21.7795	21.564	25.3948	20.7454	33.9717	32.1223	17.9287	43.5414	16.5097	25.4804	14.8866	15.1576	20.0888	19.7221	9.23809	19.3551	40.2793	24.7752	13.7277	12.4136	15.1356	81.0591	8.10433	25.855	97.8799	23.7579	30.6041	21.2726	15.1728	14.1553	26.9524	27.845	66.5287
7	19423405	19426585	3180	-	Apoc1	14.8669	24.1301	17.2861	9.33952	3.8956	3.50703	6.61842	7.07572	9.2752	4.12104	9.42633	7.69102	2.38523	3.46203	1.37153	11.314	1.24085	6.77379	4.81589	9.68629	15.2499	7.54256	5.35774	7.902	35.1449	25.4147	57.6949	9.91767	7.66269	3.71191	2.4704	17.8051	19.3532	3.98861	13.1525	4.24708	13.9754	7.42859	2.49349
16	31115010	31133627	18617	-	Apod	921.754	1430.57	932.728	829.144	657.057	536.577	752.297	655.684	3024.89	672.759	2264	2354.37	596.312	1169.32	475.923	770.379	589.405	1543.45	831.939	579.967	1105.61	704.883	1688.46	935.829	2039.39	1018.7	555.116	1557.08	587.473	1239.79	1781.16	612.298	1603.77	464.008	531.36	604.144	661.835	616.573	1524.36
7	19430169	19433114	2945	-	Apoe	1129.89	1272.86	5893.37	895.554	1107.65	735.306	1093.14	978.805	1328.67	1303.29	1038.62	1443.01	1083.69	1209.98	835.269	1119.06	1007.58	1377.99	1160.64	1192.62	1221.08	918.135	1487.16	1228.19	1222.47	1567.24	1020.57	1250.52	911.858	1117.27	2508.29	959.492	1346.32	716.623	755.833	1118.05	964.306	971.279	1387.22
15	77468358	77480326	11968	-	Apol10b	96.7553	69.2275	108.183	95.3651	169.901	246.207	124.366	98.7176	58.0469	123.544	71.6962	67.9573	93.8191	87.0054	164.573	138.466	156.128	91.5926	139.485	103.963	154.368	183.429	61.3754	112.372	148.149	102.718	116.811	33.048	114.6	124.461	91.9793	145.362	125.818	114.205	86.7052	82.7438	186.254	138.023	92.6444
15	76929275	76941309	12034	+	Apol6	603.526	737.828	531.547	320.657	550.004	541.833	557.389	300.718	185.971	315.26	227.089	490.563	568.479	494.362	510.779	508.416	451.681	830.473	554.188	476.33	642.574	477.46	418.434	444.77	396.092	358.982	419.113	320.972	369.086	323.864	444.185	666.703	573.864	513.603	631.034	548.264	564.006	559.084	592.62
6	134958964	134963800	4836	+	Apold1	25.3612	90.4881	133.247	20.7545	18.1794	54.9435	30.8859	79.0122	90.4332	19.5749	89.9786	111.52	54.0653	71.8371	20.573	34.9706	26.058	27.0952	30.0993	19.3726	42.4818	68.5688	207.421	22.5772	54.1421	39.181	30.4068	441.787	21.711	56.6066	55.1722	37.5886	90.0343	19.9431	24.5514	20.1736	24.956	51.0716	92.2593
X	93410716	93460699	49983	+	Apoo	575.874	676.782	509.413	610.985	624.667	614.578	660.774	1049.15	362.505	384.129	490.173	566.736	734.206	415.214	640.926	667.888	801.922	521.943	586.277	542.24	780.208	806.723	490.009	644.274	569.908	531.428	689.764	486.76	896.52	836.666	334.762	547.955	631.856	722.408	698.509	448.962	687.789	506.864	364.613
13	107550663	107551268	605	-	Apoo-ps	1145.19	1186.41	891.482	1179.09	1127.06	1269.86	1162.59	1005.15	581.247	805.82	816.659	1232.01	1204.21	735.043	829.36	1203.02	1050.67	963.444	1368.98	1089.9	1187.02	1251.04	840.249	1209.3	940.371	1310.08	1223.53	818.763	1169.84	1294.91	675.632	1124.74	1085.53	1237.31	1135.83	882.497	1223.84	1153.42	640.265
X	111221049	111282453	61404	+	Apool	392.661	463.643	401.182	419.242	388.26	467.603	426.887	446.95	268.981	307.017	305.07	336.482	363.35	317.641	322.31	384.677	377.219	372.558	379.251	314.805	527.21	474.495	375.808	468.476	359.997	438.404	374.237	336.298	369.086	412.95	237.158	434.248	377.807	452.042	422.634	350.385	373.342	411.359	311.688
16	84751324	84970596	219272	-	App	1820.77	1770.11	2287.52	1621.96	1663.43	1761.69	1510.11	1692.27	2354.76	2287.2	1571.62	1778.55	1568.68	2303.15	2023.01	2002.58	1477.86	1823.13	1474.87	1863.39	1619.75	1716.96	2279.35	1887.46	2001.36	1730.31	1627.94	2365.79	1464.86	1636.03	2784.07	1960.56	1873.89	1497.07	1428.36	2073.67	1546.28	1929.57	2716.23
11	85082136	85125947	43811	-	Appbp2	156.54	164.602	140.45	150.47	159.719	137.943	132.368	116.749	286.372	150.418	226.232	139.4	129.598	199.067	145.382	155.311	148.903	136.443	125.213	148.927	102.392	117.938	178.336	130.948	170.975	108.012	124.746	185.731	149.422	121.565	175.398	151.344	163.24	166.192	153.446	159.265	160.717	153.215	186.181
14	26640945	26692509	51564	-	Appl1	1092.28	1079.82	1004.03	1271.21	1184.26	1015.87	1191.31	1264.19	1103.75	1328.01	832.945	1051.75	1080.51	1305.19	1311.18	1073.8	1350.05	1116.71	1035.42	1302.81	998.866	1212.98	1001.13	936.952	1189.23	1040.94	1181.97	1090.94	1323.09	1348.35	1344.72	1067.32	1118.28	1248.44	1274.04	1207.23	1220.85	1038.15	1171.94
10	83435898	83484529	48631	-	Appl2	479.238	533.449	447.998	461.788	445.396	437.21	542.71	408.033	889.26	419.316	613.569	685.463	412.645	626.627	399.116	436.104	501.305	573.837	491.22	463.731	493.442	442.268	700.333	390.585	698.148	581.361	420.237	709.564	478.918	527.091	707.357	392.702	638.655	450.713	441.925	496.908	575.985	411.358	750.542
8	123301376	123303647	2271	-	Aprt	181.901	201.659	280.899	212.734	185.69	194.056	195.243	153.307	164.635	93.7537	264.794	219.194	240.113	167.908	119.323	185.139	205.982	230.309	245.61	164.667	284.301	213.935	250.283	234.802	201.371	265.795	199.593	161.388	227.327	253.338	91.4047	154.311	205.312	198.101	211.318	131.659	222.608	198.715	137.973
4	40682078	40703195	21117	-	Aptx	364.676	324.034	252.809	368.393	485.651	324.986	404.825	359.683	313.038	400.773	215.949	329.753	422.188	328.892	342.883	349.707	378.46	415.136	341.928	377.766	364.908	397.7	326.055	356.718	379.945	381.22	412.439	331.79	415.063	352.632	316.211	377.866	307.126	352.328	380.546	338.704	385.32	382.574	338.284
6	55313284	55325541	12257	+	Aqp1	7484.16	9252.19	4985.6	8766.7	11389.4	8619.12	5677.5	8857.62	7555.81	7323.09	5353.3	8476.47	7593.78	4933.39	6189.72	6687.62	5658.3	6947.97	9915.91	6161.69	6182.73	9225.93	12750.7	9295.02	6340.33	10105.5	5987.8	9700.39	6791.7	9779.95	5028.08	10686.1	7052.13	7442.75	6696.4	5872.65	6169.12	12011.1	8349.88
18	15522451	15544040	21589	-	Aqp4	886.769	825.596	780.758	652.731	855.731	931.698	557.049	853.806	39.4196	849.967	47.9886	325.907	808.591	635.282	1228.89	1042.95	536.048	600.934	582.722	994.055	680.799	839.282	154.609	793.587	304.905	579.242	833.458	133.438	719.015	703.407	460.318	1147.45	316.382	975.879	894.371	1099.99	1029.18	1078.07	331.634
4	41033074	41048137	15063	-	Aqp7	252.737	232.684	186.546	243.865	223.347	147.295	275.768	238.216	162.316	214.294	79.6953	224.963	172.532	262.249	201.615	297.25	230.799	287.402	185.412	225.206	309.355	179.65	161.498	205.452	234.616	146.134	357.085	191.141	187.736	175.388	198.455	230.478	246.543	199.431	278.834	259.072	229.595	164.358	307.53
2	113931642	114005821	74179	-	Aqr	302.584	369.709	234.083	340.374	284.378	339.014	295.623	277.132	572.744	458.466	317.069	374.939	287.819	406.788	445.748	382.62	339.994	368.687	302.197	432.251	298.462	309.245	320.699	302.534	335.302	418.281	279.118	383.183	385.689	307.161	463.611	345.221	315.542	317.759	311.276	401.35	285.497	278.572	493.711
X	97192363	97366825	174462	+	Ar	1113.27	1103.95	738.981	1085.46	818.075	1319.81	1285.08	1001.21	1119.98	1835.92	874.935	1016.18	998.617	1052.46	1350.96	1050.15	1757.05	1079.94	949.934	1319.76	1154.63	986.704	659.002	836.484	759.889	958.345	1042.41	1100.86	1492.95	1465.28	964.279	959.499	981.121	1118.14	1426.61	1241.21	1147.98	1134.72	1075.53
X	20714782	20726761	11979	+	Araf	1359.01	1592.59	1138.01	1494.32	1545.25	1446.06	1439.51	1698.17	1416.79	1202.31	1653.89	1660.29	1348.45	1387.41	1313.92	1139.64	1448.07	1360.56	1451.98	1374.24	1399.72	1538.68	1482.57	1404.3	1637.56	1420.04	1432.24	1583.22	1358.85	1565.49	1226.14	1466.94	1428.76	1410.64	1453.81	1261.39	1353.61	1619.44	1291.63
7	100997276	101061794	64518	+	Arap1	203.764	209.415	413.426	174.338	205.168	210.422	198.552	209.913	243.474	266.837	131.112	164.395	176.507	319.372	226.303	223.195	166.275	231.277	181.8	284.535	217.855	211.877	203.594	209.968	182.374	243.558	187.898	295.727	194.122	180.956	339.268	233.445	217.092	190.124	193.781	270.751	240.576	224.715	355.738
5	62759789	62923521	163732	-	Arap2	48.0987	55.1546	69.1444	44.6222	25.9706	39.7464	38.6074	37.7372	45.2166	81.3905	65.1274	42.3006	24.6474	72.7026	50.7467	47.3132	48.3933	40.6427	31.3033	53.2746	45.7496	32.2273	56.639	49.6697	69.3399	40.2399	48.339	70.3253	38.3135	42.6869	53.5253	39.567	47.1208	35.8975	42.965	26.5442	70.8751	38.0715	57.3504
18	38105676	38132023	26347	-	Arap3	322.699	372.294	331.317	301.978	446.695	409.155	268.046	339.635	420.863	350.289	317.925	344.173	403.898	463.914	283.907	377.477	282.915	334.818	426.206	377.765	338.766	396.327	381.167	339.786	295.406	367.455	341.491	344.414	307.785	438.007	359.855	353.135	429.977	341.691	325.306	365.249	391.312	364.001	469.607
9	44653441	44679106	25665	-	Arcn1	2056	1577.94	1994.38	2421.01	1816.65	2063.3	2291.08	2258.33	3438.78	2811.58	2892.17	2019.86	2233.37	2844.92	2906.28	2365.66	2466.82	2534.36	1984.15	2614.09	1953.07	2009.75	2322.96	2144.83	2539.93	2154.95	2024.78	2758.01	2259.22	2332.01	2991.65	1975.38	2220.57	2248.25	2457.77	2691.59	2302.94	1919.36	2751.15
12	84964915	85017624	52709	-	Arel1	783.574	955.726	548.836	1034.61	918.063	855.713	960.776	918.664	1366.94	1303.27	1030.89	987.34	845.961	1194.39	1164.43	938.041	929.402	1096.39	957.16	1103.03	720.012	824.193	1089.15	975.334	1227.22	977.409	866.976	1412.8	1026.8	982.726	1128.14	822.007	906.236	824.312	1016.25	1018.24	863.475	876.576	1239.25
11	59102238	59119094	16856	-	Arf1	3438.7	3761.63	3717.35	3798.22	3877.47	3705.92	4126.57	3715.85	4194.77	2805.38	5585.21	4250.15	3519.89	3340.12	3070.82	3665.82	3986.82	3643.39	3927.38	2950.65	4011.72	3726.69	4568.13	4057.01	4729.15	3792.25	3941.05	4582.13	3581.02	3925.43	2956.28	3528.43	4017.94	4036.47	3807.1	2882.66	3665.35	3733.85	3205.91
11	103857551	103876177	18626	+	Arf2	405.781	369.707	395.419	420.279	360.992	319.141	403.723	366.758	301.445	296.714	322.209	305.718	441.267	301.197	268.821	378.505	409.482	386.105	363.6	309.962	432.443	374.385	352.081	357.848	328.652	443.697	436.608	402.118	392.074	370.262	258.569	373.907	394.635	361.635	500.673	324.902	389.313	348.215	264.31
15	98635505	98661000	25495	-	Arf3	290.343	282.668	393.98	307.166	298.662	312.221	306.652	277.133	307.241	254.474	343.631	240.344	301.334	321.103	263.334	272.566	245.689	271.919	292.566	239.736	257.069	241.362	336.008	333.013	324.852	285.916	308.746	386.79	254.146	273.753	305.505	312.58	281.884	308.452	266.558	289.862	289.489	257.216	295.895
14	26359289	26377998	18709	+	Arf4	706.614	502.424	859.263	594.616	529.801	469.943	559.256	528.32	660.858	376.045	527.018	565.29	503.284	386.882	348.369	503.989	511.232	478.036	423.798	289.378	606.727	552.664	518.17	552.011	654.455	531.59	600.339	485.966	417.617	502.036	494.08	486.674	663.898	446.724	648.859	376.928	564.006	558.073	418.907
6	28423603	28426602	2999	+	Arf5	321.824	352.473	444.397	346.6	298.662	369.408	401.517	337.276	309.56	229.748	298.215	380.706	397.539	241.477	285.279	351.763	346.199	326.11	372.027	261.53	480.371	426.498	406.423	388.327	317.254	345.216	342.271	273.187	337.158	398.102	214.101	359.07	366.027	416.145	336.705	297.295	295.479	320.358	222.752
12	69418924	69422755	3831	+	Arf6	458.25	352.473	634.544	367.355	367.484	289.915	367.322	379.73	464.919	261.686	463.604	342.251	308.49	313.314	292.136	326.05	301.528	281.596	290.157	278.481	299.551	371.643	301.564	415.42	443.585	275.326	398.407	366.052	259.254	373.975	361.502	354.124	385.38	374.929	315.661	255.886	289.49	394.644	300.882
2	180609018	180624320	15302	+	Arfgap1	458.249	514.49	454.482	556.22	642.773	524.885	601.172	557.802	921.722	662.457	666.699	606.629	612.207	690.676	637.761	551.301	621.667	621.253	600.783	742.214	582.762	606.835	694.974	672.801	508.177	570.771	543.424	884.478	538.944	538.227	605.247	562.84	533.475	522.508	514.703	649.804	597.946	527.43	718.956
2	91095460	91107717	12257	+	Arfgap2	3176.57	4474.82	3074.36	4092.07	3914.48	3466.73	3808.57	3646.57	3764.92	3541.58	3695.74	4220.8	3638.36	3176.63	3240.68	3416.69	3985.86	3694.72	3867.44	3449.53	3518.37	3617.29	4063.13	3938.78	4267.51	3814.53	3708.91	4988.72	3970.8	4217.49	2797.96	3466.8	3552.46	3652.63	3772.29	3019.77	3689.91	3635.61	3117.96
15	83183941	83234449	50508	-	Arfgap3	118.061	106.862	162.778	107.923	85.7031	80.6618	90.4517	77.8329	193.62	87.5721	372.768	116.327	82.688	130.691	89.1496	88.4551	124.085	104.51	95.1137	99.2845	115.463	94.6248	176.04	108.37	124.432	104.835	106.814	174.912	91.9523	77.0221	98.8159	81.1123	104.339	107.692	85.9299	125.289	102.819	76.1431	133.817
1	10207732	10302896	95164	-	Arfgef1	2516	2545.73	2082.25	3164.02	2486.69	2765.88	2753.26	3323.23	3463.13	3706.88	3222.95	2055.43	2518.81	3894.78	3928.07	2854.22	2753.46	2982.4	2630.68	3375.67	2389.87	3001.25	2589.32	2710.39	3187.74	2760.67	2927.63	3450.45	3528.67	2997.37	3204.93	2745.95	2656.43	2923.65	2959.32	3408.28	3122.5	2604.65	3472.61
2	166647501	166739972	92471	+	Arfgef2	719.732	867.824	633.824	793.859	590.832	706.083	694.934	745.309	1565.19	858.207	1392.53	779.678	689.332	1122.56	938.128	754.954	774.294	838.014	732.015	824.545	725.458	699.401	1044.76	693.119	816.881	799.503	713.39	1185.61	683.257	619.889	970.867	776.502	953.354	712.632	758.463	914.184	813.566	626.788	1276.67
3	84403400	84489933	86533	-	Arfip1	311.266	243.001	327.674	311.317	217.943	218.542	315.118	323.125	484.537	278.035	352.127	260.484	223.417	307.222	316.8	280.663	300.28	311.436	262.466	260.11	271.23	290.663	283.941	287.778	312.505	246.734	268.807	398.477	283.52	276.513	391.964	281.808	298.699	267.237	336.681	274.805	311.361	246.853	329.027
7	105283408	105289624	6216	-	Arfip2	188.022	174.082	198.79	167.074	164.914	167.169	155.533	192.224	179.707	143.206	189.384	196.121	174.122	166.177	152.24	170.739	178.683	171.28	228.755	170.721	160.124	188.564	169.152	153.525	157.677	202.258	164.508	107.291	200.507	169.82	129.284	175.084	186.8	142.26	170.983	151.833	156.724	177.358	118.857
2	180999483	181007198	7715	-	Arfrp1	462.638	454.912	409.955	450.292	484.025	456.851	439.147	330.2	294.34	260.286	307.641	403.779	400.626	273.5	240.545	321.652	398.314	326.085	493.095	238.863	501.84	503.266	453.112	480.134	483.399	397.938	470.598	341.428	351.047	432.405	250.609	505.355	457.957	444.409	420.745	259.693	453.647	553.152	243.531
8	8716576	8740538	23962	-	Arglu1	1137.75	1196.17	960.819	1055.37	1234.9	849.871	1116.31	1138.01	827.811	705.728	835.516	1247.87	907.978	605.855	750.228	837.238	959.181	751.89	1030.6	667.143	885.582	1110.81	1135.84	1058.87	1053.4	817.505	1302.03	986.358	918.246	996.647	774.882	1218.66	1161.19	1227.16	985.564	508.588	1013.21	1261	627.529
2	91480463	91502666	22203	+	Arhgap1	137.3	147.366	183.665	124.527	146.734	126.253	118.028	126.184	230.721	190.598	168.817	177.855	196.384	199.067	183.785	174.853	107.954	155.797	134.845	165.878	128.535	126.852	147.72	144.494	144.379	147.193	136.44	145.159	118.772	166.108	221.512	133.539	148.935	150.238	122.757	210.23	133.764	118.857	260.154
8	77976995	78244583	267588	-	Arhgap10	689.079	684.925	668.277	689.89	583.786	919.366	779.829	726.427	912.388	708.517	675.743	887.105	597.247	946.771	935.262	678.614	626.311	787.328	758.276	954.009	792.775	742.735	743.786	692.63	735.903	714.835	738.614	831.243	667.719	704.914	917.636	600.124	807.176	783.283	844.868	854.704	873.466	718.305	977.348
2	113661838	113679007	17169	-	Arhgap11a	36.73	37.057	105.877	34.2449	31.1648	60.7886	31.989	44.8129	45.2166	36.0591	34.2776	38.4551	38.9588	42.4099	37.0314	45.2561	31.0214	30.9659	37.3231	41.1667	38.1247	43.1983	45.9235	42.8966	28.4959	47.6525	45.2203	57.7028	20.4338	29.6953	53.5253	46.4912	42.0721	39.8861	35.9503	40.3472	46.9173	45.5001	53.1945
18	6024450	6136099	111649	-	Arhgap12	629.661	515.351	664.795	587.351	501.233	510.858	559.256	587.285	244.633	542.946	593.858	479.728	535.885	475.164	484.151	619.186	655.172	524.485	464.735	543.643	486.907	617.118	426.324	488.795	535.72	451.109	592.543	290.317	655.159	523.379	468.552	498.544	477.939	654.13	688.314	459.746	648.856	602.645	405.608
2	43638836	44285966	647130	+	Arhgap15	32.3573	20.683	51.8583	17.6413	22.075	25.7182	16.546	29.4822	30.1444	25.7565	27.4221	11.5365	29.4179	18.1757	16.4584	23.6566	18.6128	18.386	15.6516	14.5294	34.8569	13.7137	34.4426	27.0926	28.4959	12.7073	30.4068	22.5402	37.0364	30.6232	27.1744	24.7294	29.4505	34.568	22.7977	33.9766	18.9666	19.5001	34.0778
7	122878372	122969139	90767	-	Arhgap17	340.189	350.749	375.254	395.372	311.647	288.746	360.704	279.491	921.722	363.682	339.348	398.011	344.269	443.14	353.855	359.992	393.351	368.688	308.217	397.137	360.551	335.987	479.134	317.209	342.9	324.036	315.764	429.165	355.039	326.647	389.499	316.536	353.405	356.316	372.655	364.186	308.455	338.929	513.659
10	26648508	26794645	146137	+	Arhgap18	117.186	123.236	285.941	87.1689	122.062	144.957	158.842	168.638	115.94	138.055	105.404	148.052	153.45	169.639	122.066	156.339	146.421	171.28	122.805	158.613	113.285	139.88	108.686	132.076	150.078	109.071	155.153	94.6687	176.242	132.701	239.629	147.387	115.278	147.579	125.388	156.08	185.673	126.286	175.376
19	41755027	41790524	35497	-	Arhgap19	321.825	363.676	427.112	408.863	446.696	321.479	411.445	439.875	118.259	463.619	102.833	290.337	357.785	303.794	497.866	375.42	466.562	368.686	476.774	349.918	281.033	383.3	262.53	466.217	245.064	346.274	486.509	280.4	448.267	421.301	300.565	444.141	416.515	377.588	385.807	361.002	404.286	427.144	329.972
9	51676651	51764360	87709	+	Arhgap20	723.028	633.727	792.915	636.828	537.321	655.275	758.696	720.338	770.946	971.716	2106.96	907.721	675.004	1577.96	874.778	918.066	835.095	861.758	650.853	999.719	425.614	602.652	810.177	539.293	1539.99	559.123	774.983	946.687	824.469	744.995	1095.88	543.864	664.41	746.574	842.533	871.46	754.093	628.56	1232.1
2	20852730	20972533	119803	-	Arhgap21	392.661	380.912	370.21	382.921	458.381	385.773	364.013	386.806	555.352	794.331	378.768	380.705	519.184	495.936	680.28	390.848	397.073	469.327	403.33	716.786	326.783	376.442	453.877	396.229	291.608	476.525	351.627	450.803	379.303	399.03	670.302	448.096	385.38	417.475	385.808	712.446	470.171	410.43	603.425
14	32938780	33091894	153114	+	Arhgap22	12.2433	17.2358	61.2216	11.415	10.3883	12.8591	14.3399	14.1514	13.9128	12.3631	35.1345	11.5365	19.8769	19.0412	10.9723	15.4282	17.372	16.4506	15.6516	14.5294	8.71421	10.971	6.88852	9.03086	7.59889	22.2378	9.35593	7.21285	20.4338	12.0637	23.0571	17.8051	14.3045	19.9431	17.5367	32.9149	13.9754	8.35717	18.2856
11	97340986	97393227	52241	+	Arhgap23	167.87	195.072	151.151	153.038	158.337	148.464	152.845	175.714	389.53	201.24	162.818	206.354	126.042	229.915	193.157	193.102	128.885	180.849	153.78	193.169	135.07	222.501	209.518	179.891	151.028	140.583	140.055	296.393	142.947	149.668	260.902	175.769	179.616	150.038	143.208	164.019	183.063	131.388	251.516
5	102629257	103045804	416547	+	Arhgap24	249.24	230.96	285.94	183.677	179.198	234.971	185.316	147.411	148.403	146.297	263.081	211.503	197.18	227.628	145.382	234.509	169.997	236.115	166.148	191.305	234.194	155.651	213.545	206.581	195.671	203.317	175.423	117.209	191.567	162.396	205.866	200.802	153.142	247.294	220.086	220.848	187.669	157.857	255.168
6	87435527	87510242	74715	-	Arhgap25	17.4904	25.8537	100.836	30.094	12.9853	31.5633	17.6491	21.2272	38.2602	29.8775	11.9972	33.6482	23.8523	27.6962	23.316	25.7137	13.6494	22.2567	21.6715	32.6912	31.589	28.7989	42.0965	21.4483	17.0975	32.8273	19.4915	37.8675	21.711	35.2631	38.7029	34.6211	39.5478	49.1929	20.1672	22.2972	18.9666	17.6429	40.7271
18	39126198	39509339	383141	+	Arhgap26	372.547	284.391	172.141	454.524	198.675	163.662	169.873	233.499	854.476	299.806	263.938	564.33	245.679	216.377	271.563	214.967	246.93	188.699	211.899	250.632	130.713	137.823	493.679	277.699	357.148	229.791	159.051	549.078	265.639	271.897	317.034	181.019	280.199	162.204	252.529	291.987	183.676	164.358	442.179
11	103222310	103254519	32209	-	Arhgap27	120.684	143.919	185.105	111.037	118.166	115.732	72.8026	107.315	192.46	176.174	95.1203	125.941	125.622	140.212	213.959	93.5979	81.8964	123.863	121.601	156.191	113.285	121.367	221.198	92.5663	92.1366	166.254	105.254	196.55	58.7473	143.836	150.694	139.473	111.912	83.7609	96.452	108.3	101.82	117	211.947
17	68149701	68311104	161403	-	Arhgap28	37.6045	29.3009	77.0672	21.7922	20.7765	26.8873	35.2982	29.4822	33.6226	35.0288	57.415	31.7255	30.2129	35.4858	17.8299	64.7985	52.1159	43.5458	10.8357	30.2697	18.5177	37.7128	26.0233	23.706	28.4958	14.8252	43.661	36.0643	40.8677	29.6953	36.2325	37.5886	37.0235	47.8633	36.8271	25.4825	44.9208	29.7144	35.7401
3	121746878	121810327	63449	+	Arhgap29	559.695	548.963	569.72	488.769	593.429	474.619	486.454	543.651	615.64	648.034	538.157	598.939	554.964	804.924	582.901	611.986	562.107	689.958	477.976	602.971	428.086	536.207	546.489	432.353	587.966	424.636	540.305	570.715	478.918	472.34	671.948	567.787	600.79	475.974	573.452	613.703	643.865	504.216	765.502
1	171216528	171237808	21280	+	Arhgap30	78.707	66.3579	239.124	60.188	53.2398	57.2816	54.0504	61.3229	113.621	65.9366	41.1331	90.3695	37.3686	126.364	19.2014	59.6558	32.2622	47.4165	39.7311	25.4265	41.3925	43.884	97.9701	39.51	57.9416	65.6546	47.5593	154.175	52.3617	69.5983	144.93	48.4695	111.07	37.227	53.487	70.0768	68.8786	52.0002	143.791
16	38418705	38533398	114693	-	Arhgap31	634.903	704.945	646.788	667.257	647.967	614.9	553.741	616.767	968.099	1120.92	509.022	705.652	789.512	1170.17	877.78	824.895	565.83	771.244	735.627	978.315	582.763	657.574	700.333	645.707	776.987	634.308	607.356	945.785	694.751	691.343	1138.85	745.837	759.822	664.768	682.179	897.195	761.657	624.93	1050.59
9	31927921	32176062	248141	+	Arhgap32	118.935	82.732	160.617	135.942	146.734	126.253	132.368	127.363	110.143	199.871	91.6925	96.1378	162.196	193.874	171.442	133.711	129.049	158.7	127.621	196.148	69.7136	108.339	103.328	115.143	123.482	151.429	129.424	114.504	148.145	116.925	177.045	142.441	116.119	132.954	89.4372	184.748	105.813	108.643	149.61
7	30221651	30234486	12835	-	Arhgap33	15.7414	11.2033	26.6494	6.22635	14.2838	15.1971	11.0307	14.1514	17.391	15.4539	9.42633	9.61378	9.54093	27.6962	13.7153	12.3426	16.1311	17.4183	10.8357	12.1079	10.8928	13.0281	13.777	10.1597	9.49862	14.8252	24.1695	9.01606	10.2169	22.2714	19.7632	14.8376	10.9387	6.64768	9.6452	21.2354	16.9701	14.8572	24.1038
7	16228398	16348919	120521	-	Arhgap35	906.88	841.97	1130.8	940.179	825.866	775.054	872.528	876.21	1615.04	1388.79	2020.66	1102.7	871.405	1474.82	1219.29	1029.58	990.202	895.108	859.636	1115.13	664.459	850.938	1070.78	800.36	1174.98	765.617	904.407	1468.72	1093.21	902.922	1206.38	805.188	928.952	926.687	861.053	1494.97	949.326	826.431	1661.5
15	76608185	76702367	94182	-	Arhgap39	63.8401	41.366	59.7811	77.8294	80.5089	88.8448	77.2149	81.3707	93.9113	99.9352	76.2676	40.3779	58.8358	96.937	90.5211	55.5416	86.8598	57.0934	65.0144	84.7551	62.0888	82.9682	75.7737	59.8295	70.2897	97.4229	70.1695	98.2751	76.6269	73.3102	94.6985	59.3504	61.4253	58.4996	75.4079	89.1887	91.8381	71.5002	113.87
X	72937958	72954905	16947	-	Arhgap4	15.7414	21.5448	59.0609	14.5281	14.2838	45.5914	24.2675	17.6893	31.3038	23.696	43.7039	38.4551	12.7212	40.6789	28.8022	17.4853	31.0214	15.4829	14.4477	15.7402	34.8569	15.7708	30.6157	15.804	23.7465	19.061	24.1695	35.1627	20.4338	29.6953	43.6437	14.8376	26.0847	14.6249	31.5661	27.606	26.9525	9.28574	42.3894
9	8992508	9239033	246525	-	Arhgap42	144.296	99.9678	123.884	117.263	131.152	112.225	114.719	178.072	90.4332	145.267	91.6925	113.443	175.712	96.9369	139.896	129.597	85.619	128.702	139.661	121.079	121.999	127.538	101.032	118.53	101.635	92.1282	121.627	110.898	111.109	116.925	148.224	139.474	98.4488	110.351	139.417	152.895	131.768	130.929	108.883
11	64892865	65053788	160923	-	Arhgap44	149.543	118.927	121.723	143.206	119.465	160.155	159.945	128.542	230.721	140.115	139.681	164.395	123.237	198.201	160.469	123.426	112.918	122.896	142.069	171.932	136.16	156.337	166.09	123.045	138.68	118.602	166.068	166.797	136.651	150.332	166.34	151.344	153.984	144.919	145.555	200.674	83.8522	149.5	200.31
10	79852506	79867306	14800	+	Arhgap45	94.4484	74.9758	226.88	50.8485	64.9266	86.5069	66.1842	69.5779	158.838	89.6326	84.837	134.593	54.0652	160.119	49.3751	67.8842	57.0793	81.2855	66.2185	67.804	88.2314	89.1393	113.278	64.3449	62.6909	60.3598	71.7288	146.962	53.6388	116.925	168.81	65.2855	99.2901	58.4996	55.2407	94.4976	113.799	79.8574	161.246
12	52562860	52614635	51775	+	Arhgap5	662.888	762.685	627.341	728.483	451.889	571.647	650.811	923.381	1052.73	1066.32	751.536	502.801	647.988	1179.69	931.27	711.755	908.306	662.864	546.603	891.139	374.711	602.034	642.929	561.042	757.99	490.291	540.305	833.986	902.921	673.711	799.586	655.823	704.287	784.427	939.092	1045.84	691.78	535.787	948.359
X	167578095	168087437	509342	+	Arhgap6	95.3229	61.1872	92.1926	111.037	150.63	79.4927	100.379	152.128	95.0708	172.053	42.847	89.4082	114.491	140.212	142.639	115.197	126.567	115.154	95.1138	134.397	93.6778	104.224	111.747	104.984	87.3873	131.309	104.475	106.39	127.712	107.645	182.81	97.9283	98.4487	101.045	67.5164	112.548	79.8592	98.429	118.857
10	127157833	127165817	7984	+	Arhgap9	20.114	12.0651	46.0963	9.33952	7.79119	24.5492	16.546	17.6893	26.6662	17.5144	7.71245	25.9572	18.2868	25.0997	6.85766	8.22838	9.3081	8.70915	9.63177	8.84823	16.3391	17.8279	27.5541	11.2886	8.54876	25.4147	6.23729	21.6386	19.1567	26.9113	29.6448	10.8809	23.5604	3.98861	11.8346	13.803	5.98944	10.2143	18.2856
11	120468925	120472451	3526	-	Arhgdia	1156.13	1104.81	1268.37	997.245	1114.13	1150.31	1030.27	964.655	2259.62	1097.24	1389.94	1236.34	1047.9	1499.08	1184.99	1144.76	1039.84	1105.08	994.471	1289.48	1222.16	1130.72	1594.34	1199.97	1203.48	1031.41	975.351	1678.81	1016.59	1113.56	1222.04	1076.23	1207.46	1010.44	1131.99	1245.44	1065.14	1103.14	1500.23
6	136900659	136918898	18239	-	Arhgdib	148.669	109.448	308.989	84.0557	111.674	190.549	129.059	104.956	147.244	135.994	109.688	197.082	157.425	209.453	98.7503	141.939	88.1007	115.154	132.437	135.608	159.034	153.594	215.075	136.592	136.78	156.724	119.288	147.863	90.6752	168.892	192.691	127.603	151.459	127.636	107.851	126.351	155.725	117.929	203.635
7	24602411	24626017	23606	+	Arhgef1	470.495	479.155	509.22	437.92	496.04	457.084	543.814	503.556	496.224	535.734	520.16	505.685	536.677	492.474	488.264	402.162	400.796	485.777	576.701	512.164	544.636	471.069	540.366	434.61	456.883	491.35	407.761	558.095	495.522	535.443	555.017	405.56	506.55	458.69	424.388	410.905	568.996	410.43	563.529
8	14961663	15051086	89423	+	Arhgef10	184.524	160.293	169.98	153.583	103.883	105.211	136.781	160.383	161.156	217.385	98.548	182.662	152.655	214.646	202.987	149.139	174.961	177.086	157.72	175.564	177.552	150.166	129.351	139.978	179.524	141.899	148.135	131.634	113.663	118.781	207.514	154.311	128.741	154.226	179.752	196.428	113.8	165.286	196.155
4	140241796	140393217	151421	-	Arhgef10l	1095.77	985.026	1061.66	793.858	763.537	912.997	1110.78	885.642	489.267	973.599	438.752	630.66	1040.76	1242	982.017	1239.4	1010.05	972.527	929.471	1007.37	1083.83	935.28	783.001	869.22	1028.7	731.732	1030.72	822.259	979.542	795.28	839.93	851.677	859.954	953.276	979.43	1110.61	1045.17	897.003	979.104
3	87524866	87645347	120481	+	Arhgef11	522.813	488.938	374.247	534.363	471.705	509.842	473.964	556.623	574.71	865.319	371.913	399.531	480.259	778.372	804.682	574.942	468.66	544.893	490.136	670.036	466.636	497.242	484.113	472.051	442.72	541.944	504.866	667.969	584.667	529.712	760.018	520.094	450.901	516.076	501.591	809.305	597.573	453.338	793.029
9	42875138	43017014	141876	-	Arhgef12	1793.83	1977.33	1693.52	1776.92	1692.14	1720.84	1749.5	1947.3	2801.97	2462.87	2333.67	1982.51	1758.83	2525.45	2211.51	1876.62	1908.42	1956.13	1668.49	2285.12	1482.01	1590.08	1748.94	1654.61	2320.99	1771.8	1816.08	2539.36	2012.81	1647.22	2374.91	1884.08	1920.44	1899.55	1969.08	2324.36	1949.89	1584.83	2560.43
11	68833980	68847714	13734	-	Arhgef15	275.475	407.627	240.565	232.451	319.439	286.407	289.004	186.327	419.703	307.018	310.212	396.089	280.663	493.341	248.247	311.651	233.281	324.174	339.52	314.804	295.194	353.128	324.527	292.374	312.505	275.325	286.136	311.956	288.628	349.846	414.205	313.568	320.59	224.692	301.632	301.542	361.362	277.644	530.283
7	100518953	100581369	62416	-	Arhgef17	1088.78	1151.35	1155.29	1195.46	1147.9	1302.28	1213.38	1250.04	1310.12	1950.28	1151.73	1018.1	1156.84	1521.56	1708.93	1505.79	1330.2	1279.28	1279.82	1701.15	1165.53	1267.15	1053.18	1274.48	1438.09	1362.86	1383.9	1335.28	1532.54	1049.54	1597.52	1222.62	1015.62	1193.92	1056.59	1895.26	1238.82	1096.65	1528.51
8	3403437	3506602	103165	+	Arhgef18	170.532	198.212	144.051	177.451	198.675	211.592	199.655	181.61	231.88	226.657	152.535	181.701	175.712	252.729	234.532	226.281	176.202	215.794	181.8	231.261	175.374	183.764	184.46	195.292	162.426	229.791	176.983	187.534	196.676	180.028	254.45	218.607	178.386	168.851	172.736	255.886	191.662	183.858	265.141
3	88523450	88556840	33390	+	Arhgef2	405.778	380.05	508.499	351.788	446.696	429.027	456.67	454.026	566.947	485.251	1254.54	460.499	500.899	515.84	463.577	401.134	367.293	510.936	416.575	458.889	436.801	395.642	381.932	383.812	571.818	344.158	432.712	486.866	466.146	423.157	582.188	426.335	467.842	398.862	384.054	528.762	395.304	337.073	531.114
10	127018390	127025953	7563	-	Arhgef25	206.388	212.863	221.118	170.187	229.84	190.549	190.831	167.459	158.838	220.476	136.253	205.735	275.892	199.932	189.271	159.425	204.741	220.632	239.59	215.52	258.159	238.62	218.137	202.066	221.318	194.846	219.084	198.353	197.953	188.38	224.806	183.986	209.519	199.431	182.382	151.833	247.564	211.715	187.012
3	62246198	62369643	123445	+	Arhgef26	31.4828	10.3415	24.4886	25.9431	27.2692	26.8873	22.0614	22.4064	18.5504	40.1801	14.568	28.8413	22.2622	17.3102	23.316	32.9135	32.2622	20.3214	13.2437	32.6912	27.2319	13.0281	29.8503	27.0926	37.9945	20.12	18.7119	14.4257	10.2169	28.7673	38.7029	31.6536	19.3532	26.5907	26.3051	25.4825	17.9683	30.643	25.7661
13	98035103	98342674	307571	-	Arhgef28	60.3421	70.6669	51.138	60.188	40.2545	70.1407	47.432	93.1636	81.158	75.209	42.847	59.6054	58.8357	78.7612	86.4065	61.7129	28.5397	84.1885	43.343	90.809	63.178	45.2554	77.3045	76.7623	55.092	76.244	67.0508	91.9639	54.916	59.3905	113.638	62.318	55.5352	70.4654	53.487	99.8063	88.8434	50.143	98.0774
14	26865950	27125869	259919	+	Arhgef3	243.992	286.115	304.668	289.525	255.811	353.042	166.563	242.933	357.095	316.29	216.806	284.569	281.458	337.547	283.908	249.937	229.559	228.373	286.545	301.486	301.729	303.759	401.832	277.699	308.705	302.859	220.644	340.808	237.544	308.088	410.086	298.73	329.004	236.658	251.653	321.716	252.555	288.787	359.062
18	61626865	61669608	42743	-	Arhgef37	57.7185	81.8702	62.6621	59.1503	67.5236	44.4224	56.2565	60.1436	84.6362	89.6326	152.535	113.443	97.7945	72.7026	127.552	64.7985	79.4147	61.9318	49.3628	89.5982	47.9282	51.4266	82.6623	64.3449	82.638	78.3619	77.9661	136.143	48.5304	65.8864	76.5824	63.3072	67.3154	53.1815	84.1763	75.3856	84.8504	62.2145	65.662
1	34717263	34851820	134557	+	Arhgef4	6.99618	6.89433	16.5658	1.03772	6.49266	8.18308	6.61842	8.255	8.1158	9.27234	7.71245	11.5365	10.336	7.78957	17.8299	6.17129	14.8903	2.90305	4.81589	6.05393	5.44638	7.54256	5.35774	3.38657	4.74931	20.1199	14.0339	6.31125	7.66269	1.85595	8.23466	6.92422	8.41442	3.98861	4.38418	6.37062	12.9771	2.78572	4.15582
14	52222290	52243705	21415	+	Arhgef40	162.248	120.14	196.049	127.543	181.476	172.669	163.016	206.109	159.077	251.978	126.358	127.131	167.969	212.781	200.322	200.475	174.96	212.117	177.228	205.431	180.122	120.031	123.433	157.643	151.351	157.783	175.448	125.049	144.818	116.296	232.026	210.532	152.49	186.811	165.966	219.421	162.019	156.47	196.38
6	43242578	43266255	23677	+	Arhgef5	174.03	192.179	195.909	157.734	192.183	189.38	153.327	213.451	318.835	324.532	194.525	182.662	185.253	339.279	205.73	176.91	150.143	121.928	202.267	237.314	133.981	198.164	202.829	168.2	151.978	175.785	227.661	300.235	171.133	173.532	249.51	192.889	159.033	186.135	137.663	298.357	209.63	169.929	305.037
X	56276845	56384090	107245	-	Arhgef6	1001.33	935.05	1171.13	1068.86	1310.22	1197.06	939.815	1396.27	639.988	1756.6	927.205	971.955	1220.44	1342.42	1732.25	1278.49	1166.4	1105.09	1216.01	1528	896.474	1060.07	952.143	1067.9	1475.14	1105.53	1379.22	827.676	1146.85	1021.7	1263.2	1353.18	978.593	1195.25	1029.4	1464.2	1190.89	1325.08	1250.08
8	11778058	11885218	107160	+	Arhgef7	774.827	811.806	769.953	932.916	877.807	956.251	784.282	780.687	1215.05	994.202	591.287	777.755	800.642	959.846	972.416	916.436	759.404	845.753	860.842	980.738	776.654	833.112	878.67	868.094	661.104	911.753	882.576	833.987	831.403	814.762	884.405	924.875	822.086	842.927	883.851	1126.55	763.653	888.647	1161.97
X	94092541	94210146	117605	-	Arhgef9	343.688	333.513	243.446	340.373	297.363	305.112	280.18	351.428	106.665	460.527	169.674	246.112	309.285	276.097	392.257	326.05	311.454	276.758	302.197	381.398	237.462	259.877	191.348	301.405	224.167	282.739	339.933	208.271	363.979	229.21	268.449	323.46	284.407	361.633	285.849	408.782	308.457	312.929	274.284
4	133406319	133484081	77762	-	Arid1a	586.803	758.376	645.353	643.39	637.576	744.658	584.629	674.554	1107.24	1302.26	778.953	674.893	702.053	1166.72	1119.17	826.95	678.744	728.671	700.711	1030.38	551.172	551.978	857.231	666.03	732.346	724.318	622.174	898.899	688.363	653.296	1132.27	714.183	668.108	692.689	616.417	1085.13	686.79	601.718	1352.29
17	5045349	5397932	352583	+	Arid1b	669.01	716.148	650.39	838.482	753.148	667.505	728.026	996.497	1378.53	1308.43	1257.13	777.755	710.799	1236.81	1246.72	909.236	786.702	835.111	864.452	1086.08	679.708	691.173	878.67	732.629	729.494	666.076	680.644	1327.16	634.726	778.573	1208.02	673.628	822.089	804.37	727.774	1155.21	781.622	608.216	1270.02
15	96185403	96303345	117942	+	Arid2	399.657	429.172	413.426	390.185	423.321	418.506	392.693	475.252	664.336	599.879	446.465	366.285	382.432	534.018	523.925	382.62	467.802	383.203	350.356	491.579	322.426	394.27	403.361	399.616	371.396	393.927	378.915	558.094	403.568	412.95	522.078	355.114	494.768	466.667	396.33	530.885	415.268	367.715	563.53
10	79762877	79790853	27976	+	Arid3a	65.5892	74.114	97.9547	59.1503	72.7178	56.1125	67.2873	63.6814	140.287	73.1485	105.403	79.7944	54.8603	79.6267	58.9759	82.2839	63.2836	70.641	65.0145	66.5933	43.5711	52.798	89.5508	64.3449	77.8886	49.7704	74.0678	103.685	83.0125	54.7507	88.1109	71.2206	68.9982	81.1017	66.6395	69.015	44.9208	46.4287	97.2463
9	57697636	57744063	46427	-	Arid3b	62.0911	82.7319	72.0254	71.603	64.9266	54.9435	86.0394	82.55	73.0422	87.5721	54.8441	86.5241	88.2536	90.8783	60.3474	63.77	78.1739	81.2854	46.9549	82.3334	60.9995	61.7119	101.032	76.7623	74.0893	85.7746	84.2034	103.685	40.8677	77.0221	90.5813	67.2638	102.656	75.7836	77.1616	92.374	63.8874	46.4287	172.051
12	71062741	71146126	83385	+	Arid4a	252.737	283.529	254.25	250.092	242.825	256.013	242.675	291.284	307.241	418.286	287.075	221.117	333.137	344.472	356.598	303.422	305.25	297.079	243.202	404.403	234.194	281.818	270.183	216.741	237.465	267.913	237.017	305.645	291.182	247.77	431.496	268.066	286.09	277.873	243.76	335.519	275.514	247.001	368.206
13	14238369	14374189	135820	+	Arid4b	365.549	437.791	363.008	344.525	303.857	287.577	357.395	418.647	602.886	463.617	442.179	328.792	360.964	429.292	382.658	339.422	446.708	374.493	315.441	415.299	265.783	341.472	385.756	260.766	403.691	309.212	372.679	444.492	376.749	418.516	512.196	385.779	430.819	340.361	387.562	422.585	371.345	373.285	509.505
1	36346814	36363111	16297	+	Arid5a	48.0987	94.797	99.395	103.772	93.4943	66.6337	78.3179	89.6257	316.516	61.8156	197.953	153.821	76.3274	215.512	78.1773	100.798	60.8019	109.348	86.686	76.2796	88.2314	89.8251	144.659	85.7932	105.435	96.3639	64.7119	347.119	63.8558	90.0138	147.4	71.2206	120.326	65.1473	79.7921	104.053	73.8698	66.8573	197.817
10	67931423	68114557	183134	-	Arid5b	158.289	173.22	178.623	106.886	129.853	163.662	108.101	125.004	263.184	334.835	245.942	191.314	124.827	489.012	186.528	208.795	153.866	231.276	109.561	199.78	104.571	111.081	201.298	101.597	196.621	173.667	140.339	536.456	166.025	167.964	407.616	131.56	196.897	90.4085	120.127	273.937	162.713	125.358	545.244
9	59295837	59393658	97821	-	Arih1	2887.67	2903.37	2818.35	3162.99	2764.57	2713.28	3053.3	3352.71	4074.13	3164.96	3360.92	2600.53	2850.35	3531.27	3314.99	2824.39	3329.21	2650.49	2810.07	3003.96	2400.77	2956.68	3188.62	2902.29	3322.62	2675.95	3162.3	3814.7	3017.82	3029.84	3302.92	2812.22	3263.95	3120.42	2997.03	3029.23	2692.25	2947.29	3531.62
9	108480141	108530881	50740	-	Arih2	1554.9	1633.11	1185.53	1830.55	1669.92	1515.03	1628.12	1878.62	1853.86	1595.88	1841.54	1740.09	1578.22	1590.8	1925.64	1662.12	1905.94	1630.53	1527.83	1532.86	1520.61	1680.62	1716.77	1640.24	1846.51	1731.37	1632.59	1987.12	1844.15	1859.65	1839.65	1498.61	1740.92	1756.33	1772.09	1368.61	1652.1	1611.07	1447.89
10	88567276	88579065	11789	+	Arl1	893.762	910.913	683.521	835.368	844.046	856.885	970.701	967.015	988.968	1149.77	894.645	817.171	930.241	929.555	1097.23	1018.26	1105.6	1028.65	928.262	1278.59	844.189	850.253	799.834	857.932	850.126	944.579	874	755.546	1081.72	922.409	1192.38	848.712	817.04	932.005	922.432	1159.45	959.309	907.217	830.333
13	54722860	54730577	7717	+	Arl10	125.057	103.415	164.938	105.848	149.331	123.915	121.338	128.542	168.113	140.115	211.664	156.704	118.467	152.329	130.296	111.083	115.4	161.603	143.273	117.446	119.82	130.281	120.932	128.69	160.527	139.781	102.915	155.076	121.326	145.692	192.691	119.69	148.094	120.988	87.6836	128.474	120.787	152.286	155.428
16	62614036	62667404	53368	-	Arl13b	104.943	92.2117	113.8	124.527	111.674	126.253	114.719	110.853	105.505	105.087	86.5509	112.481	106.54	84.8197	119.323	122.397	121.604	95.8007	81.8701	85.9658	106.749	102.853	69.6506	89.1798	101.635	68.8314	100.576	95.5703	70.2413	105.789	127.637	107.82	108.546	106.363	92.0678	100.868	106.812	89.1431	102.233
2	106792874	106804743	11869	-	Arl14ep	207.262	181.838	221.118	191.979	232.437	153.141	193.037	305.435	193.62	193.689	131.969	162.473	154.245	195.605	160.469	155.311	140.217	163.539	136.049	163.456	102.392	151.537	173.744	150.138	154.828	122.838	197.254	190.239	183.904	160.54	186.104	180.03	183.434	191.453	167.476	196.427	203.641	173.643	206.96
13	113931044	114293998	362954	+	Arl15	137.3	130.992	113.08	127.64	85.7031	129.76	114.719	148.59	208.692	105.087	96.8342	158.627	142.319	154.926	139.896	125.483	109.195	105.478	96.3177	99.2845	95.8563	130.281	172.213	120.788	115.883	96.364	115.39	180.321	106.001	132.701	177.045	95.9499	160.715	91.738	108.728	130.598	130.769	131.858	182.025
11	120355152	120358427	3275	-	Arl16	62.0911	40.5042	57.6203	43.5844	50.6427	46.7605	60.6688	36.5579	32.4632	38.1196	42.847	52.8758	45.3194	30.2928	38.4029	37.0277	59.561	53.2226	37.3231	39.9559	68.6244	54.855	39.035	63.216	44.6435	41.2988	56.1356	45.9819	48.5304	63.1024	33.7621	57.3721	55.5352	69.1359	48.226	38.2237	53.905	65.9288	30.7531
19	6184419	6191168	6749	-	Arl2	478.364	492.083	398.301	484.617	572.652	468.774	498.587	507.093	401.152	385.317	321.352	529.719	530.317	468.24	337.397	431.99	423.132	438.361	569.479	446.78	641.584	614.376	649.817	557.656	471.131	489.232	529.39	482.36	454.653	422.23	297.271	455.02	491.402	470.656	484.014	452.314	447.212	590.573	417.245
8	95393228	95401086	7858	+	Arl2bp	917.37	785.947	1014.82	1006.58	938.833	964.439	945.34	842.011	673.609	675.854	872.359	851.783	917.524	638.746	894.238	803.288	894.659	698.668	839.166	704.676	848.546	846.813	734.772	909.854	781.741	798.445	972.253	589.65	819.904	801.776	563.251	968.411	808.623	943.968	799.667	812.247	713.742	987.068	533.607
19	46519548	46561622	42074	-	Arl3	999.569	885.928	678.484	989.99	1059.6	656.984	902.308	600.257	337.385	574.884	205.665	811.397	659.912	554.79	578.784	681.928	878.528	576.738	848.803	627.185	842.008	971.618	641.395	1107.42	637.359	672.428	1081.38	466.131	639.833	767.438	497.374	1028.74	784.225	916.049	928.575	516.019	658.835	1231.28	425.556
12	40083290	40087987	4697	-	Arl4a	583.306	544.652	546.671	494.995	550.577	434.872	613.306	671.016	384.921	588.277	665.841	639.32	531.111	417.174	539.012	554.387	621.668	500.292	604.394	554.541	547.906	522.496	567.92	439.125	500.578	545.356	510.678	496.783	541.495	477.908	532.779	597.459	538.523	557.076	563.806	484.166	550.031	589.645	477.088
1	88625948	88629914	3966	-	Arl4c	15.7414	17.2358	102.276	18.679	18.1794	14.0281	25.3706	15.3307	24.3474	20.6052	39.4192	13.4593	23.0572	13.8481	13.7153	21.5995	16.1311	18.386	10.8357	14.5294	26.1426	15.0851	17.604	20.3194	20.897	11.6484	22.6102	30.6546	7.66269	12.0637	30.4682	16.816	21.8775	17.284	15.7831	24.4207	15.9718	11.1429	12.4675
11	101556367	101558659	2292	+	Arl4d	80.4561	84.4555	107.318	69.5276	79.2104	53.7745	61.7719	89.6257	42.8978	61.8156	43.7039	54.7986	84.2782	46.7374	53.4897	71.9984	55.8385	87.0916	75.8502	71.4364	72.9815	54.1693	125.524	76.7623	44.6435	97.4229	67.8305	82.9478	52.3617	60.3185	47.761	101.885	63.1082	61.1587	65.7627	44.5943	52.9067	98.4289	54.8569
2	52287963	52314887	26924	-	Arl5a	1362.51	1163.42	1436.19	1522.34	1206.34	1095.36	1362.29	1665.15	1190.7	1316.67	1552.77	1167.11	1214.08	1324.23	1379.76	1319.63	1482.82	1326.69	1266.58	1218.05	1312.58	1302.81	1071.55	1276.74	1774.34	1241.08	1397.15	1317.25	1375.45	1358.56	1301.08	1280.98	1308.44	1507.69	1402.06	1445.07	1310.69	1294.43	1240.93
2	15060131	15087268	27137	+	Arl5b	480.987	504.148	483.291	598.767	480.457	427.858	435.712	707.572	359.414	550.159	481.6	351.864	477.842	469.105	508.838	557.473	531.086	481.907	341.928	479.471	354.015	503.295	323.761	519.275	555.669	379.102	523.152	516.621	561.931	453.781	485.022	505.468	479.622	547.769	535.747	556.367	526.073	416.93	403.115
16	59433312	59459773	26461	-	Arl6	44.6007	53.4311	66.9837	40.4713	59.7325	38.5774	61.7719	37.7372	34.782	25.7565	30.8498	63.451	33.3933	29.4273	27.4306	51.4274	40.9482	52.255	51.7708	33.902	71.8922	65.1404	48.9851	49.6698	64.5906	46.5936	63.1525	28.8514	51.0846	46.3989	38.7029	53.4154	46.2793	63.8177	64.0091	43.5326	31.9437	53.8573	32.4154
7	117718113	117728849	10736	-	Arl6ip1	237.87	252.505	446.558	298.865	186.989	177.69	234.954	183.969	146.084	110.238	220.233	264.379	197.974	134.154	124.809	192.338	218.39	228.373	190.228	128.343	267.962	218.734	215.075	285.601	264.062	175.785	198.034	164.092	218.387	242.202	157.282	239.38	277.676	200.76	238.499	105.115	208.632	261.858	147.947
5	124254171	124256259	2088	+	Arl6ip4	327.071	337.822	321.233	368.392	440.202	411.492	382.765	318.407	316.516	280.231	420.757	464.346	412.645	206.856	379.914	358.963	404.519	392.88	439.45	297.853	459.675	389.471	380.4	388.327	400.842	349.452	420.237	201.058	324.387	379.543	266.803	393.691	355.93	331.055	338.459	265.442	317.44	401.144	212.778
6	97187753	97210277	22524	+	Arl6ip5	1604.75	1804.59	2476.95	1693.57	1685.49	1892.63	1737.33	1817.28	2317.64	1382.61	4848.56	1703.56	1807.21	1756.98	1345.47	1660.08	1910.92	1933.43	1744.56	1439.62	2033.68	1807.47	2528.09	1993.56	2339.51	1800.21	1614.68	2637.2	1830.11	1984.01	1391.66	1694.46	1815.83	1828.11	1883.44	1674.41	1812.8	1708.58	1576.72
2	53082096	53109234	27138	+	Arl6ip6	146.045	156.846	98.6748	159.81	116.868	113.394	125.75	183.969	149.563	95.8142	176.53	126.902	139.139	135.885	101.493	170.739	168.756	105.478	125.213	105.338	155.767	154.965	148.486	143.365	110.184	141.899	177.763	154.175	140.483	155.9	119.403	157.279	181.751	116.999	172.737	82.818	151.733	134.643	84.7788
1	135074572	135084007	9435	+	Arl8a	222.129	218.033	265.774	249.054	177.899	231.464	197.449	212.272	905.491	222.536	569.008	244.19	207.515	374.765	241.39	204.681	188.61	193.537	213.103	254.265	240.73	218.049	397.238	202.066	284.959	168.372	177.763	460.721	177.519	202.299	333.504	186.954	231.397	204.749	179.751	284.554	170.699	166.215	420.569
6	108760020	108800685	40665	+	Arl8b	2520.37	2319.94	2658.46	2984.5	2595.76	2581.18	2673.84	2890.43	3953.55	2263.48	2902.45	2711.09	2281.87	2677.01	2784.21	2703.02	2691.41	2717.26	2521.12	2169.73	2489	2822.29	3073.81	2790.54	3932.43	2439.81	2769.36	2400.98	2810.93	2447.08	2613.68	2485.8	2902.13	2655.08	2726.96	2393.23	2498.6	2565.65	2187.63
3	19185566	19217260	31694	-	Armc1	494.98	417.107	460.963	537.54	464.874	448.9	544.916	573.134	425.5	416.225	439.611	389.358	428.547	308.121	426.546	500.903	562.107	427.716	447.878	403.192	514.138	493.697	376.573	512.501	463.532	454.287	484.17	320.972	538.942	482.548	352.444	466.89	471.207	474.645	546.268	416.214	527.07	422.501	317.505
5	21851004	21867698	16694	+	Armc10	78.707	94.797	141.17	90.2821	75.3149	82.9998	81.6271	76.6537	95.0708	76.2392	63.4135	74.9875	113.696	90.8783	106.979	126.511	49.6342	106.445	90.2979	77.4903	71.8923	81.5968	118.636	98.2106	57.9416	81.5388	67.0508	82.9478	99.615	72.3823	93.0516	74.1881	80.7785	103.704	94.6983	89.1886	112.801	70.5717	73.9737
7	127836529	127844273	7744	+	Armc5	127.378	180.312	145.82	117.816	123.259	122.859	133.105	181.738	250.505	186.426	130.211	87.6	171.801	159.425	166.499	158.726	118.229	136.671	108.509	149.077	120.55	113.543	177.694	138.105	93.8325	153.526	153.45	207.486	152.071	168.221	149.768	103.512	139.367	121.7	133.288	173.384	142.84	113.11	136.011
8	70672843	70687073	14230	-	Armc6	127.698	109.601	106.823	120.654	147.279	115.774	138.393	81.7758	97.7028	97.925	113.809	119.284	100.898	74.4563	115.209	136.375	133.718	99.5374	85.4331	104.207	129.838	108.215	99.8454	106.108	71.7532	126.544	106.683	62.9419	121.663	118.387	72.4093	122.45	111.221	127.299	122.356	89.0679	98.1305	147.625	75.8385
11	115366493	115381293	14800	+	Armc7	20.114	15.5122	32.4114	20.7545	11.6868	29.2253	27.5767	16.51	54.4918	16.4842	26.5651	23.0731	11.1311	35.4858	21.9445	32.9135	35.9848	29.9982	20.4675	27.8481	40.3032	19.8849	36.7388	30.4792	28.4959	19.061	28.8475	33.3594	30.6508	28.7673	27.1744	20.7727	32.8162	13.2954	15.7831	28.6678	63.8874	14.8572	34.0778
9	99360444	99450953	90509	-	Armc8	967.226	1062.59	816.768	1248.39	1093.37	1035.74	1090.93	1101.45	1197.66	1116.8	1207.42	882.543	1042.35	1081.88	1115.06	1200.31	1240.85	1083.81	954.749	1113.93	994.512	1097.78	978.17	1072.41	1034.4	1094.95	1128.95	1125.2	1224.75	1050.47	946.989	1019.84	1023.19	1203.23	1219.69	1218.91	1380.56	1040.94	1002.38
1	86082502	86206007	123505	+	Armc9	25.3612	34.4716	25.2089	13.4904	36.3589	42.0844	27.5767	34.1993	33.6226	44.3012	23.1374	36.5324	30.213	31.1583	46.6321	23.6566	16.1311	35.8043	27.6913	29.0589	33.7676	39.7699	22.1964	34.9946	26.5961	51.8883	44.4407	35.1627	25.5423	40.831	40.3498	33.6319	26.9261	29.2498	41.2113	48.8414	23.9578	33.4287	34.0778
X	133618687	133622662	3975	+	Armcx1	63.8401	48.2603	70.5849	42.5467	45.4486	58.4506	40.8136	66.04	47.5354	43.2709	57.4149	55.7599	40.549	34.6203	31.5452	57.5987	52.1159	46.4488	55.3827	29.0589	44.6603	42.5126	37.5042	50.7986	66.4903	62.4777	53.7966	38.7691	56.1931	59.3905	52.7018	61.3288	74.8884	69.1359	48.226	44.5943	77.8628	63.1431	39.0647
X	133704891	133709971	5080	-	Armcx2	85.7032	56.8782	110.199	62.2635	81.8075	81.8308	57.3596	60.1436	62.6076	83.4511	37.7053	48.0689	65.9914	86.5508	72.6912	77.1411	35.9848	69.6733	51.7708	79.9119	64.2673	65.1403	42.8619	63.2161	62.6909	76.244	70.9492	65.8173	39.5906	76.0941	94.6986	72.2097	53.0109	46.5338	60.5017	77.5092	83.8522	67.7859	73.1425
X	133657301	133662206	4905	+	Armcx3	655.022	510.18	610.055	507.446	625.891	632.434	669.567	707.574	311.878	615.068	519.308	527.797	508.053	522.766	573.3	574.956	693.641	664.797	610.414	707.099	637.227	618.49	420.964	597.164	628.808	587.714	618.274	497.685	690.918	592.98	597.013	548.004	510.755	668.757	759.335	488.415	599.941	614.714	477.087
X	133587268	133598522	11254	+	Armcx4	736.348	613.595	429.272	561.409	707.7	722.449	670.666	551.906	253.909	698.516	594.716	680.656	588.357	914.841	481.408	608.9	629.113	771.244	612.822	762.795	611.084	531.408	593.178	623.13	511.026	659.723	738.339	719.482	509.569	676.495	614.306	676.595	756.456	650.143	726.02	626.444	740.694	714.074	753.866
X	134643441	134648076	4635	+	Armcx5	122.075	107.197	89.5334	129.5	115.32	60.7872	125.652	129.179	420.775	122.376	244.817	94.7359	130.829	141.004	133.402	112.288	126.093	115.76	63.633	126.993	96.139	102.948	235.257	103.107	124.567	103.894	100.187	273.127	116.66	103.695	163.436	85.2418	122.195	113.828	103.772	113.57	103.263	78.9218	160.172
X	133649204	133652169	2965	-	Armcx6	39.3535	27.5773	46.0963	26.9808	41.553	49.0985	44.1228	50.7093	12.7534	32.9683	48.8455	31.7255	39.7539	38.0823	23.316	33.9421	58.3202	35.8043	30.0993	42.3775	22.8748	47.3124	28.3195	48.5409	59.8413	21.1789	24.9491	18.9337	43.4219	42.6869	23.8805	43.5237	31.9748	42.5452	48.226	43.5326	17.9683	61.2859	28.2596
19	45806583	45986928	180345	-	Armh3	321.824	308.521	293.143	303.016	312.946	322.647	316.581	321.945	569.265	391.499	407.046	301.873	306.9	371.303	373.057	286.965	349.921	312.562	299.789	394.716	290.837	276.291	424.792	317.209	366.647	286.974	319.644	438.158	332.05	339.64	386.206	301.698	342.467	303.134	327.06	358.878	309.454	344.501	423.894
14	49919017	50020841	101824	-	Armh4	27.9847	31.8863	51.138	35.2826	31.1648	31.5633	39.7105	15.3307	18.5504	36.0591	37.7053	60.5668	27.8277	20.7722	42.5175	34.9706	37.2256	50.3196	22.8755	31.4804	44.6603	23.9991	22.9617	37.2523	20.897	32.8273	14.8136	23.4418	44.699	30.6232	36.2325	36.5994	26.9261	27.9203	25.4283	21.2354	30.9454	28.7858	37.4024
10	4382605	4405141	22536	+	Armt1	412.775	400.733	453.76	397.449	423.321	392.788	446.743	351.427	399.993	378.105	513.307	379.744	403.899	321.103	385.4	398.048	410.723	428.684	403.331	388.662	409.568	418.269	420.965	435.739	452.134	420.401	410.881	420.149	466.147	449.141	349.973	360.059	376.125	456.031	498.92	381.175	397.3	418.787	386.492
3	95341701	95404551	62850	+	Arnt	1090.51	1207.39	1007.64	1268.1	1262.17	1074.32	1167.05	1353.82	2296.77	1393.93	1502.21	1537.26	1241.12	1387.4	1243.98	994.61	1131.66	1176.71	1159.42	1271.32	960.739	969.558	1509.36	1124.34	1295.61	1297.21	1074.36	2250.35	975.716	1162.75	1421.31	1154.36	1188.96	1131.44	949.622	1192.37	1132.01	1118.01	1687.27
7	83895483	84059247	163764	-	Arnt2	73.4599	43.0896	30.9709	59.1503	61.031	65.4646	72.8026	68.3986	18.5504	85.5116	4.2847	36.5324	31.8031	51.0649	100.122	94.6264	74.4513	95.8007	54.1787	98.0737	41.3925	64.4546	25.2579	79.02	14.2479	80.4798	71.7288	25.245	53.6388	28.7673	49.408	90.0149	35.3406	61.1587	64.8859	88.1269	83.8522	80.786	41.5582
7	112806672	112913334	106662	+	Arntl	477.491	280.082	436.474	163.961	107.778	192.887	336.437	114.391	539.119	143.206	457.605	349.942	159.015	454.391	127.553	339.421	241.967	259.34	113.173	148.927	249.444	157.022	223.494	77.8911	541.422	231.909	400.745	277.695	164.748	169.82	126.814	149.365	185.117	179.487	278.833	145.462	264.533	131.858	374.855
6	146707028	146735028	28000	+	Arntl2	34.1064	33.6099	39.614	20.7545	44.1501	36.2394	34.1952	47.1714	28.985	35.0289	20.5665	24.9958	25.4425	25.9652	35.6598	28.7993	32.2622	33.8689	44.547	37.5344	28.3212	28.1132	25.2579	23.706	30.3956	42.3578	33.5254	11.7209	31.9279	37.1191	26.3509	32.6428	22.7189	27.9203	28.9356	48.8414	11.9789	32.5001	21.6103
5	145020679	145045567	24888	+	Arpc1a	400.531	357.643	378.854	343.487	373.977	399.802	396.002	380.909	328.11	291.564	407.903	400.895	366.531	328.027	307.223	372.334	435.54	426.749	452.693	279.692	400.854	392.899	408.719	387.198	430.287	403.458	371.119	337.201	365.255	405.526	320.328	343.244	357.613	350.998	393.699	290.925	351.381	378.858	330.804
5	145051066	145064997	13931	+	Arpc1b	310.456	301.627	522.184	229.337	271.393	251.337	220.614	237.037	369.848	236.96	254.511	330.714	287.818	347.934	205.73	260.223	235.762	213.858	285.341	221.574	319.158	317.473	475.308	296.89	290.658	298.622	207.39	375.068	194.122	362.839	365.619	246.304	329.004	207.408	202.549	327.025	240.576	279.501	337.453
1	74275676	74307369	31693	+	Arpc2	821.184	884.2	1112.06	840.558	793.398	916.5	943.124	814.883	728.1	675.846	1089.18	974.844	815.746	715.775	754.343	846.503	900.863	778.019	893.352	699.831	1013.03	907.17	962.097	880.508	927.07	840.794	817.081	664.488	825.022	1003.14	715.595	786.391	881.831	830.961	842.642	762.356	793.6	838.513	677.394
5	122529941	122544245	14304	+	Arpc3	719.732	634.278	1039.33	644.427	611.608	771.547	676.182	411.571	639.989	351.319	979.482	854.665	766.455	468.24	304.48	590.387	641.522	603.835	727.199	395.927	851.814	629.461	892.447	713.438	795.034	746.556	659.593	579.733	639.835	701.551	383.735	645.931	713.543	628.871	747.941	335.519	658.839	738.217	398.959
6	113355074	113367409	12335	+	Arpc4	650.656	636.035	684.926	652.834	631.563	592.687	611.193	563.656	359.404	293.296	438.27	603.324	630.912	379.579	364.742	608.208	525.67	517.783	564.073	341.99	640.351	624.232	631.711	620.488	488.195	491.217	708.371	525.131	572.649	544.461	326.61	630.609	637.429	639.742	644.707	332.335	580.627	615.923	359.883
1	152642293	152651332	9039	+	Arpc5	349.809	371.432	683.521	309.242	280.483	294.591	292.313	306.614	386.08	273.019	312.783	333.598	330.752	260.518	246.876	315.764	259.339	258.372	329.888	223.995	323.515	328.444	386.523	304.792	333.401	321.919	272.881	275.892	250.315	330.36	382.088	280.926	374.442	277.873	276.203	253.763	306.46	302.715	264.31
2	38898151	38905885	7734	+	Arpc5l	1340.64	1283.21	1293.58	1310.65	1505	1602.71	1566.36	1648.64	1000.56	1128.13	1467.08	1482.45	1622.75	1042.07	1312.56	1383.4	1584.57	1455.4	1482.09	1391.19	2018.43	1620.28	1373.11	1548.79	1670.81	1299.33	1527.36	816.856	1823.72	1504.25	1131.44	1331.43	1308.44	1475.79	1544.11	1137.16	1613.16	1486.65	812.879
7	79575107	79585013	9906	-	Arpin	75.2089	73.2523	87.871	60.188	71.4192	57.2816	73.9057	64.8607	64.9264	91.6931	64.2705	72.1034	55.6554	85.6852	85.035	70.9698	59.561	62.8995	58.9946	88.3874	89.3207	62.3976	52.812	82.4066	100.685	77.303	72.5085	62.2109	58.7473	72.3822	75.7589	67.2639	74.0469	58.4996	90.3141	78.571	96.8293	96.5717	82.2853
9	74944896	74967596	22700	+	Arpp19	1015.32	960.038	947.861	951.596	1024.54	1070.82	1040.19	1057.82	1596.49	843.783	2079.78	1119.04	1050.3	976.294	932.641	946.264	1089.48	1022.84	1019.77	866.919	1052.24	1135.5	1375.41	1131.12	1348.8	971.053	961.327	1187.41	956.557	893.642	949.452	974.336	1165.39	1156.7	1053.96	863.219	964.302	1053	1029.81
9	111894159	112065054	170895	-	Arpp21	69.9618	75.406	113.8	88.2066	99.987	123.915	87.1974	112.358	141.538	98.905	658.224	63.0146	91.4339	130.692	98.7503	95.655	27.2988	168.377	90.9596	93.2306	103.481	71.3115	65.4048	69.9892	48.6266	117.543	66.0833	104.261	66.41	48.2548	87.2874	102.661	54.2301	66.4768	92.0678	160.327	69.8768	100.286	130.387
7	99184693	99255979	71286	+	Arrb1	591.178	598.945	574.763	557.258	512.92	559.957	458.877	511.81	680.571	742.817	366.77	704.69	450.809	832.618	528.04	655.185	421.891	456.747	524.932	657.457	356.193	571.178	773.042	567.815	564.219	508.292	523.152	680.713	440.605	568.851	936.277	527.23	675.678	462.68	500.675	579.727	585.967	535.787	928.414
11	70323406	70331655	8249	+	Arrb2	108.441	100.83	262.893	88.2066	111.674	90.0139	98.1732	79.0121	100.868	87.5721	90.8355	118.25	107.335	127.23	90.5211	63.77	83.1373	74.5117	144.477	108.971	132.892	89.1393	132.413	104.984	106.385	101.659	104.475	102.783	86.8438	110.429	125.167	93.9716	139.679	94.3971	88.5604	98.7447	119.789	100.286	128.831
2	24815364	24825294	9930	-	Arrdc1	42.8516	49.1221	98.6748	60.188	45.4486	61.9576	61.7719	37.7371	70.7234	55.6341	49.7025	64.4123	53.2702	58.8545	48.0036	53.4845	79.4147	63.8671	46.9549	49.6422	68.6244	76.1113	75.0083	50.7986	58.8914	58.242	38.983	59.506	30.6508	57.5345	51.8784	46.4912	71.5226	66.4769	37.704	41.409	67.8803	62.2145	40.7271
8	71287782	71292365	4583	-	Arrdc2	925.245	3175.7	1759.58	1189.23	855.732	727.125	200.759	1696.99	1094.47	1772.05	542.443	1795.85	741.807	172.236	1962.66	337.364	787.943	1169.93	1332.8	664.722	619.798	739.857	2489.82	714.567	195.672	2123.18	86.5424	1515.6	369.086	1261.12	817.702	1936.8	885.197	721.938	369.148	795.265	912.392	2372.51	1609.13
13	81031503	81044162	12659	+	Arrdc3	548.327	1441.76	1559.32	549.994	1010.25	858.056	583.525	1346.74	2435.87	2595.17	2126.11	1605.5	829.265	945.141	2202.67	555.417	781.736	846.725	812.68	1107.87	604.547	668.543	2672.69	705.534	794.082	1636.09	474.814	3545.1	542.774	853.744	1177.55	1500.59	774.968	707.315	507.688	1380.29	581.975	1841.38	4254.77
7	68386742	68398987	12245	-	Arrdc4	149.543	244.749	268.655	158.772	203.869	125.084	195.243	186.327	296.806	160.721	249.369	426.852	192.409	258.787	137.153	183.082	189.851	235.147	174.576	163.456	165.57	226.277	244.925	167.071	236.516	192.728	231.559	344.414	254.146	183.739	221.512	193.878	308.809	192.783	213.948	132.721	237.581	141.143	349.089
15	89356679	89361628	4949	-	Arsa	148.669	137.887	214.607	132.829	110.375	165.936	141.193	95.5222	164.635	83.3127	120.828	176.561	81.0979	159.253	94.6357	155.066	115.4	135.476	140.865	136.819	145.963	125.481	190.281	102.726	152.928	142.958	125.525	209.173	154.531	121.565	121.873	108.809	149.777	134.283	112.235	101.886	105.813	104	221.01
13	93908187	94079525	171338	+	Arsb	122.433	93.9352	154.134	92.3575	90.8972	87.6758	76.1118	76.6536	55.6512	116.317	65.1274	74.0261	121.647	88.2818	123.438	106.969	101.75	132.573	95.1138	118.657	75.1601	83.6539	83.4277	135.463	46.5432	121.779	88.1017	68.0496	109.832	76.0941	163.046	118.701	87.51	101.045	75.4079	132.721	120.787	96.5717	97.2463
11	109364200	109464156	99956	+	Arsg	21.8631	17.2358	46.8165	8.3018	35.0604	25.7182	20.9583	29.4822	20.8692	24.7262	14.568	25.9572	21.4671	19.9067	28.8022	18.5139	13.6494	30.9659	9.63177	26.6373	19.607	19.1993	32.9118	27.0926	16.1476	34.9452	24.9491	32.4578	22.9881	17.6316	26.3509	15.8268	26.9261	18.6135	20.1672	22.2972	32.9419	21.3572	28.2596
18	61045063	61051634	6571	+	Arsi	83.9542	23.2684	71.3052	42.5467	59.7325	46.7605	48.5351	34.1993	28.985	50.4827	23.9943	13.4593	25.4425	38.0823	34.2883	50.3989	44.6708	27.0952	46.9549	26.6373	50.1067	29.4846	11.4809	40.6389	41.7939	25.4147	70.9491	18.9337	38.3135	15.7756	24.704	52.4262	33.6577	37.227	38.5808	47.7796	68.8786	35.2858	36.5712
13	76208541	76246780	38239	-	Arsk	115.437	99.1061	129.646	95.4706	118.166	95.8588	137.884	169.817	83.4767	108.177	136.253	105.752	108.131	125.498	117.952	96.6836	179.924	119.025	96.3177	88.3874	100.213	120.681	72.7122	120.788	119.683	92.1282	91.9998	81.1446	144.314	104.861	135.049	115.734	130.424	107.692	110.482	100.868	98.8258	103.072	146.285
7	101750950	101760356	9406	+	Art1	4213.45	4829.48	3726.6	4573.25	5239.58	5211.45	4581.05	5250.18	4063.7	3668.76	6322.5	5223.17	5448.67	3050.91	3967.84	4942.17	4460.87	5313.55	5281.82	4081.56	5925.66	4787.47	4601.53	4816.84	4444.4	5018.34	4328.68	3915.68	5196.58	4452.43	3805.24	4330.61	4555.57	4592.22	4200.05	4428.64	5505.29	4735.73	3394.48
5	92479686	92562487	82801	+	Art3	2369.92	2718.13	2084.41	3196.21	3100.84	3039.44	3080.91	3286.69	2543.7	3222.76	2959.05	4106.95	3044.39	2419.13	3948.69	3176.2	2824.17	3340.46	3119.41	3615.46	2883.34	2748.89	2707.3	3073.85	2911.3	3068.74	2317.91	2499.25	2796.9	3037.24	3705.49	2794.49	2893.69	2520.81	2325.32	2641.73	2992.8	2852.62	2845.9
7	101746086	101749437	3351	-	Art5	377.794	439.515	294.584	547.92	634.98	603.211	613.31	468.177	316.516	326.592	533.015	668.158	539.858	411.983	379.914	480.334	414.445	680.279	709.138	404.403	708.027	589.007	556.442	593.776	720.949	530.53	359.423	528.343	521.062	521.52	385.382	510.413	631.079	416.145	435.79	436.388	449.209	475.432	535.267
[truncated: 12,148 more rows]

## Sheet: Summary data
Gene symbol	P-value (PBS vs. 1wk)	FDR step up (PBS vs. 1wk)	Ratio (PBS vs. 1wk)	Fold change (PBS vs. 1wk)	LSMean(PBS) (PBS vs. 1wk)	LSMean(1wk) (PBS vs. 1wk)	P-value (PBS vs. 2wks)	FDR step up (PBS vs. 2wks)	Ratio (PBS vs. 2wks)	Fold change (PBS vs. 2wks)	LSMean(PBS) (PBS vs. 2wks)	LSMean(2wks) (PBS vs. 2wks)	P-value (PBS vs. 3wks)	FDR step up (PBS vs. 3wks)	Ratio (PBS vs. 3wks)	Fold change (PBS vs. 3wks)	LSMean(PBS) (PBS vs. 3wks)	LSMean(3wks) (PBS vs. 3wks)	P-value (PBS vs. 4wks)	FDR step up (PBS vs. 4wks)	Ratio (PBS vs. 4wks)	Fold change (PBS vs. 4wks)	LSMean(PBS) (PBS vs. 4wks)	LSMean(4wks) (PBS vs. 4wks)
[truncated: 13,291 more rows]

[truncated: 18 more sheets: PBS vs 1wk, DE PBS vs 1wk, Up-DE PBS vs 1wk, Down-DE PBS vs 1wk, PBS vs 2wks, DE PBS vs 2wks, Up-DE PBS vs 2wks, Down-DE PBS vs 2wks, PBS vs 3wks, DE PBS vs 3wks, Up-DE PBS vs 3wks, Down-DE PBS vs 3wks, PBS vs 4wks, DE PBS vs 4wks, Up-DE PBS vs 4wks, Down-DE PBS vs 4wks, Top 10 Up and Down, Significant Pathways]
