# Supplementary material for: The time-course of cancer cachexia onset reveals biphasic transcriptional disruptions in female skeletal muscle distinct from males
Source: BMC Genomics. 2023 Jul 4;24:374. doi: 10.1186/s12864-023-09462-7 (PMC10318789; doi:10.1186/s12864-023-09462-7)
Supplement: Supplementary file 6 — Additional file 6. Female vs Male DESeq. [file 12864_2023_9462_MOESM6_ESM.xlsx]

## Sheet: Cover Sheet
Gastrocnemius of LLC-bearing female mice was compared to gastrocnemius of LLC-bearing male mice
DESeq was performed as described in methods via Partek Flow
Raw data: counts per gene for each individual sample
Summary data: data derived from DESeq analysis
Cutoff for DE genes: FDR<0.05 Filter for counts>= 30
coding
	Upregulated genes
	Downregulated genes
comparisons are always referring to the first group compared to the second group
Example: HT vs 4wks; DE genes are referred to HT in comparison to 4wks

## Sheet: Raw Counts
oChromosome	Start	Stop	Length	Strand	Gene Symbol	C54_S32	C10_S19	C4_S4	C46_S20	C8_S13	C11_S22	C48_S23	C60_S44	C2_S1	C55_S35	C62_S47	C38_S5	C6_S10	C37_S2	C9_S16	C5_S7	125_ATTCAGAA-GTACTGAC	2_ATTACTCG-TATAGCCT	124_ATTCAGAA-CAGGACGT	17_ATTACTCG-TAATCTTA	107_CGCTCATT-CCTATCCT	105_ATTCAGAA-TATAGCCT	41_CGCTCATT-GTACTGAC	12_ATTACTCG-GGCTCTGA	10_ATTACTCG-ATAGAGGC	37_CGCTCATT-TAATCTTA	101_GAGATTCC-GTACTGAC	38_CGCTCATT-CAGGACGT	14_ATTACTCG-AGGCGAAG	104_GAGATTCC-CAGGACGT	19_ATTACTCG-CAGGACGT	11_ATTACTCG-CCTATCCT
11	51576212	51579462	3250	-	0610009B22Rik	422.062	352.974	606.858	525.736	542.068	440.668	550.464	474.604	449.746	461.716	492.373	519.385	551.747	457.666	508.765	521.603	361.548	420.131	355.616	429.619	268.88	335.075	401.512	419.128	260.162	418.117	295.358	377.347	345.009	225.048	361.042	421.689
2	26335936	26349394	13458	+	0610009E02Rik	17.2756	17.1403	17.9681	16.3984	9.60452	18.1589	23.0139	60.3121	9.01678	42.2597	23.3645	42.7237	16.6153	30.7668	15.0238	16.2243	12.8696	26.9837	31.6273	22.6339	8.40034	9.83619	3.86914	7.37619	6.64616	6.15114	5.23995	24.1885	8.24757	3.48763	38.5316	15.7115
11	120239504	120242017	2513	+	0610009L18Rik	71.8515	125.971	155.265	140.21	158.613	154.788	132.361	62.2746	108.05	72.426	55.0479	85.7979	130.094	105.722	166.323	224.45	141.278	91.8353	79.4946	184.122	15.4472	34.8422	124.072	130.978	46.2557	163.823	21.8803	184.433	157.224	18.132	181.039	76.0616
11	23514949	23583632	68683	-	0610010F05Rik	281.879	303.412	422.727	323.387	352.041	355.941	357.028	295.804	319.571	283.669	272.181	261.294	371.445	277.947	384.537	287.037	328.901	348.975	287.167	296.485	310.875	333.273	391.806	312.758	324.491	338.868	333.31	338.128	307.828	256.638	309.549	219.734
11	70126030	70128741	2711	-	0610010K14Rik	193.446	193.697	205.698	217.099	225.024	232.539	215.958	199.279	183.135	205.207	211.017	224.245	215.45	213.149	223.537	242.435	122.59	120.488	155.908	169.015	118.75	73.4715	131.69	150.029	101.622	118.94	99.9203	131.435	164.672	82.2915	189.482	160.574
16	31765868	31767324	1456	-	0610012G03Rik	375.839	753.114	585.927	483.949	782.102	655.531	736.696	420.353	542.995	446.627	474.024	456.289	674.607	462.108	776.393	1199.94	427.571	276.975	381.451	383.352	108.131	129.522	269.91	284.181	246.697	504.935	102.108	354.027	281.349	99.7262	405.228	278.893
6	72324300	72330144	5844	+	0610030E20Rik	525.069	402.293	488.462	431.936	404.913	510.016	414.5	429.695	448.222	624.674	403.685	460.189	432.667	467.223	436.43	432.354	384.216	437.136	370.975	372.966	473.071	415.833	395.071	493.745	520.727	380.01	476.262	447.304	378.166	386.352	343.318	280.843
8	78243685	78245208	1523	+	0610038B21Rik	8.56829	8.40321	8.62747	6.83229	8.73401	7.49895	3.65559	6.36793	9.43255	6.09818	3.14472	4.01174	6.83937	6.95402	7.61965	7.58324	13.4938	6.02754	14.2539	13.2551	1.98065	6.08516	8.8697	11.3699	6.74616	24.2695	7.3725	9.7987	10.2436	5.65493	11.4399	4.69305
5	143315063	143318460	3397	+	0610040B10Rik	13.8176	21.6724	40.2329	24.8759	24.5011	29.2457	10.4496	9.34119	22.434	27.1597	18.3493	31.1992	17.6599	23.8727	34.5951	27.3369	19.435	32.326	38.2067	15.1075	9.65452	17.4211	20.6786	19.8451	9.11097	32.9143	13.1282	22.2592	17.3774	13.2503	15.9465	21.4533
5	63969838	64056963	87125	+	0610040J01Rik	116.068	200.469	152.432	196.746	219.221	209.713	163.71	161.914	215.641	45.2662	155.969	175.496	245.472	182.456	257.467	266.894	133.055	155.753	102.912	164.294	60.8235	87.8628	165.429	130.978	81.9988	169.808	123.259	157.934	131.572	85.7785	208.242	98.165
4	101210980	101256383	45403	+	0610043K17Rik	11.0541	4.06357	16.4332	9.04578	7.09243	9.98632	13.9328	15.5686	7.32539	6.0355	12.2329	1.94995	10.0073	10.2312	16.6323	6.47452	7.47502	16.163	1.23248	10.3864	6.75816	12.8764	13.0602	10.3194	13.316	11.2208	10.2108	19.0793	16.5499	9.06602	10.3183	18.8529
3	137768003	137787261	19258	+	1110002E22Rik	1559.39	3183.09	2552.21	3929.49	3791.68	2350.32	2614.43	2824.7	4534.81	818.504	2140.31	3555.95	2246.74	3517.09	3662.07	2227.19	4447.34	3398.77	4805.28	5572.05	6995.94	3190.03	5593.91	4550.8	3486.64	5220	6825.16	4748.75	4471.74	4267.76	3699.48	1594.7
12	3453883	3476748	22865	-	1110002L01Rik	16.7954	92.846	129.918	93.3745	97.3665	100.328	74.6576	77.9255	113.623	58.8862	103.74	87.9952	101.554	51.9796	92.8478	90.9801	84.7601	97.4005	68.7453	95.8595	64.0567	56.4539	119.31	96.4786	43.8584	121.21	76.1694	122.033	89.2281	51.6502	55.9483	53.5813
7	115692615	115704446	11831	+	1110004F10Rik	820.766	665.07	621.06	768.892	786.615	612.019	654.841	765.977	716.973	902.307	669.749	690.283	728.764	716.182	710.53	745.289	759.462	669.296	736.404	718.55	578.306	601.406	691.101	713.629	515.821	676.987	528.046	731.374	616.485	514.671	744.794	711.209
2	32269113	32271928	2815	-	1110008P14Rik	171.338	250.587	279.931	248.759	343.661	266.777	268.206	258.439	274.702	190.118	207.959	272.993	299.04	264.305	294.723	338.833	249.666	222.609	276.074	250.218	84.9597	78.0161	208.963	291.326	90.4089	233.392	92.6268	237.432	220.942	71.8308	251.391	219.083
6	13871568	13896421	24853	+	1110019D14Rik	22.1082	48.7628	95.199	72.3663	74.7929	45.6518	97.5295	80.9569	68.6755	12.071	61.1643	83.8479	72.4054	68.2078	53.8885	70.5003	61.2951	57.3052	56.6939	50.0435	26.0672	37.8719	78.3611	67.4733	43.4523	72.561	35.7379	66.7776	60.4072	29.9876	65.6619	36.4056
17	85224610	85265139	40529	-	1110020A21Rik	19.3446	39.9584	44.7662	63.3205	30.9488	44.9384	29.6072	62.2746	34.7956	33.1952	48.9315	40.949	35.9084	32.3987	45.2397	43.8829	50.0826	55.1012	66.5536	70.8163	11.5854	43.9314	68.566	54.7724	28.7346	68.0727	37.9259	43.4584	77.7847	30.685	122.882	48.7574
9	50672674	50679485	6811	-	1110032A03Rik	168.575	187.602	303.729	235.19	272.092	211.853	212.475	214.847	218.846	265.562	159.027	278.843	255.48	260.895	252.81	260.42	172.673	177.058	190.417	185.066	103.303	112.101	224.2	200.832	138.767	186.265	121.801	193.973	173.774	111.582	221.375	156.674
17	35169211	35171448	2237	-	1110038B12Rik	367.548	91.4303	100.299	117.595	121.216	121.262	132.361	124.549	114.917	431.538	263.007	91.6477	90.0653	131.3	112.434	128.052	88.2053	81.5498	104.76	137.856	101.372	88.6203	92.5096	133.359	76.392	87.5221	51.0541	91.1567	136.537	61.37	117.253	141.072
15	76832461	76835180	2719	+	1110038F14Rik	146.467	184.893	154.132	167.347	199.233	171.194	172.418	161.914	160.701	147.87	149.853	173.546	145.4	158.583	197.591	187.761	118.105	106.529	126.945	127.47	107.165	96.9522	140.397	136.534	107.93	121.932	115.237	144.155	100.955	103.911	196.048	108.567
13	34120015	34144165	24150	+	1110046J04Rik	63.561	13.2099	25.2407	21.9503	23.407	25.742	41.2361	28.0236	16.7513	18.1065	18.3493	16.2098	22.1539	10.2312	16.0026	19.588	22.7547	16.8977	29.7785	34.3087	8.07231	16.7879	31.3341	20.247	6.79037	20.6644	16.392	9.53966	27.5793	10.3355	42.9803	18.2028
2	91103585	91275060	171475	-	1110051M20Rik	644.633	716.707	738.126	594.441	685.486	697.807	637.987	651.628	697.586	644.821	669.133	681.012	780	508.63	648.448	664.542	759.281	936.899	795.832	812.323	437.996	592.784	765.967	917.842	436.11	800.234	493.567	891.126	766.186	457.303	625.717	842.171
19	21574677	21630156	55479	-	1110059E24Rik	93.9597	101.589	151.298	101.765	99.9388	87.0237	94.0463	146.345	94.3144	81.4792	107.038	120.897	95.9519	107.427	93.1406	111.506	135.298	95.5087	111.539	97.2544	66.6162	64.3822	116.453	132.565	66.5802	154.847	59.8063	110.236	118.332	51.6066	106.935	87.1133
9	122774154	122780066	5912	-	1110059G10Rik	262.534	102.944	120.132	126.641	108.321	96.2967	118.429	130.777	107.134	256.509	159.027	99.4475	98.8952	114.248	97.7976	107.189	109.883	94.0394	120.166	106.697	120.681	90.1351	106.658	116.689	59.5717	111.46	64.9117	144.155	108.402	76.7125	124.758	105.966
4	124743278	124744524	1246	-	1110065P20Rik	71.0484	193.931	171.991	155.8	267.458	185.56	276.596	93.5558	165.364	196.007	121.806	118.368	238.117	164.686	240.138	288.074	71.7215	71.5619	80.9364	81.804	16.7428	8.44028	70.1882	64.8915	51.47	92.9989	11.628	61.4004	68.5353	12.2844	113.815	70.5695
10	82455685	82459063	3378	-	1190007I07Rik	134.634	201.704	245.985	197.85	207.207	199.243	192.996	190.127	196.975	135.897	184.155	210.039	206.46	217.714	225.481	235.418	220.611	230.147	156.795	281.174	61.1552	48.5604	196.996	224.515	69.6363	208.257	72.2866	225.474	237.134	69.9893	290.375	175.992
16	21613097	21627790	14693	+	1300002E11Rik	74.6151	82.6259	109.366	94.9807	81.2406	109.136	120.17	105.867	101.182	63.3727	100.921	105.297	92.4199	93.7857	91.81	82.73	118.853	113.876	107.225	112.362	45.3762	87.8628	116.453	91.2874	81.9988	95.7506	76.5812	99.6364	124.124	94.8445	100.369	100.765
3	88712596	88739855	27259	-	1500004A13Rik	50.9895	46.1985	53.7151	45.293	44.7091	51.558	16.8775	48.9575	49.3608	46.1239	33.0877	54.9432	41.1034	37.6051	35.4048	37.8829	56.1263	58.2065	54.5205	62.8278	66.4168	51.1598	34.6284	63.7206	56.0338	50.7396	68.3306	56.074	50.7275	50.1352	20.8762	64.376
5	114946257	114952038	5781	-	1500011B03Rik	33.1623	10.1589	20.9665	15.8301	19.9878	13.5529	10.4496	9.34119	18.7713	24.142	15.2911	23.3994	15.8939	30.6935	19.2934	19.4236	14.2025	14.6937	29.5794	24.5497	14.4818	14.3913	10.8835	20.6389	13.316	12.7169	10.2108	18.0194	10.7575	9.76341	20.6366	28.406
18	61859461	61861325	1864	+	1500015A07Rik	38.6893	23.0269	55.5328	56.5361	42.5546	41.3719	48.7648	52.9334	47.1572	36.213	30.5822	37.0491	40.029	40.9247	51.8926	64.0258	48.5876	41.1422	42.5204	56.6531	28.9635	36.357	50.064	47.6282	39.9481	46.3792	26.2564	41.3385	47.9948	30.685	46.9014	31.2048
10	89522225	89536729	14504	+	1500026H17Rik	11.0541	21.6724	26.0664	38.4446	18.6982	19.9726	10.4496	15.5686	20.6027	3.01775	21.4075	19.4995	15.8939	13.6416	23.2852	28.0563	20.1825	11.7549	17.2547	28.3265	1.9309	6.0595	21.767	14.2885	4.20506	26.9299	2.91738	24.3791	22.3424	10.4608	29.0789	14.9523
17	15163446	15166202	2756	+	1600012H06Rik	304.428	198.007	265.615	220.791	202.907	233.748	301.913	221.108	230.1	330.08	281.467	204.2	205.8	247.865	197.098	206.163	223.052	195.268	218.396	213.529	249.699	173.407	269.192	205.722	185.967	214.651	192.505	211.381	193.846	160.287	201.76	188.639
7	37882642	37896990	14348	+	1600014C10Rik	403.474	516.954	416.135	447.079	556.921	593.641	427.357	532.875	498.171	310.829	433.375	379.451	597.01	531.148	574.456	576.057	502.495	489.429	459.912	521.932	308.633	515.97	495.357	511.534	409.174	560.42	397.657	481.028	446.259	405.452	538.919	453.981
6	86504312	86541432	37120	+	1600020E01Rik	49.7434	55.5354	96.899	67.8434	54.8052	67.051	55.7311	31.1373	57.6875	48.284	88.6883	54.5986	85.9446	51.1558	74.5125	67.6228	40.3651	38.9382	48.0665	58.5415	19.309	28.0252	33.7388	63.5043	21.0253	53.8598	29.9031	73.1374	28.9624	16.7373	60.9719	35.1054
5	146119260	146122115	2855	-	1700001J03Rik	13.8176	6.77261	14.1665	4.52289	6.44767	12.1262	8.70799	9.34119	7.78323	27.1597	9.17465	9.74976	10.0073	8.52597	9.31406	10.0715	7.47502	6.61214	4.31366	4.72109	7.43016	8.33182	1.08835	7.14423	2.10253	4.48831	6.5641	2.11992	2.48249	4.18432	6.56619	6.50099
12	110634123	110649054	14931	-	1700001K19Rik	8.29056	2.03178	2.8333	6.78434	3.22383	7.13309	1.7416	3.11373	2.74702	3.01775	3.05822	5.84986	1.76599	1.70519	4.65703	2.15817	3.73751	2.93873	2.46495	6.60952	3.86181	6.0595	5.44174	4.76282	8.41013	2.99221	7.29345	2.11992	0.827496	4.8817	4.69014	3.9006
15	83238048	83251499	13451	-	1700001L05Rik	13.8176	10.8362	21.5331	11.3072	5.8029	7.13309	10.4496	21.7961	7.78323	6.0355	15.2911	21.4495	12.3619	17.0519	13.9711	6.47452	14.95	13.959	22.1846	16.9959	18.3436	14.3913	11.9718	13.4947	9.81182	13.4649	15.3162	13.7795	6.61997	13.9477	7.50422	20.1531
16	33200224	33201107	883	-	1700007L15Rik	5.52704	14.2225	14.7332	11.3072	9.02673	14.9795	13.9328	12.4549	18.3135	18.1065	18.3493	11.6997	9.41859	27.2831	9.97935	15.1072	17.1925	8.81619	17.2547	15.1075	5.79271	6.81694	4.35339	7.14423	7.70929	10.4727	1.45869	5.29981	9.10246	2.09216	11.2563	9.10139
7	127109610	127112042	2432	-	1700008J07Rik	11.2518	36.8967	24.251	27.9074	42.95	36.5061	38.0772	34.251	28.1354	45.8659	43.498	34.932	37.961	28.0742	33.1101	46.6926	40.6182	31.7292	20.0383	52.2004	21.7647	12.7721	51.5709	48.659	32.5394	22.1404	19.4917	29.0102	30.3877	26.9829	36.8049	31.3624
10	127502992	127504721	1729	+	1700012D01Rik	2.76352	12.868	15.2998	15.8301	14.8296	8.5597	5.2248	21.7961	12.3616	12.071	9.17465	13.6497	11.7732	6.82078	11.3099	12.2296	10.465	8.81619	8.01109	9.44218	6.75816	6.81694	5.44174	9.52564	8.41013	3.74026	2.91738	2.11992	6.61997	6.27647	9.38028	7.80119
7	110716880	110721883	5003	-	1700012D14Rik	5.52704	0.677261	3.96663	6.78434	3.22383	4.27985	8.70799	3.11373	2.74702	3.01775	3.05822	11.6997	4.7093	3.41039	4.65703	4.31635	8.22252	11.7549	3.69743	7.55374	8.68906	5.30207	13.0602	9.52564	4.20506	8.97662	8.75214	12.7195	5.79248	2.78954	4.69014	9.75149
9	57159605	57169883	10278	-	1700017B05Rik	41.4528	35.2176	33.9997	38.4446	37.3965	37.8054	31.3488	43.5922	28.3859	21.1242	9.17465	62.3985	39.4404	27.2831	38.5868	37.4083	45.5976	30.122	93.6681	43.434	46.3417	69.6843	43.5339	40.484	53.965	21.6935	42.302	28.619	29.7899	48.1196	19.6986	48.1073
1	52961483	53031817	70334	-	1700019D03Rik	13.8176	23.0269	36.833	29.3988	22.5668	26.3924	15.6744	15.5686	24.7232	15.0887	24.4657	21.4495	28.2558	15.3468	21.9546	15.8266	47.0926	27.1833	29.5794	24.5497	23.1708	16.6636	29.3854	25.4017	41.3498	34.4104	21.8803	28.619	20.6874	23.7111	41.2732	18.8529
11	83328520	83332059	3539	+	1700020L24Rik	5.66137	8.4141	8.64258	11.5965	6.13383	13.748	8.20274	3.11373	3.04281	17.3094	23.8071	4.21671	9.7535	12.8906	11.5988	11.9828	12.5958	7.57271	7.97777	9.56428	8.88647	3.90358	18.0164	2.65483	7.62626	4.65625	5.04521	0.000485585	10.143	2.90819	3.76574	6.65914
17	26204804	26210005	5201	+	1700022N22Rik	2.76352	6.59175	3.39997	5.55549	13.0677	5.30704	1.7416	4.44587e-06	2.28918	7.05311e-08	9.17465	1.94995	6.72232	12.5244	5.35394	10.1228	10.6098	11.7002	2.46495	6.60952	10.9617	13.0386	3.4056	3.96902	3.37296	13.5611	6.56411	7.41974	3.32767	6.27754	9.25392	4.81223
1	151760275	151966072	205797	-	1700025G04Rik	1011.45	2106.96	1858.08	2198.13	2444.95	1943.77	1370.64	1815.3	2373.88	612.603	1428.19	1831	1967.9	1526.15	2002.52	1861.06	1785.78	1711.08	1997.23	2001.74	1260.88	1717.87	1984.06	1869.41	1855.84	1993.56	2182.2	2036.19	1851.11	1763.69	1786.94	1516.68
8	46406639	46428290	21651	-	1700029J07Rik	30.3987	20.3178	56.0994	20.353	26.4354	29.2457	26.124	34.251	27.0124	45.2662	27.5239	29.2493	31.1991	32.3987	27.9422	36.689	39.6176	33.7954	23.417	30.215	24.1363	21.2083	23.9437	37.3087	31.538	34.4104	42.302	28.619	14.8949	25.8033	22.5127	20.8032
8	73197724	73214386	16662	+	1700030K09Rik	118.831	77.3907	103.449	52.0132	85.7539	74.4117	73.6194	90.2981	88.3625	112.359	64.2226	68.2483	85.555	93.7857	77.8389	109.643	91.4706	86.6926	46.8341	66.0952	88.0119	81.0459	60.9475	66.091	76.392	88.5324	73.9951	116.596	89.3696	76.9882	86.5411	91.664
16	3723662	3726554	2892	-	1700037C18Rik	15.3878	28.445	40.7996	40.706	33.6618	22.8259	20.3266	28.0236	37.3607	12.071	9.17465	21.4495	31.4875	20.4623	41.248	37.9783	12.7365	12.9473	7.70013	16.0517	3.33332	9.08926	17.4136	14.4755	8.24595	7.48052	8.62618	20.1393	9.92996	8.36863	23.4507	15.7501
2	130988235	131002002	13767	-	1700037H04Rik	35.9258	56.2127	42.4996	42.9675	58.029	64.9111	40.0568	37.3647	53.1091	24.142	36.6986	38.999	46.5043	42.6299	44.5744	54.6737	47.8401	44.081	67.1699	50.9878	30.8945	65.8971	45.7107	41.2778	34.3414	37.4026	40.114	40.2786	55.4422	38.3562	52.5296	52.658
11	105069846	105072260	2414	-	1700052K11Rik	53.5258	67.0622	63.7212	64.0471	72.4032	61.0561	96.9754	32.0634	70.547	24.142	44.0787	55.8574	63.0677	52.861	93.8888	104.346	46.9287	50.4569	59.7448	65.7405	43.9816	48.2051	63.3416	58.4323	61.1576	64.6872	53.6575	46.0852	57.5123	33.1133	70.9346	42.5526
1	57416779	57424582	7803	+	1700066M21Rik	24.8717	36.5721	75.9326	61.059	52.8709	44.9384	64.4391	65.3883	65.9285	42.2485	73.3972	76.0481	67.6961	86.9649	65.8637	48.1992	59.8001	39.6729	69.6348	70.8163	29.929	28.7826	74.0077	36.5149	48.3582	53.8597	47.4074	54.0581	61.2347	45.3301	47.8394	42.2565
17	43899231	43902401	3170	-	1700071M16Rik	14.5809	2.85587	6.5707	11.6214	4.77631	10.3201	12.9561	10.3052	4.03696	6.40617	15.8213	16.3613	8.92956	14.0667	4.14333	4.48015	19.9986	15.5754	60.5127	27.3039	27.9958	27.888	22.916	19.9352	16.6947	26.8705	20.5459	28.9044	16.6377	21.0741	11.7387	13.6142
15	33405355	33406086	731	-	1700084J12Rik	28.8873	8.64979	12.5581	5.35228	14.6036	8.36098	13.5063	14.0676	12.0997	10.2108	7.08874	16.1179	14.9225	24.1978	20.4188	12.283	23.7242	29.3884	21.6451	19.3368	24.2422	24.2083	17.1126	32.0426	20.4917	34.7556	37.1972	36.2378	28.3909	29.0652	18.562	19.1832
15	79018855	79025452	6597	-	1700088E04Rik	34.8604	39.7566	34.0766	21.8447	14.4348	19.6998	18.8015	30.3446	34.1965	27.7444	34.733	40.5328	28.299	34.7685	19.8298	33.291	41.158	27.3546	35.0818	26.977	8.07724	14.2283	31.1498	22.3636	9.77902	20.6305	14.4607	9.78727	18.5087	9.79532	48.8213	40.9759
3	89970115	89975655	5540	+	1700094D03Rik	80.3435	57.6909	107.753	95.541	68.4145	78.5706	64.4391	65.3883	63.32	117.996	46.0197	103.53	89.5188	66.8165	78.5042	77.7824	65.3239	58.3958	57.5264	57.6924	68.7712	42.6039	62.0359	61.9586	55.4449	56.5694	47.4074	52.0416	66.5798	58.3636	76.9856	57.9468
5	112941158	112949568	8410	+	1700095B10Rik	76.2019	24.6673	10.6587	10.2191	27.1061	18.7722	26.564	7.80737	17.026	60.8959	15.0688	11.3107	19.9672	14.3025	13.6873	23.5407	17.2668	11.4863	12.4202	24.5204	49.3478	71.6688	14.9148	13.3745	37.2291	11.7345	23.5291	19.6854	29.4254	34.4097	13.7448	30.0227
5	25735016	25736465	1449	+	1700096K18Rik	8.29056	23.7041	44.7662	33.9217	38.0412	34.2388	47.0232	9.34119	38.0005	30.1775	30.5822	33.1492	45.327	27.2831	33.2645	64.0258	33.6376	27.1833	30.8119	46.2667	21.2399	15.9062	29.3854	38.1025	28.0338	23.9377	20.4217	33.9188	23.1699	18.132	40.3352	28.6044
5	3621716	3634342	12626	+	1700109H08Rik	8.65762	11.573	24.2558	14.4499	8.88601	16.5491	17.229	17.6404	14.1121	10.8179	18.9191	9.38526	17.3762	32.2839	13.3965	11.101	22.2825	23.347	15.4128	26.7271	14.8887	24.8451	37.6953	22.2415	16.1439	19.7643	9.97492	52.9281	16.0763	17.8375	4.92312	21.9019
15	99149669	99159923	10254	+	1700120C14Rik	57.9321	112.741	112.464	130.228	108.936	114.707	67.0336	44.654	121.025	40.3038	117.786	96.0014	134.316	99.1906	124.241	148.913	29.6582	34.102	25.9922	35.6882	10.1093	19.1545	37.8807	40.8338	13.998	26.2697	26.6828	37.0427	39.177	9.63866	61.0928	11.9376
4	11966574	11994296	27722	+	1700123M08Rik	27.6352	93.462	174.532	128.902	130.888	115.556	102.754	80.9569	124.989	54.3195	103.979	89.6978	143.634	117.658	124.409	121.577	151.743	143.998	97.9818	147.298	16.4127	61.3525	133.867	187.338	103.024	121.184	78.7692	160.054	168.809	62.0674	122.882	85.163
14	54923628	54928200	4572	+	1700123O20Rik	137.207	127.726	167.703	160.563	129.87	114.145	109.565	128.34	135.212	220.876	100.921	159.625	137.659	106.553	145.563	160.451	115.072	88.8922	114.848	97.0845	111.35	88.2715	86.3303	85.5946	65.4756	106.298	85.7734	106.292	95.3932	72.4405	92.0984	92.8948
19	8866247	8868124	1877	+	1810009A15Rik	138.176	137.484	146.766	160.563	136.045	142.661	181.126	140.118	145.592	147.87	88.6883	128.697	135.981	100.607	133.723	166.898	107.64	118.284	158.373	102.92	82.0634	84.8329	137.132	108.751	86.2038	114.452	94.0855	105.996	83.5771	84.3837	131.324	101.416
11	106916695	106921269	4574	+	1810010H24Rik	11.0541	9.48166	14.7332	6.78434	19.9878	12.1262	12.1912	15.5686	13.7351	12.071	3.05822	9.74976	13.5392	10.2312	11.9752	17.9848	10.465	5.87746	17.2547	9.44218	5.79271	1.51488	20.6786	10.3194	4.90591	13.4649	8.02279	16.9594	9.92996	6.97386	14.0704	9.10139
16	8647964	8676789	28825	+	1810013L24Rik	831.82	495.755	585.361	517.871	559.013	604.886	686.19	585.381	522.392	869.112	648.342	524.537	496.242	511.558	549.53	488.467	934.377	1055	921.275	878.122	915.248	839.999	1072.02	1122.44	773.031	1282.91	753.413	1103.42	723.232	746.203	846.101	835.378
10	86521391	86525819	4428	+	1810014B01Rik	249.495	287.278	330.31	372.034	338.265	334.312	294.651	345.434	320.839	250.375	311.276	357.397	314.506	297.255	350.66	353.044	315.347	291.477	241.911	345.787	118.419	162.765	386.359	368.456	205.795	378.216	158.916	435.942	305.703	133.647	405.641	243.972
X	12521121	12539879	18758	-	1810030O07Rik	464.272	273.614	261.797	300.772	304.33	301.016	282.139	314.487	284.317	392.307	348.637	339.292	312.58	284.768	290.066	282.721	218.271	202.772	237.868	244.552	345.632	260.559	264.469	287.357	244.595	223.667	266.94	293.61	256.524	271.981	227.941	287.344
3	122718046	122719844	1798	+	1810037I17Rik	350.967	288.513	442.562	361.831	364.938	329.549	350.061	389.216	362.607	328.935	477.082	407.54	375.566	376.848	416.472	423.721	222.008	251.996	309.967	269.102	173.781	210.568	257.939	253.223	135.964	255.834	199.111	246.971	215.977	146.451	287.037	222.984
6	91417969	91418738	769	+	1810044D09Rik	19.3446	23.7041	26.0664	38.4446	41.2651	28.5323	38.3152	52.9334	27.9281	42.2485	39.7568	31.1992	21.7805	22.1675	26.6116	38.1277	34.3851	44.081	20.9521	51.932	16.4127	18.936	34.8272	47.6282	11.2135	50.1195	13.1282	15.8994	29.7899	12.5529	38.4591	32.505
19	3758293	3767883	9590	+	1810055G02Rik	63.561	114.457	73.0993	79.1506	81.2406	66.3377	78.3719	52.9334	107.134	75.4437	36.6986	77.9981	91.2425	51.1558	83.8265	90.6433	68.0226	55.8359	79.4946	61.3742	56.9617	43.9314	41.3573	65.8857	57.4692	79.2935	78.7693	91.1567	76.1297	76.7125	107.873	59.8092
6	35229645	35238575	8930	+	1810058I24Rik	782.077	874.35	519.627	664.866	657.66	643.402	989.225	672.566	662.948	1128.64	746.204	590.836	603.378	533.727	651.984	628.03	479.147	448.89	690.185	557.088	520.379	513.543	481.05	527.88	291.551	415.17	336.227	449.425	572.629	359.851	654.744	793.119
11	57686325	57692294	5969	-	2010001A14Rik	13.8176	6.77261	16.9998	13.5687	9.6715	14.9795	5.2248	18.6824	9.61457	9.05325	15.2911	5.84986	11.1846	11.9364	13.3058	17.2654	6.72752	10.2856	11.0923	17.9401	7.72361	10.6041	9.79514	8.73183	4.20506	9.72467	8.02279	6.35977	8.27496	6.27647	8.44225	7.15109
9	124054434	124075325	20891	-	2010315B03Rik	127.122	101.433	247.804	186.748	166.371	149.664	227.207	140.118	183.301	115.33	230.959	205.605	158.827	210.497	159.574	152.019	164.461	136.895	200.831	175.758	100.158	114.373	213.317	206.224	191.238	184.769	150.85	171.973	156.879	144.359	147.087	123.519
8	71229506	71230251	745	+	2010320M18Rik	135.413	162.543	243.664	212.576	208.904	160.494	191.576	127.663	186.797	126.745	192.668	173.546	216.628	184.161	240.17	269.772	109.883	106.529	64.0887	96.3102	46.3417	56.8079	108.835	99.2254	55.3667	109.216	64.1823	117.656	93.5071	48.1196	136.014	96.2147
7	28946946	28947893	947	-	2200002D01Rik	8.29056	4.06357	5.09995	13.5687	11.6058	4.27985	12.1912	12.4549	2.28918	21.1242	6.11643	15.5996	4.12063	13.6416	5.32232	7.19391	6.72752	8.08151	8.62733	5.66531	6.75816	10.6041	4.35339	9.52564	4.90591	6.73247	4.37607	3.17989	6.61997	9.06602	6.56619	11.7018
13	58527860	58533040	5180	-	2210016F16Rik	174.102	172.702	189.831	189.961	175.376	182.607	294.33	161.914	180.846	159.941	152.911	202.795	196.024	168.814	234.847	274.088	121.843	103.59	154.059	114.25	90.7525	87.8628	100.128	121.452	109.332	130.161	91.8975	130.375	99.2996	79.502	121.006	128.07
5	115080261	115086600	6339	+	2210016L21Rik	198.974	229.592	207.398	203.53	290.145	231.112	200.284	217.961	226.171	178.047	171.26	224.244	260.777	243.843	266.116	317.251	165.945	163.1	146.665	204.895	85.9252	91.65	148.015	195.276	107.93	156.343	100.65	179.134	169.637	94.8445	196.986	124.819
6	31197286	31314330	117044	+	2210408F21Rik	467.035	493.046	572.328	545.008	613.818	499.317	491.131	467.06	522.849	564.319	529.072	551.836	576.3	462.108	584.123	597.095	440.279	461.381	406.101	474.942	207.572	249.955	373.303	528.673	222.868	430.877	257.459	355.087	422.024	218.282	576.887	441.417
13	77283655	77761799	478144	+	2210408I21Rik	27.6352	23.0269	40.2329	38.4446	25.7907	22.1126	38.3152	24.9098	24.7232	33.1952	12.2329	42.8989	25.3125	13.6416	31.9339	23.7399	27.6576	28.6526	38.2067	26.4381	64.6853	53.7781	35.9155	20.6389	46.2557	43.387	38.6553	24.3791	37.2373	39.751	28.1408	46.8071
2	175968358	176619607	651249	+	2210418O10Rik	146.695	60.5672	161.946	116.559	87.7937	99.6926	95.5663	81.6775	104.783	123.174	97.9016	93.7274	102.542	138.094	92.667	139.969	86.388	89.0178	75.8363	116.919	90.7033	76.257	115.087	127.789	102.001	90.8609	130.084	118.596	104.142	100.73	79.4076	61.0373
9	63301729	63306527	4798	-	2300009A05Rik	33.1623	67.7261	58.9327	65.5819	72.2139	63.4845	69.6639	28.0236	65.4707	39.2307	30.5822	68.2483	64.1642	52.861	80.5001	138.842	57.5576	30.8567	61.6238	65.151	22.2054	18.936	63.1242	46.0406	28.0338	74.8052	18.2336	48.7583	48.8223	10.4608	82.5464	39.6561
6	129209586	129215446	5860	-	2310001H17Rik	179.629	208.597	444.828	348.263	315.935	313.142	442.365	389.216	287.979	217.278	415.917	421.19	276.083	318.871	343.956	337.394	275.08	255.67	173.163	376.742	68.5471	147.7	277.529	490.57	79.8962	343.356	121.071	305.269	292.935	107.397	405.227	330.251
4	73857608	73869084	11476	-	2310002L09Rik	2125.15	2799.83	2294.98	2001.37	1555.82	1734.77	1224.34	1886.92	2766.27	2148.64	1883.86	1778.36	1687.69	1729.07	1790.96	1789.85	2064.57	1791.16	2028.62	2162.28	1111.23	1599.71	2347.58	2120.25	1969.37	1784.11	2015.16	2008.63	1990.13	1502.16	2210.94	1713.67
1	138779717	138784593	4876	-	2310009B15Rik	85.6691	116.489	139.965	174.131	143.138	114.843	130.62	90.2981	105.76	105.621	91.7465	91.6477	137.747	119.364	128.401	171.215	63.5376	72.7336	58.5426	82.1469	20.2745	21.9657	54.4174	74.6175	32.2388	74.0571	23.339	61.4778	71.1647	15.3425	75.0422	48.1073
7	89774044	89779145	5101	-	2310010J17Rik	19.3446	16.2543	37.9663	20.353	39.3307	32.8122	52.248	6.22746	24.2654	36.213	21.4075	33.1492	36.497	30.6935	30.6033	55.3931	14.2025	16.8977	9.24356	14.1633	3.86181	6.05951	16.3252	20.6389	11.2135	18.7013	8.75214	33.9188	19.8599	2.09216	15.9465	21.4533
10	80154089	80156383	2294	-	2310011J03Rik	176.865	174.056	175.098	110.811	217.931	154.788	177.643	165.028	188.171	229.349	183.493	167.696	193.081	158.583	222.207	246.032	90.4477	98.4475	105.377	111.418	117.785	107.556	87.0679	108.751	79.1954	114.452	83.1453	94.3366	103.437	96.2393	111.625	133.27
12	80167320	80179619	12299	-	2310015A10Rik	362.021	343.371	540.028	413.845	341.726	324.555	351.803	386.102	357.571	467.751	333.346	331.492	342.013	352.975	412.48	403.578	349.083	419.504	349.407	486.272	277.085	378.719	428.809	377.056	306.97	449.579	360.296	400.666	497.325	316.613	458.696	308.797
16	13331995	13338972	6977	-	2310015D24Rik	63.561	224.173	270.864	377.662	375.9	233.965	102.754	236.643	370.388	60.355	201.842	233.994	261.955	219.97	266.78	335.957	266.111	169.712	284.085	262.492	89.7871	163.607	285.147	227.822	114.938	172.8	211.511	240.611	243.284	147.846	200.738	156.674
13	99213036	99224430	11394	-	2310020H05Rik	8.29056	68.4034	39.0996	33.9217	23.8564	48.505	57.4727	46.7059	47.615	12.071	27.524	50.6987	37.0857	42.6299	61.2067	57.5513	35.1326	34.5301	20.3358	29.2707	15.4472	24.238	46.799	45.2468	27.3329	36.6545	31.3618	27.559	25.6524	28.5928	44.0873	24.7038
7	27252705	27281524	28819	+	2310022A10Rik	635.609	1177.07	803.518	1065.14	1227.64	1045.72	1161.65	1158.31	1266.38	645.8	1048.97	949.626	1195.56	1026.52	1125.65	1326.55	995.664	1096.87	918.19	1099.07	580.238	797.583	1044.82	1022.43	666.5	1067.48	781.859	887.182	988.026	748.986	1100.3	1047.3
8	125362495	125390109	27614	-	2310022B05Rik	149.23	130.711	81.5992	180.916	122.506	142.662	282.139	161.914	131.399	150.887	168.202	175.496	100.073	105.722	99.1282	119.419	133.803	128.569	263.75	176.569	273.223	271.163	148.015	130.184	178.715	152.603	180.878	126.135	189.497	216.887	181.039	256.139
9	50650991	50657828	6837	-	2310030G06Rik	58.0339	96.1711	53.8328	76.8892	67.7005	77.7506	81.8551	90.2981	69.5912	78.4615	113.154	79.948	53.5683	80.1442	83.1613	61.1482	52.3251	57.3052	81.9596	39.6571	60.8235	47.7186	27.2087	65.8857	40.649	73.3091	59.0769	45.5784	57.0973	60.6726	55.3436	40.3062
11	59099187	59101561	2374	+	2310033P09Rik	11.0541	31.154	28.333	13.5687	26.4354	29.959	34.832	28.0236	24.7232	21.1242	18.3493	42.8989	28.2558	39.2195	33.2645	39.5665	29.9001	27.9179	34.5093	26.4381	11.5854	17.4211	15.2369	23.0203	36.4439	16.4571	13.8576	30.7389	32.2724	16.0399	23.4507	20.1531
17	47083561	47084334	773	+	2310039H08Rik	265.298	220.11	273.131	241.975	311.422	224.692	268.206	261.553	238.533	467.751	220.192	226.194	257.834	230.201	292.728	351.782	145.015	159.426	118.934	197.341	149.645	41.6591	150.192	150.029	118.443	160.831	95.5442	134.615	175.429	66.9491	212.932	166.425
6	86460358	86465210	4852	-	2310040G24Rik	682.59	1957.99	2367.49	1754.89	2118.68	1884.57	1041.47	1167.65	2209.93	428.52	1281.39	1273.32	1867.23	1411.9	2144.88	2462.5	1477.8	1083.66	1001.39	1525.84	180.54	425.68	1227.65	1100.2	428.217	1338.27	487.203	1490.31	1252.81	453.299	1486.77	650.752
7	130943340	130964456	21116	-	2310057M21Rik	370.312	257.359	169.432	291.726	179.89	194.02	222.925	283.349	198.701	398.343	220.192	237.894	187.784	173.93	186.282	216.537	206.311	240.24	229.24	211.505	683.542	344.634	227.465	219.09	258.611	227.408	286.633	237.431	225.906	281.047	269.214	435.566
17	36203569	36208271	4702	-	2310061I04Rik	356.494	695.547	457.295	404.799	558.368	611.306	703.606	420.353	478.44	500.946	461.791	411.44	539.803	511.558	660.633	704.284	479.896	522.359	438.145	534.427	497.208	380.234	508.259	535.023	569.085	517.652	460.217	563.9	537.045	490.262	710.087	516.829
11	67003287	67010907	7620	-	2310065F04Rik	320.568	1133.74	2237.74	1331.99	2503.63	1343.87	339.612	1507.04	1481.56	156.923	571.887	1175.82	1677.1	1330.05	1497.57	1804.23	1948.74	1683.16	1462.95	1952.64	184.401	321.911	2028.68	2143.27	540.351	2221.71	493.037	2273.62	1698.02	414.945	2311.3	474.572
6	82854847	82858835	3988	-	2310069B03Rik	5.52704	18.2861	23.2331	20.353	14.1849	14.2662	19.1576	21.7961	18.7713	9.05325	15.2911	17.5496	17.0712	3.41039	15.967	10.7909	13.455	16.163	24.6495	18.8844	18.3436	13.6339	27.2087	17.4637	14.7177	11.2208	16.7749	14.8395	14.0674	11.8556	35.6451	13.6521
9	112056524	112057311	787	+	2310075C17Rik	96.7232	139.516	109.366	56.5361	47.7127	93.4434	64.4391	93.4119	78.2901	165.976	82.5719	85.7979	58.2775	73.3234	93.1406	79.133	83.7202	65.3868	103.528	102.92	60.8235	68.9269	35.9155	61.1228	64.4777	43.387	89.7094	28.619	83.5771	59.9752	83.4845	72.161
13	50415851	50834261	418410	+	2310081J21Rik	96.7232	169.993	226.098	178.654	132.822	154.075	106.238	152.573	165.737	138.816	211.017	167.696	147.754	167.109	218.88	197.833	168.935	197.63	82.5758	217.17	48.2726	111.343	164.341	209.564	65.1785	229.652	81.6866	178.074	214.322	81.5942	149.146	174.877
7	43896146	43901744	5598	+	2410002F23Rik	174.102	89.3985	141.099	67.8434	98.6493	107.71	116.687	108.981	105.76	187.1	103.979	124.797	113.612	115.953	93.8059	99.276	71.0127	110.202	134.956	89.7007	190.194	159.062	117.542	108.751	99.5199	87.5221	81.6866	124.016	105.092	120.648	96.6169	139.771
3	145643769	145650585	6816	+	2410004B18Rik	273.589	269.55	285.03	284.942	337.213	281.757	372.702	261.553	265.545	319.882	259.948	232.045	326.708	286.473	298.715	394.227	237.705	240.242	228.008	253.051	180.54	131.794	247.056	257.986	182.92	242.369	126.177	277.71	218.459	111.582	245.763	245.738
11	62493703	62495633	1930	+	2410006H16Rik	1917.88	115.812	223.831	149.255	194.719	161.921	428.433	183.71	145.592	3066.03	376.161	136.497	113.612	184.161	178.963	117.98	143.52	152.814	195.347	225.668	793.601	209.81	126.248	188.131	226.373	131.657	194.735	145.215	211.839	203.637	220.437	607.843
14	57049446	57051357	1911	+	2410022M11Rik	2.76352	24.3814	20.9665	4.52289	20.6325	12.8396	33.0904	18.6824	14.6508	18.1065	9.17465	7.79981	15.8939	17.0519	15.3017	28.7756	8.97002	8.81619	20.3358	16.9959	2.89635	10.6041	13.0602	12.7008	13.316	5.23636	5.83476	9.53966	11.585	3.48693	11.2563	15.6024
8	57940997	57963297	22300	+	2500002B13Rik	77.3786	54.8582	79.3326	52.0133	75.4377	74.8974	106.238	93.4119	65.4707	81.4793	76.4554	64.3484	52.3909	80.1442	89.1489	51.7962	69.5177	49.9584	60.3913	64.2068	36.6872	49.9909	67.4776	67.4733	28.7346	75.5532	48.1367	98.5765	51.3048	54.3961	63.7859	49.4075
2	153183077	153187731	4654	-	2500004C02Rik	16.5811	7.44987	16.9998	13.5687	8.38196	4.99316	15.6744	18.6824	13.2773	6.0355	9.17465	3.8999	9.41859	10.2312	17.2975	9.35208	16.445	16.163	13.5572	6.60952	7.72361	4.54463	9.79514	23.0203	14.0169	19.4493	8.02279	12.7195	12.4124	11.8556	7.50422	11.0517
16	18655330	18658864	3534	+	2510002D24Rik	198.974	251.941	215.331	239.713	286.276	257.504	280.397	180.596	260.051	283.668	204.901	235.944	237.819	230.201	315.347	317.971	153.238	172.65	107.842	205.839	120.681	66.6545	191.549	180.987	129.656	165.319	99.1909	117.656	204.392	80.1994	218.56	172.926
16	21467795	21513416	45621	-	2510009E07Rik	317.805	458.506	434.062	468.119	490.667	563.514	644.391	526.22	471.114	322.899	535.188	549.886	433.255	549.073	472.356	384.155	775.159	534.849	827.607	709.107	503	773.344	691.101	671.557	721.869	807.148	873.026	849.03	653.722	661.819	498.093	615.644
4	148025352	148031772	6420	+	2510039O18Rik	303.987	264.132	193.231	230.667	287.566	261.784	304.78	255.326	241.28	464.733	259.948	296.393	269.607	248.958	302.707	321.568	186.875	212.323	248.96	255.883	260.672	232.533	174.136	202.42	213.757	245.361	226.097	224.712	200.254	218.282	200.738	231.435
6	13867734	13871518	3784	-	2610001J05Rik	511.251	464.601	553.628	511.087	499.049	549.248	694.898	482.628	506.825	452.662	529.072	549.886	549.81	494.507	506.951	474.798	662.287	603.909	683.407	678.892	311.841	437.799	569.206	621.548	214.458	763.761	277.151	635.977	480.775	248.269	641.611	613.694
X	106826358	106859941	33583	-	2610002M06Rik	185.156	134.775	194.931	208.053	168.929	156.215	214.217	196.165	174.436	181.065	211.017	218.395	180.131	180.751	144.368	137.404	207.805	202.038	149.746	184.122	213.365	235.563	226.377	196.863	255.107	207.21	256.729	183.373	230.044	215.492	137.89	203.481
8	20016466	20055499	39033	+	2610005L07Rik	220.987	170.113	391.452	124.75	150.211	222.052	174.936	211.019	171.678	223.167	155.559	164.696	214.273	237.488	174.715	146.365	197.57	233.332	180.354	183.737	366.658	273.192	199.77	178.811	334.375	214.48	321.507	216.137	241.216	349.147	138.251	246.627
10	78900208	78933435	33227	-	2610008E11Rik	306.751	283.772	569.495	436.46	364.939	372.347	390.118	426.581	366.728	319.881	452.617	442.639	443.853	470.633	387.863	355.379	398.418	388.649	256.355	428.675	239.432	274.192	451.665	457.229	353.225	454.815	378.529	438.824	414.577	331.257	351.761	263.94
16	11021247	11043661	22414	+	2610020C07Rik	49.248	23.4919	24.747	33.2647	31.4076	28.4804	37.3266	40.1643	26.8274	83.0705	34.3273	35.6543	28.0784	35.6028	34.351	28.6956	21.3044	14.2382	22.4558	34.5637	80.3736	49.0217	21.9921	30.7279	63.3897	25.8827	50.5195	13.3964	26.2639	64.5024	39.3489	29.4397
11	112934732	113092665	157933	-	2610035D17Rik	248.717	130.711	156.965	169.608	154.744	139.809	135.845	177.483	120.869	172.012	232.424	87.7478	182.485	95.4909	158.339	166.179	127.823	98.4475	66.5537	131.246	123.578	181.785	129.513	139.709	101.622	128.665	69.2878	75.2573	151.432	139.477	123.82	94.2644
8	129942835	129960528	17693	-	2610044O15Rik8	143.703	216.017	311.745	298.076	215.715	256.982	175.901	242.19	251.783	156.33	296.322	259.988	236.915	309.41	254.787	264.009	209.09	179.961	173.788	195.09	85.4924	140.555	234.658	193.82	112.74	200.349	100.991	235.368	146.745	103.942	270.788	122.555
1	9631058	9701318	70260	-	2610203C22Rik	2.76352	6.09535	11.9201	11.3072	5.8029	7.8464	13.9328	9.34119	9.61457	3.01775	9.17465	11.6997	7.65261	1.70519	12.6405	7.9133	14.95	13.2243	16.6384	15.1075	9.65452	19.6934	29.3854	5.55662	16.8203	11.2208	16.7749	16.9594	14.0674	17.4347	11.2563	13.002
4	10874498	10899424	24926	+	2610301B20Rik	105.014	67.7261	102.566	72.3663	75.4377	72.7575	97.5295	93.4119	83.7842	75.4437	103.979	74.0982	84.7673	83.5545	79.8348	65.4646	85.9627	95.5087	79.4946	98.1986	77.2361	65.1397	92.5096	57.1538	46.9566	110.712	52.5128	120.836	97.6446	63.4621	93.8028	76.0616
6	86825389	86826423	1034	-	2610306M01Rik	41.4528	86.0122	96.2013	101.765	99.294	84.0024	45.2816	49.8197	76.6964	54.3195	79.5136	70.1983	81.2354	84.8807	99.67	104.651	44.6342	48.4891	53.6127	70.8163	25.1017	28.269	43.5339	76.9989	30.1363	43.387	36.7629	63.8926	56.2698	39.3427	77.8563	45.507
11	78152580	78181452	28872	+	2610507B11Rik	3987.76	7136.3	5663.21	6858.96	7550.22	7103.84	4275.62	6411.17	6836.42	2924.2	5669.93	5797.21	7135.76	6655.38	7774.58	7083.84	6399.36	7144.05	5053.15	6838.02	4072.28	6404.9	8277.98	7153.75	7263.55	7514.93	7902.45	7846.9	7089.16	7494.11	6009.01	4335.51
11	59088619	59093258	4639	-	2610507I01Rik	160.284	272.259	294.097	300.772	331.41	310.289	269.948	289.577	279.281	126.745	278.298	245.694	283.735	300.114	327.988	277.685	229.483	220.405	252.657	300.261	151.576	195.419	281.882	288.151	273.329	246.109	291.738	258.631	254.869	263.612	233.569	179.427
5	114959998	114961530	1532	-	2610524H06Rik	8.29056	3.38631	2.26664	9.04578	9.6715	2.85323	3.4832	6.22746	3.6627	9.05325	6.11643	3.8999	1.17732	3.41039	3.99174	5.03574	5.98001	0.734683	19.1034	0.944218	3.86181	5.30207	1.08835	7.93803	1.40169	2.99221	4.37607	6.35977	7.44747	3.48693	8.44225	5.39917
5	24055595	24060032	4437	+	2700038G22Rik	13.8176	10.1589	18.6998	2.26145	5.8029	6.41978	17.416	6.22746	12.3616	21.1242	15.2911	15.5996	9.41859	5.11558	10.6446	10.0715	2.24251	7.34683	12.3247	6.60952	12.5509	4.54463	6.53009	7.93803	2.80338	8.97662	4.37607	9.53966	3.30999	9.76341	7.50422	2.6004
19	32366616	32368585	1969	+	2700046G09Rik	22.1082	26.4132	23.2331	15.8301	24.5011	29.2457	26.124	34.251	22.8918	27.1597	24.4657	17.5496	18.8372	8.52597	35.2604	22.3011	13.455	25.7139	20.3358	28.3265	27.9981	16.6636	39.1806	15.0823	18.9228	17.2052	26.2564	25.4391	21.5149	11.1582	14.0704	11.7018
12	71183622	71290078	106456	+	2700049A03Rik	58.0339	76.5305	61.7661	97.2422	69.6349	72.7575	73.1472	71.6157	71.8803	45.2662	70.339	68.2484	75.9374	102.312	69.1902	68.3422	86.7102	94.0395	78.2622	77.4258	67.5816	68.9269	84.8912	78.5865	97.4172	103.979	91.8975	98.5764	99.2997	82.989	75.9803	55.2584
17	13707283	13774357	67074	-	2700054A10Rik	2.76352	22.3496	56.6661	29.3988	50.9366	37.0921	8.70799	24.9098	46.2416	6.0355	18.3493	23.3994	48.8589	27.2831	43.9092	46.041	26.1626	16.8977	20.9521	25.4939	5.79271	3.78719	33.7388	32.5459	7.70929	26.1818	11.6695	26.499	19.0324	11.1582	8.44225	8.45129
18	24603928	24610825	6897	+	2700062C07Rik	46.9799	35.2176	38.5329	33.9217	36.7517	27.1057	26.124	43.5922	34.3378	30.1775	27.524	17.5496	35.9084	51.1558	26.6116	32.3726	53.8201	29.3873	25.2657	32.1034	46.3417	26.5103	26.1204	24.6079	23.8287	34.4104	29.9031	41.3385	23.9974	25.8033	38.4591	26.6541
19	7394990	7403270	8280	+	2700081O15Rik	66.3245	121.907	182.465	104.026	140.559	159.781	121.912	90.2981	149.713	111.657	88.6883	140.397	151.286	148.352	148.36	166.179	201.825	132.978	171.314	167.127	125.509	79.531	208.963	157.967	187.826	167.564	109.402	157.934	132.399	108.792	169.783	133.27
12	55092446	55126896	34450	-	2700097O09Rik	151.994	127.325	179.632	133.425	105.742	132.675	95.7879	127.663	138.267	78.4615	94.8047	134.547	158.35	126.184	144.368	126.613	116.61	86.6925	72.0997	125.581	43.4453	72.714	115.365	94.4626	51.1616	132.405	57.6182	108.116	100.955	44.6327	116.315	96.2147
11	63970310	63974086	3776	+	2810001G20Rik	19.3446	25.7359	32.2997	36.1831	29.0145	23.5392	29.6072	40.4785	27.0124	48.284	30.5822	15.5996	32.9651	32.3987	35.9257	33.8114	26.9101	24.2445	38.823	24.5497	9.65452	12.119	30.4738	21.4327	18.2219	26.1818	8.75214	26.4991	25.6524	8.36863	19.6986	11.7018
2	94237052	94242026	4974	+	2810002D19Rik	33.1623	52.1491	65.166	38.4446	62.5424	61.3445	38.3152	77.8432	61.808	12.071	42.815	62.3985	59.4549	57.9766	60.5414	50.3574	59.0526	64.6521	57.3101	55.7088	23.1708	43.174	60.9475	62.7104	65.8793	68.8208	56.1596	73.1374	60.4072	55.7909	61.9098	38.3559
8	125566094	125589769	23675	-	2810004N23Rik	306.751	492.369	391.563	391.23	429.415	418.712	449.332	420.353	447.764	380.236	400.626	430.939	423.837	349.565	486.992	469.762	418.601	391.586	363.58	356.914	387.146	486.275	491.934	426.272	405.789	454.067	418.644	423.985	412.921	410.063	375.211	328.3
5	124466152	124479916	13764	+	2810006K23Rik	89.4125	147.581	118.936	165.071	156.837	119.39	141.293	161.846	138.035	61.344	171.564	151.19	137.846	152.872	149.951	180.579	118.556	115.959	97.7428	132.184	53.3909	69.5919	162.164	128.17	108.773	153.65	77.7757	142.463	109.118	84.8924	127.365	74.9993
8	123769314	123771342	2028	+	2810013P06Rik	118.831	102.944	133.732	131.164	137.98	128.396	123.653	127.663	138.267	129.763	119.27	126.747	122.442	148.352	133.058	133.087	96.4277	94.0394	77.0297	124.637	89.787	89.3777	155.634	110.339	106.528	115.2	98.4616	100.696	119.159	82.2916	122.882	74.7614
11	58758066	58775165	17099	+	2810021J22Rik	8.60472	34.583	37.8523	29.9322	36.2466	44.2241	40.0568	35.837	34.1255	9.05325	36.2086	38.999	38.9284	39.4371	32.6049	33.8821	25.1759	27.4248	34.8739	49.8322	29.2347	25.8499	33.5537	32.5386	42.6957	33.6106	40.5467	39.3377	34.9114	34.7554	27.8547	36.2417
1	157239922	157247807	7885	+	2810025M15Rik	49.7434	100.321	65.9883	65.0347	61.8976	96.2967	90.167	52.9334	61.3501	96.568	107.038	89.6978	68.2848	66.1596	69.7206	70.9869	73.7522	81.3364	132.491	67.0394	55.9962	55.293	84.3449	73.8237	37.1447	45.6312	53.6838	77.3772	67.0272	36.9615	72.9645	98.4618
11	120077476	120080683	3207	-	2810410L24Rik	27.6352	46.0538	43.6329	63.3205	49.0023	52.7848	33.0904	40.4785	43.4945	24.142	24.4657	56.5486	53.5683	63.0922	42.5786	70.5003	59.0526	52.8972	34.5093	51.932	14.4818	17.4211	55.5058	69.8547	29.4355	39.6467	34.2792	65.7177	48.8223	18.8294	39.3972	29.9046
1	151624701	151630770	6069	-	2810414N06Rik	22.1082	47.4083	49.8661	63.3205	67.7005	58.4913	52.248	40.4785	59.0609	9.05325	36.6986	40.949	67.1075	42.6299	71.1861	58.9901	61.2951	41.1422	72.716	39.6571	12.5509	27.2678	53.3291	51.5972	28.0338	55.3558	32.8205	40.2786	38.8923	27.8954	50.6535	40.3061
5	113234189	113369143	134954	-	2900026A02Rik	1116.29	710.819	332.882	639.162	630.555	496.512	1049.24	631.898	672.723	1512.1	509.316	696.383	459.747	436.491	403.549	381.844	869.628	893.376	1132.98	918.487	2839.52	2945.26	887.642	833.67	1422.79	921.577	1934.37	977.136	967.315	1883.19	710.687	1651.23
11	117502073	117504244	2171	+	2900041M22Rik	8.29056	12.868	16.4332	4.52289	5.15813	16.4061	3.4832	12.4549	7.78323	6.0355	12.2329	11.6997	8.24127	3.41039	18.6281	7.9133	10.465	8.08151	14.1735	3.77687	1.9309	8.33182	3.26505	11.1132	3.50422	8.22857	7.29345	11.6596	4.96498	9.06602	10.3183	7.80119
11	120116355	120122444	6089	-	2900052L18Rik	69.088	37.2494	67.4327	42.9675	67.7005	50.6449	67.9223	71.6158	33.8799	45.2662	24.4657	52.6487	47.093	69.913	72.5166	43.1635	36.6276	42.6116	30.1956	72.7048	20.2745	19.6934	57.6825	74.6175	71.4861	31.4182	69.2878	66.7776	68.6822	59.9752	53.4676	28.6044
7	81173298	81181247	7949	+	2900076A07Rik	85.6691	140.87	180.198	180.916	177.955	161.208	102.754	174.369	189.086	75.4437	143.736	198.895	179.542	177.34	213.557	202.149	197.34	200.569	175.012	216.226	62.7543	122.705	211.14	237.347	194.134	200.478	153.892	199.273	179.567	154.82	242.949	92.3142
9	109659222	109660500	1278	-	3000002C10Rik	121.595	199.115	127.44	135.687	194.719	223.979	123.109	130.777	158.412	126.745	107.038	115.047	163.059	156.878	181.624	193.516	20.93	22.7752	28.3469	25.4992	53.0998	62.8674	74.0077	41.2778	51.1616	20.2026	68.5584	46.6383	59.5797	63.4621	68.476	20.1531
1	120048917	120115920	67003	+	3110009E18Rik	16.5811	12.1907	15.2998	13.5687	13.5401	14.9795	8.70799	3.11373	14.6508	9.05325	9.17465	13.6497	20.0145	18.7571	9.31406	12.949	13.455	13.2243	9.8598	9.44218	5.79271	5.30207	3.26505	5.55662	7.00844	6.73247	6.5641	13.7795	9.10246	5.57909	19.6986	12.3519
7	81431935	81439204	7269	-	3110040N11Rik	129.885	113.78	141.665	113.072	152.165	120.549	158.485	108.98	135.52	147.87	134.562	101.397	121.853	97.1961	120.418	151.072	128.57	105.794	136.805	116.139	95.5798	68.1695	93.5981	100.813	53.965	92.0104	66.3703	63.5977	105.092	57.883	115.378	129.37
12	71038389	71062598	24209	-	3110056K07Rik	85.6691	33.1858	86.1325	76.8892	52.2261	47.7917	47.0232	65.3883	49.9042	66.3905	48.9315	50.6987	43.561	51.1558	47.9009	50.3574	44.1026	43.3463	40.6717	42.4898	38.6181	40.9017	57.6825	40.484	37.8456	42.6389	51.0541	44.5184	26.4799	42.5405	62.8479	40.9563
5	139345494	139446290	100796	-	3110082I17Rik	154.757	111.071	98.599	97.2422	116.058	102.003	76.6303	77.8432	91.5674	72.426	107.038	62.3985	94.1859	97.1961	99.1282	136.684	81.4777	68.3255	67.1699	56.6531	68.5471	70.4417	53.3291	61.9166	84.1013	70.3169	81.6866	54.0581	49.6498	61.37	71.2901	84.5129
14	58236769	58241163	4394	+	3110083C13Rik	2.76352	6.09535	5.66661	4.52289	18.6982	8.5597	31.3488	18.6824	8.24106	3.01775	12.2329	3.8999	8.24127	8.52597	13.9711	9.35208	4.48501	3.67341	8.01109	5.66531	5.79271	4.54463	16.3252	7.93803	3.50422	8.22857	8.75214	8.4797	7.44747	8.36863	9.38028	8.45129
7	3470181	3471962	1781	-	3300002P13Rik	69.088	216.724	364.363	305.295	462.298	321.702	186.351	245.985	304.004	36.213	253.832	257.394	304.927	255.779	333.31	328.042	190.613	139.59	179.941	300.261	36.6872	111.343	297.119	219.883	83.4004	236.384	131.282	241.671	219.287	58.5804	224.189	133.27
14	32381076	32407230	26154	-	3425401B19Rik	4029.21	3760.15	2002.58	3921.35	3266.62	2984.48	1912.28	4514.91	2911.38	5145.26	3073.51	2755.28	2145.08	3088.11	3193.39	2558.15	3285.27	4292.75	3357.88	4039.36	6683.82	7124.46	5058.64	3748.34	9008.65	4161.41	8251.08	3911.26	5505.33	10224.4	4392.78	5034.37
14	10166530	10185561	19031	-	3830406C13Rik	154.757	123.939	204.565	169.608	145.717	161.208	141.069	149.459	169.858	147.87	186.551	204.745	163.648	187.571	156.343	161.863	234.716	221.874	208.288	220.002	128.405	144.671	230.73	224.646	167.502	207.958	158.997	225.772	141.502	151.333	180.101	153.423
19	28900457	28945233	44776	-	4430402I18Rik	49.7434	24.3823	16.4337	13.5687	23.8564	30.6741	15.6744	9.34119	16.4821	24.142	12.2329	23.3994	29.4515	20.4623	24.7815	17.9848	14.9509	11.7549	19.1374	24.5497	11.5854	18.9359	20.6786	11.907	16.8203	6.73298	13.8575	21.2765	14.9377	15.3425	17.8238	11.7022
3	89674818	89680708	5890	-	4632404H12Rik	16.5811	39.2811	49.8662	40.706	34.8174	34.9521	34.832	31.1373	52.1934	57.3372	27.524	35.0991	38.263	23.8727	47.2356	41.7247	68.7702	42.6116	48.0665	40.6014	34.7563	21.9657	35.9155	50.0096	31.538	60.5922	35.0086	50.8782	76.1297	35.5667	59.0958	37.0557
3	19949035	19953149	4114	+	4632415L05Rik	46.9799	88.7212	100.299	92.7193	101.228	110.563	64.4391	112.094	103.929	87.5147	48.9315	89.6978	110.08	105.722	97.1323	108.628	106.145	105.06	91.8194	81.2027	81.0979	67.412	108.835	84.1431	124.75	116.696	99.9202	92.2167	92.6796	92.055	79.7324	82.5626
7	92389914	92390668	754	-	4632427E13Rik	8.29056	3.38631	6.23327	4.52289	11.6058	9.27301	5.2248	3.11373	9.15674	9.05325	3.05822	5.84986	7.06395	1.70519	6.6529	10.7909	7.47502	6.61214	1.84871	13.219	6.75816	5.30207	2.1767	8.73183	7.00844	6.73247	9.48148	7.41973	11.585	11.1582	6.56619	7.15109
16	29827485	29840249	12764	+	4632428C04Rik	22.1082	49.4401	30.033	22.6145	20.6325	44.2251	12.1912	9.34119	38.9161	18.1065	18.3493	21.4495	30.0218	28.9883	45.2397	35.2502	51.5776	47.0197	35.7418	60.4299	11.5854	20.4508	70.7427	42.8654	29.4355	56.1039	25.5271	46.6383	55.4423	19.5268	45.9634	40.9563
7	25076244	25265843	189599	+	4732471J01Rik	11.4163	17.6226	19.354	14.3838	17.5214	21.8317	22.7498	12.9613	13.3056	19.4501	18.0493	12.1684	15.1041	5.47295	19.36	11.4729	20.4162	17.2026	12.3121	27.7891	13.7612	24.9122	10.4433	12.6892	13.91	9.57274	17.3264	17.8902	16.3037	12.5602	6.90575	17.7824
17	12537740	12546138	8398	+	4732491K20Rik	24.8717	46.0538	55.5328	72.3663	39.3308	56.3514	60.9559	37.3647	52.6512	30.1775	48.9315	37.0491	56.5116	37.5143	53.8885	66.9034	44.1026	57.3052	52.3802	48.1551	47.3071	39.3868	41.3573	46.0406	39.9481	52.3636	32.8205	43.4584	56.2698	32.7771	51.5915	37.0557
5	25704795	25709472	4677	+	4831440E17Rik	55.2704	57.5672	114.466	56.5361	67.0557	68.4776	114.945	68.502	62.2658	45.2662	55.0479	74.0982	70.0508	73.3234	65.8637	66.9034	72.5077	86.6926	64.7049	111.418	35.7217	49.9909	92.5096	83.3493	85.503	68.8208	82.416	114.476	71.1647	82.9889	60.0338	35.1054
17	87582314	87590243	7929	-	4833418N02Rik	8.29056	17.6088	28.333	20.353	27.0802	21.3993	22.6408	18.6824	19.687	9.05325	6.11643	27.2993	20.0145	18.7571	29.2728	17.9848	24.6676	25.7139	23.417	26.4381	9.65452	17.4211	42.4456	30.1645	18.9228	29.174	15.3162	33.9188	26.4799	10.4608	18.7606	18.8529
18	4353547	4368946	15399	+	4833419F23Rik	24.8717	8.8044	14.7332	24.8759	10.961	14.2662	6.96639	21.7961	13.7351	75.4437	12.2329	7.79981	12.3619	13.6416	13.9711	15.1072	9.71752	14.6937	19.7196	16.0517	27.0326	15.9062	8.70679	13.4947	15.4186	5.98441	8.75214	6.35977	16.5499	6.27647	13.1324	17.5527
13	119599295	119622657	23362	+	4833420G17Rik	312.278	209.273	268.597	264.589	241.788	228.972	226.408	174.369	227.087	268.58	201.842	235.944	254.302	223.381	225.534	249.629	229.483	251.996	266.214	246.441	227.847	219.657	268.822	251.636	214.459	245.361	180.878	324.349	215.977	218.979	273.905	223.634
19	46292024	46294069	2045	-	4833438C02Rik	5.52704	10.1589	11.5775	13.5687	10.5512	9.27301	8.84966	9.34119	11.6254	12.071	3.05822	13.6497	7.76527	5.11558	6.6529	12.949	11.2125	8.81619	17.2546	14.1633	7.72361	9.84669	10.8835	11.1132	13.316	5.98441	10.9402	9.53966	4.13748	9.06602	15.9465	13.002
5	113285678	113288984	3306	+	4833439F03Rik	30.5742	16.5261	18.8752	39.2704	33.5395	23.4034	93.1733	12.4549	25.4677	66.1577	25.8719	30.9486	25.2297	23.9115	32.1634	35.4038	21.7683	13.8969	42.1355	36.8517	33.6001	34.4847	38.4963	21.9205	36.3405	21.3269	26.0887	10.6133	37.911	43.7094	20.0015	38.8569
13	54699031	54713196	14165	-	4833439L19Rik	2598.26	4054.59	3265.94	3925.39	4211.23	4082.3	3622.83	3887.34	3581.71	2371.02	3913.43	3533.47	4188.99	3656.17	3746.7	4604.34	3552.21	3652.52	2935.64	3490.42	2369.1	2972.6	3644.52	4180.31	3051.54	3576.67	3239.25	3564.98	3327.73	3207.59	4109.61	2823.87
6	50550284	50573571	23287	-	4921507P07Rik	22.1082	17.6088	16.9998	11.3072	16.1192	16.4061	20.8992	24.9098	15.5665	15.0887	42.815	27.2993	19.4258	25.5779	17.9628	13.6684	25.4151	7.34683	13.5572	10.3864	26.0672	18.936	6.53009	19.0513	21.7262	11.2208	18.963	16.9594	7.44747	25.1059	13.1324	21.4533
8	86135388	86159471	24083	-	4921524J17Rik	257.007	166.606	194.931	221.622	230.181	190.454	202.025	211.734	189.086	274.615	217.134	237.894	204.854	213.149	196.261	211.502	180.148	205.711	271.144	230.389	264.534	223.444	223.112	259.573	205.347	228.156	222.451	248.032	199.426	209.913	202.614	187.879
2	179618646	179620807	2161	+	4921531C22Rik	2.76352	16.2543	14.1665	22.6145	16.7639	5.70647	27.8656	15.5686	11.4459	12.071	12.2329	9.74976	11.7732	11.9364	21.2893	21.5817	7.47502	13.959	12.941	16.9959	8.68906	16.6636	27.2087	14.2885	16.1194	13.4649	19.6923	18.0194	19.0324	13.9477	14.0704	17.5527
18	17367540	17368540	1000	-	4921533I20Rik	5.74548	9.57486	11.0008	18.5318	7.90443	10.1785	3.4832	6.31918	9.89403	12.071	3.09407	6.12754	13.64	6.82078	12.1501	13.0693	11.4517	5.93858	9.45767	6.70387	6.8953	9.2078	26.4391	9.60525	13.7791	5.27605	12.5443	11.8292	10.8665	4.92654	13.1842	9.2411
11	3836088	3845127	9039	-	4921536K21Rik	8.29056	5.41809	5.66661	2.26145	1.9343	2.85323	3.4832	6.22746	6.86755	6.0355	6.11643	5.84986	2.94331	1.70519	2.66116	7.19391	2.24251	5.87746	3.69743	2.83265	1.9309	11.3616	4.35339	4.76282	6.3076	8.97662	5.83476	5.29981	2.48249	4.8817	6.56619	11.7018
2	130548120	130682066	133946	-	4930402H24Rik	66.3245	96.171	104.266	113.072	77.372	87.0237	87.0799	62.2746	78.2901	78.4615	85.6301	128.697	75.9374	114.248	83.8266	76.9749	155.48	125.631	153.443	83.0911	99.4414	108.314	143.662	127.009	133.861	127.169	145.14	119.776	106.747	154.122	119.13	109.867
16	90808137	90813392	5255	+	4930404I05Rik	2.76352	7.44987	8.49991	2.26145	5.8029	7.8464	5.2248	6.22746	4.12053	18.1065	6.11643	3.8999	4.7093	5.11558	5.98761	3.59696	4.48501	8.08151	4.31366	3.77687	5.79271	3.78719	5.44174	4.76282	2.80338	6.73247	2.91738	7.41973	11.585	6.27647	0.938028	3.2505
4	9770585	9823412	52827	+	4930412C18Rik	19.3446	19.6406	18.6998	11.3072	11.6058	17.1194	13.9328	21.7961	16.4821	9.05325	6.11643	7.79981	18.2485	13.6416	19.2934	26.6175	17.1925	11.0202	15.4059	18.8844	9.65452	10.6041	17.4136	19.0513	22.427	18.7013	10.9402	12.7195	22.3424	13.2503	18.7606	14.9523
7	122568281	122569683	1402	-	4930413G21Rik	24.8717	42.6675	23.7998	11.3072	41.2651	26.3924	38.3152	12.4549	24.7232	36.213	6.11643	11.6997	34.7311	17.0519	43.9091	70.5003	44.1026	27.1833	25.882	29.2707	22.2054	7.57438	25.032	23.8141	48.3582	32.1662	5.10541	40.2786	32.2724	5.57909	26.2648	29.2545
9	79700923	79710518	9595	+	4930429F24Rik	1652.59	360.303	516.795	440.982	363.648	489.33	848.158	641.428	312.245	1608.46	681.982	444.589	468.575	364.912	378.55	387.032	417.853	490.033	334.617	498.547	1140.2	722.596	450.576	555.662	388.968	458.556	464.593	507.722	386.441	601.844	522.481	725.511
10	100408136	100425122	16986	-	4930430F08Rik	124.584	76.0569	177.804	121.606	108.691	108.46	126.996	113.002	131.795	81.8241	145.23	118.515	137.529	110.511	134.973	113.365	137.562	137.131	88.4542	122.179	85.2487	131.196	125.558	131.421	114.873	125.967	115.682	133	129.603	100.023	95.764	97.8431
16	64586468	64591303	4835	-	4930453N24Rik	818.002	759.887	796.725	1044.79	882.685	779.646	987.486	822.024	755.431	1080.35	779.845	842.379	910.072	694.014	824.294	885.57	778.897	852.232	905.869	987.652	850.563	650.639	982.779	967.646	719.066	796.675	773.106	948.666	743.919	702.268	1064.66	758.016
10	21194987	21217955	22968	-	4930455C13Rik	3.46963	5.4659	4.48423	11.7576	3.36437	3.6468	4.5741	7.89413	4.2233	3.73006	3.97013	4.74516	6.88656	2.22209	3.46478	4.3107	4.6316	8.57088	3.8766	3.46293	4.10325	9.42244	1.33101	5.80055	8.31382	4.56586	7.56404	7.77013	15.9815	8.25114	9.27244	9.765
13	21624641	21631001	6360	+	4930470G03Rik	15.2419	9.71756	10.5944	3.38258	4.13817	2.48735	6.04682	10.4692	4.00513	13.3307	8.5932	16.4914	1.83499	4.44566	2.90399	5.01199	9.00561	5.95297	10.5605	7.87087	6.99545	8.99128	12.9153	1.19309	12.6315	7.75776	15.3471	5.94504	1.55238	15.4185	3.69146	7.07353
6	146558716	146566902	8186	+	4930479D17Rik	11.0541	10.1589	10.1999	9.04578	12.2506	8.5597	5.2248	6.22746	10.5302	6.0355	6.11643	3.8999	15.3052	10.2312	1.99587	10.7909	5.23251	4.4081	1.23248	1.88844	4.82726	3.02975	6.53009	4.76282	2.80338	5.23636	2.91738	6.35977	9.10246	6.27647	7.50422	5.85089
19	5456843	5472876	16033	+	4930481A15Rik	171.338	144.257	224.408	81.412	74.1482	158.37	81.8551	155.686	95.2325	199.172	116.212	91.6477	134.233	93.7857	108.449	125.893	95.6802	127.1	99.2142	84.9796	157.369	149.271	90.3429	198.464	112.836	86.0259	78.7692	80.5571	110.885	170.162	109.763	187.25
13	60990426	61012231	21805	-	4930486L24Rik	22.1082	16.2543	13.0332	15.8301	4.51337	16.4061	17.416	21.7961	12.3616	21.1242	15.2911	11.6997	14.1279	22.1675	9.97935	16.546	9.71752	15.4283	10.476	15.1075	8.68906	11.3616	17.4136	9.52564	14.0169	17.2052	9.48148	18.0194	14.8949	9.76341	14.0704	14.9523
3	146350944	146391241	40297	-	4930503B20Rik	2.76352	9.48166	20.4691	20.353	13.5401	11.4129	10.4496	6.22746	9.20497	3.01775	9.17465	7.79981	14.5257	13.6416	9.31406	13.6684	15.6975	16.8977	23.417	20.4371	2.89635	6.81694	36.0607	10.3194	6.3076	22.4416	4.555	22.2592	14.9207	6.27647	19.6986	9.75149
10	124304979	124360394	55415	+	4930503E24Rik	137.191	110.195	117.214	89.23	160.21	127.391	161.232	155.055	125.046	134.117	114.96	104.847	117.937	141.398	128.865	151.039	150.737	143.428	135.992	158.815	152.044	89.2014	117.307	126.939	98.0486	146.836	162.149	121.519	135.96	129.205	152.388	193.779
18	70585281	70605555	20274	-	4930503L19Rik	63.561	52.8264	94.0658	58.7976	46.4232	67.051	57.4727	65.3883	60.8923	48.284	61.1643	93.5977	62.9868	68.2078	38.5868	46.041	69.5176	89.6312	99.2142	73.649	74.3398	63.6248	76.1844	81.7617	93.9131	77.0493	97.7322	72.0774	52.1323	85.7785	47.8394	55.2585
18	57678433	57685470	7037	-	4930511M06Rik	22.1082	50.1173	35.6997	20.353	4.51337	35.6654	19.1576	15.5686	26.5545	42.2485	15.2911	23.3994	15.8939	28.9883	35.9256	27.3369	26.1626	24.9792	8.01109	21.717	19.309	11.3616	21.767	19.8451	23.8287	14.961	32.0912	19.0793	30.6174	24.4085	48.7774	13.002
1	159871950	159906157	34207	+	4930523C07Rik	80.1421	73.1442	61.1649	67.8434	53.0608	63.6139	34.832	65.2106	65.4707	89.2876	51.9897	68.2483	66.0328	66.5026	79.1695	61.1685	77.0414	77.9329	129.209	71.0493	60.8246	108.314	35.0068	71.8415	99.5197	74.744	77.0592	55.9794	74.1315	110.574	75.0422	65.0099
9	124195125	124198448	3323	-	4930526I15Rik	3.77506e-08	9.66698	3.51539	13.1458	8.91357	19.3208	28.8673	8.59994	10.8096	1.6221	16.1006	10.4745	5.80353	4.90044	10.4868	19.8981	11.7329	3.14574	8.03487	8.37085	10.7038	3.30572	0.630834	3.18544	26.0016	13.5151	5.37065	9.34297	12.7083	3.34284	4.22955	15.9027
19	55629021	55690637	61616	-	4930552P12Rik	2.76352	12.868	13.0332	11.3072	12.2506	12.1262	6.96639	9.34119	8.24106	12.071	12.2329	15.5996	14.7166	17.0519	10.6446	10.0715	11.96	11.0202	6.77861	14.1633	1.9309	5.30207	15.2369	11.907	5.60675	11.9688	10.9402	9.53966	10.7575	6.97386	15.0084	3.9006
4	30664596	30855745	191149	+	4930556G01Rik	5.52704	7.44987	4.53329	2.26145	3.22383	11.4129	1.7416	15.5686	6.86755	6.0355	3.05822	3.8999	1.76599	5.11558	6.6529	6.47452	7.47502	6.61214	3.69743	6.60952	4.82726	6.0595	3.26505	6.35042	1.40169	3.74026	5.83476	3.17989	14.0674	6.27647	9.38028	14.9523
15	10714922	10790210	75288	+	4930556M19Rik	16.5811	6.77261	11.3332	11.3072	6.44767	8.5597	5.2248	18.6824	9.15674	18.1065	3.05822	11.6997	4.12063	11.9364	13.9711	5.75513	13.455	14.6937	14.7897	19.8286	17.3781	15.1488	19.5903	20.6389	19.6236	23.9377	21.151	21.1992	6.61997	20.9216	23.4507	15.6024
11	72105964	72109277	3313	+	4930563E22Rik	19.8144	7.56621	23.0051	25.0558	13.8107	15.9564	21.0379	19.1291	12.1133	15.0887	9.17465	29.2493	12.0586	10.6665	12.85	10.2599	11.3982	14.9724	12.4562	17.3504	5.0992	6.17887	7.73712	14.5936	6.3076	12.8965	7.47978	8.77863	17.5758	10.819	11.5823	5.24295
3	51184182	51185829	1647	+	4930577N17Rik	2.99545	22.984	20.6593	19.0117	28.4712	12.8481	28.7608	9.65842	15.7819	14.4484	24.4657	25.3597	24.1948	5.31709	17.5739	39.4056	18.1456	14.8926	17.8212	6.11799	6.36174	4.27674	12.7133	14.782	8.82806	21.6529	12.7939	26.1776	16.3628	5.24894	34.1673	10.2784
14	54887968	54892558	4590	+	4930579G18Rik	16.7559	13.7087	39.7122	20.6058	22.7665	24.6605	15.8378	6.22746	23.6455	18.4962	15.5402	15.9012	16.0489	18.8998	18.2237	15.3159	56.7875	72.5568	40.1902	54.6586	40.8678	55.6937	55.7341	50.7544	48.0816	66.0577	53.0492	88.3962	41.7493	39.6719	20.3306	40.4982
3	79536386	79540127	3741	+	4930579G24Rik	19.3446	20.3178	30.033	22.6145	31.5936	21.3993	26.124	24.9098	33.4221	9.05325	21.4075	25.3494	36.497	40.9247	11.9752	39.5665	23.9201	32.326	45.6016	24.5497	14.4818	13.6339	22.8553	19.8451	11.9143	26.9299	15.3162	29.6789	13.2399	13.2503	30.0169	15.6024
9	35028024	35042219	14195	+	4930581F22Rik	13.8176	15.577	40.4437	2.26145	21.2773	22.8259	10.6543	15.5686	20.6027	12.071	15.2911	29.2493	26.0738	17.0519	19.2934	15.8266	20.93	24.9792	34.5093	33.9918	17.3781	22.7231	18.5019	33.3397	26.6321	17.2052	22.6097	37.0987	27.3074	13.9477	25.3268	16.2525
1	37524932	37527687	2755	-	4930594C11Rik	19.4322	12.256	10.8247	17.1566	12.3472	10.7902	5.2404	9.34119	10.1192	15.2333	15.7325	9.91013	11.2334	13.6826	14.6907	12.2454	17.2777	28.9978	16.7467	22.8034	17.4592	23.5312	16.406	23.7906	16.1194	18.7234	10.2538	7.46971	22.3424	14.0101	12.1944	24.0796
9	15194633	15217745	23112	-	4931406C07Rik	77.3786	125.293	146.199	83.6735	129.598	143.375	118.429	108.98	133.688	48.284	162.086	142.347	147.165	143.236	151.686	123.016	162.208	125.631	219.381	150.13	68.5471	112.858	228.553	136.534	138.767	155.595	109.402	166.414	144.812	106.003	119.129	131.97
11	75480850	75485627	4777	-	4931413K12Rik	82.9056	31.154	20.3998	33.9217	12.8953	21.3993	47.0232	28.0236	11.4459	30.1775	36.6986	25.3494	12.3619	35.8091	19.9587	9.35208	19.435	27.9179	10.476	26.4381	30.8945	20.4508	13.0602	11.1132	25.9312	17.9532	25.5271	15.8994	47.1673	31.3824	25.3268	33.8052
14	54821120	54843366	22246	-	4931414P19Rik	33.1623	48.7628	38.5329	24.8759	59.3185	44.9384	69.6639	56.0471	51.2777	27.1597	39.7568	23.3994	51.2136	42.6299	42.5786	53.2349	45.5976	30.8567	34.5093	43.434	29.929	29.5401	43.5339	46.8344	39.9481	35.1584	35.0086	29.6789	57.9248	40.4484	44.0873	47.4572
8	106007041	106016161	9120	-	4931428F04Rik	51.2581	25.1926	33.1303	30.8407	33.7307	29.8898	87.0453	14.5617	31.0168	54.2319	38.7798	17.4495	31.1714	29.3074	29.5078	29.5013	24.8111	25.7075	22.8937	22.8051	34.415	36.8286	28.4659	17.2508	17.7697	18.7539	22.9993	9.8893	21.1124	28.5885	29.2089	47.34
3	36917255	37107183	189928	+	4932438A13Rik	1354.13	826.936	938.391	1008.6	931.043	943.707	802.877	865.617	888.661	1204.08	862.417	883.328	882.404	840.661	855.563	715.794	849.909	944.802	788.784	1002.76	1764.85	1452.77	1360.44	1049.41	1661	1104.87	1711.04	1132.04	1213.11	1468	673.504	1184.48
5	136948000	136965964	17964	+	4933404O12Rik	30.3987	59.599	52.6995	29.3988	62.5424	57.778	20.8992	68.502	50.8199	12.071	42.815	37.0491	66.5188	40.9247	61.872	73.3779	41.1126	24.9792	36.358	45.3224	11.5854	23.4806	30.4738	26.9893	20.3245	57.6	35.7379	49.8182	51.3048	29.9876	38.4591	27.3042
X	74769064	74808306	39242	-	4933407K13Rik	33.1623	9.48166	24.3664	24.8759	10.3163	14.9795	6.96639	6.22746	16.94	9.05325	15.2911	21.4495	11.1846	10.2312	10.6446	10.7909	18.6875	25.7139	17.2547	15.1075	19.309	10.6041	22.8553	19.8451	20.3245	14.961	14.5869	12.7195	16.5499	20.9216	7.50422	11.7018
10	116786467	116799185	12718	+	4933412E12Rik	11.0541	8.12713	11.3332	4.52289	15.4744	7.8464	19.1576	15.5686	7.78323	3.01775	3.05822	7.79981	8.82993	3.41039	9.31406	13.6684	5.23251	9.55088	9.8598	8.49796	8.68906	4.54463	14.1485	6.35043	8.41013	5.98441	13.8576	9.53966	10.7575	7.67125	7.50422	3.2505
14	26078702	26121612	42910	+	4933413J09Rik	5.52704	5.41809	8.49991	2.26145	1.9343	4.27985	8.70799	3.11373	3.6627	3.01775	9.17465	5.84986	4.7093	5.11558	5.98761	5.75513	5.23251	6.61214	8.01109	3.77687	6.75816	5.30207	6.53009	1.58761	2.10253	2.99221	3.64672	2.11992	4.13748	3.48693	4.69014	10.4016
3	55754526	55755487	961	+	4933417G07Rik	8.34927	14.3272	10.8413	9.14262	18.2865	12.2384	12.2516	15.5686	11.5399	6.05576	18.596	11.7399	7.10867	13.9312	9.44589	12.3195	9.75054	16.1896	11.7607	13.3682	4.94649	6.91494	6.59774	11.1933	6.38545	9.03856	3.67925	11.6596	12.4526	2.10389	14.1514	20.2577
4	33027139	33031324	4185	-	4933421O10Rik	93.9597	55.5354	54.9661	45.2289	56.0947	72.0442	71.4055	52.9334	47.615	63.3727	58.1061	54.5987	49.4476	39.2195	66.529	66.184	53.0726	46.285	61.0075	58.5415	36.6872	65.8971	50.064	59.5352	62.3751	45.6312	45.9487	71.0175	67.8547	48.1196	64.7239	44.8569
11	72044755	72098309	53554	-	4933427D14Rik	77.3786	27.0905	67.4326	56.5361	38.686	47.7917	43.54	40.4785	43.9524	63.3727	33.6404	40.949	37.6744	56.2714	45.2397	38.1277	52.3251	47.0197	40.0554	36.8245	76.2707	51.5058	70.7426	62.7104	60.9734	50.8675	58.3476	41.3385	54.6148	75.3176	41.2732	54.6083
3	107796166	107803530	7364	-	4933431E20Rik	63.6406	80.8339	109.276	84.008	86.6847	69.3763	64.5677	99.8866	82.747	33.3732	85.7983	70.4105	86.8387	99.2215	80.1129	75.842	83.8008	77.1611	105.428	102.02	32.8757	73.9121	88.3177	85.8033	79.1954	83.8371	102.241	121.917	110.933	90.8601	64.7584	76.1046
3	89958943	89970649	11706	+	4933434E20Rik	828.853	738.086	1063.53	904.018	991.578	820.203	841.193	741.069	831.76	880.879	752.174	826.596	971.254	830.12	985.296	976.848	1390.05	1154.57	806.435	1143.34	573.255	945.852	1078.55	1169.23	614.561	1148.54	625.05	1126.64	804.775	636.232	1023.32	921.746
11	59396479	59402212	5733	+	4933439C10Rik	37.0873	31.9141	60.9262	9.41912	41.7876	44.1025	44.0033	35.124	35.5843	27.9092	58.1061	36.766	41.2808	30.9682	43.3224	41.3878	36.2374	29.9166	40.2778	51.3715	26.9131	32.1532	22.9228	52.9412	21.3745	27.0397	30.0416	33.9241	40.5281	26.0739	38.8304	46.5307
5	23587300	23639352	52052	-	5031425E22Rik	185.156	216.724	296.364	171.87	307.554	233.252	233.374	252.212	211.063	241.42	250.774	193.045	218.982	235.317	238.839	256.823	208.553	248.323	225.543	356.914	129.371	200.721	266.645	302.439	224.971	232.644	175.772	259.691	281.349	191.781	243.887	226.885
3	51467406	51474538	7132	+	5031434O11Rik	38.6893	18.9711	36.8458	13.5687	15.4744	32.8256	34.9101	21.7961	23.8075	57.3372	27.524	44.8489	22.3779	27.2831	29.2846	19.4236	23.9201	38.2035	21.5683	33.9918	33.8023	35.5996	26.1204	31.7601	28.0338	34.4104	35.0159	25.4391	42.2023	31.3954	32.831	45.507
15	84828138	84872173	44035	-	5031439G07Rik	1898.54	2823.49	2729.03	2349.64	3940.84	2861.79	3190.62	2777.44	3417.26	1623.55	2553.61	2408.19	3292.39	2632.82	3460.84	3037.26	3767.4	3198.81	3430.59	4017.63	2584.51	4552.96	4682.06	4027.74	3487.46	4213.02	3626.35	4179.42	3628.58	3164.75	3376.9	2730.41
13	46118700	46119985	1285	+	5033430I15Rik	2.76352	25.0587	16.4332	27.1373	20.6325	23.5392	12.1912	24.9098	24.7232	6.0355	18.3493	25.3494	19.4258	11.9364	21.2893	18.7042	12.7075	9.55087	14.7897	12.2748	3.86181	6.81694	23.9437	12.7008	9.11097	19.4493	9.48148	8.4797	10.7575	6.27647	26.2648	5.20079
6	142560321	142572189	11868	+	5330439B14Rik	14.6722	11.6821	8.4407	14.3311	6.23335	13.6997	12.825	9.92944	14.8676	9.65933	6.30156	4.01269	13.2608	16.409	6.41056	6.0133	17.9676	16.0924	15.4649	10.8706	17.3554	25.7197	14.7727	17.3723	21.9617	10.8153	19.6183	41.719	25.2537	32.8507	11.5234	12.9266
5	109822409	109838701	16292	-	5430403G16Rik	11.9045	6.27025	17.1022	9.37227	12.6392	9.31249	16.6261	9.63735	19.1923	3.14325	26.6853	9.34208	10.8695	28.0476	13.918	14.7236	17.2927	7.3449	16.0648	11.1419	6.03754	5.7943	10.0824	9.35689	8.15759	23.1654	7.07112	7.03379	5.69136	8.91601	14.819	4.12028
2	156694323	156704866	10543	-	5430405H02Rik	0.0432898	14.1459	22.7426	14.223	20.1723	11.069	10.2988	3.20944	19.9098	10.8027	8.06784	15.8333	7.40767	11.326	14.1778	14.1035	8.55053	12.7026	18.8766	15.1034	10.4237	12.3488	13.0151	19.2615	7.73937	6.2976	9.44777	2.93611	5.22706	8.64352	24.2535	7.26977
5	100568701	100577395	8694	-	5430416N02Rik	2.76352	8.8044	11.3332	6.78434	7.7372	6.41978	5.2248	12.4549	11.4459	18.1065	3.05822	17.5496	12.9506	6.82078	19.2934	10.7909	14.95	5.87746	16.0222	15.1075	9.65452	6.81694	3.26505	4.76282	5.60675	7.48052	8.02279	11.6596	9.10246	3.48693	8.44225	13.6521
13	81088522	81096717	8195	+	5430425K12Rik	5.52704	6.77261	10.7666	22.6145	14.1849	13.5529	12.1912	3.11373	13.7351	12.071	6.11643	13.6497	12.3619	8.52597	8.64877	11.5103	14.2025	10.2856	17.8709	5.66531	8.68906	2.27231	8.70679	7.14423	3.50422	7.48052	6.5641	1.05996	7.44747	11.8556	4.69014	5.85089
7	44133941	44134838	897	+	5430431A17Rik	129.885	86.6894	535.495	104.026	279.184	192.593	186.351	289.577	260.051	132.781	146.794	257.394	235.465	308.64	258.798	357.537	212.29	298.281	203.358	388.073	139.99	186.33	178.489	387.376	70.0844	203.47	109.402	240.611	152.259	115.766	274.842	274.992
X	104084460	104113731	29271	-	5530601H04Rik	19.3446	26.4132	51.5661	27.1373	25.7907	27.819	34.832	40.4785	21.9762	39.2307	33.6404	40.949	22.9578	25.5779	20.624	25.1787	21.6776	22.0405	39.4392	24.5497	17.3781	20.4508	10.8835	18.2575	21.7262	25.4338	22.6097	20.1393	39.7198	27.8954	18.7606	23.4036
4	126503647	126508165	4518	+	5730409E04Rik	386.893	492.369	590.459	511.087	713.117	537.119	480.682	429.694	622.658	250.473	425.092	505.037	628.105	555.894	604.079	671.913	1002.4	780.964	672.313	913.998	306.049	571.108	724.84	843.018	441.534	799.662	406.974	823.59	687.65	412.154	789.82	698.207
11	80251318	80268842	17524	-	5730455P16Rik	1014.21	1047.72	1448.95	1497.08	1372.71	1263.27	980.52	1329.56	1299.8	832.899	1214.11	1296.72	1472.83	1326.64	1251.41	1255.34	1455.39	1533.28	1123.4	1352.12	859.252	1177.06	1750.06	1488.38	1166.2	1637.49	1118.09	1709.72	1395.16	1060.72	1150.02	1049.91
5	48552915	48571637	18722	+	5730480H06Rik	99.4868	16.9315	50.9995	27.1373	19.9878	17.1194	19.1576	21.7961	18.2522	126.745	18.3493	29.1369	24.7001	23.8727	18.4732	23.7399	16.445	15.2074	26.4982	17.9401	53.0952	26.5103	7.61844	17.4637	17.5211	13.4649	16.0456	10.5996	15.7224	20.9216	14.0704	38.744
6	52154135	52157832	3697	+	5730596B20Rik	11.0541	5.41809	12.4665	2.26145	1.9343	6.41978	3.4832	6.22746	8.6989	3.01775	3.05822	11.6997	7.65261	13.6416	7.98348	5.75513	8.97002	12.4896	15.4059	8.49796	8.68906	10.6041	17.4136	8.73183	14.0169	17.9532	14.5869	7.41973	11.585	16.0399	1.87606	7.80119
3	88684364	88736679	52315	+	5830417I10Rik	444.09	321.117	375.124	246.334	360.238	338.929	193.731	314.311	304.338	321.664	324.314	306.99	367.945	327.234	320.462	350.759	274.686	388.151	270.993	349.538	647.263	535.076	406.678	380.768	526.168	363.314	549.371	400.88	348.918	585.51	333.397	282.86
4	155485426	155506162	20736	-	5830444B04Rik	4.50584	15.9203	8.17768	13.7348	6.81005	6.53068	17.417	3.11373	5.7404	12.071	19.5268	17.5496	10.6321	8.52597	12.9738	4.27379	9.6489	18.5342	0.616238	7.42606	10.9397	9.7617	11.4953	19.6095	15.5131	13.6042	19.5514	4.35562	13.7344	6.77937	10.8359	7.15109
9	120406397	120407140	743	+	5830454E08Rik	27.6352	15.577	30.033	18.0916	22.5668	22.1126	19.1576	6.22746	28.3859	18.1065	21.4075	11.6997	15.8939	20.4623	17.2975	23.0205	17.1925	20.5711	9.8598	19.8286	4.82726	3.78719	30.4738	15.8761	9.11097	18.7013	5.83476	32.8588	31.4449	9.76341	28.1408	11.7018
5	148926866	148932026	5160	-	5930430L01Rik	35.9258	81.2712	115.032	65.5819	117.992	78.4639	40.0568	68.502	121.785	54.3195	55.0479	60.4485	74.1715	76.7338	70.5207	74.0973	94.1851	94.0395	77.0297	185.067	49.238	71.1991	219.846	119.07	168.903	135.397	206.404	173.834	192.807	136.688	99.4308	76.7118
15	12808263	12824744	16481	-	6030458C11Rik	508.488	577.027	545.128	642.251	645.412	579.208	602.593	638.314	636.846	552.248	562.712	592.785	647.529	567.829	524.25	597.096	1025.57	816.239	687.718	853.568	782.984	836.971	872.855	906.52	881.661	836.316	805.93	828.89	809.291	772.703	627.545	774.924
3	129547407	129557532	10125	+	6330410L21Rik	26.4725	43.1493	56.5763	31.4488	69.6059	48.8315	22.6524	96.5526	49.6692	9.31231	56.0586	54.8049	46.5433	55.0642	39.1382	58.4918	52.0628	60.268	80.049	59.9846	14.3065	37.3739	91.1405	82.0476	36.9299	52.8128	29.4407	76.162	44.0206	42.7931	43.7255	40.0837
5	138262307	138264924	2617	+	6330418K02Rik	5.52704	7.03858	10.3093	2.26145	10.9895	7.40023	11.5428	9.34119	7.81951	4.93765	6.11643	5.20811	9.55905	12.9806	14.6312	8.22101	7.38085	10.8194	8.74845	4.51957	2.10607	3.68898	6.48076	9.20777	7.27091	1.00024	3.78782	3.17989	6.91338	2.79651	2.04625	3.90184
3	96513978	96537136	23158	-	6330549D23Rik	23.2611	61.7338	43.9331	71.3027	65.8817	63.5155	50.6154	63.6128	64.8438	34.5439	52.898	49.1936	57.0752	45.1426	52.8907	49.3591	49.4559	48.3266	44.5307	55.0015	62.6578	74.2047	48.5018	40.9644	52.0443	57.3995	66.4574	59.3455	55.7643	60.5762	50.6794	34.2737
8	120840891	120892047	51156	+	6430548M08Rik	947.889	715.865	332.063	450.028	404.268	460.795	395.343	467.059	547.576	781.597	422.034	419.24	523.32	327.397	373.228	489.183	391.69	498.85	626.712	322.922	873.733	1155.86	290.589	298.47	538.249	434.617	741.012	331.767	340.102	592.78	525.295	613.688
13	99547344	99549335	1991	-	6430562O15Rik	6.31139	16.0324	8.49756	7.58053	9.62501	12.8554	4.29221	16.8326	7.08163	3.63786	15.1094	6.805	7.72245	2.00224	15.2818	10.5124	4.93184	10.5324	10.2798	7.17812	7.2596	11.7146	16.0025	10.6658	6.03218	4.99912	8.88622	4.83322	6.59294	4.45674	9.46048	8.13951
9	107217839	107226883	9044	+	6430571L13Rik	82.9056	803.909	711.16	1110.37	1266.32	695.476	334.387	818.911	1084.16	21.1242	388.394	912.577	983.066	1081.09	1176.23	948.157	829.727	844.15	580.496	674.171	65.6507	226.474	955.57	1181.97	409.994	804.156	612.65	909.447	543.665	308.245	691.327	237.936
1	88190835	88197131	6296	-	6430706D22Rik	169.073	261.92	339.868	204.415	209.934	250.992	211.415	227.012	246.321	149.238	358.362	201.12	258.228	233.294	220.265	247.9	222.314	235.101	281.414	217.245	173.89	161.763	240.076	255.477	216.014	222.297	237.606	300.99	223.641	257.115	208.515	144.157
2	29135128	29143006	7878	-	6530402F18Rik	24.1926	46.9933	38.5455	30.5725	42.0412	38.304	60.1249	31.6189	46.5858	42.2485	15.5807	35.6347	38.7635	12.7452	41.522	31.6567	50.36	58.7449	51.974	46.0896	39.4539	44.8831	57.957	48.7343	67.8855	46.7492	73.8342	43.3634	82.1177	72.0228	36.8921	34.1219
13	62750829	62771997	21168	-	6720489N17Rik	8.29056	7.98529	12.7454	15.8301	14.3304	13.3497	7.76799	5.21047	11.2031	7.53791	12.4187	12.898	11.3555	5.72951	8.68992	10.3181	10.4944	11.0362	17.4284	5.6653	7.72361	7.57629	22.8553	13.8867	10.1909	3.2128	7.70511	15.0541	5.34086	11.1684	10.1223	7.80119
8	20143848	20172995	29147	+	6820431F20Rik	1127.55	754.764	1249.61	1000.54	653.487	932.783	838.291	866.216	841.289	1372.49	945.063	884.175	920.857	1018.96	794.943	725.713	1049.56	1157.65	1090.63	972.064	1490.78	1084.29	1029.73	929.194	1325.39	1130.24	1307.02	1118.02	1072.52	1382.08	777.397	1149
18	77719184	77802189	83005	-	8030462N17Rik	555.467	461.893	600.663	610.591	667.336	544.965	546.862	582.267	575.501	624.674	504.606	581.086	564.53	542.251	528.241	451.041	803.571	750.106	924.983	815.806	771.393	794.553	721.578	764.432	681.219	872.227	834.371	774.827	729.025	755.963	554.374	669.602
11	3402437	3429832	27395	+	8430429K09Rik	74.615	44.0836	58.9112	58.8072	62.6377	45.7357	57.4778	43.5922	48.3693	87.6824	52.0062	46.9266	44.2148	46.1342	55.9399	51.1701	35.9927	49.3207	19.7196	49.1414	37.7704	23.6382	27.2395	47.009	47.1221	42.6959	35.7884	56.178	40.6623	36.2641	45.9633	43.5566
17	15199126	15211840	12714	+	9030025P20Rik	30.8888	48.9616	56.2238	60.0292	33.3285	52.7632	40.9334	33.0998	41.7476	63.1673	43.7045	28.0515	42.3615	55.3348	48.8964	49.9612	31.3723	33.6528	30.5726	33.4688	58.2788	59.219	90.3743	53.0323	53.7317	52.5929	44.2307	64.4935	66.152	45.8847	25.4126	40.6234
10	43050695	43052562	1867	+	9030612E09Rik	11.0541	17.6088	20.9665	15.8301	28.3697	29.2457	15.6744	24.9098	34.7956	3.01775	30.5822	25.3494	17.0712	15.3468	29.9381	29.495	30.6476	18.3671	14.7897	21.717	5.79271	7.57438	26.1204	20.6389	11.2135	31.4182	10.2108	15.8994	30.6174	10.4608	32.831	9.10139
7	126981432	126986339	4907	-	9130019O22Rik	44.1033	30.8013	35.7184	38.5214	47.1617	30.5861	45.8153	16.16	56.8803	16.9202	38.3157	34.102	43.1286	39.8485	36.0115	43.791	46.6948	36.6302	34.5378	36.4091	42.5914	48.2187	51.805	28.0571	53.0734	39.44	53.0552	48.5557	51.1883	27.5517	26.8512	41.1192
7	127833623	127837204	3581	-	9130023H24Rik	18.5861	30.598	29.6364	22.9729	40.7436	14.2663	38.614	23.9051	31.0679	12.9503	23.8148	48.4967	26.1424	24.9993	25.1902	27.3855	57.0688	40.9738	53.9481	53.1902	50.1414	40.0463	52.1608	30.7382	44.9417	37.3946	56.0153	53.7606	41.1807	42.0949	57.5297	38.9016
7	24928148	24929690	1542	+	9130221H12Rik	202.575	120.648	108.76	150.578	131.165	113.729	135.278	146.022	115.427	114.721	132.185	120.827	93.6819	130.215	130.743	128	84.0266	125.191	107.056	117.229	105.39	93.724	103.51	114.785	119.099	101.034	121.87	86.9788	82.0726	122.928	104.535	105.134
15	57885666	57897691	12025	-	9130401M01Rik	190.683	216.046	218.164	232.929	254.038	218.272	261.24	196.165	222.967	235.384	229.366	189.145	249.593	213.149	244.161	304.302	123.338	138.12	105.377	148.242	100.407	131.794	127.337	152.41	119.143	136.145	96.2735	151.575	165.499	83.6863	187.606	146.272
9	60431250	60453166	21916	-	9230112J17Rik	8.29056	6.77261	10.1999	4.52289	5.15813	8.5597	6.96639	3.11373	4.12053	6.0355	12.2329	3.8999	9.41859	3.41039	7.98348	1.43878	8.22252	9.55088	12.941	4.72109	9.65452	9.8467	7.61844	7.93803	11.2135	10.4727	6.5641	1.05996	13.2399	11.8556	8.44225	6.50099
5	52348023	52355327	7304	+	9230114K14Rik	13.8176	27.7677	32.2997	29.3988	36.7517	32.0989	40.0568	46.7059	36.627	15.0887	18.3493	27.2993	35.3197	22.1675	26.6116	20.143	45.5976	44.081	28.9632	37.7687	22.2054	27.2678	58.7708	34.1335	53.2642	41.8909	47.4074	51.9381	55.4423	54.3961	33.769	37.0557
15	98465205	98468746	3541	+	9330020H09Rik	8.29056	9.48166	14.7332	11.4497	9.02673	9.27301	13.9328	9.34119	9.15674	9.05325	12.2329	15.5996	12.3619	6.82078	17.9628	15.8266	6.72752	16.163	8.62733	8.49796	5.79271	7.57438	4.35339	13.4947	4.20506	10.5357	7.29345	9.53966	11.708	4.91121	8.57448	5.20079
6	128146663	128160767	14104	-	9330102E08Rik	11.0541	20.3178	24.9331	11.3072	42.5546	21.3993	12.1912	31.1373	29.3016	6.0355	12.2329	25.3494	24.7238	23.8727	27.2769	41.0053	16.445	21.3058	49.9152	20.7728	7.72361	6.0595	22.8553	27.7831	12.6152	14.961	30.6325	13.7795	21.5149	16.0399	35.6451	9.10139
7	16605279	16608812	3533	-	9330104G04Rik	8.29056	13.5452	21.5331	18.0916	27.725	19.9726	24.3824	12.4549	24.7232	3.01775	33.6404	13.6497	24.1351	15.3468	15.967	24.4593	17.94	11.7549	9.8598	20.7728	7.72361	15.1488	13.0602	18.2575	11.2135	13.4649	17.5043	19.0793	13.2399	13.9477	13.1324	22.1034
8	123170395	123173216	2821	+	9330133O14Rik	64.214	54.0822	111.313	47.4904	23.4089	51.3584	31.3488	80.9569	43.2915	69.2173	61.6272	43.4712	40.6177	48.4109	57.7211	40.6247	63.4909	65.0931	87.602	48.1551	92.5917	120.751	30.5685	45.0073	85.517	43.4342	111.736	22.2592	72.7018	86.1181	43.8921	99.7871
12	69243985	69246643	2658	+	9330151L19Rik	104.598	69.7088	112.102	46.2994	88.421	92.1306	114.021	97.5769	87.2524	165.011	111.692	70.6262	82.0645	77.9076	86.9994	90.0795	74.6885	67.265	58.6509	89.6637	72.4751	48.9447	75.4526	86.2062	59.6694	55.3705	62.1428	50.7409	79.0733	61.7436	85.0168	61.6774
10	29087639	29106776	19137	+	9330159F19Rik	301.224	350.144	852.825	823.166	687.966	583.487	513.772	666.338	607.092	69.4082	688.099	518.687	734.062	610.46	573.48	707.881	722.834	528.972	425.204	714.773	110.061	343.119	757.491	535.817	805.971	1030.82	995.556	925.347	961.551	1204.39	680.07	376.408
9	88723851	88740924	17073	-	9330159M07Rik	143.492	37.2106	73.2215	73.4528	50.2485	55.4959	110.74	57.606	50.9411	188.29	90.8699	70.0673	57.0182	71.0154	72.5635	50.2452	100.733	104.298	87.8647	102.479	152.385	112.663	63.7325	99.3821	87.9621	87.2285	97.7449	103.251	94.1018	121.615	59.0127	123.409
4	156194455	156211721	17266	+	9430015G10Rik	63.561	101.589	120.132	70.1048	90.9121	116.269	76.6303	90.2982	77.3745	84.497	100.921	76.0481	113.612	121.069	107.112	121.577	40.3651	54.3665	56.0777	61.3742	44.4108	64.3823	42.4456	61.9167	54.6659	66.5765	45.2194	52.9981	51.3048	52.304	72.2282	56.5587
9	88477378	88481297	3919	-	9430037G07Rik	138.689	46.0965	71.1968	64.2952	57.0483	49.3401	76.8411	81.2564	54.6279	94.4596	79.5136	54.2066	51.3226	44.9359	66.587	48.0619	61.6827	68.7159	58.0331	79.31	134.372	93.1463	96.9729	70.9852	89.1408	82.4941	108.227	85.9478	73.8315	71.1443	75.6713	76.0126
7	136977298	137012486	35188	-	9430038I01Rik	66.3245	51.4719	48.1662	52.0132	49.0023	56.3514	64.4391	31.1373	49.9042	78.4615	45.8733	54.5987	50.6249	37.5143	61.2067	51.0768	51.5776	54.3665	48.0665	38.7129	47.3071	22.7231	37.0039	31.7521	28.7346	29.9221	21.151	49.8182	47.9948	26.5007	40.3352	40.3062
8	111854076	111872131	18055	-	9430091E24Rik	66.2992	73.2538	67.3406	61.2969	49.052	70.3722	58.599	60.8471	76.168	61.003	44.5148	46.3281	53.0665	70.9817	68.7867	60.478	106.579	118.385	71.2054	94.1286	52.9199	52.1509	116.867	99.5262	51.1849	111.709	87.5765	96.4556	101.416	80.8518	57.2037	109.139
12	11235994	11254504	18510	-	9530020I12Rik	8.29056	47.4083	109.932	85.9349	57.3842	44.9384	24.3824	43.5922	97.0614	3.01775	67.2808	64.3484	75.9374	66.5026	98.463	58.9901	80.7302	71.2642	54.8452	54.7646	11.5854	34.0847	55.5058	67.4733	39.2473	77.7974	70.0171	50.8782	61.2347	38.3562	72.2281	37.7058
6	92917563	93088731	171168	+	9530026P05Rik	16.5811	8.8044	6.79993	27.1373	7.7372	7.8464	13.9328	3.11373	4.12053	27.1597	3.05822	7.79981	3.53197	3.41039	6.6529	5.03574	5.23251	8.81619	4.9299	11.3306	20.2745	36.357	1.08835	11.1132	21.7262	11.2208	11.6695	23.3192	13.2399	16.0399	4.69014	23.4036
6	116176371	116184955	8584	-	9530062K07Rik	11.0541	6.09535	29.4664	13.5687	14.1849	14.2662	24.3824	12.4549	15.5665	21.1242	15.2911	9.74976	18.8372	30.6935	20.624	21.5817	11.96	6.61214	5.54614	16.0517	4.82726	9.08926	17.4136	11.907	4.20506	12.7169	5.10541	10.5996	8.27496	7.67125	11.2563	9.75149
11	52287255	52299551	12296	+	9530068E07Rik	3603.63	1135.09	952.557	1182.74	1295.98	1239.02	1990.65	1348.24	1179.85	3971.36	1391.49	1279.17	1120.81	1176.58	1092.41	1174.77	1170.59	1097.62	1459.25	1134.95	3494.93	2332.91	1177.59	1346.29	1693.94	1143.77	1760.64	1228.5	1282.62	1605.38	1146.27	2225.29
17	23968210	23973040	4830	+	9530082P21Rik	166.517	98.4577	118.336	72.0373	145.283	87.7181	69.1721	104.307	84.3649	222.026	112.561	61.2755	86.2666	103.197	138.67	98.3823	101.469	75.114	98.3136	115.232	138.075	137.892	71.2769	110.273	89.0061	80.7992	89.9532	107.555	96.4601	90.179	97.9605	167.45
9	68672628	68680605	7977	+	9530091C08Rik	1088.83	334.578	1009.22	759.846	752.443	599.893	1010.13	672.565	693.623	796.686	758.438	666.884	682.848	576.356	679.261	758.958	965.772	1049.86	679.094	1048.08	1267.64	1421.71	1031.75	1251.03	976.276	1222.32	1131.94	1478.65	997.961	2027.3	893.04	1273.54
4	109509624	109514786	5162	-	9630013D21Rik	2.76352	6.77261	5.09995	9.04578	4.51337	4.99316	3.4832	6.22746	8.24106	3.01775	9.17465	1.94995	7.65261	1.70519	3.99174	5.75513	3.73751	4.4081	6.16238	6.60952	4.82726	2.27231	13.0602	6.35042	6.3076	5.23636	2.18803	2.11992	9.10246	5.57909	8.44225	1.3002
19	29691802	29783410	91608	-	9930021J03Rik	342.677	307.477	341.697	443.243	379.767	416.572	372.702	417.24	360.318	277.633	366.986	333.442	405.588	397.31	374.558	315.813	433.551	362.933	364.196	356.914	648.784	459.765	433.163	420.716	619.546	402.452	638.906	503.482	384.786	577.436	317.991	397.861
4	124830841	124838455	7614	+	9930104L06Rik	212.791	179.474	192.098	169.608	179.89	193.307	175.901	189.938	200.532	232.367	192.668	157.946	232.521	180.751	206.239	239.558	233.22	233.629	181.174	261.549	231.708	219.657	265.557	234.171	182.219	235.636	166.291	273.471	244.938	155.517	196.986	237.936
11	48836977	48870209	33232	-	9930111J21Rik1	20.8882	62.6012	39.1834	34.559	28.9891	31.24	17.7606	24.3009	33.2502	14.8604	16.1833	27.269	32.1319	22.7559	36.0244	29.4469	77.8579	66.6231	73.3345	54.9162	69.9221	93.074	69.9782	49.7379	131.62	66.7999	130.682	51.0675	78.9665	120.372	38.1844	48.0244
7	45284996	45288183	3187	-	A030001D20Rik	73.1981	84.7615	117.651	109.648	130.321	96.8088	138.11	99.7333	119.59	130.022	62.3839	97.6503	112.337	150.905	129.739	131.18	68.3176	97.4425	74.9118	80.5526	90.037	83.4434	107.603	78.3256	88.4568	67.8139	83.1331	89.4903	73.875	85.607	88.0463	69.4619
1	192855777	192860141	4364	+	A130010J15Rik	64.5004	135.36	123.569	115.443	137.259	114.293	141.745	118.535	134.015	30.1775	111.875	137.457	136.017	121.298	120.776	133.895	149.344	112.539	180.81	145.895	62.8294	103.411	122.609	126.255	71.7215	173.142	102.598	140.202	134.793	80.6274	116.863	107.354
X	20827915	20853589	25674	+	A230072C01Rik	60.7975	31.8313	48.1662	52.0133	35.4622	28.5324	31.3488	43.5922	34.3378	30.1775	42.815	48.7488	34.7311	25.5779	37.2563	38.8471	40.3651	38.9382	27.7307	43.434	22.2054	24.238	42.4456	34.9273	22.427	38.1506	21.8803	48.7583	42.2023	25.8033	50.6535	16.9026
8	85779789	85787090	7301	-	A230103J11Rik	27.3509	24.3588	20.8645	30.7659	24.6097	28.8334	31.1915	17.2433	23.858	14.0148	17.7292	29.5969	19.2043	24.4769	29.7374	22.3343	30.2982	31.8919	31.1601	29.9958	32.8933	34.2043	37.5781	28.0386	14.069	29.4909	25.1057	29.9301	43.482	18.289	18.6142	41.8097
1	194699707	194720217	20510	+	A330023F24Rik	477.894	186.011	826.017	257.805	381.72	343.934	297.594	417.24	460.603	380.236	429.306	392.743	359.083	381.964	408.759	422.844	202.573	292.404	380.185	355.026	232.674	359.783	476.697	350.067	243.894	234.369	273.504	408.085	356.651	313.824	358.317	322.715
9	86577495	86583307	5812	+	A330041J22Rik	13.8176	10.1589	10.1999	15.8301	16.1192	14.9795	29.6072	3.11373	8.24106	15.0887	6.11643	5.84986	12.9506	18.7571	11.9752	17.9848	18.6875	14.6937	5.54614	12.2748	7.72361	13.6339	6.53009	12.7008	8.41013	15.7091	9.48148	23.3192	9.92996	5.57909	19.6986	7.15109
2	91067491	91068703	1212	+	A330069E16Rik	24.8717	33.8631	46.4662	38.4446	46.4232	36.3787	27.8656	40.4785	39.8318	24.142	30.5822	44.8489	40.029	42.6299	44.5744	38.1277	59.0526	49.2237	38.2067	72.7048	14.4818	22.7231	51.1524	52.391	16.8203	62.8363	19.6923	55.118	60.4072	13.9477	60.0338	29.9046
8	120931173	120954970	23797	-	A330074K22Rik	2.76352	69.0806	24.9331	52.0132	32.8831	17.8327	27.8656	46.7059	29.7594	12.071	33.6404	29.2493	21.7805	22.1675	28.6075	20.8623	40.3651	51.4278	83.8083	36.8245	59.858	57.5653	48.9757	30.9583	64.4777	47.1273	111.59	37.0987	75.3022	128.319	44.0873	56.5586
18	77817193	77821171	3978	-	A330094K24Rik	16.5811	70.4352	74.7992	58.7976	177.956	63.4845	60.9559	74.7295	128.652	3.01775	36.6986	58.4986	78.2921	63.0922	93.1406	113.664	54.5676	47.0197	105.993	72.7048	7.72361	25.7529	143.662	56.36	53.2642	62.0883	80.9573	40.2786	72.8197	24.4085	92.8648	27.9543
4	154041694	154046382	4688	+	A430005L14Rik	234.899	277	257.831	284.942	343.016	313.141	257.757	314.486	263.714	295.739	370.044	243.744	320.821	293.294	308.695	341.712	177.905	171.181	154.676	231.333	151.576	166.636	242.702	189.719	135.964	198.982	149.516	187.613	167.982	131.109	226.065	171.626
2	52315024	52324902	9878	+	A430018G15Rik	10.5443	14.746	19.4773	18.7787	18.5788	10.467	6.39265	4.92039	20.8684	4.17356	18.1656	16.7367	15.9016	17.6842	16.3107	27.0287	11.0979	13.4407	15.2164	15.6527	4.04919	4.39714	8.81561	5.00382	9.13231	12.8984	11.1781	11.1638	34.102	3.29828	18.1671	4.99162
5	138621121	138647168	26047	+	A430033K04Rik	33.1623	47.566	30.7495	33.9217	41.3747	35.3572	74.8887	43.5922	49.0156	30.1775	59.9295	49.7419	45.8147	60.1303	51.6174	31.6532	48.4369	56.6096	34.9969	48.8058	34.3243	30.6965	46.9521	54.7307	49.6556	58.4704	59.5768	55.5577	55.6434	54.3397	39.3972	37.1351
6	8507059	8509162	2103	-	A430035B10Rik	5.52704	4.74083	8.49991	2.26145	7.09243	5.70647	3.4832	3.11373	3.20486	3.01775	6.11643	19.4995	7.65261	5.11558	2.66116	6.47452	9.71752	12.4896	12.941	7.55374	5.79271	8.33182	17.4136	12.7008	5.60675	5.98441	5.83476	13.7795	13.2399	2.78954	10.3183	6.50099
10	128335116	128340112	4996	+	A430046D13Rik	400.711	469.344	646.566	587.977	694.411	592.048	518.996	672.566	580.999	356.094	642.226	534.288	500.363	605.344	671.277	578.392	420.844	443.748	398.708	506.099	275.153	422.649	575.736	523.912	398.081	544.583	434.69	517.261	522.151	359.851	490.589	406.312
14	21897646	21906995	9349	+	A430057M04Rik	9.76165	10.4972	12.6094	5.68335	19.627	10.1632	15.8606	15.2396	15.0859	10.15	3.37091	15.1276	19.8547	22.5205	15.5863	8.02709	9.2989	9.39053	20.7179	8.60155	3.31185	6.32561	30.508	16.3317	3.32353	13.3131	2.87515	14.8822	15.5061	3.95825	11.7186	9.73707
6	86447259	86457813	10554	-	A430078I02Rik	2.8661	6.80677	8.64681	6.91962	6.4829	10.9272	18.0245	13.0287	12.9187	6.13034	9.17465	5.84986	6.55614	12.0799	10.2653	10.4204	6.3863	5.95255	7.62832	13.5408	1.9309	7.67391	4.45262	11.2664	6.3076	6.19015	5.10541	3.25281	4.16997	4.8817	6.5662	7.19207
15	83110923	83135931	25008	-	A4galt	16.5811	44.022	50.4328	33.9217	24.5011	31.3856	36.5736	46.7059	25.6389	30.1775	42.815	42.8989	28.2558	37.5143	18.6281	18.7042	47.0926	47.7544	96.7492	47.2109	55.9962	73.4715	27.2087	47.6282	43.4523	41.1429	45.2194	26.4991	33.9273	46.7249	45.0253	42.2564
2	167532679	167539334	6655	+	A530013C23Rik	146.467	93.4621	120.699	72.3663	87.6882	97.01	88.8215	90.2981	83.3263	147.87	85.6301	89.6978	69.4622	115.953	81.1654	107.189	51.5776	58.04	61.6238	79.3143	47.3071	51.5058	46.799	114.308	49.0591	54.6078	32.8205	58.2979	75.3022	41.1458	75.0422	122.219
12	112455882	112466362	10480	+	A530016L24Rik	11.0541	9.48166	13.5999	24.8759	21.2773	12.8396	6.96639	9.34119	10.9881	12.071	15.2911	23.3994	16.4825	8.52597	6.6529	9.35208	11.2125	33.0607	12.941	14.1633	5.79271	4.54463	4.35339	3.96902	46.9566	8.22857	13.8576	16.9594	14.0674	20.2242	15.9465	7.15109
1	85644804	85664328	19524	-	A630001G21Rik	2.76352	4.74083	9.63324	2.26145	5.8029	2.85323	1.7416	9.34119	6.40972	9.05325	12.2329	9.74976	1.17732	10.2312	3.99174	3.59696	8.97002	5.14278	33.2768	3.77687	5.79271	8.33182	14.1485	10.3194	7.70929	5.23636	10.2108	5.29981	4.96498	6.27647	0.938028	16.9026
2	126511848	126517208	5360	-	A630026N12Rik	55.2704	29.7995	57.2328	36.1831	29.0145	48.505	62.6975	40.4785	44.868	57.3372	51.9897	62.3985	38.263	57.9766	35.9257	30.9338	56.0626	53.6318	47.4503	46.2667	48.2726	37.8719	42.4456	41.2778	50.4608	28.426	66.3704	40.2786	45.5123	59.9752	56.2817	15.6024
10	7539135	7540388	1253	+	A630066F11Rik	3.1038	4.19678	11.1311	9.89402	10.8635	11.6471	14.0328	10.1484	11.9176	9.46528	24.8831	16.8646	10.4745	12.5319	13.127	12.6609	6.37518	11.3878	17.3214	10.6904	5.64005	5.41822	15.9721	10.0016	3.72313	7.14166	7.60535	14.5455	0.867599	10.5952	17.9167	10.9481
5	21155987	21161397	5410	+	A630072M18Rik	39.7138	38.5518	64.0525	63.14	39.8097	44.2764	54.3995	51.4991	44.0199	95.0189	53.0024	61.2351	41.7821	33.3105	52.9236	35.6818	62.2372	51.3722	79.0634	50.8458	68.4416	87.4399	50.064	54.659	71.1359	69.8167	51.5772	57.4764	46.7635	58.7807	62.4847	72.1469
2	130714461	130748317	33856	-	A730017L22Rik	8.29056	25.7359	30.033	18.0916	25.7907	24.2525	24.3824	18.6824	29.7594	6.0355	12.2329	29.2493	21.1918	23.8727	19.9587	33.092	21.6776	17.6324	13.5572	32.1034	10.62	18.936	23.9437	31.7521	23.8287	14.961	21.151	15.8994	27.3074	19.5268	33.769	16.9026
2	129060889	129077527	16638	+	A730036I17Rik	2.76352	6.1896	16.0035	27.1373	1.9343	11.7166	3.4832	15.5686	6.00679	9.05325	6.11643	13.6497	10.8407	6.82078	15.967	8.00948	8.97002	19.2965	9.24356	11.3306	10.62	11.3616	6.53009	13.4947	11.2135	16.4571	21.151	8.4797	14.8949	29.5957	8.44225	12.0304
9	45865284	45867297	2013	+	A830035O19Rik	22.609	8.18906	7.21569	9.47648	6.355	5.34183	13.8857	28.2345	11.1293	29.0026	18.6152	11.8226	8.34782	5.30602	6.53521	9.68129	6.31359	9.25705	6.04018	12.9054	16.4825	11.576	8.91232	15.2605	7.67249	4.13617	9.81332	10.0463	9.58567	10.6616	6.79369	10.3655
18	32492110	32511338	19228	-	A830052D11Rik	30.3987	55.5354	82.1658	56.5361	74.7929	64.9111	33.0904	49.8197	66.8442	9.05325	42.815	44.8489	89.4766	68.2078	75.1778	94.2402	56.8101	36.7341	34.5093	38.7129	16.4127	23.4806	43.5339	53.1848	21.0253	44.1351	32.0912	66.7776	35.5823	16.7373	37.5211	20.1531
10	33863212	33871052	7840	-	A830082N09Rik	74.6151	88.044	134.865	106.288	101.228	92.0168	66.1807	137.004	114.917	63.3727	110.096	56.5486	133.038	86.9649	93.1406	97.1178	183.138	168.977	115.853	160.517	102.338	176.483	174.136	144.472	152.083	173.548	140.764	199.273	135.709	115.766	108.811	116.368
16	19695318	19703025	7707	-	A930003A15Rik	88.4327	32.5085	39.6662	72.3663	64.4767	33.5255	318.712	49.8197	57.6874	39.2307	67.2808	85.7979	32.3764	23.8727	37.2562	27.3369	44.1026	53.6318	89.9707	55.7088	69.5125	118.16	50.064	53.1848	43.4523	63.5844	57.6182	48.7583	18.2049	46.0275	40.3352	136.521
3	115675228	115681780	6552	-	A930005H10Rik	168.575	130.034	124.665	101.765	127.019	123.403	113.204	143.232	125.905	208.225	110.096	118.947	123.619	92.0805	145.698	133.807	100.913	89.6313	115.236	105.752	66.6162	58.3228	75.0961	107.957	56.7684	85.278	80.2279	94.3367	75.3022	48.1196	124.758	125.469
8	23124396	23126826	2430	-	A930013F10Rik	30.3987	15.577	56.6661	27.1373	22.5668	24.9658	27.8656	15.5686	23.8075	33.1952	21.4075	21.4495	21.1918	20.4623	29.9381	13.6684	36.6276	33.7954	34.5093	44.3782	48.2726	51.5058	32.6505	35.7211	52.5633	37.4026	55.4302	47.6983	37.2373	68.3438	22.5127	45.507
7	19151391	19155343	3952	-	A930016O22Rik	7984.91	8862.56	7894.34	7320.36	12695.1	9551.46	7846.8	9811.84	9313.88	7433.73	8393.91	7611.06	9840.65	11392.4	10174.2	12485.5	3389.03	3444.84	3478.39	3822.77	4600.77	3244.13	5215.01	5203.3	4298.23	3594.85	4879.89	4919.27	4183.23	4570.31	5890.44	2682.39
10	69045592	69048929	3337	-	A930033H14Rik	11.0541	46.731	83.8658	31.6602	107.031	52.7848	40.0568	31.1373	67.302	15.0887	18.3493	31.1992	49.4476	42.6299	76.5084	48.9186	44.8501	33.7954	27.1145	82.1469	21.2399	24.238	47.8873	44.453	48.3582	43.387	32.8205	42.3985	52.1323	32.7771	23.4507	11.0517
11	119352027	119382062	30035	-	A930037H05Rik	6.61452	25.4105	27.0972	28.7097	46.8882	40.2361	26.8529	32.9033	33.6789	12.8673	31.1302	28.7776	47.0707	32.977	35.4288	32.871	26.2993	26.6999	30.8723	29.5928	9.73103	21.4263	26.4714	19.9928	27.0296	23.0311	34.0695	54.9369	19.751	23.0535	23.5998	23.7054
8	48128426	48136475	8049	+	AA386476	11.0541	13.5452	46.4662	36.1831	21.9221	30.6723	38.3152	15.5686	23.3497	18.1065	15.2911	25.3494	21.1918	27.2831	23.2852	7.9133	9.71752	33.0607	28.9632	34.936	18.3436	16.6636	25.032	23.8141	30.8371	20.9454	15.3162	37.0987	11.585	14.6451	5.62817	11.7018
17	34200466	34204333	3867	+	AA388235	58.0339	60.2762	70.266	99.5036	58.6738	55.6381	57.4727	80.9569	52.6512	81.4792	58.1061	74.0982	77.7034	73.3234	48.5662	69.7809	46.3451	63.1827	22.1846	68.9279	36.6872	50.7483	50.064	65.0918	46.9566	52.3636	40.8433	78.4372	85.2321	49.5144	44.0873	37.7058
5	110014577	110033377	18800	+	AB010352	30.3987	52.5188	97.2233	72.6834	55.4499	52.5492	59.2143	52.9334	58.659	33.1952	94.8047	91.6477	63.4386	64.1834	65.3324	53.036	91.7376	68.8306	87.8872	103.864	46.3417	55.2028	115.586	86.7524	84.8021	91.0874	88.4143	134.479	71.1647	64.1595	77.3791	52.5289
9	21437473	21456628	19155	+	AB124611	16.5811	8.8044	14.1665	13.5687	5.8029	2.13993	26.124	49.8197	12.3616	36.213	15.2911	7.79981	5.88662	20.4623	13.3058	6.47452	14.2025	13.2243	64.7049	6.60952	20.2745	20.4508	8.70679	13.4947	13.316	5.23636	19.6923	10.5996	11.585	11.1582	5.62817	31.2048
17	27782743	27784702	1959	-	AI413582	19.3446	16.2543	28.333	11.3072	18.0535	24.2525	31.3488	18.6824	21.5183	9.05325	15.2911	13.6497	19.4258	17.0519	16.6323	20.143	17.94	16.8977	30.8119	10.3864	8.68906	9.84669	14.1485	14.2885	9.11097	15.7091	16.7749	11.6596	19.8599	6.27647	15.9465	18.8529
11	83184256	83185756	1500	+	AI450353	16.5811	12.017	13.2302	6.78434	8.60442	12.1262	4.13521	12.4549	18.3135	15.0887	9.17465	11.6997	6.91804	11.9364	9.04286	8.75735	8.22252	12.4279	15.4059	10.5359	3.86181	3.02975	8.70679	9.52564	5.60675	15.7091	6.23372	25.4391	9.10246	3.48693	9.39481	3.9006
7	126690608	126693222	2614	+	AI467606	49.7434	14.8997	22.0998	49.7518	17.4087	13.5529	36.5736	34.251	22.434	39.2307	45.8733	33.1492	17.6599	39.2195	22.6199	17.2654	16.445	21.3058	57.3101	17.9401	32.8254	34.0847	6.53009	18.2575	39.9481	14.961	40.8433	7.41973	12.4124	37.6588	20.6366	23.4036
1	43137870	43155107	17237	+	AI597479	364.785	394.166	375.13	436.459	366.872	420.139	433.658	476.4	444.102	419.467	434.267	388.04	431.489	428.004	383.207	349.624	456.724	464.319	375.289	488.16	361.079	504.454	475.608	461.993	323.089	573.756	388.011	517.262	453.468	361.943	381.777	410.213
11	83114402	83117411	3009	+	AI662270	22.1082	16.9315	12.4665	31.6602	7.09243	7.8464	26.124	18.6824	10.0724	21.1242	33.6404	27.2993	4.7093	18.7571	7.31819	6.47452	19.435	19.1017	45.6016	7.55374	45.3762	32.5698	17.4136	37.3087	40.649	10.4727	40.114	11.6596	13.2399	61.37	17.8225	20.8032
19	5475172	5477345	2173	+	AI837181	619.029	473.406	350.762	312.079	458.431	414.432	444.108	342.51	445.935	630.71	437.325	397.79	426.192	383.669	412.479	454.656	259.383	357.056	251.425	322.922	504.93	438.558	241.613	346.098	227.073	294.732	312.889	287.25	268.936	312.429	333.938	364.705
5	31726936	31728742	1806	-	AI839979	8.29056	9.48166	10.1999	13.5687	9.6715	12.8396	10.4496	6.22746	16.94	15.0887	12.2329	5.84986	5.88662	22.1675	11.9752	10.7909	8.22252	10.2856	11.7085	13.219	5.79271	6.0595	9.79514	11.1132	11.2135	5.23636	12.3989	4.23985	18.2049	11.8556	22.5127	14.3022
6	48605101	48610623	5522	+	AI854703	38.6893	35.8948	48.7328	20.353	52.2261	38.5187	17.416	46.7059	39.374	9.05325	21.4075	33.1492	42.3837	44.3351	52.5579	53.9543	26.9101	29.3873	29.5794	43.434	9.65452	33.3273	27.2087	37.3087	18.9228	47.8753	24.7977	43.4584	44.6848	22.3164	23.4507	24.7038
7	41022354	41042804	20450	-	AI987944	357.4	158.943	208.093	245.657	165.818	163.631	224.49	219.219	200.116	336.739	265.658	218.623	160.059	212.209	161.359	187.423	202.039	230.744	182.087	212.149	422.21	243.326	272.912	215.337	244.661	225.274	270.243	250.606	171.566	282.13	219.54	209.089
7	75418786	75431869	13083	-	AU020206	41.4528	47.4083	105.966	15.8301	65.1214	42.0852	20.8992	34.251	61.3501	39.2307	27.524	44.8489	57.6889	32.3987	126.405	95.679	68.0227	39.6729	98.598	61.3741	24.1363	28.7826	41.3573	29.3707	19.6236	55.3558	26.2564	46.6383	41.3748	23.0137	106.935	25.3539
16	5029683	5040164	10481	-	AU021092	5.52704	21.6724	16.4332	24.8759	12.8953	19.9726	12.1912	18.6824	13.7351	9.05325	42.815	31.1992	14.1279	18.7571	13.9711	13.6684	17.1925	23.5098	27.7307	10.3864	17.3781	21.2083	9.79514	15.0823	21.0253	20.1974	21.151	16.9594	14.8949	23.7111	18.7606	31.2048
4	119082335	119089922	7587	-	AU022252	176.865	182.183	163.198	142.471	163.126	162.634	170.677	140.118	193.207	102.603	171.26	138.447	172.478	139.826	168.318	161.144	189.118	219.67	119.55	196.397	205.641	232.533	206.786	215.914	240.39	206.462	233.39	210.932	211.012	223.861	99.4309	191.129
4	126647348	126763488	116140	+	AU040320	613.503	695.548	465.83	524.656	722.416	665.747	698.38	635.201	603.882	588.461	590.235	519.681	679.905	642.86	637.347	679.155	509.135	559.831	458.698	507.535	663.266	713.512	724.844	629.487	643.048	529.619	743.937	573.437	671.645	753.879	519.666	579.367
4	156287741	156290486	2745	+	AW011738	16.5811	46.731	59.4994	40.706	71.5691	62.7712	27.8656	34.251	51.7356	15.0887	42.815	37.0491	48.2703	51.1558	59.2108	43.8829	73.2552	65.3868	38.823	70.8163	27.9981	51.5058	67.4776	65.0918	58.1701	61.3402	59.8063	59.3579	85.2321	41.8432	45.9634	52.658
19	11024976	11027931	2955	-	AW112010	121.595	186.247	398.363	167.347	301.106	185.46	165.452	140.118	275.16	162.958	180.435	206.695	247.827	219.97	459.05	356.099	183.138	131.508	209.521	180.346	71.4434	81.8033	155.634	199.245	119.844	157.091	97.0029	170.654	157.224	87.8706	243.887	97.5149
7	41128298	41149315	21017	-	AW146154	173.195	36.9095	117.249	84.5144	55.9472	75.1978	96.0153	92.8383	66.1941	116.91	80.3949	60.2198	79.2513	94.9292	65.5153	64.4315	56.0458	64.5286	71.713	65.4503	69.8357	39.1414	82.7736	67.5649	50.4849	72.7764	56.579	72.6818	49.2755	64.5776	72.1872	53.3557
13	14804830	14812788	7958	+	AW209491	196.21	264.809	266.897	255.543	283.052	248.945	207.25	196.165	286.148	205.207	238.541	235.944	254.302	197.802	304.703	289.195	240.695	238.037	224.31	253.994	175.712	199.964	212.228	232.584	186.424	299.22	237.037	205.632	255.696	191.083	295.479	168.376
5	119708194	119718424	10230	-	AW549542	24.8717	13.5452	24.3664	18.0916	3.8686	13.5529	8.70799	9.34119	10.0724	18.1065	9.17465	3.8999	5.29796	13.6416	15.967	6.47452	20.93	15.4283	18.4871	31.1592	22.2054	24.9955	34.8272	16.6699	16.8203	29.9221	17.5043	18.0194	37.2373	16.7373	15.0084	29.9046
15	4011517	4025229	13712	-	AW549877	533.36	340.662	578.561	355.047	312.712	389.467	395.343	314.487	381.378	516.035	446.5	405.59	395.581	422.888	373.228	302.864	549.414	493.707	502.85	510.822	663.265	487.79	539.821	508.828	600.623	498.202	630.154	600.999	485.74	649.964	458.696	438.817
9	39498692	39515567	16875	-	AW551984	8.29056	8.8044	9.63324	18.0916	7.09243	7.85853	15.6744	6.22746	7.78323	12.071	9.17465	23.3994	6.48416	13.6416	5.98761	3.59696	11.2125	4.4081	27.7307	8.49796	16.4127	7.57438	2.1767	6.35042	21.7262	6.73247	8.75214	3.17989	12.4124	18.132	7.50422	16.2525
18	25302077	25600379	298302	+	AW554918	105.014	71.1124	86.6991	108.549	70.2796	72.7575	76.6303	68.502	71.4226	60.355	76.4554	76.0481	84.1787	75.0286	81.8307	80.5718	87.4577	79.3457	71.4836	84.0354	115.854	93.1649	113.188	84.9369	119.143	98.7428	110.131	71.0175	110.057	99.0288	79.7324	79.3121
15	102246682	102259195	12513	-	Aaas	91.1962	121.23	88.3991	70.1048	88.9778	117.696	83.5967	108.981	95.6879	78.4615	103.979	89.6978	78.2921	90.3753	109.773	103.592	85.2152	91.8353	85.0408	67.9837	86.8906	118.918	92.5096	61.9166	84.1013	97.2467	78.7692	91.1567	98.4721	81.5942	83.4845	98.165
5	125552937	125594470	41533	+	Aacs	124.358	48.0855	44.7662	88.1964	49.647	46.3651	132.361	143.232	47.615	244.438	79.5136	74.0982	52.3909	52.861	37.9215	36.6889	63.5376	68.3255	81.9596	69.8721	403.559	293.886	39.1806	55.5662	152.784	43.387	93.3561	45.5784	50.4773	209.216	95.6788	356.254
9	63509928	63551873	41945	+	Aagab	237.663	375.203	252.732	314.341	337.212	283.183	343.095	277.122	309.039	217.278	293.589	310.042	316.7	271.126	322.666	348.186	260.13	298.28	254.506	293.651	179.574	274.193	331.946	261.956	194.834	274.534	228.285	340.247	290.452	183.412	323.62	274.342
6	86826266	86980210	153944	+	Aak1	682.589	722.637	817.819	646.773	644.762	760.554	679.223	781.546	589.456	688.047	675.866	758.533	696.971	759.191	667.408	595.313	762.667	880.886	908.343	837.522	1379.62	1369.21	912.037	1076.4	1239.1	773.485	1553.21	946.251	888.733	1275.22	557.19	1010.26
7	97199538	97228705	29167	-	Aamdc	746.151	1604.41	2194.69	1716.44	2178.67	1841.77	1771.21	1482.13	1787.87	730.294	1571.93	1706.2	2062.1	1742.71	2062.42	2377.58	1480.8	1304.07	1201.03	1469.21	272.258	669.576	1548.71	1378.06	446.438	1463.16	536.072	1756.36	1132.02	439.355	1673.45	893.89
1	74318999	74323898	4899	-	Aamp	2015.54	1559.27	1340.96	1453.98	1927.32	1630.6	1834.85	1643.91	1658.97	2432.45	1607.91	1345.06	1674.17	1565.23	1604.33	1952.22	1072.01	1094.83	1057.99	1231.33	1314.89	1502.58	1077.32	1138.69	1182.85	1026.9	1134.18	1034.05	1218.81	1039.29	1341.64	1444.26
2	156389496	156410893	21397	+	Aar2	483.616	426.672	300.895	327.909	448.756	406.585	404.05	460.832	407.015	464.734	431.209	391.94	408.533	417.772	373.228	423.72	361.044	393.791	291.479	411.678	450.867	503.698	349.36	391.346	299.962	350.836	346.439	403.846	361.616	342.415	469.012	343.252
8	111760474	111782202	21728	+	Aars	2169.36	1334.88	715.693	1062.88	1250.85	1276.11	1475.13	1460.34	1178.93	1982.66	1342.56	980.826	1114.93	1169.76	1286.01	1272.6	1175.07	1190.92	1102.45	1287.91	2836.5	2159.46	1400.7	1109.74	1661.7	1083.18	1725.63	1195.64	1501.08	1993.13	1513.98	1700.66
17	45817758	45831770	14012	+	Aars2	226.609	348.113	299.197	257.805	334.632	320.274	275.172	249.098	379.547	168.994	321.113	245.694	420.302	335.923	409.151	476.234	238.453	270.363	205.207	255.883	275.154	236.321	229.641	223.852	211.655	240.125	242.142	213.052	283.831	245.48	325.495	256.138
11	101297666	101308260	10594	-	Aarsd1	425.582	557.386	324.697	436.459	525.485	510.729	377.927	569.812	492.633	328.935	470.965	378.291	529.207	446.761	509.612	575.513	315.446	335.75	281.621	311.592	201.779	295.401	358.067	315.14	234.082	313.434	234.849	274.53	317.759	239.901	397.724	332.851
5	77021506	77053324	31818	-	Aasdh	91.1962	132.066	237.998	192.223	181.179	146.228	158.485	171.255	168.942	96.568	137.62	173.546	206.031	184.161	166.988	202.868	158.47	167.508	134.956	152.963	103.303	114.373	145.839	194.482	131.058	177.288	183.795	156.874	148.122	158.307	157.589	133.27
9	4294793	4309495	14702	-	Aasdhppt	373.075	322.376	381.362	388.968	308.844	362.363	320.454	333.169	367.642	365.148	345.579	356.841	352.02	318.872	308.695	314.373	331.142	307.098	289.016	327.643	228.812	307.52	291.677	344.511	201.843	357.568	231.202	368.868	326.033	184.807	276.719	299.696
11	84313682	84404328	90646	-	Aatf	279.116	142.902	98.599	158.301	157.323	171.907	137.586	158.8	146.05	295.739	162.085	105.297	118.321	124.479	131.062	130.21	126.328	161.63	120.783	134.079	307.979	233.291	131.69	136.534	199.04	129.413	167.749	161.114	154.742	140.872	142.58	209.332
11	119898141	119937979	39838	-	Aatk	38.6893	118.521	94.0656	67.8434	94.1359	102.717	40.0568	87.1844	74.1696	51.3017	91.7465	83.8479	77.1147	76.7337	83.8266	78.4136	109.135	92.57	59.775	94.4218	97.5106	111.343	109.923	215.121	144.374	86.0259	116.695	117.656	95.9896	117.858	92.8648	90.3638
16	8331293	8439432	108139	+	Abat	8.29056	119.198	48.1662	49.7518	27.725	55.6381	26.124	62.2746	72.3381	39.2307	42.815	44.8489	52.9796	46.0403	57.215	41.0053	85.2152	74.9376	36.9742	90.6449	33.7908	49.9909	47.8873	50.0096	93.9132	76.3013	80.9573	39.2186	129.917	71.1334	69.4141	43.5567
4	53030789	53159896	129107	-	Abca1	312.278	275.645	383.063	445.505	202.457	308.863	506.805	451.491	298.052	304.793	458.733	557.686	247.827	484.275	265.451	189.2	538.949	836.069	936.065	412.623	580.236	818.033	568.118	678.702	742.895	601.434	664.433	461.084	440.228	938.682	271.09	670.902
2	25318611	25338553	19942	+	Abca2	950.651	444.283	322.43	282.681	400.4	432.264	595.627	414.126	367.643	721.242	418.976	290.543	369.091	344.449	405.162	353.94	411.873	373.219	336.466	440.005	1254.12	1105.1	383.099	373.087	676.315	396.468	846.043	350.847	488.223	873.827	362.079	826.928
17	24570997	24629179	58182	+	Abca3	229.916	195.517	167.816	141.097	153.446	183.353	183.292	169.343	164.851	141.215	166.961	188.654	183.189	254.489	169.107	170.743	207.654	256.309	185.047	219.101	356.22	306.878	192.993	232.487	316.179	193.908	351.487	184.677	266.427	370.684	218.365	303.495
3	121838109	121973712	135603	+	Abca4	60.7975	20.9951	31.1664	52.0132	38.0412	29.2457	27.8656	37.3647	32.5064	63.3727	58.1061	58.4986	32.9651	32.3987	23.9504	41.0053	27.6576	46.285	27.7307	31.1592	43.4453	42.4165	27.2087	40.484	42.0506	34.4104	21.8803	28.619	22.3424	25.1059	30.9549	27.9543
11	110160195	110228543	68348	-	Abca5	287.406	224.173	273.697	255.543	218.576	296.023	323.937	295.804	229.834	368.165	311.938	319.792	289.033	303.525	221.542	193.516	302.738	422.443	314.897	345.584	354.321	452.948	405.954	340.542	403.686	308.945	419.373	370.987	393.061	359.154	247.639	305.547
11	110067646	110142603	74957	-	Abca6	35.9258	72.6707	59.4527	40.706	55.8561	54.5685	57.9854	70.3635	35.1021	52.176	85.6301	38.999	69.6315	108.978	55.4113	45.0577	85.4482	57.0988	140.918	48.7581	84.2525	67.5945	123.92	60.9328	214.028	67.0625	88.6107	78.0132	166.577	103.394	44.4054	79.3807
10	79832328	79851407	19079	+	Abca7	248.717	281.74	217.598	171.87	241.143	258.218	229.891	267.781	254.101	244.438	214.075	189.146	277.847	281.357	270.108	287.038	201.078	279.914	237.251	236.999	365.906	367.357	266.645	218.296	278.936	236.384	359.566	225.772	242.457	361.246	221.374	277.593
11	109916460	109986764	70304	-	Abca8a	538.021	837.328	1053.57	798.185	739.798	808.537	875.342	1023.91	870.119	748.444	855.237	901.479	827.277	1272.56	849.452	598.959	1290.69	889.435	1212.91	860.378	792.621	727.578	1073.58	916.694	1675.07	959.131	939.942	952.807	1354.92	1110.45	864.519	900.574
11	109823032	109886672	63640	-	Abca8b	548.043	515.162	811.865	719.244	627.107	604.528	688.614	707.328	616.936	642.739	658.58	734.531	639.67	928.847	688.696	462.142	883.794	723.194	918.507	804.281	894.987	775.938	897.423	792.364	1266.38	762.14	1071.6	781.285	977.788	983.093	747.012	721.424
11	109991648	110058980	67332	-	Abca9	93.9597	211.779	235.778	237.452	145.311	191.523	138.815	197.417	208.925	153.031	165.144	263.244	195.266	293.448	182.763	113.208	375.76	200.04	402.745	209.013	257.517	245.985	308.155	216.898	698.471	275.545	323.469	217.716	377.915	351.999	246.383	220.965
8	124679198	124709862	30664	-	Abcb10	270.825	457.829	345.097	388.969	524.195	494.323	407.534	448.377	439.981	280.651	406.743	446.539	491.533	366.617	473.687	435.951	383.468	359.995	316.746	412.623	255.845	346.149	390.717	384.994	340.61	383.751	339.875	370.987	444.366	295.692	377.087	353.654
5	8617091	8798576	181485	+	Abcb1a	102.696	277.478	142.943	135.975	147.008	270.096	183.487	181.264	180.129	209.007	224.388	155.847	140.75	278.514	182.195	102.577	340.83	309.094	274.964	226.945	292.441	264.927	407.938	269.764	352.758	223.362	260.891	290.207	386.094	330.703	159.449	313.094
5	8848147	8916315	68168	+	Abcb1b	421.048	232.406	204.766	182.263	191.894	231.88	278.743	217.469	182.497	435.104	241.833	239.36	189.896	194.69	240.176	168.894	191.244	196.865	174.127	287.031	426.707	426.035	311.519	303.722	410.03	209.077	394.759	232.483	417.459	338.349	199.209	349.22
5	8943721	9009227	65506	+	Abcb4	1877.76	2908.93	2110.47	2739.24	3037.1	2766.41	1413.47	2378.71	2754.32	1495.47	2218.89	1777.04	2599.71	2239.76	2924.7	2943.49	2113.34	1953.76	1635.02	2538.68	1471.46	2138.05	2460.68	2476.3	2227.01	2298.68	2433.83	2645.54	2766.26	2247.41	2582.99	1743.68
1	75148285	75157037	8752	-	Abcb6	392.42	360.98	260.664	271.373	397.821	372.347	416.242	295.804	310.871	283.668	333.346	294.443	374.389	247.253	302.042	351.782	253.403	278.445	247.111	321.978	271.292	346.907	282.971	335.779	315.38	288.748	293.197	338.128	251.559	311.732	321.744	366.006
X	103324171	103457453	133282	-	Abcb7	848.401	808.65	1142.96	1103.59	792.418	920.882	721.022	1046.21	943.144	555.266	941.931	922.327	1029.57	884.996	890.823	743.131	1363.44	1293.78	1122.78	1192.55	795.532	1177.06	1463.83	1218.49	1239.09	1398.86	1276.35	1364.17	1184.97	1141.62	1043.09	854.881
5	24599154	24614946	15792	+	Abcb8	384.129	630.53	489.028	420.629	571.908	570.647	409.276	445.263	552.151	313.846	446.5	417.29	547.456	463.813	669.947	632.345	412.621	469.462	260.668	367.301	386.181	486.275	424.456	398.489	325.192	469.776	404.057	500.302	402.163	385.655	520.605	423.215
5	124199920	124233862	33942	-	Abcb9	35.9258	118.521	74.7992	72.3663	118.637	106.283	67.9223	62.2746	93.3987	36.213	94.8047	60.4485	118.91	86.9649	101.124	102.154	86.7102	90.366	77.6459	102.92	31.8599	60.595	63.1242	55.5662	75.6912	77.7974	86.0627	78.4372	82.7496	70.436	65.6619	72.161
16	14179422	14292743	113321	+	Abcc1	823.529	693.515	682.26	490.734	694.414	643.404	792.427	778.432	702.322	826.863	660.575	559.636	578.655	816.788	600.092	556.089	558.384	706.03	657.525	897.007	1111.23	1050.57	865.237	794.597	901.286	719.626	1024	867.049	1019.48	1101.17	630.355	829.527
17	46614146	46638950	24804	-	Abcc10	88.4327	66.3716	96.3324	40.706	58.029	71.3309	59.2143	68.502	67.76	90.5325	64.2226	72.1482	59.4548	59.6818	51.8926	77.6942	55.3151	53.6318	46.2178	65.151	86.8907	84.8331	44.6223	41.2777	58.1701	38.8987	69.2878	61.4778	69.5097	68.3438	37.5211	61.7595
14	118720104	118943632	223528	-	Abcc4	262.535	251.94	185.298	226.145	214.062	281.043	210.733	193.051	186.34	304.793	241.599	241.794	240.764	277.947	242.831	203.588	236.21	279.179	237.868	216.226	318.599	327.97	302.561	259.573	355.328	224.416	328.204	221.532	256.524	343.114	177.287	276.293
16	20150054	20245145	95091	-	Abcc5	583.103	929.202	1132.75	744.015	825.301	957.973	893.44	890.526	832.804	401.361	886.883	834.58	986.01	1021.41	975.981	908.591	1068.18	931.577	799.875	819.581	786.842	1182.36	879.385	820.791	891.472	1119.08	1007.22	1098.12	928.451	959.603	776.687	972.55
7	45753947	45829458	75511	-	Abcc8	127.122	65.0171	89.5325	56.5361	123.795	78.4639	167.193	84.0707	86.5312	262.544	48.9315	76.0481	76.5261	42.6299	57.2149	68.3421	50.8302	67.5908	130.642	51.932	253.914	171.939	56.5941	27.7831	89.0073	23.9377	118.154	73.1374	47.1673	127.622	45.0253	139.771
6	142533588	142648001	114413	-	Abcc9	3743.73	3953.58	2786.36	3800.7	3776.62	3886.76	4281.94	4178.01	4113.3	3041.28	3877.61	3698.91	3983.25	4152.79	3428.46	3205.33	5101.71	5828.15	3618.4	4712.92	5428.84	6272.95	5719.73	5268.67	6220.7	5642.13	6561.18	5872.76	5394.59	6589.08	3623.37	5020.09
X	72760203	72782142	21939	+	Abcd1	241.906	372.099	258.3	304.591	339.932	388.805	352.335	297.572	365.213	229.598	282.65	346.407	298.471	370.593	416.852	369.253	347.443	338.487	354.531	314.281	332.207	482.055	382.612	359.678	421.875	297.67	463.661	271.674	375.897	424.359	314.303	343.303
15	91030074	91076211	46137	-	Abcd2	373.075	625.789	903.257	805.078	836.903	731.857	470.232	759.748	801.211	178.047	562.712	731.232	885.95	895.226	894.811	770.468	1036.78	836.814	734.555	1006.54	217.227	443.861	1347.38	1011.3	836.096	1121.33	833.643	1232.74	1162.62	551.632	896.755	354.304
3	121552553	121608952	56399	-	Abcd3	1265.69	1211.62	1108.38	1090.02	1049.69	1320.33	1057.15	1071.12	1058.98	1068.28	1220.23	935.973	1131.41	1152.72	1242.1	1132.32	1104.06	1124.8	1104.31	1095.29	973.178	1109.64	1343.01	1041.48	992.389	1248.5	1021.81	1204.11	1097.26	1024.46	1096.55	1203.33
12	84649305	84664241	14936	-	Abcd4	127.122	115.812	96.3324	81.412	131.532	148.368	155.002	112.094	102.098	75.4437	119.27	113.097	144.811	92.0805	127.07	131.649	93.4377	66.1214	101.063	125.581	107.165	107.556	107.747	121.452	91.1097	80.0415	96.2735	85.8569	129.917	101.818	126.634	113.767
8	80410071	80438370	28299	-	Abce1	1799.04	1125.61	1316.91	1361.39	1217.97	1323.91	1424.63	1211.24	1344.22	2353.85	1538.28	1325.97	1305.07	1260.15	1245.42	1133.76	1249.1	1315.82	1175.16	1286.01	2392.44	1745.09	1298.41	1387.57	1440.24	1356.22	1777.45	1452.17	1289.23	1523.76	1212.86	1491.97
17	36267711	36280643	12932	-	Abcf1	1906.83	1649.13	954.257	1241.53	1566.14	1440.17	1736.37	1572.43	1471.95	1904.2	1596.39	1296.72	1504.62	1410.2	1434.37	1626.54	1318.59	1555.32	1169	1425.77	1990.76	1883.75	1487.77	1510.61	2006.52	1416.81	1791.27	1330.25	1635.96	1817.39	1614.35	1747.47
5	24770339	24782466	12127	-	Abcf2	3741.78	2525.49	1723.81	2225.27	2944.72	2689.19	3108.72	2808.61	2421.82	4448.1	2856.37	2250.26	2621.95	2610.66	2540.72	2744.38	1777.52	2057.81	1411.16	2093.3	3031.55	2592.72	1858.89	2013.92	2283.33	1988.36	2346.24	1814.67	2091.89	2317.42	2033.65	2366.95
16	20367353	20380354	13001	+	Abcf3	1688.51	919.721	758.759	800.552	1018.73	965.107	1067.6	931.005	902.397	1925.32	850.184	758.531	933.618	903.753	958.683	1012.18	650.327	761.131	643.968	797.864	1412.46	1147.52	773.816	685.052	890.773	796.675	1014.52	821.471	787.777	1006.33	735.414	1063.56
17	31276668	31336956	60288	+	Abcg1	63.561	29.1222	21.5331	38.4446	21.2773	37.0921	33.0904	49.8197	26.5556	45.2662	27.524	64.3484	23.5465	28.9883	22.6199	17.9848	55.3151	44.8156	138.037	27.3823	53.0998	61.3525	31.5621	79.3803	54.6658	28.426	42.302	23.3192	13.2399	53.6987	40.3352	56.5586
6	58561518	58669437	107919	+	Abcg2	455.981	581.093	386.463	398.014	393.954	397.311	656.581	439.036	475.693	419.467	522.955	460.189	360.85	354.68	402.5	288.476	376.74	380.566	481.897	310.647	484.658	433.256	393.981	377.057	335.704	391.231	362.484	491.823	315.277	344.509	259.834	499.276
16	45550088	45563319	13231	-	Abhd10	143.703	200.469	198.898	185.438	177.955	181.894	163.71	183.71	180.846	147.87	177.377	155.996	221.337	179.045	201.583	197.833	158.47	159.426	134.34	185.067	122.612	88.6202	141.485	161.142	81.2979	197.486	97.7323	184.434	151.432	78.8046	172.597	138.471
5	135038006	135041030	3024	+	Abhd11	328.859	673.19	502.611	420.629	658.947	654.099	529.409	420.353	531.55	268.58	400.626	425.089	602.196	516.674	708.536	717.235	450.744	454.035	386.382	408.83	227.846	246.925	459.284	435.005	191.291	453.319	244.33	449.423	362.443	207.821	640.669	367.945
2	150674435	150746652	72217	-	Abhd12	312.278	335.921	227.231	244.236	304.975	281.044	289.105	214.847	271.04	256.509	189.609	265.193	295.508	242.138	280.087	315.812	278.071	229.221	355.57	238.887	160.265	221.929	196.991	208.77	241.791	235.636	216.616	216.232	260.662	177.136	280.471	250.938
8	10027717	10042155	14438	+	Abhd13	276.352	205.21	239.698	271.374	213.418	193.306	207.25	186.824	201.906	344.024	253.832	206.695	195.435	238.727	190.273	199.991	228.736	249.058	238.484	240.776	307.014	227.231	251.409	238.141	196.237	255.834	205.675	288.31	235.009	224.558	208.242	231.436
9	106317252	106324878	7626	-	Abhd14a	85.6692	150.352	150.732	113.072	159.257	156.215	121.912	137.004	141.472	108.639	122.329	120.897	150.109	133.005	148.36	151.072	139.783	94.7741	126.329	118.027	45.3762	69.6843	152.369	112.72	65.8793	150.358	83.1453	118.716	133.227	73.2256	147.27	115.068
9	106325839	106330118	4279	+	Abhd14b	69.088	167.961	233.464	104.026	127.664	162.634	135.845	96.5256	135.52	72.426	73.3972	130.647	146.577	141.531	147.029	120.138	104.65	116.815	112.771	106.697	46.3417	56.8079	95.7747	106.37	65.1785	83.7818	87.5214	90.0968	110.885	64.8569	117.253	82.5626
11	77405943	77411455	5512	+	Abhd15	11.0541	6.09535	2.8333	6.78434	3.8686	2.85323	6.96639	6.22746	3.6627	12.071	3.05822	5.84986	5.29796	3.41039	2.66116	1.43878	7.47502	10.2856	17.2547	4.72109	2.89635	9.84669	11.9718	0.793803	7.00844	7.48052	5.10541	12.7195	6.61997	7.67125	9.38028	9.10139
17	35308267	35321964	13697	+	Abhd16a	831.82	961.711	997.89	857.088	1221.19	1039.29	1041.48	846.934	989.386	847.988	1021.44	916.477	1130.23	931.036	1134.32	1346.7	739.279	778.029	587.274	823.358	676.782	751.379	865.237	849.369	755.51	754.036	743.932	769.532	846.529	735.742	885.498	726.811
10	80419483	80426176	6693	-	Abhd17a	508.488	833.031	680.56	646.773	979.4	803.186	743.663	510.652	720.635	691.065	513.78	549.886	888.88	579.766	898.807	1179.08	432.804	359.995	359.883	454.169	225.916	235.563	404.866	426.272	372.849	446.587	234.849	426.105	398.026	177.136	533.738	379.658
19	21630673	21663002	32329	+	Abhd17b	384.129	186.247	207.965	205.792	180.535	181.18	299.555	205.506	198.701	419.467	232.424	302.243	191.904	245.548	192.269	206.465	217.523	251.261	273.609	237.943	299.29	265.103	269.91	260.367	168.903	244.613	158.997	306.329	191.979	159.701	235.445	250.288
7	83758564	83801102	42538	-	Abhd17c	105.014	77.885	65.7327	99.5036	63.8319	81.3172	123.653	87.1844	81.495	135.799	91.7465	132.597	77.1147	100.606	81.1654	82.73	98.6702	115.345	128.177	104.808	143.852	88.6203	105.57	119.864	82.6996	100.987	97.0029	100.696	82.7496	78.1072	111.625	100.765
3	40848694	40892574	43880	+	Abhd18	239.508	305.786	284.464	445.169	164.416	269.107	142.438	485.741	336.051	220.296	360.869	297.784	210.741	358.091	398.799	314.849	232.52	406.28	171.93	238.877	131.103	222.687	254.65	243.698	241.037	311.189	289.442	192.264	244.109	384.074	269.211	240.537
7	78923014	79011350	88336	+	Abhd2	11.0541	27.0904	15.2998	15.8301	18.6982	17.8327	10.4496	15.5686	22.8918	12.071	9.17465	23.3994	10.0073	15.3468	14.6364	10.0715	41.8601	35.2648	52.9964	23.6054	64.6853	43.174	35.9155	31.7521	84.8021	35.1584	62.7237	32.8588	38.8923	80.8968	18.7606	47.4572
14	54491586	54506627	15041	+	Abhd4	831.82	320.346	236.864	293.988	256.617	253.224	360.511	323.828	243.567	642.782	391.451	294.443	254.303	283.062	256.801	256.822	275.828	300.486	353.72	279.488	649.753	555.956	281.882	249.254	320.985	323.906	288.821	289.37	342.582	473.523	361.142	440.766
9	122180681	122210589	29908	+	Abhd5	433.873	598.024	519.058	603.806	513.23	577.781	518.996	572.926	554.437	585.443	538.246	547.936	588.663	673.553	557.513	567.6	595.011	548.807	498.536	560.865	393.903	433.254	518.053	509.621	491.993	549.817	449.275	517.262	578.419	454.697	655.683	454.418
14	14413003	14466886	53883	-	Abhd6	135.413	103.621	81.5992	63.3205	92.2015	78.464	113.204	65.3883	87.4467	123.728	88.6883	111.147	93.5972	64.7974	117.091	102.873	76.9926	91.1006	99.2143	86.8681	194.056	101.497	131.69	69.0609	65.8793	76.3013	102.108	51.9381	100.955	68.3439	121.944	88.4135
8	71909344	71916302	6958	-	Abhd8	157.521	366.398	291.83	330.171	448.758	332.402	346.578	302.032	331.474	99.5857	220.192	269.093	408.531	320.577	413.145	481.273	186.128	193.222	167.617	231.333	59.858	84.8331	181.754	216.708	134.562	182.525	110.131	181.254	239.146	78.1072	238.259	141.722
2	22830086	22930254	100168	-	Abi1	390.609	237.593	311.293	245.815	207.609	248.585	246.454	272.049	249.53	416.45	314.364	326.566	232.662	278.527	221.832	190.097	346.696	348.854	460.046	287.501	445.939	374.354	269.825	309.707	357.138	319.312	329.711	286.003	349.435	393.616	289.671	389.217
1	60448778	60520323	71545	+	Abi2	41.4528	68.4033	63.466	49.7518	58.6737	78.4639	52.248	34.251	74.1696	72.426	61.1643	74.0982	65.9301	73.3234	61.2066	42.4441	132.308	110.937	195.347	131.246	115.854	122.705	127.337	138.122	146.476	127.169	131.282	146.275	128.262	119.95	123.82	113.767
11	95720898	95733303	12405	-	Abi3	738.796	546.609	418.643	554.924	515.761	506.914	730.864	493.861	469.823	545.733	535.408	501.978	455.515	406.226	530.74	552.064	204.942	328.504	215.719	264.178	966.07	629.577	290.237	319.125	796.222	228.841	706.253	226.644	337.171	727.123	377.138	419.674
16	56298209	56510499	212290	+	Abi3bp	96.7233	137.484	251.598	149.255	117.348	150.508	99.2711	171.255	185.423	66.3905	103.979	150.146	155.995	151.762	125.075	114.383	348.335	135.181	322.294	200.174	207.572	158.304	179.578	109.545	454.146	191.501	224.638	214.113	433.607	280.349	225.127	148.222
4	56802329	56809606	7277	+	Abitram	49.7434	58.9217	70.266	49.7518	32.8831	53.4982	48.7648	18.6824	59.061	42.2485	21.4075	42.8989	61.8095	37.5143	44.5744	42.4441	56.8101	51.4278	49.299	37.7687	62.7544	34.0847	58.7708	48.422	51.1616	47.8753	68.5584	37.0987	54.6148	48.1196	45.0253	36.4056
2	31578549	31694375	115826	+	Abl1	671.536	760.562	725.317	581.192	957.472	803.178	851.643	800.228	673.937	899.29	755.379	536.237	646.937	830.429	818.97	665.432	601.738	725.872	671.699	776.146	1481.96	1319.48	835.854	752.526	1306.38	656.04	1213.64	741.975	836.608	1239.94	744.796	1040.15
1	156386357	156477190	90833	+	Abl2	450.454	465.957	366.063	436.46	424.903	465.791	445.849	435.922	472.946	494.91	449.558	442.639	417.362	376.848	415.806	407.176	701.903	641.376	649.514	609.02	603.407	963.463	696.544	568.362	550.866	638.09	653.495	624.318	690.132	588.587	438.997	674.803
19	57021165	57303352	282187	-	Ablim1	1052.9	992.864	835.821	965.639	511.303	903.048	599.11	1257.95	510.487	1041.12	1186.59	1029.58	598.081	1110.09	723.165	671.912	955.299	1370.91	943.462	1020.7	1894.2	1618.64	871.764	1340.74	1864.95	791.438	1760.65	905.209	1347.99	2273.53	811.393	1792.32
5	35915224	36042324	127100	+	Ablim2	909.199	645.43	712.296	716.878	889.782	653.389	839.45	691.247	822.274	473.787	697.274	733.184	757.018	728.118	774.394	783.421	591.272	738.357	610.074	666.619	925.87	1066.47	590.972	707.278	662.301	696.439	816.865	535.279	688.474	652.752	610.656	862.034
18	61932464	62044924	112460	-	Ablim3	395.183	465.957	302.596	262.328	217.932	420.853	252.532	320.714	269.665	407.397	406.743	325.643	252.536	436.529	262.789	243.154	398.419	506.196	383.918	318.202	623.681	487.791	371.127	539.784	515.123	314.182	472.617	359.328	464.225	769.222	258.896	596.137
11	76307558	76468566	161008	-	Abr	132.649	337.953	205.698	203.53	135.401	243.238	148.036	199.279	191.376	168.994	180.435	216.445	187.783	161.993	174.306	164.021	236.21	301.221	313.049	178.457	235.57	257.529	175.224	164.317	297.158	176.54	259.646	136.735	287.969	281.744	192.296	281.493
15	41728689	41733117	4428	-	Abra	6546.78	4748.96	3393.17	5266.91	2738.32	3528.02	3253.31	3403.31	4428.2	7634.91	3348.75	3626.91	4119.46	2651.58	2709.06	6078.14	1715.52	2604.45	1700.82	1531.52	3627.2	3847.03	1961.2	2516.36	2904.3	3440.29	4157.99	1876.13	2219.35	2673.78	3801.83	5834.64
10	17887009	17899001	11992	-	Abracl	24.8717	27.7677	31.733	33.9217	15.4744	17.1194	41.7984	28.0236	27.0124	30.1775	42.815	54.5986	18.8372	37.5143	15.3017	17.9848	41.1126	38.9382	92.4357	32.1034	27.9981	22.7231	32.6505	41.2778	18.9228	35.9065	20.4217	39.2186	19.0324	23.7111	24.3887	30.5547
5	100952668	100968802	16134	-	Abraxas1	102.25	71.1124	78.7659	56.5361	62.5424	59.9179	64.4391	56.0471	69.5912	87.5147	55.0479	74.0982	77.1147	73.3234	74.5125	82.0106	58.3051	61.7133	65.9374	54.7646	57.9271	38.6293	67.4776	64.298	59.5717	93.5065	45.2194	67.8376	76.1297	68.3438	79.7324	47.4572
7	132460954	132486844	25890	+	Abraxas2	773.786	386.039	381.363	504.302	498.405	472.924	553.828	479.514	494.464	733.313	519.897	495.288	419.716	474.044	435.765	461.13	471.674	537.788	508.396	538.204	943.246	668.818	541.998	464.375	495.497	469.028	652.764	554.36	488.223	659.727	502.783	601.992
13	23602531	23608037	5506	-	Abt1	151.994	150.352	133.165	144.733	153.454	121.262	156.744	137.004	162.532	217.278	162.085	146.246	137.158	155.173	163.661	166.899	133.803	122.692	110.923	170.903	116.82	90.8926	127.337	134.153	77.7937	145.87	104.296	135.675	127.434	89.9628	211.056	152.123
6	88812896	88818918	6022	-	Abtb1	450.454	371.137	370.596	269.112	415.228	403.021	431.916	382.989	412.969	452.662	452.616	393.89	397.349	438.235	415.143	484.872	254.151	319.587	216.3	284.21	259.707	311.307	279.705	304.026	282.44	273.038	263.293	218.352	316.931	250.362	312.364	338.053
2	103396655	103548769	152114	+	Abtb2	102.25	124.616	75.3659	183.177	183.114	110.563	81.8551	112.094	129.11	214.26	85.6301	152.096	110.08	102.312	157.674	135.246	123.338	139.59	189.801	97.2544	110.061	173.453	108.835	91.2874	153.485	139.886	281.527	105.996	138.192	202.939	120.068	122.219
9	119170360	119179362	9002	+	Acaa1a	458.745	756.135	550.636	439.852	760.581	645.322	658.324	632.087	678.184	413.432	553.537	499.187	721.654	610.791	779.189	874.253	448.135	430.178	398.976	453.186	125.509	243.895	451.666	425.479	196.667	420.829	187.441	421.303	477.071	162.491	582.321	417.366
18	74912283	74939279	26996	+	Acaa2	945.124	3068.67	1410.99	1861.17	1715.08	2510.13	1132.04	2207.63	2124.36	902.307	2128.52	1696.46	1875.48	2177.53	3124.2	2598.44	1351.48	1741.2	1322.45	1429.55	603.407	970.278	1742.45	1186.74	995.899	1686.86	1068.49	1311.17	1633.48	1085.83	2049.59	1335.3
11	84086264	84292478	206214	+	Acaca	251.48	240.428	249.331	377.661	257.907	315.996	254.273	286.463	260.967	310.828	229.366	349.041	277.849	259.19	304.038	233.802	290.778	300.485	354.953	208.672	589.891	598.376	315.621	246.079	473.771	283.512	504.707	230.012	346.721	504.21	302.045	460.27
5	114303579	114388820	85241	+	Acacb	7547.18	4848.51	2854.27	3616.05	4412.78	4600.84	3835	5022.44	3786.31	7200.35	4223.4	3197.92	4067.07	4017.44	4239.89	4340.81	4268.23	5121.47	3447.23	3995.93	9772.3	10326.9	5456.98	5351.82	10164.3	4831.67	9493.88	4369.16	5660.9	10360.4	4867.43	6445.08
5	121759092	121798574	39482	-	Acad10	156.715	116.141	149.419	70.1457	66.7843	96.3189	82.6206	89.4278	94.5672	175.677	59.001	81.5935	86.8871	99.5847	85.0634	130.716	44.1395	81.1516	54.4596	45.0656	65.1214	64.4041	67.8637	63.3651	52.8521	45.9295	88.0097	45.6986	59.2824	72.9579	45.9747	77.0681
9	103940923	104004856	63933	+	Acad11	1298.84	1189.18	876.588	1056.1	1041.82	1218.24	959.541	1136.39	1155.51	1080.33	1045.91	980.807	1090.19	1091.31	1265.3	1231.55	790.824	1025.6	648.27	841.298	846.696	1001.33	941.374	767.608	982.576	960.494	1024.72	819.351	979.748	1078.16	872.35	843.778
5	121736344	121757002	20658	-	Acad12	285.449	435.827	263.677	386.666	396.16	348.786	516.489	495.953	449.344	204.56	473.129	339.596	412.888	360.818	453.822	444.797	341.572	414.76	244.416	281.634	221.618	413.54	381.623	323.218	269.537	280.97	252.595	341.188	358.604	298.749	365.82	370.85
9	26885436	26910846	25410	-	Acad8	458.744	726.701	541.728	569.884	666.689	674.79	442.366	582.267	622.658	404.378	461.791	497.238	708.749	618.986	721.84	724.427	501.574	468.728	464.027	534.427	259.706	431.74	616.005	514.384	358.131	495.958	341.333	562.84	472.5	325.679	625.665	451.169
3	36120128	36147007	26879	+	Acad9	472.562	643.398	496.395	558.577	729.876	657.671	435.4	563.585	624.947	437.574	388.394	460.189	688.146	549.073	626.703	692.774	549.414	492.237	489.909	567.475	439.281	462.037	561.588	448.499	508.112	504.935	413.539	489.702	566.008	405.879	541.242	451.819
1	66869998	66902469	32471	-	Acadl	4587.44	4553.23	1839.38	3790.18	2921.44	4013.79	4037.03	4704.84	2963.58	5214.67	4085.78	2963.93	2826.17	3408.68	4386.92	3228.63	3206.78	3860.02	3625.33	2927.07	2843.26	2667.7	4097.63	3459.39	3360.55	3967.67	2774.43	3051.63	3690.63	2789.54	4313.99	4302.36
3	153627990	153650281	22291	-	Acadm	3172.52	5871.18	3563.16	5947.6	4454.05	5691.49	3369.99	5691.9	4837.96	3195.8	5694.4	4732.53	4877.65	5223.01	6361.5	5241.48	4085.1	4498.46	3595.75	4279.19	2237.92	3239.56	5054.29	4029.34	4257.63	4403.03	3948.67	3766.05	5011.32	4004.39	5586.89	3663.96
5	115248358	115257406	9048	-	Acads	602.448	1353.17	897.024	929.454	1063.22	1251.14	862.091	965.256	1143.22	603.55	1055.08	955.476	1111.39	992.423	1443.68	1423.67	781.887	734.683	650.131	731.769	378.457	592.317	854.354	691.402	584.504	744.311	611.191	745.153	842.391	594.87	1167.84	625.396
7	131012330	131047941	35611	+	Acadsb	2467.82	1905.14	2115.91	2103.14	2156.1	2181.3	2035.93	2378.89	2269.96	2483.61	2623.95	2129.35	2261.64	2436.72	2397.04	2008.54	1808.95	2025.52	1467.26	2259.51	1668.3	2232.93	2213.7	2044.84	2273.54	1985.33	2392.25	1908.99	2347.61	1911.54	1862.92	1687.01
11	69901009	69906255	5246	-	Acadvl	4598.5	5957.19	3358.6	4050.25	4026.57	5546.69	4071.86	4907.24	4495.04	4481.36	4776.93	3882.35	4189.51	4650.07	6258.38	5252.99	2868.16	3732.92	2555.54	3039.44	2638.58	3467.55	3606.79	2820.38	2859.44	3303.4	3020.22	2628.71	3478.8	3148.7	4453.76	3459.18
11	69772393	69786366	13973	-	Acap1	19.3446	1.35452	9.06658	4.52289	9.02673	4.27985	3.4832	6.22746	2.74702	6.0355	12.2329	15.5996	6.47528	5.11558	7.31819	3.59696	5.23251	6.61214	2.46495	2.83265	8.68906	7.57438	1.08835	11.1132	13.316	7.48052	10.9402	2.11992	5.79248	6.97386	5.62817	11.0517
16	30911231	31020057	108826	-	Acap2	350.967	241.782	441.429	253.282	246.946	283.897	215.958	252.212	281.112	238.402	278.298	274.943	283.735	323.987	252.81	210.062	349.083	375.423	475.735	341.807	451.831	396.898	402.689	434.21	506.009	279.023	380.718	354.027	407.128	431.682	266.4	432.316
4	155976332	155991709	15377	+	Acap3	116.068	194.374	175.098	104.026	179.89	184.747	128.878	161.914	182.219	72.426	116.212	142.346	182.485	163.699	194.265	188.48	127.823	135.182	135.572	141.633	106.2	106.799	83.8029	138.916	152.083	121.932	128.365	131.435	148.949	154.122	194.172	116.368
9	53491822	53521651	29829	-	Acat1	3012.24	4053.41	3468.53	3604.74	3399.85	4000.95	2866.67	3689.77	3497.87	3204.85	3731.02	3038.03	3607.32	3504.18	4547.92	4040.1	2677.55	3104.77	2199.35	2985.62	1944.42	1976.91	3263.96	2633.04	2804.08	3007.92	2438.2	2594.79	3485.42	2465.26	3602.96	2485.33
17	13161929	13179613	17684	-	Acat2	17.4588	75.8997	36.476	42.1986	60.2249	67.0675	31.6859	91.9441	47.1371	27.6821	21.6695	75.2587	48.8095	66.4778	46.4784	69.4439	27.097	26.7504	41.4594	46.3209	25.4818	19.8957	53.0637	23.9743	30.4518	18.2827	21.8575	52.4472	25.571	21.028	33.9974	24.3082
17	13142846	13159284	16438	-	Acat3	55.4801	32.5987	26.9617	26.5692	20.7383	37.9805	26.6726	23.9081	31.4594	43.6031	54.4155	13.7728	28.104	29.8608	37.5764	27.0557	47.7904	47.6197	39.5596	42.2345	25.1556	27.1038	55.8955	51.4485	16.6245	49.7595	21.6973	24.1777	46.6942	22.8732	64.6939	28.3945
1	180553608	180581770	28162	+	Acbd3	337.15	222.819	217.031	282.681	231.471	243.952	315.229	180.596	240.822	455.68	330.287	212.545	214.862	235.317	209.566	234.521	324.416	278.445	287.167	276.656	489.484	391.595	300.384	276.243	278.936	308.945	282.986	343.428	322.724	301.968	253.268	362.755
11	102992514	103003026	10512	+	Acbd4	196.21	247.878	270.297	305.295	332.055	283.897	238.599	280.236	212.436	162.958	305.822	261.294	266.664	264.305	294.058	313.655	182.39	207.181	166.384	248.329	161.23	216.627	186.108	224.646	193.433	207.21	218.803	271.35	252.386	221.769	245.763	211.932
2	22958213	23004525	46312	+	Acbd5	635.61	413.806	494.13	504.302	479.06	499.316	492.872	426.581	502.246	612.603	519.897	563.536	510.958	508.147	463.707	440.267	597.253	611.991	598.982	558.033	568.649	672.601	700.895	635.838	588.708	591.71	629.423	645.515	615.657	558.606	456.819	501.877
1	155433866	155562980	129114	+	Acbd6	232.136	361.658	264.064	196.746	408.782	286.036	465.007	249.098	270.123	356.094	162.085	249.594	335.536	257.484	377.885	554.651	166.693	166.773	199.661	188.844	155.438	92.4074	165.429	194.482	196.937	184.021	92.6268	158.994	162.189	85.7785	226.065	163.825
2	3337205	3342035	4830	+	Acbd7	8.29056	4.74083	13.5999	13.5687	12.2506	3.56654	8.70799	12.4549	10.5302	12.071	6.11643	13.6497	8.82993	5.11558	10.6446	10.7909	4.48501	7.34683	3.69743	4.72109	1.9309	1.51488	5.44174	9.52564	1.40169	5.23636	2.18803	6.35977	3.30999	1.39477	6.56619	1.9503
2	93663812	93680289	16477	-	Accs	13.8176	32.5085	34.5663	15.8301	38.686	30.6723	40.0568	18.6824	45.7837	18.1065	15.2911	37.0491	49.4476	37.5143	37.2562	34.5308	29.9001	25.7139	53.6126	38.7129	19.309	29.5401	31.5621	35.7211	38.5464	23.9377	43.0313	30.7389	49.6498	29.2902	31.8929	27.3042
8	106424787	106427861	3074	-	Acd	105.014	69.7579	66.866	58.7976	62.5423	82.7439	85.3383	52.9334	59.5188	72.426	61.1643	48.7488	54.1569	66.5026	67.8596	67.6228	43.3551	50.6931	74.5648	64.2068	61.7889	54.5355	75.0961	43.6592	46.2557	37.4026	46.6781	40.2785	55.4423	55.0935	56.2817	57.2087
11	105858774	105880791	22017	+	Ace	649.427	731.099	500.132	633.205	377.753	638.321	593.673	653.883	510.879	742.747	666.691	853.356	514.079	691.73	504.144	403.434	808.541	862.55	849.316	546.755	1304.04	1221.6	561.587	874.934	1632.14	553.495	1213.15	512.2	613.163	1428.17	539.02	1166.31
4	86792651	86850728	58077	+	Acer2	281.879	104.975	74.7993	128.902	47.7127	74.1842	153.261	233.53	41.2053	319.881	293.589	175.496	44.1497	185.866	73.1819	31.6532	33.6376	337.954	101.679	46.2666	480.795	472.642	85.9795	164.317	251.603	41.8909	172.126	86.9169	53.7873	396.813	35.645	528.532
7	97863017	97970416	107399	-	Acer3	60.7975	35.8948	48.7328	56.5361	31.5936	43.5118	36.5736	46.7059	48.0729	51.3017	64.2226	56.5486	41.2064	39.2195	36.591	32.3726	51.5776	59.5093	89.9706	50.0435	68.5471	81.8033	35.9155	54.7724	69.3836	49.3714	83.8746	58.2979	53.7873	73.2255	37.5211	57.2087
5	137286516	137292729	6213	+	Ache	124.358	454.443	329.229	346.001	440.376	325.982	177.643	386.102	432.656	42.2485	220.192	448.489	454.447	417.773	467.033	520.12	295.263	359.26	300.724	264.381	78.2016	207.538	354.802	345.304	253.005	319.418	256.729	299.969	339.274	167.373	296.417	189.829
14	54879618	54924423	44805	-	Acin1	1446.11	923.237	1166.83	845.529	964.753	924.061	970.094	958.352	988.953	1498.91	852.994	904.747	1124.3	1015.32	1037.74	1180.31	974.076	1226.4	814.304	859.552	1930.29	1422.41	739.538	912.307	1350.51	918.306	1307.51	970.208	929.5	1574.84	867.817	1271.48
1	173159453	173161071	1618	-	Ackr1	77.3786	24.3814	27.1997	65.5819	27.0802	27.1057	76.6303	112.094	17.3978	102.603	91.7465	111.147	31.7878	102.312	35.2604	18.7042	47.8401	92.57	66.5537	29.2707	100.407	94.6798	38.0922	47.6282	55.3667	23.1896	78.7692	66.7776	23.1699	89.9628	27.2028	102.066
9	121727421	121740138	12717	+	Ackr2	30.3987	22.3496	14.1665	11.3072	13.5401	7.13309	3.4832	15.5686	13.7351	18.1065	3.05822	7.79981	10.5959	13.6416	14.6364	7.19391	29.1526	12.4896	17.8709	25.4939	21.2399	18.1785	19.5903	3.96902	32.9397	24.6857	18.2336	34.9787	31.4449	32.7772	21.5746	14.3022
1	90131702	90143445	11743	+	Ackr3	107.777	320.344	351.329	266.851	282.407	248.944	109.721	252.212	339.256	129.763	238.541	306.142	250.181	257.485	337.966	194.235	381.225	261.546	449.851	309.704	285.774	327.212	254.674	205.595	309.774	277.527	270.586	235.312	278.039	329.865	414.609	382.259
11	100367178	100418827	51649	-	Acly	254.244	241.105	235.165	379.923	167.639	175.474	200.284	274.008	269.207	292.721	241.599	345.142	212.507	255.779	180.294	152.511	259.384	234.364	385.766	220.003	352.39	349.179	231.819	213.533	338.507	207.958	320.912	213.052	276.384	416.34	262.647	266.541
4	40143265	40199010	55745	+	Aco1	284.643	275.645	197.198	230.667	256.617	271.771	315.229	305.145	268.75	153.905	244.657	245.694	236.054	298.409	240.17	228.047	294.516	283.588	271.761	247.385	244.259	268.133	266.645	249.254	303.466	285.756	270.587	288.31	281.349	266.401	276.718	260.69
15	81756664	81799339	42675	+	Aco2	18486.3	24801.7	12112.2	16387.5	19373.1	20546.3	12774	21859.7	20260.3	15895.6	18087.8	13673.9	18783.8	19459.6	21277.1	21368.4	18356.5	19995.5	13742.9	18365.4	14536.5	17406.9	18945.8	17104.8	19029.2	18561.1	17450.9	16998.6	21781.2	19448.6	22198.5	17246.7
12	84056276	84064444	8168	+	Acot1	145.206	30.3929	12.3453	5.93871	24.6679	35.6581	44.6488	37.578	21.4208	205.854	60.7186	19.1507	16.7159	22.717	30.6613	30.7223	22.1682	36.2769	24.0976	15.5323	52.4124	40.5851	20.8441	22.9106	80.3958	32.4955	15.2248	16.6228	12.003	20.2045	2.11026	95.9019
15	20665300	20666837	1537	-	Acot10	136.451	159.03	137.848	174.374	138.489	100.813	168.752	153.449	130.697	135.382	139.214	134.444	105.891	94.5183	116.402	106.962	180.939	153.887	197.043	148.863	108.334	110.794	110.724	139.562	92.4593	189.328	107.145	169.645	145.602	92.0351	96.885	200.078
4	106601752	106662205	60453	-	Acot11	12.4867	297.995	168.057	88.1964	108.321	235.392	94.0463	121.435	208.316	27.1597	151.923	87.7478	201.322	184.161	239.491	143.837	177.906	182.201	185.488	176.569	37.6523	115.888	190.461	101.607	175.912	166.068	197.652	75.2573	184.532	156.215	223.251	102.065
13	25001938	25015473	13535	-	Acot13	685.353	1243.45	1391.15	976.945	1098.68	1264.7	923.047	1011.96	1096.98	654.852	990.862	1010.08	1199.69	1004.36	1399.77	1341.66	1247.58	1019.74	975.504	1083.96	238.467	371.145	1014.34	919.224	399.481	1235.78	412.08	993.184	809.292	371.009	1256.02	728.111
12	84034635	84040650	6015	+	Acot2	1067.9	123.949	91.6923	115.609	108.604	191.59	217.817	155.473	93.2682	1157.85	186.997	136.228	113.456	154.623	189.353	207.777	162.424	496.718	250.07	126.855	754.477	358.567	289.3	193.798	311.085	377.505	147.341	307.701	173.411	334.068	142.171	667.263
12	84147428	84156558	9130	+	Acot6	16.5811	27.1239	29.6129	20.9238	22.1167	18.8437	26.4731	21.7961	30.7393	14.024	15.2911	10.3668	23.349	22.1675	23.4819	21.8812	44.7292	26.8165	31.9665	25.6781	17.5934	28.0252	29.3854	27.7831	21.1919	28.3167	16.1206	46.2666	39.6148	21.619	38.6344	39.0169
4	152262557	152356313	93756	+	Acot7	102.25	273.614	171.132	199.007	223.734	270.344	125.395	140.118	179.93	75.4437	192.668	161.846	240.763	173.93	260.128	299.986	181.643	138.12	163.303	165.238	64.6853	93.9223	161.076	128.596	104.426	170.556	137.846	146.275	124.124	120.648	183.853	109.867
2	164634688	164646802	12114	-	Acot8	46.9799	75.8532	62.3327	74.6277	59.9633	72.0442	73.1471	59.1608	86.5311	33.1952	51.9897	56.5486	76.526	64.7974	67.8595	93.5209	52.3251	50.6931	65.3212	61.3741	27.9981	40.9017	40.2689	49.2158	32.9397	59.096	46.6781	41.3385	47.1673	31.3824	60.9718	53.3082
X	154045439	154080651	35212	+	Acot9	460.469	445.763	393.679	504.061	378.612	409.202	463.449	472.411	427.861	362.547	545.827	427.143	336.781	319.844	324.684	359.203	227.945	229.617	364.351	282.644	326.119	339.881	298.495	239.081	220.117	281.196	304.934	260.699	225.117	235.737	240.805	323.252
11	116062709	116089872	27163	-	Acox1	3495.83	2714.16	1581.66	2417.46	2118.4	2757.36	3086.11	2753.1	2461.32	3675.64	3003.18	2369.19	2289.17	2671.18	2591.63	2381.19	2306.85	2767.76	2310.2	2345.44	3145.29	3607.49	3089.2	2656.34	3467.06	2629.1	3213.56	2313.21	2920.12	3300.87	2499.93	3324.58
14	14210754	14244263	33509	+	Acox2	33.1622	4.74083	1.69998	2.26145	3.22383	4.99316	38.3152	15.5686	5.03621	21.1242	12.2329	5.84986	0.588662	6.82078	5.98761	6.47452	1.495	1.46937	6.77861	2.83265	54.0653	11.3616	2.1767	1.58761	7.70928	1.4961	8.02279	3.17989	4.96498	15.3425	6.56619	19.503
5	35740378	35771146	30768	+	Acox3	472.562	384.609	298.498	262.272	371.336	365.185	417.962	367.24	363.455	238.29	400.626	376.341	351.396	383.647	392.522	356.098	345.347	396.638	366.046	356.799	395.835	421.832	325.416	305.587	438.696	338.868	419.245	340.247	356.517	470.735	385.435	412.776
12	30943325	30961612	18287	-	Acp1	624.289	612.177	658.916	639.971	602.213	613.334	569.147	551.129	613.866	733.313	694.158	510.646	658.708	617.279	656.613	676.929	528.936	520.817	532.152	595.663	490.418	417.241	671.511	535.787	414.189	551.293	414.971	497.002	542.805	378.673	665.897	520.541
2	91033257	91044444	11187	+	Acp2	417.684	473.324	429.128	402.621	510.259	469.797	460.009	466.894	442.239	268.812	423.347	451.101	502.38	526.773	461.757	453.196	409.251	403.718	486.311	411.1	460.397	480.17	463.388	400.281	536.15	406.146	508.369	468.909	470.96	542.512	344.708	453.007
3	97066093	97083893	17800	+	Acp6	210.028	254.65	336.03	269.112	346.884	273.197	294.33	267.781	257.304	196.154	299.705	255.444	267.841	271.126	343.29	320.848	219.018	209.385	192.266	270.046	252.948	215.112	240.525	263.543	234.783	230.4	233.39	206.693	239.146	213.4	295.479	195.68
15	89452529	89458789	6260	+	Acr	2.76352	0.677261	3.39997	2.26145	3.22383	2.85323	3.4832	3.11373	1.83135	3.01775	6.11643	1.94995	0.588662	3.41039	3.99174	1.43878	2.99001	2.20405	9.24356	5.6653	3.86181	10.6041	5.44174	6.35043	2.80338	2.24416	4.37607	6.35977	7.44747	3.48693	3.75211	7.15109
6	125026890	125040229	13339	+	Acrbp	60.7975	37.2494	101.432	29.3988	42.5546	59.2046	40.0568	43.5922	53.5669	93.5502	42.815	42.8989	62.9868	46.0403	65.8637	59.7094	47.8401	57.3052	30.8119	45.3225	36.6872	27.2678	31.5621	49.2158	28.7346	54.6078	43.0313	32.8588	47.9948	46.0275	38.4591	34.4553
11	94447928	94492613	44685	-	Acsf2	22.1082	44.022	23.7998	22.6145	27.0802	34.2388	20.8992	31.1373	30.6751	30.1775	51.9897	29.2493	30.0218	23.8727	37.9215	28.0563	30.6476	41.1422	63.4725	28.3265	59.858	57.5653	55.5058	36.5149	70.0844	30.6701	78.0399	41.3385	52.9598	67.6465	34.707	46.1571
8	123502225	123544627	42402	+	Acsf3	88.4327	174.733	128.065	108.549	137.98	149.082	135.845	161.914	128.652	66.3905	131.503	85.7979	147.754	110.838	172.31	154.669	108.388	124.161	122.015	80.2585	84.9597	127.25	107.747	120.658	105.827	109.964	107.943	100.696	122.469	117.161	146.332	126.769
8	46924074	46989089	65015	+	Acsl1	2279.9	4442.13	1935.72	3541.42	2949.75	3767.68	2751.72	4078.98	3469.49	1644.67	3422.14	2759.18	3053.39	2813.57	4108.79	3243.02	3638.17	4729.16	3680.13	3133.85	2701.33	3614.55	4887.77	3090.28	4312.22	5504.13	4319.82	4040.57	4063.86	5553.96	3673.32	3440.35
1	78635542	78685461	49919	+	Acsl3	253.116	207.156	165.617	391.192	255.211	204.166	601.182	339.13	201.088	199.044	443.441	425.068	241.039	340.589	308.955	177.516	538.857	705.672	375.996	496.4	299.115	403.224	484.746	1088.95	655.115	365.651	583.501	647.499	372.332	567.494	409.165	419.54
X	141100989	141173532	72543	-	Acsl4	301.224	284.45	419.894	524.656	477.775	406.584	437.141	498.196	473.864	220.296	422.034	428.989	435.023	460.403	411.152	333.079	639.865	533.377	698.808	588.248	440.246	691.54	935.974	657.272	737.988	656.792	814.678	705.932	602.412	644.385	527.171	471.973
19	55241801	55285061	43260	+	Acsl5	105.014	120.552	117.865	131.164	102.518	89.1636	99.2711	84.0707	127.736	81.4792	152.911	198.895	111.846	110.838	122.413	90.6433	124.085	121.223	111.539	94.4218	96.5452	125.735	113.188	119.07	128.955	89.0182	99.1909	104.936	101.782	124.832	135.076	116.368
11	54194650	54252366	57716	+	Acsl6	895.378	493.723	534.357	477.165	611.882	614.159	835.968	451.491	540.247	1288.57	553.538	411.44	523.318	456.992	579.466	581.99	457.47	509.139	474.505	529.709	1216.48	740.012	538.734	508.033	409.995	475.011	525.131	521.5	430.299	457.486	522.483	863.978
2	150460031	150510161	50130	-	Acss1	2771.78	789.614	529.243	818.643	659.596	850.963	365.736	990.166	690.361	3268.19	865.475	623.985	639.268	740.055	995.925	874.015	540.428	829.441	627.33	532.539	699.947	1111.9	513.683	607.243	986.08	618.639	823.423	407.025	647.037	903.812	581.577	1269.58
2	155359963	155404664	44701	+	Acss2	428.025	653.11	437.155	474.449	297.688	537.379	639.03	557.197	530.804	650.751	562.712	385.791	423.51	550.475	612.917	482.058	468.496	469.046	418.255	508.673	739.168	424.743	511.269	411.04	558.17	488.356	596.979	399.606	657.354	560.078	670.621	581.523
10	106769378	106959499	190121	-	Acss3	91.1962	56.8899	113.899	83.6735	81.8853	88.4503	55.7311	37.3647	76.4588	108.639	79.5136	76.0481	105.371	86.9649	70.5207	58.9901	127.823	109.468	81.3434	85.9238	64.6853	81.8033	128.425	106.37	128.955	111.46	85.3334	142.035	117.505	75.3177	76.9183	63.0596
8	124618497	124621515	3018	-	Acta1	243807	490459	257397	331089	433243	411683	334112	368920	380754	174176	322833	288119	333015	325115	370749	402046	411202	396994	364117	343129	208131	357901	378524	446257	296453	372441	337714	392093	364995	345152	447270	404517
19	34217736	34232774	15038	-	Acta2	292.933	540.941	339.092	472.461	204.826	467.126	212.711	249.656	375.879	232.7	373.247	508.964	368.012	273.491	255.554	422.324	790.73	579.886	779.382	515.371	446.454	522.312	342.503	324.979	580.937	716.155	544.207	517.098	550.449	570.227	977.812	472.306
5	142888870	142892510	3640	-	Actb	2051.76	2319.05	2872.83	2523.58	2433.64	2215.73	1826.14	2179.62	2995.04	1738.98	1742.97	2505.29	2568.17	2429.46	2456.24	2585.5	4720.63	3810.36	6943.19	3618.96	3662.22	3206.32	2681.34	3823.97	3141.52	3022.47	3684.89	2883.88	2711.91	3018.53	3802.79	4143.08
2	113877765	113883357	5592	-	Actc1	2340.39	5189.38	6112.34	4355.64	4505.22	6518.52	729.776	2618.85	6821.98	422.53	1205	2228.83	4715.34	3934.17	6779.6	8502.19	4077.11	2448.12	4685.46	1545.75	740.547	1391.44	2284.12	3679.13	969.318	2577.93	1012.37	2668.02	1021.2	613.029	2156.61	931.677
11	120236513	120239322	2809	-	Actg1	1880.08	2910.83	4847.69	3512.43	3280.68	3406.75	2208.02	2954.91	4595.09	1399.89	2314.59	3236.85	4252.94	3525.38	4098.07	4169.09	4810.14	3505.21	4783.06	2753.82	1634.44	2235.82	2315.64	3126.81	1763.89	2796.52	2105.8	2826.7	2050.47	1856.67	3372.28	2151.66
6	83489891	83513234	23343	-	Actg2	2.76352	3.38635	3.40036	6.78834	1.28975	5.70655	3.48326	6.22752	3.66329	3.01775	12.4197	7.79987	1.76624	3.41209	2.66175	3.59731	5.98003	2.20408	5.54617	1.88844	5.79271	3.78949	4.35341	4.76286	7.00846	12.717	5.83479	8.48345	0.827503	11.8556	11.2565	4.55072
3	32762695	32781121	18426	+	Actl6a	489.143	277.677	258.397	262.328	307.554	294.596	346.578	221.075	293.473	437.574	342.52	286.643	315.523	279.652	289.401	335.956	195.845	213.793	206.44	263.437	339.839	264.346	231.818	228.615	215.86	252.841	217.345	197.153	251.559	193.873	263.586	334.801
12	80214316	80307138	92822	-	Actn1	110.541	109.043	92.3689	212.581	81.2434	103.434	113.212	158.802	92.0274	147.872	165.151	202.797	93.1845	156.878	81.8341	90.1274	134.432	198.785	194.994	99.5644	262.609	270.627	91.4221	190.705	235.631	128.637	246.686	107.058	112.894	307.553	118.573	246.947
13	12284313	12355614	71301	-	Actn2	4530.15	19532.4	3875.32	9701.78	3545	9026.88	4784.24	10177.2	8883.15	4763.15	10742.4	8227.86	5724.21	7640.14	9663.02	10712	7264.5	9006.71	6230.7	7642.66	7471.45	7757.13	7614.45	5796.13	10344.9	8873.62	13018.4	5268.74	11136.7	15865.8	11686.6	10673.8
19	4911244	4927938	16694	-	Actn3	154781	117097	102333	151698	198773	128267	108939	167502	128108	165975	154686	148234	144627	169635	124039	165494	81568.7	123490	65782.8	104944	108686	108732	93418.1	133124	121032	98020.1	124687	113528	106560	120268	95012.2	95704.1
7	28592673	28661758	69085	-	Actn4	668.773	671.142	539.046	637.729	453.209	609.049	487.273	585.381	581.758	608.431	528.44	594.524	562.977	562.175	514.111	568.75	690.486	710.612	806.112	589.403	928.559	803.407	522.406	648.255	938.072	696.221	857.619	530.899	712.893	911.24	787.568	816.397
12	70984631	71011492	26861	+	Actr10	864.982	719.929	851.691	859.349	840.131	798.192	984.003	837.593	793.889	1026.03	831.835	928.177	867.688	755.401	840.261	866.866	911.952	810.355	795.563	837.521	583.133	677.15	864.149	752.525	503.907	893.922	513.459	951.846	778.674	481.894	895.817	830.177
19	46365252	46384181	18929	-	Actr1a	1644.29	1439.18	956.528	1178.21	1212.8	1292.5	1405.47	1307.77	1355.17	1807.63	1284.46	1109.53	1266.77	1241.38	1238.78	1267.56	1045.01	1253.38	1092.59	1048.07	1670.23	1771.68	1066.58	1091.47	1097.74	1159.47	1420.03	1017.56	1127.89	1366.18	1219.44	1467.91
1	36738283	36749007	10724	-	Actr1b	1904.07	2647.41	1363.39	1913.18	1935.59	1985.14	1926.21	2027.04	2108.8	1940.41	2171.33	1556.06	1715.36	1447.71	1884.77	2004.94	1465.85	1741.93	1226.93	1613.67	1855.6	2151.88	1361.52	1509.81	1893.47	1518.55	1886.09	1716.08	1751.81	1755.32	1551.5	2218.14
11	20012304	20062952	50648	-	Actr2	1099.88	578.38	661.291	723.664	568.684	631.278	705.349	600.949	619.46	902.306	703.391	797.53	601.024	634.333	550.195	484.87	1028.56	975.658	1400.08	915.89	1293.71	1533.07	841.294	862.067	1018.32	1008.37	862.084	939.126	763.779	878	832.968	1121.43
1	125320642	125363465	42823	-	Actr3	699.17	529.62	504.324	624.159	495.178	495.038	667.032	557.357	569.549	709.17	633.051	719.532	507.427	506.443	488.323	456.095	749.745	689.138	1157.3	666.618	848.634	766.522	655.187	692.989	707.147	653.05	581.288	555.42	578.42	630.438	538.428	790.521
5	25964971	26055690	90719	+	Actr3b	16.5811	26.4132	13.5999	24.8759	20.6325	30.6723	10.4496	15.5686	16.0243	3.01775	9.17465	23.3994	23.5465	17.0519	24.6157	11.5103	212.29	274.036	243.414	156.74	49.238	142.398	286.235	220.677	93.2123	240.124	70.0171	209.872	100.127	68.3438	223.251	131.32
2	158466833	158481132	14299	+	Actr5	85.6691	46.731	35.133	29.3988	35.4622	38.5187	40.0568	43.5922	41.2053	102.603	39.7568	27.2993	42.9723	51.1558	35.9257	47.4798	32.1426	39.6729	34.5093	37.7687	55.9962	61.3525	34.8272	42.8654	44.1532	32.1662	31.3618	38.1586	50.4773	39.751	52.5296	40.9563
10	89547830	89568158	20328	-	Actr6	77.3786	134.098	190.965	137.948	87.0435	131.962	114.945	115.208	115.833	72.426	107.038	138.447	160.116	136.416	103.12	133.088	104.65	127.1	85.0409	96.3101	76.2707	76.5012	130.602	108.751	65.8793	136.145	76.5812	148.395	101.782	85.7784	138.828	78.6621
14	29700294	29715179	14885	+	Actr8	887.09	454.442	307.697	411.583	468.745	414.432	478.94	423.467	395.113	1062.25	565.77	374.391	373.212	417.773	395.182	445.303	404.398	481.217	363.58	416.4	650.714	650.639	463.637	457.231	435.925	401.704	457.299	451.544	436.918	477.012	434.307	644.899
2	58336451	58456841	120390	-	Acvr1	165.811	226.883	139.965	248.759	167.639	196.16	161.969	143.232	179.93	150.888	220.192	210.595	132.449	196.097	183.62	161.143	194.35	203.507	272.377	274.768	185.367	215.112	245.967	180.194	220.065	245.361	240.684	180.194	207.701	235.02	258.895	193.079
15	101071953	101111566	39613	+	Acvr1b	2398.74	1561.09	894.191	859.349	1277.28	1347.44	893.44	1422.97	1108.88	2239.17	1085.67	965.226	1035.46	1417.02	1069.79	803.56	1173.58	1497.28	1094.44	1182.16	2853.88	2411.68	1350.64	1353.43	1483.69	1116.09	1204.15	1403.39	1290.89	1352.23	926.771	1499.13
2	48704121	48793277	89156	+	Acvr2a	746.495	305.656	584.477	976.267	599.699	444.957	750.144	779.984	561.862	908.739	669.797	833.282	582.37	725.258	521.993	424.73	911.406	989.191	811.224	986.965	1044.87	794.501	962.206	1082.1	828.294	982.067	1105.18	1071.74	874.161	1220.11	595.624	710.179
9	119231244	119271215	39971	+	Acvr2b	268.062	396.875	522.462	400.275	736.325	470.073	404.049	569.812	399.235	223.314	483.199	388.04	412.65	636.038	600.093	358.256	486.624	487.096	391.925	786.533	269.361	450.676	806.464	727.916	784.245	639.585	1007.95	780.13	601.589	673.675	466.199	408.262
15	101026403	101043218	16815	+	Acvrl1	218.318	230.946	186.998	280.419	126.374	218.273	163.71	193.051	165.279	220.296	211.017	239.844	155.407	196.097	156.343	171.935	179.4	206.446	245.879	161.461	271.292	265.103	136.044	220.677	251.603	173.548	257.459	140.975	157.224	248.269	284.222	234.686
9	106310180	106315436	5256	-	Acy1	52.5069	108.362	81.0326	92.7192	85.1092	89.8769	66.1807	84.0707	96.6036	51.3017	51.9897	77.9981	92.42	78.439	97.1323	106.47	46.3451	52.1624	49.299	50.0435	29.929	46.2037	51.1524	50.0096	46.2557	33.6623	51.0541	28.619	67.8547	50.2118	56.2817	51.3579
19	4036570	4040006	3436	+	Acy3	8.29056	18.2861	15.2998	9.04578	22.5668	27.819	31.3488	24.9098	16.94	6.0355	9.17465	15.5996	15.8939	13.6416	21.9546	19.4236	11.96	13.2243	23.417	16.9959	10.62	17.4211	23.9437	17.4637	21.7262	15.7091	32.0912	36.0387	19.0324	14.6451	35.6451	24.0537
12	85319172	85335213	16041	-	Acyp1	552.705	297.318	462.961	438.721	451.982	415.858	576.468	482.627	337.883	503.964	366.986	438.74	404.409	419.479	402.503	410.052	324.417	297.546	287.784	372.967	255.845	442.344	352.624	368.325	227.073	310.441	262.564	331.769	315.276	264.31	404.291	359.506
11	30455992	30599397	143405	-	Acyp2	1611.13	1656.58	2958.54	2137.07	2115.48	2010.82	1818.23	1967.88	1966.41	1726.15	1877.75	2156.65	2199.24	1879.12	2222.07	2532.98	3197.06	2474.41	1863.5	2747.67	696.091	1078.59	2538.03	2621.93	744.296	2793.97	843.123	2629.77	2247.48	831.284	2890.06	2188.88
2	120970909	120987162	16253	+	Adal	339.371	461.953	506.313	556.208	484.447	536.066	474.013	490.369	506.497	249.987	498.138	459.241	548.621	434.253	501.379	505.672	373.761	361.281	288.954	424.844	310.538	303.571	380.969	408.497	319.85	421.813	331.986	466.97	388.699	295.523	358.689	358.16
9	70586264	70687512	101248	+	Adam10	447.69	302.058	323.563	307.557	258.551	343.101	468.49	358.079	325.064	513.017	373.102	362.691	297.274	388.784	255.471	225.169	563.616	523.094	636.573	428.675	763.672	659.729	445.135	475.488	625.153	504.935	554.302	463.203	389.751	652.753	394.91	526.58
11	102652261	102671089	18828	+	Adam11	13.8176	17.6088	12.4665	4.52289	13.5401	11.4129	6.96639	9.34119	13.7351	3.01775	15.2911	9.74976	14.7166	8.52597	6.6529	5.03574	14.2025	10.2856	12.941	9.44218	15.4472	15.1488	6.53009	11.907	11.9143	9.72467	16.7749	6.35977	12.4124	13.9477	11.2563	14.3022
7	133484929	133826827	341898	-	Adam12	2.76352	11.5134	8.49991	2.26145	6.44767	6.41978	8.70799	6.22746	8.6989	3.01775	6.11643	19.4995	3.53197	5.11558	7.98348	3.59696	18.6875	5.87746	88.122	3.77687	9.65452	12.8764	3.26505	7.93803	13.316	9.72467	9.48148	12.7195	4.96498	13.2503	0.938028	2.6004
3	89246947	89257336	10389	-	Adam15	436.636	304.766	268.597	416.106	226.314	297.45	325.679	302.032	300.797	353.077	357.811	522.588	309.048	352.976	260.795	346.027	354.316	420.972	377.754	223.78	443.144	508.24	242.702	376.263	419.806	284.26	441.254	248.031	276.384	557.909	405.23	431.669
12	21373510	21423634	50124	-	Adam17	203.076	328.651	315.118	351.884	303.962	335.69	351.237	321.378	386.222	210.748	350.864	407.54	329.996	309.069	307.909	316.764	455.744	360.499	458.624	356.914	292.532	369.094	300.384	346.633	357.43	428.633	358.108	346.607	454.121	396.812	349.721	332.778
11	45945329	46038175	92846	+	Adam19	55.2704	46.731	100.299	67.8434	58.6738	47.7917	55.7311	56.0471	104.845	57.3373	33.6404	118.947	64.1642	88.6702	65.8637	69.7809	150.995	80.8151	177.476	129.358	122.612	81.8033	114.277	90.4936	170.305	139.886	130.553	95.3966	146.467	148.543	93.8027	62.4095
5	121656667	121659759	3092	-	Adam1a	24.8717	55.211	101.999	47.4904	33.5279	60.6312	41.7984	22.6794	55.5276	48.284	27.524	44.8489	53.5683	30.6935	52.3303	47.4798	36.0269	38.7056	25.0434	38.7129	24.7349	28.7826	23.9437	43.6592	35.743	35.9065	60.0322	29.6789	38.8923	32.9361	33.769	17.9788
5	8122347	8418161	295814	-	Adam22	41.4528	44.022	49.8662	24.8759	29.6592	50.6449	22.6408	31.1373	31.5907	27.1597	24.4657	29.2493	37.6744	44.3351	29.938	31.6532	63.5376	41.8769	49.9152	65.151	49.238	36.357	55.5058	65.0918	79.1954	60.5922	40.114	58.2979	79.4397	61.37	57.2197	47.4572
2	130892742	130905735	12993	-	Adam33	52.5069	37.9266	95.7657	42.9675	50.2918	68.4776	43.54	90.2981	45.3258	72.426	27.5239	74.0982	48.2703	61.387	63.8678	46.041	68.0227	61.7134	59.775	75.5374	50.2035	37.8719	46.799	57.9476	63.076	56.852	64.9117	62.5378	65.3722	69.7386	64.724	53.9583
7	139558845	139572476	13631	-	Adam8	41.4528	10.8362	27.7664	24.8759	14.1849	14.2662	12.1912	40.4785	16.4821	36.213	30.5822	25.3494	16.4825	37.5143	15.3017	15.1072	11.96	19.1017	183.022	12.2748	34.7563	65.8971	4.35339	20.6389	34.3413	11.2208	30.6325	18.0194	7.44747	44.6327	15.0084	45.507
8	25439627	25506939	67312	-	Adam9	1240.82	1139.16	957.662	1277.72	1226.99	1398.8	1342.77	1267.29	1159.24	1140.71	1287.51	1173.87	1216.17	1321.53	1200.16	1130.88	1325.32	1403.26	1279.92	1377.62	1588.18	1747.4	1423.56	1412.97	1554.5	1239.53	1493.67	1490.31	1478.75	1389.87	1284.16	1284.59
16	85590716	85600002	9286	-	Adamts1	1036.32	445.638	373.996	692.002	495.825	537.835	853.383	890.526	399.234	1107.51	703.39	555.736	293.742	484.275	417.137	326.604	496.341	641.378	500.385	508.933	1219.37	1171.76	733.547	453.262	800.364	659.782	689.96	465.323	562.698	799.204	488.712	555.835
17	33743059	33772757	29698	+	Adamts10	105.014	174.056	258.964	128.902	149.586	216.846	149.777	140.118	152.918	156.923	128.445	187.195	166.591	197.803	198.256	169.057	174.915	141.059	203.975	148.242	121.647	121.948	161.076	136.534	182.92	136.145	183.066	96.4566	172.119	167.373	155.713	152.123
15	11064859	11349319	284460	+	Adamts12	49.7434	54.8582	92.3657	85.9349	58.6738	44.2251	53.9896	65.3883	75.0853	39.2307	42.815	83.8479	49.4476	64.7974	51.8926	45.3216	139.783	67.5908	197.196	63.2626	59.858	84.8331	93.598	57.9476	121.246	99.4909	97.7322	122.956	92.6796	103.213	61.9098	78.662
9	30810451	30833749	23298	-	Adamts15	24.8717	25.7359	41.3663	42.9675	23.8564	24.9658	31.3488	40.4785	52.1934	63.3727	27.524	74.0982	25.3125	49.4507	32.5992	31.6532	71.7602	59.5093	128.178	68.9279	74.3398	112.101	35.9155	38.8964	57.4692	56.852	50.3248	58.2979	70.3372	44.6327	52.5295	74.1113
11	50492912	50698401	205489	+	Adamts2	240.426	142.225	171.698	140.21	181.824	103.43	85.3383	105.867	192.749	1201.06	85.6301	179.396	172.478	126.184	154.347	131.649	271.343	127.835	284.694	167.127	243.294	121.19	146.927	102.401	260.714	148.071	108.672	205.633	185.359	143.662	131.324	96.2147
15	94166201	94302232	136031	-	Adamts20	19.3446	164.575	126.365	169.608	188.917	156.928	212.475	177.483	195.496	9.05325	85.6301	200.845	103.016	194.392	132.393	77.6942	109.883	107.264	191.034	133.135	43.4453	98.467	169.782	142.885	110.033	100.239	253.812	196.093	148.949	159.701	70.3521	143.022
5	89821700	90031194	209494	-	Adamts3	2.76352	13.5452	40.7996	27.1373	23.8564	19.2593	8.70799	9.34119	30.6751	6.0355	9.17465	15.5996	18.2485	10.2312	17.2975	15.8266	44.1026	13.2243	46.8341	16.0517	10.62	7.57438	14.1485	18.2575	26.6321	22.4415	15.3162	24.3791	26.4799	22.3164	9.38028	11.0517
1	171077698	171089837	12139	+	Adamts4	102.25	3.38631	4.53329	15.8301	3.8686	7.13309	17.416	6.22746	13.2773	57.3372	12.2329	38.999	7.65261	3.41039	1.99587	10.7909	26.9101	56.5706	79.4946	24.5497	47.3071	93.9223	10.8835	12.7008	9.11097	11.2208	40.114	3.17989	12.4124	50.9092	8.44225	14.9523
16	85655045	85698014	42969	-	Adamts5	157.521	130.711	236.864	149.255	127.664	142.662	137.586	171.255	147.881	105.621	152.911	228.144	155.407	167.109	170.314	143.159	358.801	258.608	336.466	257.771	279.981	244.652	348.272	180.193	323.79	287.252	220.262	323.288	302.036	270.586	207.304	219.734
13	104424343	104633204	208861	+	Adamts6	16.5811	27.0905	31.733	29.3988	21.9221	34.2388	24.3824	18.6824	20.1448	18.1065	45.8733	29.2493	18.8372	28.9883	27.2769	21.5817	35.1326	35.9994	67.1699	24.5497	28.9635	17.4211	28.2971	22.2265	43.4523	29.9221	29.9031	32.8588	46.3398	44.6327	7.50422	24.7038
9	90045031	90082156	37125	+	Adamts7	13.8176	15.577	6.23327	4.52289	14.8296	9.98632	6.96639	21.7961	14.1929	15.0887	12.2329	15.5996	12.9506	20.4623	17.9628	13.6684	11.96	17.6324	30.8119	16.9959	37.6526	14.3913	13.0602	21.4327	40.649	14.961	19.6923	20.1393	16.5499	32.7772	15.9465	24.0537
9	30853858	30875135	21277	+	Adamts8	27.6352	52.1491	19.2665	70.1048	13.5401	49.9316	22.6408	18.6824	47.615	36.213	12.2329	19.4995	7.65261	17.052	18.6281	12.2296	27.6576	7.34683	31.4281	23.6054	16.4127	12.119	19.5903	6.35043	70.0845	8.97662	52.5129	8.4797	28.9624	69.7385	54.4056	24.0537
6	92749681	92920516	170835	-	Adamts9	328.173	105.247	77.4585	173.922	92.7989	105.419	186.974	147.163	94.4966	291.619	168.202	193.088	87.8421	154.181	78.2499	79.2993	115.06	227.456	180.512	99.5971	492.946	392.108	65.8241	233.116	267.598	106.582	199.483	160.887	84.6459	368.814	90.2795	332.662
4	85972152	86346620	374468	+	Adamtsl1	30.3987	52.8264	79.3326	38.4446	49.647	49.2183	52.248	52.9334	87.9047	54.3195	64.2226	50.6987	64.1642	81.8494	63.2026	48.1992	94.9328	77.1417	78.2622	50.9877	77.2361	74.2289	79.4495	38.8963	141.571	78.5454	47.4074	58.2979	109.23	95.5419	58.1577	57.2087
2	26969391	26998994	29603	+	Adamtsl2	118.831	47.4083	38.5329	22.6145	23.8564	42.0852	20.8992	9.34119	55.3983	232.367	27.524	31.1992	32.3764	22.1675	29.2728	29.495	29.9001	7.34683	46.8341	19.8286	14.4818	52.2632	13.0602	25.4017	24.5295	8.22857	16.0456	6.35977	15.7224	13.9477	22.5127	22.1034
7	81984902	82263657	278755	+	Adamtsl3	35.9258	69.0806	56.6661	79.1506	44.4889	57.778	41.7984	56.0471	45.7837	18.1065	30.5822	97.4976	49.4476	40.9247	37.2562	36.6889	104.65	66.8561	121.399	67.0394	75.3052	88.6203	40.2689	63.5042	128.254	65.0805	110.131	99.6364	117.504	99.7262	89.1126	53.3081
3	95583511	95595229	11718	-	Adamtsl4	154.757	771.398	607.456	318.864	197.299	582.06	224.666	370.534	344.749	123.728	348.637	409.49	424.425	373.437	447.74	416.527	222.755	268.893	181.173	222.835	242.328	393.868	193.726	244.491	523.532	213.195	315.077	278.77	314.449	417.735	230.754	389.408
10	80175627	80184283	8656	-	Adamtsl5	113.304	560.093	309.396	291.726	268.867	381.619	252.532	376.761	360.776	102.603	324.171	315.892	293.743	354.681	454.393	428.039	266.111	282.854	258.204	275.712	173.781	200.721	236.172	265.924	269.124	322.41	322.37	215.172	307.002	338.232	388.343	260.04
5	139257631	139311220	53589	-	Adap1	8.29056	14.2225	10.7666	6.78434	16.1192	10.6996	1.7416	31.1373	15.5665	15.0887	15.2911	13.6497	5.88662	1.70519	3.99174	4.31635	14.2025	15.4283	31.4281	12.2748	4.82726	16.6636	15.2369	11.1132	25.2304	7.48052	21.151	28.619	15.7224	20.9216	16.8845	14.3022
11	80044988	80069654	24666	+	Adap2	52.5069	36.5721	33.433	22.6145	22.5668	41.3719	20.8992	31.1373	17.3978	33.1952	18.3493	19.4995	27.6671	34.1039	24.6157	18.7042	63.5376	60.9787	93.6681	22.6612	54.0653	64.3822	51.1524	54.7724	69.3836	35.1584	32.0912	37.0987	74.4747	59.9752	26.2648	70.8608
3	89622329	89660763	38434	+	Adar	71.8515	104.975	121.832	67.8434	95.4254	71.3308	57.4728	90.2981	81.4951	78.4615	76.4554	95.5476	90.6539	107.427	100.459	87.0463	104.65	100.652	121.399	86.868	143.852	119.675	102.305	127.009	133.861	71.8129	137.117	69.9575	116.677	163.188	81.6084	138.471
10	77126561	77254108	127547	-	Adarb1	326.096	237.718	196.065	133.425	122.505	211.139	160.227	171.255	156.122	410.414	165.144	191.095	171.301	151.762	161.665	135.245	282.556	299.016	269.913	190.732	445.073	422.649	169.783	269.893	382.66	244.613	276.422	232.132	270.592	301.969	260.771	420.614
8	112693530	112718935	25405	-	Adat1	93.9597	65.0171	78.1992	70.1048	56.7395	65.6244	74.8887	49.8197	58.1453	84.497	82.5718	31.1992	69.4621	64.7974	63.2025	76.2555	59.8001	75.6723	43.7529	60.4299	64.6852	61.3525	47.8874	75.4113	65.8794	64.3325	50.3248	62.5377	53.7873	62.7647	65.6619	57.2088
10	13428651	13439121	10470	+	Adat2	28.1546	28.2457	28.9083	23.5112	29.926	31.7756	50.5064	31.1373	36.1259	37.0695	21.8112	26.108	35.2391	40.9247	28.3032	37.7253	50.2381	37.0362	33.931	50.619	27.2664	25.7608	61.8598	30.7521	31.907	47.1671	30.1348	39.5563	72.0379	26.6287	35.1469	46.2667
12	88327284	88428497	101213	+	Adck1	353.731	479.212	266.084	330.171	391.207	437.606	362.252	415.951	325.939	307.811	342.52	272.993	376.359	442.896	449.865	397.431	351.722	337.954	341.229	267.516	268.129	376.146	356.978	268.644	256.638	335.399	306.616	314.808	305.013	301.889	345.444	401.319
6	39550810	39565704	14894	+	Adck2	110.541	72.4669	77.0659	54.2747	59.9633	83.4571	57.4727	77.8432	65.9285	99.5857	48.9315	68.2483	73.5828	63.0922	65.1984	76.2555	60.5476	58.0399	45.6016	62.3184	67.5816	68.1694	52.2407	46.0406	77.0929	47.8753	73.6638	49.8182	68.6822	76.0151	49.7155	62.4095
15	76460559	76480012	19453	+	Adck5	63.561	56.2127	53.2662	54.2747	52.2261	43.5118	38.3152	34.251	55.856	42.2485	55.0479	60.4485	54.1569	61.387	49.2315	64.0258	25.4151	31.5914	40.6717	37.7687	47.3072	46.2037	29.3854	41.2778	42.0507	32.1662	35.0086	23.3192	52.9598	43.2379	45.9634	39.006
11	7013433	7128506	115073	+	Adcy1	2.76352	11.5134	15.8665	6.78434	9.6715	22.1126	6.96639	15.5686	11.4459	3.01775	15.2911	7.79981	8.82993	11.9364	15.967	15.8266	32.1426	15.4283	16.6384	15.1075	5.79271	22.7231	18.5019	50.8034	32.9397	32.9143	24.7977	12.7195	23.1699	23.0137	9.38028	12.3519
13	68768162	69147661	379499	-	Adcy2	1094.35	783.591	393.263	624.159	603.501	783.213	1323.61	619.632	530.175	1237.28	902.174	567.436	588.662	678.668	726.497	605.727	617.436	786.11	422.123	714.773	1335.22	1015.72	783.611	743.793	958.054	903.646	1188.1	749.393	782.812	1281.1	737.29	1071.36
12	4183397	4263525	80128	+	Adcy3	16.5811	39.2812	34.5663	36.1831	25.1459	27.819	24.3824	21.7961	33.8799	15.0887	15.2911	31.1992	25.9011	17.0519	31.9339	22.3011	48.5876	28.6526	54.2289	32.1034	26.0672	24.238	15.2369	19.8451	32.9397	26.9299	32.0912	31.7989	40.5473	36.2641	30.9549	24.0537
14	56006515	56021530	15015	-	Adcy4	226.609	131.389	134.865	239.713	70.2796	133.389	134.103	202.392	109.423	202.189	195.726	181.345	133.626	185.866	117.091	137.404	168.935	271.098	137.421	97.2544	329.218	264.346	93.5981	261.161	219.364	164.571	359.567	109.176	95.9896	331.259	200.738	275.642
16	34975234	35126114	150880	+	Adcy5	55.2704	44.022	36.833	27.1373	41.2651	40.6586	31.3488	18.6824	34.3378	36.213	64.2226	70.1983	28.8444	37.5143	31.9339	23.0205	58.3051	63.1827	56.6939	44.3782	57.9271	54.5355	42.4456	33.3397	57.4692	39.6467	40.114	50.8782	39.7198	55.7909	37.5211	35.7555
15	98487866	98505515	17649	-	Adcy6	337.15	562.128	574.032	384.445	461.655	607.03	275.173	414.126	450.971	319.882	293.589	413.391	537.443	485.981	469.033	440.27	713.864	645.784	585.425	561.812	456.659	606.707	606.213	594.562	644.073	608.917	545.552	584.043	578.425	593.47	545.931	680.656
8	88999031	89056591	57560	+	Adcy7	71.8516	93.4621	132.032	133.425	68.3452	78.4639	88.8215	133.89	132.773	39.2307	79.5136	152.096	80.058	93.7857	83.8266	77.6942	177.906	93.3047	360.499	129.358	111.992	106.041	92.5096	63.5043	178.014	112.956	132.011	86.9169	139.847	156.214	117.253	81.9125
16	4102750	4238363	135613	-	Adcy9	1019.74	1035.53	659.595	773.414	1040.65	1071.39	1107.66	1024.42	825.026	431.539	1168.24	861.88	985.419	1139.07	1006.58	897.081	1573.49	1352.55	1106.76	1433.31	1597.83	2083.5	1460.57	1763.04	1541.85	1623.28	1569.55	1721.39	1570.59	1554.48	1298.23	1389.91
6	55428963	55478441	49478	+	Adcyap1r1	52.5069	37.2494	56.6661	27.1373	43.8441	47.7917	48.7648	52.9334	47.1572	108.639	36.6986	64.3484	37.6744	80.1442	49.2314	32.3726	53.8201	48.489	85.6571	70.8164	55.9962	68.9268	55.5058	42.8654	61.6743	41.1429	51.7835	46.6383	60.4073	59.9752	45.9634	55.9085
5	34731008	34789653	58645	+	Add1	851.164	984.734	660.158	818.643	862.055	897.338	1001.42	940.347	861.197	814.792	923.582	900.88	880.045	869.649	874.859	882.691	888.781	881.626	841.169	816.745	1201.98	1202.05	894.627	995.427	1269.24	888.689	1164.04	774.836	1088.16	1246.94	923.018	1008.31
19	53128874	53235758	106884	+	Add3	176.865	360.981	430.097	443.244	471.324	380.906	355.286	392.33	504.538	211.243	299.705	368.541	417.949	414.362	394.516	365.451	672.752	482.686	705.597	596.747	523.274	587.013	479.963	506.447	833.309	695.688	827.076	534.221	708.339	632.531	436.182	466.123
8	27575869	27613465	37596	+	Adgra2	69.088	77.2078	77.0659	67.8434	70.9243	82.7438	45.2816	68.502	93.3987	36.213	73.3972	91.6477	74.1714	66.5026	67.1943	55.3931	109.883	93.3047	160.222	86.868	93.6488	100.739	78.3611	88.9059	141.571	100.239	107.214	91.1567	120.814	105.305	87.2366	70.8608
5	50117293	50216339	99046	-	Adgra3	110.541	245.846	186.431	257.805	259.196	233.252	212.475	230.416	222.051	159.941	226.308	288.593	258.423	209.739	256.802	240.277	232.473	202.772	224.927	249.273	187.298	254.499	226.377	253.223	285.944	217.683	307.054	218.352	241.629	257.335	244.825	211.932
5	129173814	129281664	107850	+	Adgrd1	60.7975	82.6259	111.632	101.765	67.0556	58.4914	55.7311	80.9569	73.254	72.426	70.339	105.297	87.122	109.133	69.8554	64.7452	133.803	107.264	172.547	110.473	169.919	165.879	68.566	87.3183	219.364	110.712	151.704	98.5765	100.955	153.425	92.8647	133.27
17	57665686	57790530	124844	+	Adgre1	69.088	65.6943	57.7994	72.3662	30.9488	39.9453	67.9223	74.7295	85.6155	30.1775	42.815	130.647	42.3836	88.6701	57.2149	22.3011	113.62	66.8562	464.645	52.8762	73.3744	92.4074	99.0397	61.9166	128.955	43.387	80.9573	29.6789	52.9597	115.766	51.5915	105.316
8	84449880	84467941	18061	-	Adgre5	302.668	374.224	270.802	372.781	273.221	305.018	257.567	350.272	348.735	260.852	241.599	352.155	262.461	380.995	283.544	304.545	358.265	393.77	486.266	272.175	419.442	365.042	356.46	344.667	505.652	370.641	447.917	290.058	346.824	479.305	453.549	326.191
17	43019828	43053071	33243	-	Adgrf2	22.1082	7.44987	20.3998	4.52289	12.8953	14.9795	20.8992	12.4549	8.24106	9.05325	15.2911	13.6497	7.65261	8.52597	10.6446	6.47452	11.96	10.2856	11.7085	8.49796	22.2054	14.3913	7.61844	19.0513	7.00844	9.72467	18.2336	12.7195	7.44747	16.0399	4.69014	14.3022
17	42967778	43003176	35398	-	Adgrf4	27.6352	12.868	25.4997	20.353	14.8296	27.819	19.1576	15.5686	13.7351	42.2485	27.524	7.79981	23.5465	27.2831	15.967	13.6684	11.96	14.6937	11.0923	10.3864	12.5509	16.6636	6.53009	19.0513	11.9143	11.2208	13.1282	19.0793	8.27496	15.3425	20.6366	14.3022
17	43671322	43770449	99127	+	Adgrf5	1296.09	2295.24	1176.39	1157.86	1051.61	1785.41	1046.7	1226.81	1204.11	1128.64	1360.9	1470.26	1303.3	1347.1	1290	1051.75	2347.9	2231.23	2271.45	1666.54	2979.32	2434.33	2172.34	2012.3	2975.88	1861.15	2129.72	2080.69	2491.59	2726.76	1927.64	2999.62
8	95703737	95740837	37100	+	Adgrg1	353.731	367.074	181.898	327.91	143.138	294.596	170.677	249.098	190.003	259.527	263.007	243.744	174.833	197.803	169.648	171.934	328.9	513.541	355.571	157.684	650.713	672.602	170.871	398.491	425.414	271.543	495.955	262.871	327.689	755.975	287.974	637.744
X	159173686	159281073	107387	+	Adgrg2	11.0541	18.9633	30.033	24.8759	14.1849	16.4061	12.1912	18.6824	9.15674	21.1242	18.3493	15.5996	16.4825	17.0519	13.9711	12.949	15.6975	19.1017	30.8119	24.5497	11.5854	8.33182	19.5903	6.35042	37.8456	20.1974	17.5043	38.1586	24.8249	10.4608	40.3352	9.10139
10	14278329	14420781	142452	-	Adgrg6	27.6352	37.9266	21.5331	33.9217	22.5668	33.5255	27.8656	24.9098	26.0967	27.1597	36.6986	50.6987	19.4258	15.3468	21.9546	12.2296	39.6176	37.4688	51.1477	26.4381	43.4453	57.5653	40.2689	58.7414	53.2642	53.8597	45.2194	36.0387	32.2724	72.5282	20.6366	42.2565
8	84626727	84668584	41857	+	Adgrl1	171.464	406.872	392.56	364.861	542.986	450.028	320.068	292.215	422.81	207.449	281.318	308.651	403.845	338.373	438.538	503.857	555.772	447.078	486.684	578.827	357.893	638.656	554.878	471.51	614.654	482.011	573.332	617.887	491.223	525.168	519.587	376.261
3	148521222	148660272	139050	-	Adgrl2	99.4868	142.225	86.1325	174.131	111.545	104.856	94.0463	137.004	107.592	60.355	116.212	101.397	107.725	114.248	133.058	76.9748	149.5	171.916	211.986	162.405	171.85	170.424	207.875	156.379	276.133	180.28	248.707	144.155	179.567	261.52	132.262	186.579
3	151143519	151250719	107200	+	Adgrl4	489.143	411.775	282.197	502.041	240.498	398.74	398.826	389.216	261.425	503.964	516.839	559.636	300.218	426.299	261.459	233.083	524.746	847.824	581.112	474.941	856.356	680.937	516.966	598.527	716.263	513.163	680.479	551.18	513.048	852.206	457.758	750.865
3	137983346	137996459	13113	+	Adh1	276.352	537.745	435.196	232.929	228.247	427.272	343.095	432.808	322.317	316.864	513.78	354.891	299.04	477.455	316.013	297.828	357.306	343.831	331.536	199.23	464.382	257.529	256.85	426.272	311.175	190.005	234.849	213.052	311.139	408.668	167.907	569.487
3	138142961	138161261	18300	+	Adh5	1052.9	982.034	1134.46	1038	1139.95	1068.54	917.823	987.054	926.203	1032.07	978.632	951.576	1035.45	983.897	1142.96	1100.67	684.712	722.193	668.618	785.589	517.482	679.422	758.579	754.907	553.667	685.964	611.191	732.434	690.132	537.685	751.361	661.151
1	9618173	9648196	30023	+	Adhfe1	710.226	757.856	841.476	721.402	826.588	732.563	515.513	818.912	849.297	528.106	825.718	795.58	787.036	1057.23	952.029	869.029	523.253	677.378	406.719	778.034	467.278	591.558	647.566	730.302	604.125	683.721	592.956	659.295	825.015	643.686	733.537	586.392
12	28725206	28732174	6968	+	Adi1	759.968	837.772	784.259	1033.48	1065.15	1032.87	1081.53	1071.12	843.336	588.461	960.28	967.176	1053.12	837.251	972.654	1071.17	942.6	1088.8	855.338	968.767	792.636	721.838	1187.39	1104.97	703.647	1110.11	716.217	1312.23	978.928	817.336	1286.97	1094.77
2	158344532	158350119	5587	+	Adig	24.8717	34.5403	31.733	58.7976	24.5011	32.8122	38.3152	24.9098	31.1329	42.2485	33.6404	38.999	30.6104	37.5143	34.5951	19.4236	32.1426	53.6318	27.1145	27.3823	13.5163	14.3913	21.767	17.4637	9.81182	20.9454	20.4217	27.559	28.1349	16.0399	62.8479	28.6044
16	22965286	22976719	11433	+	Adipoq	58.0339	109.039	105.399	402.537	229.537	90.5902	182.868	193.051	62.2658	193.136	180.435	288.593	177.776	136.416	66.529	20.8623	261.626	254.935	115.236	132.19	27.9981	48.476	178.489	16.6699	166.1	100.987	96.2735	240.611	148.122	87.8706	99.4309	47.4572
1	134343116	134361089	17973	+	Adipor1	3987.79	4357.29	3488.4	4674.4	4937.06	4323.07	4883.51	3851.65	4066.42	5329.31	4413.01	4077.39	4481.84	3969.58	4122.91	5211.99	3585.02	3991.29	3215.69	4281.11	3940.03	3930.14	4199.95	4645.17	3914.74	3916.18	4158.45	4148.67	4017.33	3975.89	4295.19	3758.22
6	119330111	119394490	64379	-	Adipor2	3142.16	2558.6	1930.64	2826.83	2310.78	2530.75	3326.46	2584.38	2352.28	3539.83	2645.38	2591.5	2618.33	2271.31	2594.66	2651.64	2753.86	2879.11	2281.38	2506	2900.17	3897.77	2787.27	2606.79	2776.04	2736.38	2465.87	2813.19	2459.31	2853.12	2314.1	3134.83
14	21102642	21498638	395996	+	Adk	469.799	1183.17	1190.53	1071.92	847.88	1166.27	538.155	831.363	1014.59	350.059	880.767	811.18	1036.05	936.15	1321.26	1108.59	796.845	739.085	590.35	699.665	302.186	502.941	826.059	571.536	690.338	804.906	598.062	692.153	747.228	535.592	963.344	478.475
7	110226864	110229028	2164	+	Adm	116.068	35.8948	22.6664	29.3988	29.0145	33.5255	67.9223	46.7059	32.0486	72.426	33.6404	66.2984	28.2558	34.1039	30.6033	34.5308	38.8701	58.0399	78.2622	35.8803	121.647	137.096	29.3854	51.5972	55.3667	28.426	51.7835	36.0387	38.0648	62.0674	43.1493	147.573
18	80170351	80194698	24347	-	Adnp2	85.6691	70.4352	38.5329	45.2289	39.3308	42.7985	59.2143	43.5922	54.9404	117.692	48.9315	46.7988	41.795	42.6299	37.9215	40.2859	57.5576	52.1625	65.9374	50.0435	74.3398	70.4417	40.2689	32.5459	55.3667	50.1195	66.3704	61.4778	67.8547	92.055	65.6619	48.7574
10	67380341	67384786	4445	-	Ado	375.839	358.271	372.296	492.995	478.417	472.924	522.48	429.695	391.908	365.148	477.082	421.19	547.456	404.131	425.12	546.737	642.104	611.991	508.396	620.351	420.937	559.747	502.817	647.743	434.523	646.317	415.727	590.399	485.74	453.998	610.656	428.415
1	134126953	134163196	36243	-	Adora1	22.7247	674.458	991.554	379.663	550.73	619.171	302.569	421.364	772.141	25.0433	156.594	466.405	772.425	443.609	677.337	751.878	215.924	235.443	270.301	64.4183	31.3506	23.5156	88.0697	228.041	36.7279	58.9905	30.4281	164.935	64.3521	14.69	52.0954	39.9751
10	75152711	75170627	17916	+	Adora2a	19.3446	20.9951	10.1999	11.3072	14.1849	14.9795	15.6744	9.34119	17.8556	6.0355	3.05822	19.4995	8.24127	11.9364	10.6446	22.3011	17.94	13.959	22.1845	33.0476	13.5163	15.1488	23.9437	22.2265	14.7177	18.7013	18.963	13.7795	19.8599	11.1582	32.831	25.3539
11	62139810	62157279	17469	+	Adora2b	8.29056	8.8044	9.06658	9.04578	8.38196	12.8396	13.9328	12.4549	9.15674	3.01775	15.2911	15.5996	3.53197	6.82078	9.97935	5.75513	11.2125	5.87746	19.7196	5.66531	11.5854	14.3913	11.9718	6.35042	5.60675	10.4727	5.10541	4.23985	15.7224	13.2503	6.56619	19.503
9	59198855	59223484	24629	+	Adpgk	326.095	204.533	211.931	128.902	181.824	186.174	193.317	174.369	178.556	208.225	204.901	189.145	165.414	163.699	173.641	176.251	121.843	135.182	195.964	139.744	259.706	211.325	131.69	186.543	121.947	132.405	176.501	207.753	134.882	182.715	146.332	235.986
16	38265761	38273052	7291	-	Adprh	442.163	508.623	338.297	420.629	475.838	497.889	595.627	404.785	457.379	362.13	446.5	423.14	474.462	404.131	416.472	481.273	332.638	321.056	307.503	408.846	246.19	306.762	419.014	375.469	245.295	324.654	257.459	341.308	405.473	285.231	416.484	389.409
8	13285655	13304163	18508	-	Adprhl1	149.23	554	291.264	346.001	245.011	383.047	262.981	439.036	389.161	199.171	391.452	329.542	329.651	298.409	400.505	484.15	304.981	307.097	214.451	306.871	201.779	222.687	253.585	190.513	285.244	267.803	406.245	173.834	393.061	343.811	371.459	272.392
4	126210144	126215497	5353	-	Adprhl2	226.609	88.044	111.632	85.9349	102.518	103.43	132.361	84.0707	95.6879	259.526	103.979	85.7979	103.016	95.4909	100.459	104.312	63.5376	71.9989	62.24	77.4258	121.647	86.3479	59.8592	50.0096	57.4692	52.3636	46.6781	54.0581	66.1997	60.6726	76.9183	115.068
11	66928706	66943445	14739	-	Adprm	301.224	81.9486	110.499	94.9807	65.7662	62.7712	94.0463	99.6393	90.1939	359.112	91.7465	105.297	80.058	88.6701	68.5249	91.3627	69.5177	50.6931	72.716	85.9238	128.405	89.3777	70.7427	70.6485	67.281	71.813	74.3932	82.677	58.7522	80.1994	85.3605	63.0596
14	66872700	67008618	135918	+	Adra1a	22.1082	37.9266	36.2663	20.353	27.0802	22.8259	22.6408	18.6824	32.5064	9.05325	24.4657	29.2493	32.3764	39.2195	37.9215	21.5817	36.6276	52.1625	31.4281	47.2109	14.4818	27.2678	37.0039	46.0406	29.4355	46.3792	52.5128	41.3385	39.7198	25.1059	40.3352	16.9026
19	54033690	54037414	3724	+	Adra2a	2.76352	4.06357	5.66661	2.26145	5.8029	7.13309	8.70799	6.22746	1.83135	3.01775	3.05822	21.4495	5.29796	6.82078	3.32645	5.03574	12.7075	7.34683	1.23248	10.3864	8.68906	1.51488	11.9718	7.14423	14.7177	5.98441	12.3989	9.53966	9.10246	8.36863	20.6366	3.2505
2	127205099	127209142	4043	+	Adra2b	24.8717	27.7677	11.8999	15.8301	21.9221	18.546	10.4496	9.34119	16.4821	21.1242	9.17465	29.2493	18.2485	28.9883	17.9628	15.8266	30.6476	14.6937	14.1735	15.1075	16.4127	17.4211	15.2369	38.8963	27.3329	20.1974	14.5869	26.4991	21.5149	20.9216	27.2028	18.8529
18	62310784	62313053	2269	-	Adrb2	237.663	298.672	185.298	226.145	189.561	276.05	228.149	245.985	203.737	205.207	272.181	214.495	174.244	172.225	266.116	211.501	150.248	388.647	340.779	222.835	137.094	378.719	252.497	337.366	163.297	534.857	331.123	213.052	244.111	307.547	692.265	264.59
2	179813381	179818077	4696	+	Adrm1	2672.32	996.251	716.259	841.258	1139.3	990.786	1772.95	1130.28	1068.13	3023.79	1174.36	879.428	867.688	849.187	879.513	1097.07	731.057	844.15	815.282	851.684	2392.39	1509.57	799.936	888.266	1135.37	755.532	1226.03	767.413	825.841	1216.24	1015.88	1623.95
15	80832691	80855149	22458	+	Adsl	1796.29	1987.08	1446.12	1750.36	2068.41	1927.36	1476.88	1777.94	1907.35	1442.48	1801.29	1472.21	1997.33	1804.1	1948.63	2190.55	1524.9	1597.93	1088.89	1522.08	1093.86	1274.01	1623.82	1536.8	1061.78	1648.71	1177.16	1623.86	1731.12	1048.17	1725.97	1501.73
1	177590744	177624076	33332	-	Adss	182.392	179.474	284.464	219.36	184.403	208.999	219.441	227.302	191.376	190.118	232.424	212.545	216.039	243.843	229.525	219.414	265.363	251.996	316.13	260.604	237.501	187.845	204.61	243.698	209.552	282.016	181.607	257.571	243.284	205.032	288.913	272.392
12	112586481	112607790	21309	+	Adssl1	12709.4	13843.9	10886.1	11058.5	17392.6	13704.8	12112.8	13015.4	13347.8	15478	10712.9	10252.8	14549.4	13500	14433.5	18155.3	9751.91	11207.6	8481.89	11776.3	7796.02	8886.26	9651.48	10462.3	8890.91	9364.86	7480.89	9956.22	10732.6	6641.91	12714	13713.2
11	5811866	5822249	10383	+	Aebp1	2711.01	2632.16	2222.89	2668.1	3337.39	2866.66	2486.99	3390.85	2678.7	2387.04	2984.09	2450.02	2780.71	3437.68	2905.36	3542.32	1681.4	1691.99	1439.55	1715.64	2409.81	3144.92	1673.89	2432.66	3013.66	1409.33	2680.15	1964.12	1898.3	2661.76	1394.85	2600.87
6	140568389	140624199	55810	+	Aebp2	845.638	472.051	457.862	556.315	593.188	527.134	712.315	423.467	486.223	1026.03	587.178	555.736	495.067	485.98	502.959	531.632	589.78	678.112	656.292	654.341	1106.4	805.913	698.72	659.647	736.587	715.136	644.01	733.494	580.075	683.435	640.671	672.852
7	78545675	78560958	15283	+	Aen	975.523	1060.59	865.298	872.92	1328.86	1048.55	879.51	1164.54	1121.25	935.505	1033.68	918.427	980.129	917.394	1158.94	1202.09	726.571	731.748	666.157	851.69	705.745	816.519	844.561	916.051	705.749	893.173	722.057	868.108	820.875	667.4	858.297	694.305
5	36050663	36161267	110604	+	Afap1	102.25	88.044	99.1657	76.8892	81.8853	91.3035	62.6975	99.6393	93.8566	99.5857	85.6301	103.347	77.7034	90.3753	79.8348	93.5208	164.45	183.671	199.045	140.688	237.501	223.444	124.072	177.018	213.757	147.366	265.482	158.994	199.427	230.835	137.89	160.575
18	61863333	61919734	56401	-	Afap1l1	525.069	854.704	769.526	1175.95	1032.27	894.489	936.98	1114.71	1092.86	561.301	862.417	1049.07	1083.14	1043.58	990.617	1012.9	715.359	880.15	804.806	835.633	644.922	865.752	902.241	1000.19	844.517	801.911	1026.92	806.631	851.494	793.625	787.005	745.664
19	56900786	56997008	96222	-	Afap1l2	49.7434	27.0905	32.8663	31.6602	26.4354	32.0989	27.8656	52.9334	28.8437	39.2307	48.9315	64.3484	31.7878	37.5143	21.9546	30.9338	58.3052	38.2035	24.0333	49.0993	52.1344	25.7529	55.5058	52.391	63.7768	58.3481	74.3931	62.5377	58.7523	69.7385	54.4056	40.9563
17	13980803	14126057	145254	+	Afdn	737.86	526.228	548.531	664.866	589.965	725.436	731.47	585.381	549.863	603.549	752.32	707.834	545.101	820.199	608.738	443.865	1039.77	884.555	799.27	1205.75	1220.34	782.434	1190.65	935.888	1213.17	1012.85	1268.34	1087.52	1102.22	1272.05	757.93	808.724
5	103902028	104003189	101161	+	Aff1	1119.23	1098.52	653.927	725.924	684.096	877.37	632.2	803.342	717.43	543.195	697.273	895.028	835.311	704.246	666.62	574.794	1014.36	1368.71	984.748	892.285	2550.72	1718.63	1042.64	1212.14	1306.38	1269.44	1279.27	1168.08	1047.61	1432.43	711.025	1443.87
1	38215072	38666326	451254	-	Aff3	13.8176	33.8631	81.5992	29.3988	37.3965	27.1057	22.6408	15.5686	59.5188	18.1065	12.2329	35.0991	28.8444	23.8727	26.6116	20.143	47.8401	21.3058	51.1477	36.8245	21.2399	21.2083	38.0922	14.2885	78.4945	15.7091	18.2336	23.3192	84.4046	48.1196	21.5746	20.8032
11	53241594	53312658	71064	+	Aff4	1622.19	1103.25	1179.22	1266.41	1148.97	1191.94	1616.2	1220.58	1184.43	1949.47	1296.68	1234.32	1158.49	1065.75	1091.74	1030.89	1434.46	1531.81	1516.56	1485.25	2580.61	2429.07	1525.86	1451.87	1861.44	1704.83	2223.74	1647.18	1543.28	1977.75	1094.68	1882.68
10	42188581	42354562	165981	-	Afg1l	116.068	306.122	187.565	146.994	210.839	273.197	141.07	183.71	210.147	117.692	189.61	214.495	251.947	216.56	288.736	252.506	203.321	155.018	183.023	207.728	85.9252	126.492	191.549	135.74	138.767	229.652	134.929	208.812	150.604	139.477	286.098	112.467
8	124204601	124230656	26055	+	Afg3l1	768.256	837.089	597.833	682.955	922.671	808.181	816.814	912.321	775.122	727.275	853.244	674.684	891.245	748.579	892.813	996.369	675.742	771.426	624.244	717.61	559.961	846.823	868.498	812.052	694.538	792.19	664.43	730.31	766.269	573.257	900.518	696.253
18	67537834	67582263	44429	-	Afg3l2	1995.26	1343.69	846.025	1130.72	1231.5	1375.97	1278.33	1248.61	1202.74	1973.61	1027.56	965.226	1154.96	1166.35	1370.5	1343.1	1000.16	990.352	1021.72	1017.87	2259.16	1614.86	1089.44	950.182	956.652	1019.59	1091.83	1096	1046.78	998.657	1211.93	1305.4
11	117716745	117730735	13990	+	Afmid	38.6893	92.7848	80.4659	83.6735	110.255	66.3377	73.1471	62.2746	82.4106	27.1597	64.2226	76.0481	72.9941	92.0805	87.8183	94.2402	52.3251	49.2237	87.5058	74.5932	44.4108	67.8347	65.3009	79.3804	59.1827	65.8285	63.1244	78.4372	57.9247	48.1196	68.476	71.5109
11	20635085	20691557	56472	-	Aftph	453.217	329.1	313.922	413.845	333.329	348.807	381.41	330.055	367.628	455.68	379.219	380.211	368.499	370.004	348.612	320.13	398.407	398.178	360.459	352.193	488.519	384.772	417.926	344.51	386.866	385.978	367.57	457.902	352.514	408.668	363.017	320.47
8	53964737	53976458	11721	+	Aga	171.338	239.073	234.597	223.883	281.119	251.085	174.16	245.985	209.23	102.604	201.842	241.794	218.982	209.739	228.194	232.364	245.928	202.038	222.461	224.724	94.6142	118.16	241.614	230.997	152.784	233.392	118.154	216.233	201.909	127.622	212.932	165.125
1	89382533	89823005	440472	+	Agap1	124.358	291.899	209.097	228.406	264.354	251.798	229.891	202.392	268.292	208.225	143.736	169.646	283.735	218.265	246.823	270.491	340.861	274.037	310.583	312.536	319.565	323.426	301.473	231.79	441.532	285.008	390.201	255.451	363.271	364.035	272.028	291.244
10	126914776	126929040	14264	+	Agap2	38.6893	82.626	62.3327	15.8301	30.9488	75.6107	15.6744	43.5922	50.3621	87.5148	42.815	40.949	46.5043	39.2195	44.5744	50.3574	51.5776	65.3868	64.7049	44.3782	100.407	72.7141	39.1806	85.7307	87.6055	35.1584	53.9715	46.6383	59.5798	62.7648	44.0873	81.3093
5	24657175	24707046	49871	+	Agap3	599.684	564.833	490.727	465.858	642.832	605.601	588.66	563.585	536.585	724.259	526.013	503.087	569.825	530.316	634.689	676.229	373.751	418.035	345.709	459.834	452.798	548.383	391.805	471.518	458.352	403.948	520.751	426.105	387.269	484.683	524.358	503.179
7	75879635	76774447	894812	+	Agbl1	30.3987	151.029	47.5995	45.2289	39.3308	38.5187	6.96639	59.1608	67.302	3.01775	36.6986	76.0481	57.6889	47.7455	79.1695	53.2349	94.1852	185.875	36.9743	61.3741	11.5854	41.6591	69.6543	59.5352	65.1785	77.7974	87.5214	59.3579	110.885	67.6465	53.4676	32.505
6	34757367	34836395	79028	+	Agbl3	5.52704	15.577	21.5331	11.3072	16.7639	14.9795	43.54	12.4549	12.8194	9.05325	36.6986	13.6497	17.0712	20.4623	16.6323	15.1072	26.1626	16.8977	31.4281	26.4381	12.5509	13.6339	28.2971	34.9273	20.3245	16.4571	12.3989	30.7389	22.3424	16.0399	11.2563	14.3022
5	31046196	31064011	17815	+	Agbl5	37.6927	44.5768	52.4875	40.6623	51.1929	48.0405	29.5841	61.6515	46.3758	37.797	64.3604	16.5554	46.0363	51.9535	50.8776	35.4276	55.0271	42.767	40.1523	46.5409	58.3546	51.8458	39.6774	34.1412	53.0133	48.7018	72.1191	40.4505	51.5137	80.0417	47.429	47.7649
1	82817181	82878723	61542	+	Agfg1	511.251	461.894	557.026	538.224	516.458	515.72	538.154	544.903	521.475	558.284	593.294	551.837	506.838	547.367	445.745	456.813	603.231	548.074	565.089	640.181	689.333	660.482	601.856	685.846	664.396	659.034	652.035	687.917	560.216	642.29	518.732	645.547
5	137648741	137683016	34275	-	Agfg2	46.9798	104.976	58.366	67.8434	45.7784	75.6107	60.956	59.1608	72.7961	84.497	48.9315	79.948	58.2776	57.9766	55.8844	44.6022	62.0426	64.6521	89.9706	49.0993	67.5816	101.497	58.7708	50.0096	82.6996	36.6545	61.9943	26.4991	50.4773	64.8569	40.3352	76.7118
13	95487191	95511866	24675	-	Aggf1	511.251	395.521	356.996	382.184	416.519	432.978	438.883	414.126	368.559	561.301	437.325	483.588	392.049	361.501	433.769	453.936	380.478	423.912	361.115	486.272	391.973	406.744	361.332	437.385	414.9	401.704	375.613	435.644	402.163	380.075	437.121	331.551
6	40302412	40373697	71285	+	Agk	52.5069	94.1393	92.3657	88.1964	99.294	89.1636	71.4055	87.1844	87.9047	75.4437	88.6883	76.0481	104.782	107.427	87.8183	103.592	71.0127	60.9787	75.7972	77.4258	49.238	59.8376	96.863	54.7724	49.0591	74.8052	62.7237	72.0774	79.4397	54.3961	73.1662	57.8588
3	116533648	116601816	68168	-	Agl	22735.5	13757.2	11667.8	13091.2	14427.5	15230.3	12799.5	16917.1	13969	15052.2	13762.1	14032.1	15383.3	17217.5	12733.2	12104.8	18699.2	23230.3	15812.5	18097.5	18359	23880.5	24211.7	20238.2	21112.3	19650.6	20907.4	20077.2	18389.5	16498.5	16055.9	15706.4
12	37291638	37631932	340294	+	Agmo	30.3987	33.1858	31.1664	20.353	22.5668	18.546	31.3488	40.4785	33.8799	15.0887	27.524	37.0491	27.0785	11.9364	31.9339	20.8623	47.8401	50.6931	61.0075	16.9959	34.7563	32.5698	44.6223	44.453	45.5549	23.9377	37.1966	29.6789	38.8923	36.9615	19.6986	48.7574
4	126328806	126362425	33619	-	Ago1	126.393	210.322	223.191	178.006	208.411	227.791	201.319	188.857	219.108	108.639	143.089	215.149	223.801	223.163	201.521	178.554	277.198	243.896	265.111	276.338	206.235	239.551	280.805	270.024	320.411	262.164	276.382	246.274	289.303	285.836	234.269	211.411
15	72973474	73056797	83323	-	Ago2	381.366	608.181	372.863	470.381	480.578	433.618	542.364	439.036	514.627	280.651	333.346	471.235	502.134	381.964	385.868	293.222	811.039	897.782	690.186	584.471	870.837	1242.56	909.86	619.166	1327.4	899.158	1493.45	803.451	1040.99	1321.97	363.017	701.457
4	126234471	126323336	88865	-	Ago3	47.7092	49.0682	54.4732	75.2758	35.0845	51.1863	41.7774	41.5586	43.6729	33.1952	40.4036	66.2984	45.2124	34.3212	29.3346	33.2373	43.48	52.9157	52.2498	58.8593	53.4712	55.4918	72.9086	57.0229	85.3774	60.2462	114.795	72.7744	73.1407	61.0344	35.8833	55.7798
4	126383336	126427252	43916	-	Ago4	146.467	160.511	145.065	151.517	146.362	157.641	134.103	199.279	168.026	117.692	174.318	161.846	145.988	172.225	172.31	136.684	163.703	130.774	128.794	156.74	95.5797	147.7	186.108	160.348	135.964	188.509	140.764	165.354	201.909	152.03	151.961	130.67
17	34824835	34832424	7589	+	Agpat1	630.083	968.357	742.664	861.397	1037.91	859.348	987.329	697.257	861.933	727.102	751.669	674.227	952.704	756.838	909.11	1112.68	789.875	844.674	742.704	877.504	691.151	893.693	848.287	951.611	765.954	786.9	917.452	883.875	740.185	873.127	982.91	771.733
2	26483069	26494430	11361	-	Agpat2	41.4528	70.4352	61.766	90.4578	56.7395	82.0305	62.6975	105.867	59.9766	102.603	97.8629	99.4475	58.8662	75.0286	91.1447	51.0768	65.0327	47.7544	74.5647	46.2667	31.8599	28.0252	42.4456	19.8451	41.3498	38.8987	39.3846	18.0194	48.8223	29.2902	68.476	77.3618
10	78107397	78187535	80138	-	Agpat3	1251.87	1297.63	969.557	1112.63	1189.59	1194.08	1555.25	1201.9	1143.22	1351.95	1165.18	1012.03	1220.89	913.984	1365.84	1319.36	1368.68	1628.79	1137.57	1116.07	1299.5	1695.15	1535.66	1172.45	1587.41	1701.07	1567.36	1442.61	1238.76	1854.35	1145.33	1458.82
17	12338171	12438528	100357	+	Agpat4	49.7434	33.8631	29.4664	20.353	28.3697	21.3993	27.8656	46.7059	25.181	21.1242	42.815	33.1492	24.7238	34.1039	23.2852	25.1787	32.1426	18.3671	52.9964	33.0476	16.4127	24.9955	39.1806	19.8451	26.6321	28.426	29.1738	30.7389	20.6874	35.5667	23.4507	24.7038
8	18896295	18934430	38135	+	Agpat5	290.17	370.462	322.43	411.583	364.293	385.187	423.208	351.851	388.246	253.491	330.287	411.44	450.327	424.594	393.852	466.885	331.891	349.709	342.012	327.643	176.678	177.241	285.147	281.8	182.92	380.758	210.051	306.329	263.971	187.597	324.558	227.535
2	75662521	75761695	99174	+	Agps	409.001	416.516	504.895	488.472	379.123	406.586	458.04	451.491	414.342	488.875	446.5	428.989	456.802	421.183	429.112	387.032	490.361	479.748	449.237	504.212	595.684	642.307	486.492	484.22	541.052	593.953	541.903	555.42	461.743	495.144	439.935	510.978
4	156249749	156281946	32197	-	Agrn	254.244	278.353	469.195	192.223	256.617	296.738	198.542	242.871	272.87	262.544	259.948	224.245	225.458	300.114	311.355	212.22	290.778	272.567	287.167	287.043	355.286	386.291	280.795	334.985	366.54	225.911	442.714	257.572	260.662	426.802	246.702	364.057
8	125283326	125296446	13120	-	Agt	105.014	111.748	89.5324	85.9349	163.126	107.71	81.8551	130.777	107.592	138.816	58.1061	120.897	105.959	97.1961	104.451	105.031	127.075	79.3457	141.118	121.804	86.8906	274.95	118.63	108.751	105.827	94.2545	150.974	91.1567	105.92	123.437	116.315	125.469
13	59597348	59705162	107814	-	Agtpbp1	892.616	879.76	831.86	981.465	1079.98	1035.01	893.439	924.778	877.681	615.62	871.593	935.976	1086.66	924.216	981.301	1014.34	1045.01	1237.93	866.429	1112.29	902.698	1267.18	1113.38	1194.67	1258.02	1160.23	1226.03	1146.88	1128.71	1131.16	1015.88	967.35
13	30520339	30566851	46512	+	Agtr1a	44.2163	51.4719	61.7549	33.9217	56.7395	53.4776	59.2143	90.2981	47.6056	51.3017	55.0479	44.8489	38.2441	63.0432	57.1808	46.041	58.2845	55.1012	81.9596	71.7605	79.167	49.9909	82.7145	65.0309	83.4004	57.6	66.3363	61.4778	87.6814	62.7647	70.3521	81.2624
4	148161518	148172522	11004	-	Agtrap	196.21	270.904	167.165	185.438	253.393	203.293	238.599	295.804	188.17	205.207	217.133	239.844	208.386	252.369	244.161	205.746	210.048	199.099	374.057	161.461	194.056	281.767	224.2	211.946	286.644	201.974	241.413	140.975	215.977	249.664	234.507	219.734
1	179572469	179631581	59112	-	Ahctf1	1251.71	872.155	864.032	875.055	976.786	986.371	1147.62	1152	765.425	1423.77	1162.12	857.979	816.396	1108.28	868.724	799.151	770.606	807.416	701.644	878.017	1860.43	1325.42	955.55	1147.01	1459.83	846.047	1223.8	1101.11	957.397	1207.87	746.648	956.903
2	154901231	154916418	15187	-	Ahcy	194.421	119.038	112.594	119.801	165.558	147.221	213.896	130.427	169.085	357.372	207.564	128.475	149.874	122.75	158.73	166.515	71.3247	133.838	125.415	113.395	161.605	154.362	124.767	129.224	61.7345	89.9246	95.586	105.072	104.414	89.2091	154.777	176.212
3	107570436	107603877	33441	-	Ahcyl1	674.298	537.067	698.126	637.727	459.719	625.569	498.097	435.922	576.874	772.544	522.955	505.038	548.635	596.818	591.444	510.766	607.716	703.829	732.095	668.503	569.617	634.735	567.03	566.775	507.413	632.101	481.366	608.419	561.871	490.961	604.089	602.642
6	29768442	29912310	143868	+	Ahcyl2	356.494	352.854	288.996	352.785	342.371	380.908	350.061	351.851	313.619	401.361	327.229	274.943	312.579	330.808	342.623	309.339	373.752	326.2	287.783	310.648	357.217	389.325	355.89	337.367	386.865	388.987	340.604	382.647	411.267	405.181	336.753	377.056
4	132738817	132805422	66605	+	Ahdc1	88.4327	385.362	215.331	271.373	339.792	311.003	289.105	274.008	318.654	135.799	214.075	345.141	289.033	347.86	325.992	311.496	294.516	297.546	259.436	296.484	228.812	269.648	224.2	227.028	421.207	243.117	624.319	266.05	298.726	352.877	260.772	235.986
10	20828446	20956329	127883	+	Ahi1	11.0541	21.6724	16.9998	4.52289	12.8953	13.5529	6.96639	18.6824	19.687	18.1065	21.4075	13.6497	15.8939	20.4623	3.99174	12.949	18.6875	13.959	23.417	17.9401	19.309	14.3913	11.9718	11.907	38.5464	14.961	18.2336	15.8994	19.0324	18.132	15.9465	11.0517
19	8966648	9054291	87643	+	Ahnak	5250.69	6588.4	5202.51	5113.13	4394.08	5715.02	4778.95	5953.45	4783.96	4248.99	4804.46	6501.14	4884.12	6370.61	4653.72	4236.49	5482.93	7238.1	6525.34	5776.72	13279.8	11900.9	6880.54	7497.48	12777.1	5789.16	11044.5	7047.68	7176.89	9439.12	4382.46	7077.63
12	112738631	112766279	27648	-	Ahnak2	96.7232	138.161	130.899	94.9807	91.5568	101.29	64.4392	115.208	116.29	102.603	73.3972	103.347	97.7179	117.658	139.046	81.2912	131.56	74.2029	274.842	126.525	218.192	64.3823	132.779	61.1228	225.672	129.413	116.695	134.615	147.294	138.78	110.687	90.3638
12	35547978	35584989	37011	-	Ahr	44.2163	37.9266	38.533	65.5819	26.4354	37.8054	41.7984	43.5922	32.0486	51.3017	51.9897	50.6987	33.5537	44.3351	30.6033	29.495	66.5277	70.5295	48.0665	47.2109	100.407	71.1992	48.9757	66.6795	115.639	72.561	115.236	64.6577	74.4746	93.4498	57.2197	75.4115
12	87313502	87320727	7225	+	Ahsa1	2492.7	1965.41	1227.95	1741.31	1784.07	1801.82	2041.15	1830.87	1705.9	2356.86	1987.84	1797.86	1732.43	1853.55	1706.47	1991.99	1193.76	1182.84	1142.5	1351.18	1779.33	1478.52	1235.28	1182.77	1204.75	1327.04	1406.91	1194.58	1264.41	1321.55	1337.63	1982.15
11	23437882	23448040	10158	-	Ahsa2	863.122	726.447	734.14	850.486	787.392	847.764	1157.99	814.754	824.497	671.015	883.213	1055.83	829.468	729.853	843.593	839.941	696.897	544.306	662.291	802.86	664.79	622.391	614.143	759.355	475.655	796.413	477.689	647.201	599.902	448.291	765.227	793.231
1	183078604	183105357	26753	+	Aida	337.15	324.228	443.149	411.583	342.182	368.067	353.189	401.671	392.254	380.236	388.394	431.458	416.031	378.001	375.889	424.271	342.312	360.043	352.916	290.154	301.104	299.71	367.862	340.125	327.868	325.94	333.627	342.368	290.451	293.071	368.645	313.592
17	35389962	35395029	5067	-	Aif1	5.52704	15.577	19.2665	9.04578	9.02673	4.99316	29.6072	12.4549	13.7351	9.05325	12.2329	29.2493	5.88662	23.8727	19.9587	10.7909	20.1825	9.55087	65.9375	12.2748	4.82726	12.8764	8.70679	15.8761	6.3076	16.4571	11.6695	5.29981	7.44747	6.27648	14.0704	14.3022
2	31840315	31863455	23140	+	Aif1l	11.0541	37.9266	71.9659	67.8434	55.4499	44.9384	17.416	24.9098	46.6994	39.2307	18.3493	54.5987	44.1497	32.3987	73.1819	42.4441	59.8001	53.6318	192.882	50.9877	16.4127	25.7529	42.4456	41.2778	37.8456	43.387	32.0912	50.8782	32.2724	36.2641	74.1042	21.4533
X	47563821	47602441	38620	-	Aifm1	555.467	689.45	448.226	599.283	561.589	651.962	451.074	507.538	545.276	549.229	538.246	454.339	618.679	605.346	729.815	671.193	447.007	453.301	392.543	447.557	374.595	503.699	547.437	435.8	501.804	457.058	467.512	480.16	519.666	489.565	613.472	416.065
10	61551042	61575040	23998	+	Aifm2	188.524	280.529	207.398	164.716	187.652	253.286	214.217	236.643	226.65	241.42	204.901	181.345	230.201	226.227	271.683	226.31	246.066	296.225	216.359	193.565	146.596	206.648	223.232	165.111	185.199	226.682	173.787	186.875	208.584	178.711	246.718	233.406
10	13522799	13744702	221903	-	Aig1	33.1622	91.4302	58.3661	49.7518	70.2796	67.051	67.9223	102.753	76.0009	54.3195	39.7568	60.4485	60.6322	76.7338	98.463	80.5718	79.2352	75.6723	121.399	58.5415	26.0672	36.357	74.0077	65.8856	44.854	70.3169	44.49	99.6364	66.1997	34.8693	78.7943	50.7077
1	173248170	173293603	45433	+	Aim2	2.76352	5.41809	14.1665	11.3072	8.38196	10.6996	8.70799	15.5686	7.78323	12.071	9.17465	5.84986	7.65261	10.2312	10.6446	9.35208	10.465	7.34683	41.2879	11.3306	11.5854	12.8764	30.4738	17.4637	27.3329	11.2208	15.3162	20.1393	12.4124	23.0137	11.2563	9.75149
3	132366259	132390152	23893	-	Aimp1	1301.62	1183.88	1505.62	1354.61	1483.71	1302.52	1287.96	1301.54	1186.28	1336.87	1397.61	1193.38	1428.74	1133.96	1442.36	1588.51	886.791	863.778	798.035	1107.01	562.109	599.895	1034.37	1019.53	531.995	927.846	580.253	1114.03	907.693	538.539	1137.84	821.128
5	143839522	143846658	7136	-	Aimp2	693.643	2865.39	2020.75	1632.77	2309.57	1946.6	863.833	1320.22	3215.6	479.823	1104.02	1468.31	2318.77	2148.53	1975.22	2751.56	2080.29	1652.31	1947.95	1739.25	514.585	624.129	2394.35	1530.43	585.908	2031.69	1048.07	2410.39	1482.9	730.861	1670.63	864.63
19	4163756	4175859	12103	-	Aip	690.401	1013.7	800.991	823.074	1128.79	1086.98	934.904	846.936	935.217	723.739	975.489	812.747	1068.87	821.664	1099.55	1221.17	729.344	699.167	528.391	689.955	486.473	706.519	762.762	710.912	523.487	697.663	606.68	720.647	713.985	611.28	860.81	727.283
17	12960198	13078772	118574	+	Airn	46.9799	63.6626	83.8658	83.6735	83.8196	73.4708	127.137	68.502	76.0009	57.3372	51.9897	87.7478	73.5828	46.0403	98.4629	75.5361	99.4177	83.0191	154.676	107.641	103.303	73.4715	81.6262	103.194	65.8793	87.522	100.65	95.3966	67.0272	87.1733	77.8563	88.4135
14	54804926	54815119	10193	-	Ajuba	46.9799	37.2494	28.333	29.3988	36.1069	34.9521	26.124	43.5922	38.4583	30.1775	27.524	19.4995	33.5537	30.6935	46.5703	33.8114	47.0926	38.9382	40.0554	49.0993	47.3071	41.6591	43.5339	44.453	74.9903	45.6312	45.9487	56.178	65.3722	39.0536	55.3436	53.3081
2	32511770	32525071	13301	+	Ak1	8619.21	22507.9	20476.6	20943.1	26460.5	23285.7	13351.1	17305.7	25463.4	6575.72	16361.6	17990.1	28251	21935.7	25018.2	31495.3	21400.4	20407.2	13984.9	17731.5	5265.77	12924.4	19259.7	19275.6	11165.3	18516.2	10668.9	19373.7	16158.6	9344.07	20285.5	10545.9
4	128887017	128905323	18306	+	Ak2	295.697	331.18	345.097	321.125	392.019	351.662	290.847	373.647	336.052	316.864	284.414	339.292	346.133	347.86	371.898	369.767	381.974	324.73	425.82	345.583	201.779	228.746	359.154	300.851	203.245	312.685	229.014	348.728	308.656	205.032	345.194	254.189
19	28998232	29025362	27130	-	Ak3	757.856	1180.5	894.533	1183.61	1176.16	1166.82	1344.98	1171.43	1009.57	607.447	1157.68	1161.67	1066.97	1237.23	1158.07	999.625	1043.3	963.554	1109.66	991.281	693.889	869.934	1131.5	1143.74	941.708	1124.38	1002.16	1153.4	1052.33	812.204	1194.54	808.161
4	101276486	101324969	48483	+	Ak4	33.1623	215.369	134.299	178.654	74.793	161.921	107.979	137.004	232.123	33.1952	128.445	191.095	159.527	196.098	188.942	166.899	56.8101	105.794	61.0075	64.2068	18.3436	38.6293	65.3009	47.6282	42.7515	69.5688	35.7379	37.0987	71.1647	43.9353	78.7943	46.8071
13	100787851	100802924	15073	+	Ak6	651.936	582.326	720.319	685.002	766.065	633.211	682.877	561.415	606.834	675.085	695.362	667.316	673.274	610.484	780.996	732.019	619.669	473.796	472.96	567.601	362.139	454.468	488.602	495.802	305.897	620.335	346.4	554.576	428.119	285.193	573.139	608.313
11	88721618	88755413	33795	-	Akap1	1036.32	1121.54	646.564	1047.04	913.633	1055.7	712.315	1077.35	963.3	1083.37	822.661	832.63	887.112	794.619	1089.75	1074.05	1187.78	1334.19	953.932	1087.74	1372.87	1588.36	989.316	744.584	1286.75	1381.64	1467.46	993.188	1232.95	1475.68	1243.82	1326.86
11	61762133	61821084	58951	-	Akap10	221.082	157.125	147.899	156.04	134.756	153.361	148.036	146.345	142.387	165.976	143.736	150.146	148.932	141.531	143.703	120.858	140.53	159.426	139.27	132.19	167.989	135.581	185.019	132.565	187.125	175.792	188.9	158.994	168.809	197.36	129.448	118.318
14	78729686	78774301	44615	-	Akap11	621.792	399.586	496.394	443.243	532.577	452.24	832.483	548.015	511.864	579.408	629.993	545.985	464.457	528.609	445.08	411.492	766.932	821.366	764.125	801.642	1190.4	1046.76	877.21	793.004	844.513	903.637	1025.46	1045.12	768.742	920.558	461.509	750.861
10	4216329	4309472	93143	+	Akap12	146.467	192.342	175.665	165.086	130.888	141.948	88.8215	127.663	167.568	108.639	107.038	138.447	153.052	160.288	152.351	138.123	310.961	235.098	328.455	218.114	207.572	424.923	200.256	169.874	437.327	243.865	302.678	201.393	334.309	341.022	220.437	154.074
7	75105282	75404358	299076	+	Akap13	624.556	1280.02	891.924	1071.93	1065.8	1179.81	992.711	1214.35	1040.21	531.124	1027.56	684.433	874.163	944.678	979.307	810.034	1362.7	1248.96	1366.2	1232.2	1037.86	1847.39	1475.8	1293.9	1836.91	1242.51	1751.89	1233.8	1738.57	2037.06	994.309	1556.99
X	35871836	35909068	37232	-	Akap17b	44.2163	69.7579	75.9326	92.7193	49.0023	75.6107	67.9223	28.0236	60.8923	45.2662	67.2808	72.1482	71.8168	56.2714	64.5331	57.5513	87.4577	57.3052	72.716	58.5415	59.858	59.8376	77.2728	61.1228	61.6743	80.0415	80.2279	73.1374	52.9598	68.3438	89.1126	43.5567
12	52746166	53197799	451633	+	Akap6	303.987	854.026	698.126	798.29	758.245	760.387	910.856	846.934	869.89	181.065	675.866	867.729	785.275	683.783	677.265	766.152	1299.16	1109.37	1287.32	1152.89	738.571	1404.29	1287.52	1016.86	1323.19	1150.5	1489.32	1285.73	1122.91	1435.92	971.797	1025.86
10	25044988	25175116	130128	-	Akap7	116.068	140.193	151.298	117.595	132.177	129.822	81.8551	124.549	125.447	96.568	119.27	124.797	124.796	121.069	131.062	131.649	134.55	141.059	152.211	141.633	116.82	103.769	149.104	131.771	142.972	118.94	126.177	155.814	165.499	119.253	155.713	126.119
17	32522646	32540213	17567	-	Akap8	1224.24	726.022	1289.73	956.595	845.292	880.934	801.134	955.913	940.852	1173.9	920.524	934.027	1009.56	1127.14	894.151	899.243	1049.5	1161.54	819.593	986.715	1232.88	1117.23	907.683	895.404	1009.91	1001.64	1026.18	1018.62	928.449	981.912	773.875	1188.39
17	32540398	32569552	29154	-	Akap8l	1005.92	427.352	543.995	628.682	626.068	557.094	734.955	781.546	474.319	1152.78	703.39	448.489	447.383	668.436	574.811	530.191	434.299	442.279	357.418	442.838	717.331	673.362	467.99	345.304	589.41	397.964	705.276	481.223	428.643	819.429	445.563	566.887
5	3978186	4130205	152019	+	Akap9	1152.39	852.672	1085.16	1094.54	1083.85	1064.97	1072.82	1195.67	1004.04	1333.85	1284.45	904.778	996.016	1132.25	1160.93	953.913	1239.36	1193.86	977.969	1304.91	1537	1611.07	1503.01	1308.19	1927.32	1345	1891.92	1490.31	1640.1	1862.02	1047.78	1319.7
7	109302885	109311391	8506	+	Akip1	165.811	84.6576	95.199	94.9807	147.007	121.262	210.733	118.322	107.592	211.242	128.445	79.948	95.3633	80.1442	109.773	125.893	102.408	63.9174	107.842	71.7605	135.163	84.8331	100.128	103.988	63.076	85.2779	64.1823	75.2573	62.0622	54.3961	117.253	124.819
4	123628988	123644093	15105	-	Akirin1	1007.4	458.139	504.403	573.198	684.598	484.359	657.039	619.264	592.765	1348.72	492.373	526.597	544.943	523.131	539.522	492.759	615.982	534.722	789.057	597.333	1250.09	672.587	647.031	613.993	477.203	647.617	558.354	587.511	468.978	518.231	658.406	612.241
4	34550615	34566909	16294	+	Akirin2	581.993	340.616	300.671	421.695	366.979	342.108	537.52	413.256	317.051	707.667	391.408	428.414	329.187	353.796	316.479	368.057	337.361	315.004	327.774	372.288	409.852	378.337	280.889	287.907	213.51	313.676	252.964	313.865	274.346	258.344	306.507	397.383
4	63285360	63321683	36323	-	Akna	60.7974	48.0856	47.0329	45.2289	30.9488	44.9385	43.54	56.0471	39.374	72.426	39.7568	58.4985	39.4404	51.1558	32.5992	36.6889	35.1326	48.4891	77.646	44.3782	98.4761	97.7095	26.1204	44.453	145.075	43.387	79.4986	37.0987	51.3048	128.319	33.769	52.0079
4	116493707	116508872	15165	-	Akr1a1	2053.3	2333.84	1917.58	2182.3	2493.96	2345.36	2190.93	2107.99	2204.48	2172.78	2299.78	2076.7	2477.09	2409.44	2329.18	2620.74	1844.09	1935.15	2175.32	1991.35	1163.37	1680	1891.55	1976.57	1184.43	1918	1274.17	1879.31	1880.07	1154.87	2129.32	1781.92
6	34361182	34373885	12703	+	Akr1b10	259.431	804.18	683.09	516.894	673.167	735.648	333.266	572.175	651.041	195.111	424.401	520.042	767.978	647.598	913.93	781.578	640.335	555.123	519.319	496.378	191.29	280.517	664.405	534.855	320.157	612.395	352.334	499.818	474.506	297.029	578.582	331.276
6	34280865	34294425	13560	-	Akr1b3	435.196	735.305	790.728	679.006	1009.06	855.209	646.202	704.894	732.119	520.997	657.374	595.894	875.749	768.726	784.031	1039.85	425.972	477.164	415.062	467.106	275.209	337.42	471.724	486.619	231.098	460.108	321.53	473.812	385.245	271.403	629.143	404.195
6	34331081	34345397	14316	+	Akr1b8	16.9213	14.6367	30.8969	25.8514	16.0955	14.7597	28.9867	28.7749	29.298	25.1844	34.3324	33.7457	26.7169	20.8373	25.4693	14.7912	33.9027	26.0122	119.09	19.1674	23.04	12.612	25.6015	8.10484	25.3593	19.708	15.2572	40.762	23.644	20.965	14.2523	21.0776
13	4109591	4140423	30832	+	Akr1c14	5.52704	41.3129	53.8328	31.6602	46.4232	39.232	19.1576	12.4549	46.2415	27.1597	45.8733	23.3994	32.9651	27.2831	53.2232	30.9338	35.1326	33.7954	37.5905	36.8245	20.2745	24.238	34.8272	36.5149	23.1279	57.6	17.5043	47.6983	30.6174	18.8294	37.5211	36.4056
13	4642489	4659164	16675	-	Akr1e1	207.264	292.577	354.73	291.726	333.989	278.19	289.105	245.985	310.871	172.012	321.113	366.591	313.168	320.577	328.653	348.905	250.413	208.65	242.181	204.895	111.027	160.577	236.172	229.409	130.357	231.148	146.598	236.372	199.427	152.728	259.834	152.123
4	139038055	139046098	8043	+	Akr7a5	207.264	452.41	259.531	264.589	448.113	378.054	353.544	323.828	305.835	247.455	308.88	284.693	371.446	325.692	373.893	533.069	195.845	201.303	136.805	253.05	135.163	127.25	263.38	246.079	153.485	220.675	161.915	234.252	231.699	147.846	320.806	196.98
12	112620255	112641319	21064	-	Akt1	2003.54	778.177	651.1	1019.91	923.316	890.923	1680.64	965.255	781.981	3829.47	1156.01	828.73	770.075	905.455	908.115	976.926	568.847	715.583	748.732	684.559	1878.76	1461.87	606.212	700.935	896.382	556.549	1047.34	592.517	769.565	1087.21	813.276	1243.01
7	44498648	44504846	6198	+	Akt1s1	1754.84	1945.09	1407.02	1537.79	2034.89	1741.19	2161.32	1404.3	1670.64	2196.92	1367.02	1374.72	1861.37	1594.35	2113.63	2581.14	885.004	911.741	729.011	1137.78	1258.88	690.026	1140.59	1112.91	1324.59	915.615	902.598	1003.79	1087.33	776.845	1327.31	1111.66
7	27290977	27340252	49275	+	Akt2	3904.91	3801.54	3738.13	4529.59	5080.56	4220.46	5730.05	4627.05	4200.96	4759.05	4572.02	4404.93	5264.87	4380.73	4658.25	5559.12	3377.16	4455.78	2767.52	4132.97	2631.85	4189.3	3792.96	3786.47	2888.83	3939.27	3417.01	3927.16	3695.71	3355.16	4021.31	3262.13
1	176847642	177076334	228692	-	Akt3	371.415	188.175	229.933	200.962	152.216	195.341	233.792	240.168	169.524	765.361	202.151	234.213	192.581	263.954	184.533	162.734	266.213	294.282	288.188	235.583	363.078	348.82	247.943	258.836	436.033	245.677	340.127	265.125	292.613	344.137	218.38	272.858
8	91838410	91862123	23713	-	Aktip	622.234	853.268	806.734	786.104	940.329	910.879	718.626	856.145	823.099	461.537	846.32	876.557	912.323	1010.2	883.48	980.495	803.239	849.812	673.624	862.157	494.136	525.317	881.977	984.031	656.885	915.386	647.271	831.351	796.881	553.674	948.814	613.304
4	62424221	62438301	14080	-	Alad	143.703	243.137	168.298	162.824	217.931	230.398	177.643	196.165	213.81	105.621	168.202	189.145	180.72	197.802	226.865	223.731	130.065	170.446	131.259	156.74	96.5452	103.769	130.602	164.317	135.263	154.847	153.892	109.176	187.014	144.359	200.738	147.572
9	106110654	106125154	14500	-	Alas1	489.142	1572.57	731	854.828	1072.91	1228.29	721.025	1124.06	1049.81	488.874	850.183	854.082	1172.02	811.676	1109.69	1199.96	1121.23	1093.93	1226.95	1007.48	758.84	818.04	1191.74	816.021	780.742	1256.75	872.296	1064.2	1356.25	901.02	1740.08	834.07
X	149330413	149353619	23206	+	Alas2	693.645	122.584	274.83	1990.07	72.8586	201.866	1502.99	1043.1	76.0009	878.165	1000.04	506.988	107.137	593.407	154.347	115.822	497.833	631.09	624.859	266.27	3175.33	1946.61	413.573	1008.92	1828.49	251.345	2248.58	151.575	477.468	5779.83	547.807	508.377
16	52069359	52273445	204086	-	Alcam	22.1082	8.12713	9.63324	11.3072	10.961	8.5597	5.22479	34.251	11.4459	15.0887	15.2911	13.6497	14.7166	11.9364	8.64877	7.19391	11.2125	19.1017	35.1256	13.219	17.3781	15.1488	7.61844	11.1132	21.0253	9.72467	19.6923	12.7195	14.8949	23.7111	18.7606	6.50099
7	44791257	44803961	12704	-	Aldh16a1	124.992	139.868	121.385	130.911	130.234	142.861	130.811	129.394	118.679	105.621	119.27	150.397	123.05	137.264	145.18	168.653	72.4338	78.3491	77.4741	82.4122	75.5384	106.987	71.785	80.7184	76.1531	67.0862	68.7985	62.4893	84.9114	97.3478	55.6115	97.6653
19	40538701	40576908	38207	-	Aldh18a1	27.6352	41.9902	51.5661	70.1048	38.686	34.2388	26.124	21.7961	63.1815	24.142	15.2911	48.7488	34.1424	42.6299	47.2356	33.8114	69.5177	38.9382	101.063	58.5415	44.4108	56.8078	75.0961	46.8344	65.8793	71.813	73.6638	41.3385	52.1323	54.3961	70.3521	37.0557
19	20469947	20620828	150881	+	Aldh1a1	1533.6	1765.76	1041.44	1874.11	1188.53	1701.06	934.937	1635	1308.95	1880.06	2097.93	1657.76	1622.46	2045.1	1829.71	963.809	1436.36	1609.18	886.386	1963.38	1311.07	1284.37	1486.18	1399.32	2147.62	1348.59	1639.2	1214.63	2006.04	1685.44	1845.19	1645.03
9	71123071	71203526	80455	+	Aldh1a2	33.1623	41.9902	57.2328	90.4578	44.4889	19.9726	64.4391	52.9334	54.4826	12.071	42.815	152.096	27.6671	69.913	41.9133	17.2654	101.66	97.7128	362.964	69.8721	161.23	156.79	70.7427	138.916	81.2979	70.3169	158.268	43.4584	70.3372	104.608	87.2366	115.068
7	66040641	66077226	36585	-	Aldh1a3	2.76352	25.7359	31.1664	20.353	18.0535	25.6791	22.6408	37.3647	18.7713	6.0355	15.2911	38.999	24.1351	22.1675	32.5992	15.1072	27.6576	12.4896	46.2178	33.0476	16.4127	6.81694	22.8553	15.8761	46.2557	26.9299	29.9031	31.7989	26.4799	21.619	30.9549	23.4036
4	45799022	45804609	5587	+	Aldh1b1	5.52704	11.5134	6.23327	6.78434	3.22383	12.1262	1.7416	9.34119	13.2773	3.01775	6.11643	5.84986	8.82993	3.41039	13.9711	8.63601	9.71752	8.81619	8.01109	13.219	6.75816	7.57438	4.35339	3.17521	3.50422	6.73247	5.10541	3.17989	14.8949	3.48693	26.2648	1.9503
6	90527775	90576154	48379	+	Aldh1l1	91.1962	148.334	104.232	54.7939	110.177	132.116	60.3189	74.1213	112.184	105.621	79.8065	102.678	127.573	99.387	133.612	105.998	89.1028	80.6373	90.4512	69.9754	72.4089	107.691	108.916	62.1476	85.5407	50.4684	80.5352	102.641	121.032	85.0955	106.7	85.4892
10	83323311	83370005	46694	-	Aldh1l2	66.3245	94.8166	93.4991	124.38	110.9	131.249	101.013	84.0707	120.869	36.213	97.8629	89.6978	93.5973	110.838	129.732	79.133	152.49	101.386	138.037	156.74	121.647	106.799	153.457	138.122	180.818	95.7506	103.567	158.994	171.292	145.056	99.4309	82.5626
5	121704090	121731888	27798	-	Aldh2	1718.91	3247.55	1537.94	1598.84	2001.36	2423.11	1898.34	2129.8	2400.44	1961.54	2116.29	1673.06	2141.55	2313.95	2591.31	2413.57	1752.15	1591.32	1376.06	1505.09	1087.1	1227.81	1514.98	1520.93	1618.95	1387.64	1211.44	1258.17	1958.68	1032.83	1869.49	1757.87
11	61114243	61158355	44112	-	Aldh3a2	257.008	220.11	195.498	171.87	164.415	210.426	219.441	199.279	202.364	211.243	220.192	216.445	160.116	225.086	182.955	169.776	230.978	193.956	232.938	220.947	263.568	185.572	219.846	207.183	194.835	202.722	218.803	185.493	218.459	209.913	196.986	211.282
19	3963491	3979779	16288	-	Aldh3b1	33.1623	26.4132	38.2698	33.6407	21.4087	17.7208	36.2618	24.5414	21.9311	33.3291	44.2465	25.9918	31.1006	45.3722	20.4643	21.5817	18.6369	10.8482	38.4221	17.9401	34.6116	30.7431	34.6431	26.805	32.8475	8.22857	26.5842	3.17989	20.4259	28.8401	16.6227	29.7517
4	139350205	139377003	26798	+	Aldh4a1	870.509	2068.36	1366.22	1214.4	1967.83	1981.57	870.799	1494.59	2055.23	443.609	1171.3	1255.77	2076.21	1626.76	2273.96	2386.94	1560.04	1566.34	985.98	1578.73	475.002	1209.63	1737	1507.43	1061.08	1577.64	1045.88	1578.28	1774.15	854.995	1803.83	841.879
13	25091562	25121645	30083	-	Aldh5a1	62.9639	210.759	168.805	166.205	178.335	202.601	155.991	209.281	172.482	55.005	134.562	113.282	190.664	156.153	205.442	177.909	183.029	159.767	150.519	188.678	63.7198	154.408	175.108	167.837	125.903	204.827	147.735	168.534	189.218	103.911	151.701	97.9979
12	84477491	84497799	20308	-	Aldh6a1	2969.48	2744.42	2486.73	2527.03	2552.46	2728.83	2071.84	3277.2	2851.61	2777.87	2830.38	2397.23	2702.73	2897.27	2735.67	2383.63	2610.97	2912.84	2041.12	2707.8	2350.44	2497.18	3102.55	2779.37	3138.09	2594.61	3195.51	2706.41	3206.73	2838.78	2457.39	2205.47
18	56658808	56706012	47204	-	Aldh7a1	440.125	554.641	384.717	360.121	468.145	507.874	397.422	494.178	483.868	271.795	449.558	363.094	493.837	479.63	500.84	487.519	302.555	308.413	229.595	363.813	217.506	348.619	308.212	316.187	333.865	305.866	349.678	337.521	405.755	372.025	360.202	350.95
1	167177560	167196100	18540	+	Aldh9a1	116.068	115.134	142.799	79.1506	74.7929	93.4434	66.1807	93.4119	103.929	141.834	125.387	93.5977	108.314	104.017	123.079	90.6433	101.66	93.3047	155.292	101.975	97.5106	101.497	107.747	126.215	105.827	119.688	88.2507	120.836	94.3346	109.49	136.952	126.769
7	126394406	126399620	5214	-	Aldoa	224313	229351	165081	161475	249426	228397	181715	244517	210140	190844	213307	166718	210955	269839	195897	237504	145479	185995	138930	170638	124534	151209	152267	176797	117486	154661	138913	160863	156519	144565	183515	164252
4	72768820	72770872	2052	-	Aldoart1	19436.9	20800.7	13775.6	15329	22093.3	19716.2	16244.7	22435.7	18628.6	17041.2	19981.6	14197.6	18676.2	25036.1	16738.6	19463.5	11409.6	13534.4	12019.1	13290.1	10666.4	13307.7	15305.5	14508.6	12661	13196.7	12017	16050.2	14383.8	12002.2	16329.2	11555.6
12	55611990	55613682	1692	+	Aldoart2	2989.21	2885.9	2046.92	1744.27	2717.32	2992.22	1954.64	2769.7	2526.63	2523.48	2365.73	1969.82	2349.34	2730.47	2262.85	2368.59	1951.57	2210.23	1997.08	2211.22	11547.1	7132.95	2734.32	2360.83	8759.32	1909.7	12630.1	2431.42	3499.27	14756.5	3146.48	2560.81
16	5051485	5062772	11287	+	Alg1	291.204	159.751	166.588	133.189	205.521	168.121	192.724	146.007	190.208	347.019	153.72	158.083	198.643	165.767	167.498	194.766	109.205	154.268	119.268	168.525	180.05	112	124.279	154.025	116.441	135.879	109.613	146.622	152.973	107.311	139.77	191.017
15	90108514	90114758	6244	+	Alg10b	292.933	200.469	293.53	210.314	209.549	181.894	235.116	189.937	262.798	268.58	269.123	216.445	249.593	204.623	190.938	148.914	387.953	398.933	313.665	356.914	530.033	570.351	393.982	334.191	449.241	451.075	460.946	442.004	388.096	419.826	171.659	345.203
8	22550737	22561644	10907	+	Alg11	221.082	131.389	174.531	151.517	139.27	116.269	114.946	143.231	122.7	223.313	180.435	167.696	143.045	129.595	121.748	117.98	160.713	158.691	133.724	170.903	247.156	181.028	211.14	141.297	144.374	147.366	152.433	197.153	150.604	159.004	112.563	170.976
15	88689446	88703522	14076	-	Alg12	52.5069	69.0806	77.6326	45.2289	62.5424	67.7644	73.1472	71.6158	66.8442	111.657	107.038	64.3484	65.9302	47.7455	67.8596	84.1688	73.2552	63.9174	106.609	70.8163	62.7544	62.8674	69.6543	77.7927	59.5717	76.3013	55.4302	82.677	66.1997	65.5543	81.6085	107.266
X	143100962	143157445	56483	+	Alg13	98.2067	77.9189	89.5324	78.9604	79.7538	73.0041	85.3383	93.4119	71.4537	49.2897	85.6301	79.948	73.7846	64.7974	72.7856	87.0446	91.8559	69.7948	85.657	102.92	54.4151	71.4362	103.253	90.4935	80.1823	99.8082	75.5419	113.416	78.8803	73.8118	77.4136	74.7614
3	121085389	121156744	71355	+	Alg14	85.6692	128.002	119.566	153.778	121.216	151.221	139.328	112.094	135.062	66.3905	122.329	124.797	155.407	160.288	135.054	138.843	174.168	171.181	169.466	130.302	54.0653	109.071	118.63	149.235	81.298	140.634	106.484	150.515	119.159	87.8707	153.837	173.577
4	47469833	47474368	4535	-	Alg2	207.264	318.313	329.23	298.511	416.519	301.016	203.767	283.349	471.572	150.887	177.377	300.293	362.616	318.872	324.662	305.74	230.978	299.751	256.354	304.981	226.881	177.241	278.617	277.037	175.912	300.718	256.73	338.128	249.904	147.148	211.994	239.887
16	20424208	20429512	5304	-	Alg3	116.068	136.13	86.6992	88.1964	97.3598	97.7232	60.9559	80.9569	87.9046	30.1775	85.6301	93.5977	92.4199	68.2078	87.8182	102.873	97.1752	114.61	104.144	107.641	87.8561	90.8926	93.598	109.545	54.6658	87.5221	70.7464	90.0969	89.3697	82.9889	102.245	94.2645
3	54642960	54657217	14257	+	Alg5	201.737	125.971	159.232	142.471	160.547	129.109	165.452	118.322	154.749	229.349	146.794	157.946	174.244	133.005	128.401	174.812	105.398	116.08	167	148.242	112.958	107.556	85.9795	112.72	87.6055	131.657	98.4616	139.915	114.195	76.0151	135.076	142.372
4	99603867	99651698	47831	+	Alg6	49.7434	108.362	164.332	171.87	136.691	139.809	249.049	168.141	174.894	33.1952	128.445	146.246	136.57	122.774	113.099	128.052	167.44	193.222	168.233	186.011	59.858	138.611	179.578	207.976	120.545	192.249	148.057	205.633	147.294	133.898	108.811	130.02
7	97020824	97041366	20542	+	Alg8	49.7434	38.6039	44.7662	45.2289	41.9098	35.6654	52.248	34.251	50.3621	36.213	64.2226	50.6987	45.9156	47.7455	49.2315	48.9186	32.1426	41.1422	51.1477	31.1592	60.8235	40.1442	58.7708	43.6592	37.8456	48.6234	41.5727	51.9381	32.2724	52.304	46.9014	54.6083
9	50686525	50754940	68415	+	Alg9	82.9056	113.78	110.499	108.549	141.849	105.57	123.654	108.98	124.073	66.3905	143.736	116.997	141.279	95.4909	128.401	153.95	88.2053	77.8764	90.5868	127.469	165.092	147.7	111.012	111.926	109.332	118.192	140.764	139.915	119.159	96.9366	96.6169	154.724
12	87474848	87490610	15762	-	Alkbh1	121.595	85.2543	100.14	108.471	90.8525	86.9952	67.9223	43.7543	90.0994	165.976	76.2521	109.033	95.3088	78.439	84.3286	73.8687	57.497	85.9274	70.8673	68.9279	108.043	96.1946	83.8029	77.7535	45.5199	94.235	49.6226	94.2793	44.6128	69.5896	103.183	77.9758
5	114261987	114266280	4293	-	Alkbh2	8.29056	14.8997	14.7332	4.52289	13.5401	9.98632	12.1912	6.22746	7.78323	9.05325	12.2329	5.84986	5.88662	3.41039	5.32232	8.63269	5.23251	5.87746	11.7085	6.60952	1.9309	3.02975	11.9718	6.35042	5.60675	10.4727	5.10541	11.6596	9.92996	3.48693	10.3183	6.50099
2	93810979	93841076	30097	-	Alkbh3	464.272	404.325	361.53	350.524	410.072	394.46	461.524	411.012	374.511	437.574	388.394	325.642	431.489	387.079	431.773	494.941	316.193	315.179	354.337	368.245	405.49	340.09	343.918	388.963	354.627	328.395	355.191	342.368	371.546	340.324	369.583	416.714
5	136164999	136170469	5470	+	Alkbh4	41.4528	75.176	76.4992	67.8434	78.0167	74.1841	52.248	84.0707	91.1095	21.1242	70.339	58.4986	84.1787	40.9247	81.1654	100.715	54.5676	52.8971	38.823	49.0993	36.6872	28.0252	42.4456	54.7724	26.6321	46.3792	51.0541	51.9381	31.4449	35.5667	49.7155	29.9046
11	60428509	60449339	20830	+	Alkbh5	2039.48	2518.73	1796.32	2474.02	3081.34	2536.53	2436.5	2627.99	2516.73	2073.19	2373.18	2269.74	2734.34	2264.5	2530.76	2612.83	2904.04	2912.28	2342.32	3166.91	2719.68	3995.49	3524.07	3443.5	3044.47	3282.45	2978.64	3454.42	3153.59	2871.84	2626.48	2885.14
7	30008178	30013729	5551	+	Alkbh6	113.304	199.792	178.498	146.994	193.43	192.593	132.361	149.459	185.424	132.781	140.678	161.846	174.244	184.161	194.265	227.328	90.4477	101.386	91.2032	101.975	78.2016	81.0459	91.4213	93.6688	63.7768	102.483	86.792	111.296	105.92	64.8569	134.138	98.8151
17	57304339	57306337	1998	+	Alkbh7	66.3245	202.501	188.698	165.086	203.102	185.46	137.586	140.118	211.979	63.3727	155.969	138.447	208.386	146.647	222.872	296.388	78.4877	86.6925	79.4947	113.306	24.1363	26.5103	104.481	69.0609	45.5549	81.5376	51.0542	69.9575	113.367	25.8033	143.518	56.5586
9	3335231	3385847	50616	+	Alkbh8	88.4327	79.2396	116.166	131.164	104.452	84.8837	83.5967	59.1608	107.592	102.603	103.979	79.948	108.902	90.3753	79.8348	66.184	117.358	112.406	83.1921	122.748	162.196	189.36	130.602	123.833	176.613	140.634	163.373	140.975	155.569	159.701	97.5549	115.718
6	85564513	85679734	115221	+	Alms1	33.1623	16.9315	20.9665	10.2466	15.3375	14.5439	13.8095	24.6894	15.5618	48.284	13.8567	8.83518	14.6697	10.7484	12.8112	15.1072	20.1825	17.6324	32.0444	12.2748	47.3071	28.7826	16.3252	18.4565	38.5464	30.6701	41.2818	19.2106	27.3074	38.3562	15.0084	18.8529
11	70132283	70146197	13914	-	Alox12	13.8176	34.5403	14.7332	27.1373	7.7372	19.2593	31.3488	15.5686	14.6508	21.1242	12.2329	11.6997	8.82993	25.5779	27.9422	11.5103	26.9101	16.8977	37.5905	29.2708	32.8254	21.2083	10.8835	34.1335	44.854	14.213	35.0085	20.1393	41.3748	41.8431	41.2732	16.2525
6	116387032	116438140	51108	-	Alox5	11.0541	20.9951	16.4332	9.04578	8.38196	9.27301	3.4832	15.5686	17.8556	15.0887	9.17465	38.999	9.41859	27.2831	13.3058	4.31635	18.6875	17.6324	35.1255	10.3864	46.3417	30.2975	3.26505	18.2575	55.3667	8.97662	27.7151	8.4797	16.5499	32.7771	13.1324	24.7038
5	149201814	149224964	23150	+	Alox5ap	107.777	82.6259	60.6327	83.6735	59.9633	44.9384	87.0799	102.753	73.2539	147.87	137.62	120.897	53.5683	78.439	68.5248	48.1992	76.9927	65.3867	258.82	50.9877	148.68	116.645	33.7388	60.329	105.827	44.8831	118.883	39.2186	31.4449	149.938	63.7859	135.22
3	127463959	127574177	110218	-	Alpk1	38.6893	37.9266	66.866	31.6602	34.8174	34.2388	34.832	37.3647	25.181	33.1952	33.6404	38.999	29.4331	61.387	35.9257	23.0205	32.8901	42.6116	64.7049	24.5497	59.858	52.2632	68.566	73.8237	59.5717	54.6078	62.7237	34.9787	34.7549	78.8046	25.3268	44.8569
18	65398601	65526960	128359	-	Alpk2	900.908	965.774	524.161	995.036	609.949	558.521	414.5	959.028	774.202	775.562	617.76	666.884	707.572	724.708	700.55	773.345	917.185	1058.68	547.219	614.686	1166.27	1430.04	846.735	725.536	1375.76	781.714	1336.16	807.691	1008.72	1567.72	758.865	769.718
7	80707348	80755361	48013	+	Alpk3	2556.26	4135.36	2451.38	3444.18	2615.17	3257.68	2412.11	3752.04	3067.97	2655.62	2932.83	2651.93	2887.98	2593.6	3506.74	3600.55	3229.95	3353.83	2443.38	3141.41	4312.67	5400.53	2842.77	2612.41	5468.69	3156.78	6151.29	2815.26	3676.57	6582.63	4117	3829.74
4	137469042	137523696	54654	-	Alpl	33.1623	263.456	112.766	74.6277	84.4645	163.348	69.6639	80.957	181.761	33.1952	51.9897	97.4976	150.698	139.826	132.393	138.843	109.883	92.5701	125.096	105.752	83.9943	164.364	125.16	70.6485	132.46	121.933	131.282	81.6171	153.914	100.423	197.924	92.3141
1	59201915	59276391	74476	-	Als2	1408.73	569.848	337.434	549.532	637.233	644.909	857.399	719.27	526.074	1292.87	749.263	553.088	493.049	497.875	538.62	519.851	512.009	558.318	458.138	635.738	1924.16	1674.32	597.346	745.707	1065.19	581.179	1112.25	710.101	754.308	1053.05	530.44	1181.12
9	110709242	110729599	20357	+	Als2cl	226.609	195.051	232.331	178.654	114.768	190.454	179.385	137.004	157.038	289.704	171.26	245.694	189.549	235.317	187.612	198.552	219.766	260.813	231.089	172.792	338.874	315.095	180.666	224.646	210.253	190.753	292.467	154.754	206.874	297.087	198.862	317.248
11	120485342	120489192	3850	-	Alyref	154.417	117.524	121.656	149.255	143.879	131.702	126.87	86.2528	135.919	280.115	124.654	159.605	142.375	104.017	124.64	154.377	87.9507	99.6689	94.9806	119.32	137.403	110.506	87.8247	115.366	71.9257	117.37	92.212	80.2028	87.5644	71.5291	119.56	130.465
1	171331046	171332319	1273	+	Alyref2	11.3944	24.7013	25.1088	15.8301	19.2466	11.6735	28.1319	41.4101	29.3601	30.7137	19.0821	31.4903	26.5714	28.9883	21.0585	44.1747	23.4271	14.2069	24.5695	25.1457	11.2766	6.89659	17.7451	25.9306	11.4747	21.0195	17.1898	25.7934	24.1477	13.552	29.5864	12.5569
15	10981842	10996711	14869	+	Amacr	265.298	377.912	282.197	386.707	351.398	363.787	372.702	280.236	351.161	253.491	336.404	306.142	375.566	301.819	426.451	460.41	241.443	213.058	200.893	221.891	115.854	189.36	233.995	248.46	142.972	234.888	153.892	236.372	237.491	124.135	301.107	249.638
2	91560483	91749195	188712	+	Ambra1	599.684	436.834	509.995	352.786	441.02	430.836	325.679	420.353	394.198	615.621	376.161	333.442	446.792	470.633	416.472	435.233	384.964	399.668	409.8	457.001	761.741	724.111	405.955	401.666	543.854	356.822	534.61	454.723	498.979	689.714	360.204	538.934
10	40163454	40178185	14731	-	Amd1	1200.33	2238.98	2760.84	2542.08	3528.41	2811.52	1513.26	2641.11	2413.33	766.084	1956.69	2306.93	2769.65	2611.48	2913.11	2564.62	18349	17643.7	16886.4	15471.4	2937.85	4914.89	26654.5	22258.2	5358.85	22504.2	5579.48	22541.2	10651.1	4256.86	21521.7	2494.15
10	35584687	35587888	3201	-	Amd2	866.783	1667.46	1825.07	1736.58	2387.52	1857.06	972	1836.43	1615.16	570.779	1297.25	1454.5	1853.68	1581.59	1634.79	1512.13	11774.1	11384.3	9640.12	8556.11	1836.31	3427.85	15955.9	11568.9	3230.7	12811.5	3427.2	12520.3	6283.58	2681.72	9363.46	1383.7
17	24374807	24382708	7901	-	Amdhd2	66.3245	88.7212	94.6324	70.1048	103.807	78.464	81.8551	80.9569	83.3263	93.5502	70.339	68.2483	81.2354	75.0286	99.1282	106.47	68.7702	53.6318	94.9006	81.2027	51.1689	65.1397	50.064	80.9679	55.3667	48.6234	67.8291	50.8782	66.1997	45.3301	73.1662	74.1113
X	94463920	94488447	24527	-	Amer1	140.94	123.939	427.262	312.079	248.235	288.89	137.586	199.279	217.473	69.4082	168.202	187.195	197.202	211.444	215.554	149.633	356.558	267.424	414.112	363.524	163.161	264.346	272.087	273.068	307.671	296.977	452.194	322.228	255.696	234.322	170.721	273.042
8	94698216	94739269	41053	-	Amfr	2136.2	2486.23	1885.28	2243.35	2738.97	2407.42	2708.19	2335.3	2755.26	2459.47	2281.43	2197.6	2553.03	2199.7	2570.02	2830.8	2750.81	2508.21	2315.82	2851.54	2063.17	2397.29	2793.79	2832.29	2024.74	2980.24	1980.9	2917.02	2662.88	1924.09	2887.25	2534.74
15	102353437	102363075	9638	+	Amhr2	27.6352	81.2714	77.6326	76.8892	87.6883	90.5902	73.1471	56.0471	59.061	27.1597	58.1061	35.0991	55.3342	47.7455	93.8059	100.715	88.9527	82.2845	62.24	101.031	24.1363	49.2335	84.8912	75.4113	41.3498	73.3091	51.0542	92.2166	65.3722	49.5144	125.696	71.5109
3	108093605	108099603	5998	+	Amigo1	442.163	498.466	631.261	610.591	891.712	716.875	1318.39	585.381	710.102	703.136	663.633	692.233	753.486	748.58	812.32	659.681	952.317	888.965	799.875	1051.86	782.015	1172.51	1110.12	1090.69	865.542	1181.91	991.181	1143.7	853.151	863.368	799.199	740.465
15	97141955	97145169	3214	-	Amigo2	44.2163	52.1491	41.9329	74.6277	25.1459	73.4708	47.0232	43.5922	29.7594	99.5857	45.8733	107.247	40.6177	13.6416	41.248	24.4593	72.5077	71.9989	90.5869	34.936	75.3052	81.8033	42.4456	58.7414	61.6743	62.0883	51.7835	64.6577	38.8923	73.9229	79.7324	89.0637
9	107930358	107932901	2543	+	Amigo3	60.7975	47.4083	81.0325	45.2289	63.8319	64.1978	24.3824	40.4785	73.2539	42.2485	36.6986	48.7488	71.8168	66.5026	81.1654	64.7452	47.8401	42.6116	41.9042	77.4258	33.7908	24.9955	69.6543	46.0406	51.1616	69.5688	40.8433	52.9981	69.5097	39.0536	47.8394	37.0557
X	141634142	141749723	115581	-	Ammecr1	63.561	48.0855	62.3327	54.2747	56.7395	42.0852	52.248	49.8197	52.1934	66.3905	48.9315	37.0491	42.9723	61.387	38.5868	46.041	100.913	64.6521	115.853	92.5333	105.234	95.4372	112.1	104.782	91.8106	91.2623	95.5442	64.6577	51.3048	71.8308	58.1577	76.7117
18	31892877	31917137	24260	+	Ammecr1l	326.298	208.596	250.814	230.572	175.574	202.578	196.8	224.188	212.674	389.285	208.807	210.998	203.328	213.149	168.981	175.563	242.936	275.036	262.516	224.521	404.525	372.318	213.286	208.771	229.876	246.197	227.797	285.128	206.086	270.526	202.614	258.39
6	149059075	149090211	31136	-	Amn1	69.088	61.6308	86.6991	83.6735	65.7662	66.3377	94.0463	59.1608	57.6875	105.621	73.3972	70.1983	78.292	42.6299	68.5249	66.184	62.0427	54.3665	56.6938	44.3782	27.0327	50.7484	47.8873	53.1848	33.6405	54.6078	34.2792	45.5784	46.3398	28.5928	42.2112	68.9105
X	144229420	144270636	41216	-	Amot	2774.58	1948.48	1817.84	2284.06	2039.39	2201.99	3032.13	2170.27	2203.58	1828.76	2131.58	2222.94	1691.82	2174.12	1992.54	1435.18	2480.21	2401.67	2624.53	2687.23	4930.61	3940.97	2359.53	2927.55	3040.97	2356.37	4161.68	2497.27	2078.67	3112.47	1520.54	4617.61
9	14453263	14526297	73034	-	Amotl1	4200.55	6473.94	5180.41	7872.09	7785.56	6505.38	7060.44	8117.48	7988.34	3663.55	6354.97	7357.17	8743.4	7056.1	6468.61	6644.3	10053.1	11942.3	8603.29	9462	7782.51	10090.6	11992.5	10625.1	9731.21	10885.6	12310.6	9838.55	10646.6	11979.7	7377.59	7753.73
9	102595003	102610617	15614	+	Amotl2	596.921	443.606	249.331	284.942	234.695	401.593	336.128	236.643	276.991	503.964	293.589	329.542	290.799	243.843	231.521	215.817	228.736	411.422	303.805	232.278	513.62	438.557	264.469	289.738	429.617	198.234	366.86	222.592	307.829	312.429	245.763	384.209
3	102981330	103007037	25707	+	Ampd1	9031.19	13601.4	16396.9	20524.9	24597.2	14641.4	12978.4	22864.1	19338.1	5830.29	14144.3	21018.5	19128.6	21951	17181.1	20138.6	19554.6	19520.5	14275.8	17730.5	5859.33	7341.09	20869.1	19110	12747.7	21209.5	11719.8	22295.2	17220.2	9975.41	12372.6	9474.55
3	107981375	107993983	12608	-	Ampd2	74.6151	52.8264	98.5991	70.1048	105.636	98.4366	80.1135	71.6157	107.406	54.3195	64.2225	85.7979	86.9528	85.2598	93.8059	66.0965	78.4878	80.8151	127.561	104.47	91.5189	101.354	74.0077	87.3184	68.6827	84.5298	102.108	94.3366	82.6771	94.1173	72.2281	70.119
7	110367413	110411616	44203	+	Ampd3	1743.78	365.044	164.332	226.145	140.559	206.146	524.221	205.506	312.244	2335.74	281.356	216.445	143.045	213.149	226.865	192.078	233.22	276.241	492.991	195.453	3084.63	840.76	195.903	222.265	272.628	213.195	414.266	183.373	250.732	477.014	209.18	510.975
9	108174104	108179502	5398	+	Amt	71.8515	50.7946	94.6324	24.8759	40.6203	44.9384	33.0904	52.9334	44.868	105.621	51.9897	60.4485	69.4621	63.0922	50.562	58.2707	39.6176	69.0602	46.8341	40.6014	37.6526	26.5103	15.2369	57.1538	35.743	32.9143	45.9487	29.6789	47.9948	36.9615	40.3352	20.8032
3	113349601	113371400	21799	-	Amy1	450.454	465.276	670.322	554.055	381.695	450.095	369.218	379.848	484.392	497.929	446.5	452.39	689.904	687.139	582.113	489.186	452.985	659.01	240.908	516.488	298.324	411.248	450.577	468.343	491.992	481.745	522.944	503.482	403.82	407.972	577.827	485.615
5	140709882	140739068	29186	+	Amz1	5.52704	3.38631	3.39997	4.52289	4.51337	4.99316	3.4832	6.22746	4.12053	3.01775	12.2329	5.84986	2.94331	5.11558	1.99587	1.43878	7.47502	7.34683	19.1034	5.66531	7.72361	6.0595	1.08835	7.14423	7.00844	6.73247	5.10541	1.05996	4.96498	13.9477	1.87606	2.6004
11	109316772	109328975	12203	+	Amz2	1033.56	1356.57	1209.27	1429.22	1532.62	1392.39	1243.51	1295.31	1371.24	1083.38	1321.15	1429.32	1449.88	1435.77	1429.08	1582.65	1122.01	1197.51	1075.34	1273.74	840.909	931.65	1339.75	1285.17	859.228	1251.47	1116.63	1293.16	1061.67	1023.75	1390.14	1070.07
2	128452003	128529316	77313	-	Anapc1	829.056	753.792	682.26	676.172	700.216	699.756	621.751	681.907	744.443	660.887	675.866	596.685	726.998	644.564	661.964	663.998	785.624	889.701	673.548	777.091	1019.52	1039.21	865.237	793.009	1049.16	854.275	1087.45	877.649	909.419	973.551	636.921	882.835
8	80438392	80503951	65559	+	Anapc10	91.1962	80.5941	107.099	104.026	72.2138	70.6176	106.238	99.6393	81.9528	51.3017	97.863	105.297	81.2354	86.965	97.7976	91.3627	90.4477	77.8764	99.8304	80.2585	73.3743	56.8078	56.5941	81.7617	52.5633	93.5065	56.1596	76.3172	81.9221	71.1334	106.935	68.2604
11	120489247	120499025	9778	+	Anapc11	259.771	409.743	447.096	312.08	415.874	428.697	402.309	339.396	406.559	280.651	324.171	315.892	416.773	346.155	409.818	630.905	248.918	251.262	192.883	223.779	111.992	152.245	215.493	215.121	138.066	213.195	164.832	216.232	215.149	120.648	266.399	232.735
9	102503495	102511444	7949	+	Anapc13	602.448	585.154	713.426	624.159	689.255	665.517	600.851	535.561	657.912	745.384	727.856	579.136	681.082	557.599	737.807	810.034	494.099	394.525	347.558	490.049	168.954	300.703	343.918	384.201	179.416	436.114	215.157	315.869	392.233	205.729	497.155	458.32
7	101530532	101548753	18221	+	Anapc15	110.541	131.389	125.232	94.9807	124.44	126.256	135.845	65.3883	112.628	135.799	116.212	122.847	131.86	133.005	137.05	154.669	139.783	100.651	187.337	121.804	60.8234	68.1695	108.835	137.328	54.6659	112.208	76.5812	129.315	62.0623	66.949	119.13	131.32
10	59823231	59838958	15727	-	Anapc16	1489.54	747.698	743.464	497.518	735.032	721.152	762.821	719.27	752.225	2507.75	657.517	586.936	718.166	649.679	713.858	854.64	421.555	514.278	405.484	548.59	676.782	455.218	530.026	597.734	342.012	506.431	321.642	518.321	535.392	321.495	635.045	709.908
2	25162478	25175929	13451	+	Anapc2	624.556	520.137	393.263	386.707	525.485	525.394	452.816	414.126	472.946	513.017	467.907	399.74	520.966	463.813	462.377	536.215	467.936	478.278	408.565	454.169	545.48	563.534	392.894	469.931	492.693	439.106	446.359	502.422	527.115	469.341	439.935	542.183
5	52991477	53024077	32600	+	Anapc4	701.934	543.841	618.227	517.871	655.728	590.62	600.851	628.973	594.272	633.727	688.099	575.236	617.507	586.587	657.972	600.692	550.909	442.279	479.433	540.092	587.96	515.058	650.833	516.766	522.129	547.574	574.724	630.677	518.013	477.012	538.428	554.535
5	122925524	122959406	33882	-	Anapc5	9962.48	10091.1	8676.57	10163.2	13177	11101.1	10357.4	10969.8	9144.87	9928.27	10144	8809.79	10674.7	11203.1	9291.21	11717.7	6596.5	7956.42	5078.31	7906.86	7712.9	6724.29	7937.51	9212.42	6740.92	7652.04	7396.66	8344.2	8238.11	6626.8	7867.17	8031.99
5	122560507	122582975	22468	+	Anapc7	359.258	274.291	235.731	235.19	236.629	226.119	292.589	330.055	301.257	470.769	287.472	253.494	273.139	267.716	274.765	296.389	245.928	257.139	217.532	243.608	301.221	265.861	255.762	207.976	215.86	275.283	180.878	206.693	320.241	226.65	265.462	364.706
14	51328534	51339467	10933	+	Ang	41.7954	37.3337	47.1474	34.1196	20.027	29.3417	19.1576	21.7961	20.182	45.2668	42.846	48.7488	43.1328	37.5143	31.2694	23.0247	34.6035	27.2123	27.1462	20.7816	27.9981	22.133	20.6816	9.52564	25.3141	17.9545	17.5043	9.57414	29.1381	23.722	13.1736	32.611
12	86747276	86773235	25959	-	Angel1	151.994	125.293	88.9658	97.2422	126.374	109.136	161.969	108.981	126.363	90.5325	119.27	128.697	123.619	141.531	136.384	125.893	99.4177	106.529	80.1109	129.358	137.094	181.785	139.309	110.339	142.271	121.932	137.846	108.116	133.227	150.635	138.828	149.523
1	190657305	190679161	21856	+	Angel2	707.462	514.043	524.161	587.976	581.579	543.54	640.908	582.268	538.416	941.537	700.331	590.836	524.497	596.819	606.078	533.069	546.424	602.439	544.136	635.457	811.946	649.877	676.954	689.813	671.409	551.317	606.088	640.216	604.897	578.83	537.491	628.648
15	42288063	42540374	252311	-	Angpt1	63.561	144.257	260.098	196.746	108.321	166.201	120.17	168.141	194.581	39.2307	186.551	185.245	132.449	192.687	175.637	104.312	226.493	166.038	143.583	175.625	107.165	187.844	143.662	128.596	224.971	159.335	246.518	138.855	190.324	259.427	170.721	148.223
8	18740279	18791579	51300	-	Angpt2	44.2163	25.0587	29.4664	52.0132	37.3965	20.686	17.416	24.9098	20.1448	54.3195	24.4657	42.8989	22.9578	28.9883	35.9257	23.0205	42.6076	33.7954	48.6828	49.0993	48.2726	51.5058	38.0922	28.5769	44.854	56.1039	18.2336	74.1973	39.7198	51.6066	45.0253	38.3559
1	156666593	156688652	22059	+	Angptl1	24.8717	111.071	176.798	88.1964	151.52	109.136	81.8551	77.8432	154.291	42.2485	67.2808	144.296	131.86	151.762	170.314	100.715	211.543	73.4683	190.417	106.697	83.9943	74.9864	96.863	68.2671	124.75	100.239	88.9801	102.816	145.639	92.055	108.811	62.4095
2	33105973	33137727	31754	+	Angptl2	96.7232	879.085	676.027	800.552	1041.94	767.52	465.007	619.632	1160.16	102.603	357.811	641.534	837.077	804.852	859.555	846.723	707.137	425.381	1132.64	511.766	139.025	176.483	658.451	311.965	510.915	385.247	504.707	478.043	703.372	313.824	550.622	222.334
17	33993874	34000550	6676	-	Angptl4	157.521	25.0587	31.733	36.1831	59.3185	9.27301	191.576	49.8197	35.7113	78.4615	168.202	31.1992	34.1424	40.9247	45.905	74.8167	47.0926	48.4891	132.491	34.936	52.1344	71.1992	23.9437	25.4017	25.2304	58.348	21.151	69.9575	41.3748	117.161	29.0789	149.523
9	20785105	20791007	5902	-	Angptl6	55.3294	86.0697	101.163	89.0653	121.509	96.8573	138.164	106.696	115.697	58.7495	107.857	118.054	131.335	86.8737	118.32	159.465	37.9965	47.526	49.3817	65.4489	20.9425	38.7388	26.9328	66.6948	25.7885	37.9967	36.9709	51.0759	47.936	30.1905	49.3614	72.1938
4	148579737	148584920	5183	-	Angptl7	91.1962	224.851	526.428	388.969	55.4499	111.276	27.8656	80.9569	103.013	165.976	73.3972	66.2984	110.08	51.1558	52.5579	33.8114	396.176	163.1	338.314	132.19	922.972	167.394	90.3329	78.5865	1684.83	153.351	65.641	271.35	1741.88	556.514	325.496	246.388
15	27466763	27594994	128231	+	Ank	1812.87	2573.59	1713.58	2161.94	2185.11	2363.19	1691.09	2104.88	1981.06	1991.71	2049.01	1842.7	2414.69	1964.38	2164.85	2307.09	2645.41	2760.94	2362.65	2519.17	2302.6	2570.74	2838.41	2505.24	2165.61	2672.79	2392.25	2469.71	2473.39	2399.71	3036.4	2298.1
8	23464852	23640514	175662	+	Ank1	1140.09	7411.55	7964.23	10121.4	12166.1	8778.52	5755.81	6734.47	10591.4	1021.18	5189.54	7455.33	12848.5	8087.92	9231.37	11741.9	8492.15	8186.59	5935.62	7055.35	1197.73	3483.94	8293.74	6924.36	3990.18	9155.89	4529.09	8988.61	6345.75	3525.49	7013.12	3101.24
3	126715256	127292765	577509	-	Ank2	298.46	776.823	669.229	723.661	533.22	720.443	348.32	535.561	722.928	262.544	495.431	612.286	716.403	484.276	789.707	620.118	727.321	873.537	526.884	474.943	447.969	612.77	1011.07	495.331	800.36	995.647	758.515	770.591	743.922	853.595	585.33	501.879
10	69369538	69863267	493729	+	Ank3	2390.45	1706.01	1229.09	1598.84	1362.39	1535.05	1473.4	1824.65	1245.79	2507.74	1544.4	1470.26	1730.67	1447.7	1240.77	1266.85	1543.59	1938.83	1219.53	1300.18	5024.92	3290.35	1563.96	1689.82	2563.04	1477.4	2579.74	1485.01	1544.11	2765.85	1255.09	2124.49
13	96552642	96607728	55086	-	Ankdd1b	16.5811	17.6088	18.6998	4.52289	19.9878	21.3993	26.124	24.9098	16.0243	24.142	15.2911	11.6997	22.3692	32.3987	21.9546	28.7756	19.435	24.2445	19.7196	24.5497	14.4818	6.81694	18.5019	15.8761	9.81182	18.7013	16.0456	14.8395	8.27496	11.8556	35.6451	14.3022
11	72580828	72662973	82145	+	Ankfy1	254.244	283.772	279.931	314.341	278.539	304.583	259.498	277.122	287.064	223.313	259.948	280.793	288.444	368.322	258.798	266.894	339.366	365.137	361.731	310.648	455.693	424.165	338.476	326.253	459.053	321.662	490.12	326.468	378.166	465.854	266.4	390.71
18	36693656	36791962	98306	+	Ankhd1	1160.68	556.709	586.494	508.825	472.614	549.248	510.288	529.334	520.103	1101.48	544.363	483.588	505.661	497.917	448.405	440.267	667.519	872.068	521.337	627.905	1784.15	1097.53	643.214	715.217	1159.2	775.73	1156.74	778.012	829.979	1329.22	422.113	932.242
5	3739999	3853125	113126	-	Ankib1	309.515	266.841	275.963	303.033	291.435	298.163	283.881	302.031	275.161	259.526	266.065	269.093	254.891	254.074	253.475	251.787	292.273	328.404	289.015	302.15	443.142	422.652	313.444	292.119	414.2	305.954	358.107	357.207	363.272	397.509	242.011	333.502
5	110378870	110404518	25648	+	Ankle2	823.531	509.299	416.496	483.949	437.794	485.05	546.863	566.698	461.957	775.562	504.606	534.287	468.575	497.916	464.374	483.431	529.231	593.624	462.794	629.793	838.01	677.149	500.64	564.395	592.214	571.508	587.849	678.376	604.896	712.031	530.925	558.437
12	36207123	36247291	40168	+	Ankmy2	33.1623	77.885	65.7327	65.5819	64.4767	69.1909	52.248	46.7059	72.7961	39.2307	64.2226	77.9981	68.8735	75.0286	77.1736	74.0973	92.6902	76.407	93.6681	82.1469	37.6526	49.9909	95.7747	64.298	53.2642	96.4987	64.9117	68.8975	80.2672	64.8569	90.0507	58.5089
13	98399584	98411263	11679	+	Ankra2	328.859	212.66	252.165	253.282	295.948	256.791	269.948	236.643	216.099	350.059	287.472	218.395	244.295	223.381	259.463	269.772	187.623	190.283	160.838	227.557	202.745	172.696	222.023	212.739	204.647	187.761	145.14	262.871	229.217	168.767	216.684	232.085
19	36089365	36097245	7880	-	Ankrd1	2014.61	3363.28	92.3657	468.119	331.41	302.443	461.524	616.518	3038.66	214.26	526.013	809.23	154.229	170.519	155.678	285.598	466.441	168.242	1250.35	313.48	12283.4	748.349	119.718	150.823	250.902	140.634	1471.82	372.047	278.866	630.437	180.101	609.143
8	11661581	11685758	24177	-	Ankrd10	801.421	445.638	534.93	366.354	356.556	440.111	734.954	414.126	444.558	642.781	357.811	528.436	377.332	462.108	413.81	343.149	360.296	425.381	465.259	411.678	1817.95	437.799	365.685	404.046	274.03	337.371	337.687	399.606	352.513	377.286	379.901	542.832
8	123610561	123769024	158463	-	Ankrd11	2097.5	1290.86	1111.22	1114.89	1208.29	1296.08	1067.6	1438.54	1071.81	2027.92	1315.03	920.377	1146.12	1079.39	1228.79	1185.56	1394.83	1506.09	1115.39	1480.52	2811.4	2431.38	1609.67	1568.55	2755.72	1502.83	2192.41	1576.15	1912.33	2737.95	1241.03	1847.58
17	66274496	66384042	109546	-	Ankrd12	251.48	122.584	235.164	187.7	210.839	215.419	285.622	217.961	175.809	295.739	226.308	196.945	209.564	296.704	186.281	174.812	239.948	230.69	234.786	236.054	450.866	297.673	430.986	301.645	494.095	293.984	361.026	299.969	330.171	295.692	218.56	341.952
5	114913009	114943882	30873	+	Ankrd13a	303.987	486.95	217.032	352.785	275.314	294.596	296.071	386.102	447.302	259.527	287.472	345.141	301.985	335.923	255.471	256.822	302.739	279.179	472.034	295.54	354.32	380.233	329.769	330.224	435.924	240.125	450.007	269.23	280.521	414.246	283.285	386.157
11	77361311	77380869	19558	-	Ankrd13b	334.386	306.123	262.364	178.654	297.881	324.555	372.703	214.847	262.827	383.254	223.25	193.045	288.446	218.265	320.003	347.465	142.773	163.834	111.539	187.899	263.568	180.27	125.16	178.606	202.544	157.839	181.607	126.136	205.219	230.835	212.932	204.131
3	157652637	157713672	61035	+	Ankrd13c	334.386	297.995	335.465	348.263	312.712	324.555	289.105	280.236	333.305	383.254	333.346	272.993	346.132	330.807	334.641	344.587	431.309	425.383	393.778	473.997	378.457	393.11	355.89	417.54	348.32	449.579	342.794	450.484	385.613	334.747	418.36	322.45
2	11782564	11795135	12571	+	Ankrd16	251.48	292.578	349.63	223.883	307.555	287.463	186.351	255.326	280.196	274.615	220.192	239.844	343.19	286.473	299.382	317.251	268.353	300.485	274.225	366.357	180.539	232.534	264.469	362.767	184.322	279.024	158.997	289.37	250.732	156.912	215.746	297.096
5	90375025	90514045	139020	-	Ankrd17	1470.19	1040.95	832.419	1056.09	1025.82	1007.91	1206.93	1248.61	947.722	1472.66	984.746	982.776	915.955	989.016	916.107	725.151	1038.29	1223.98	1087.05	1075.46	2051.59	1767.1	1213.51	1107.35	1702.35	1254.48	2122.39	1303.75	1381.1	2016.15	761.679	1558.26
19	42024466	42033550	9084	+	Ankrd2	1973.15	5044.24	979.19	2060.18	371.386	1053.56	386.635	2811.7	1617.08	1831.77	2700.41	1983.1	705.217	634.332	1062.47	1612.87	883.547	1639.81	1038.36	1314.35	2029.38	1684.54	696.543	1064.49	1120.65	1720.52	1977.25	798.151	1736.92	2527.33	1657.5	2127.78
1	36569274	36575638	6364	-	Ankrd23	38451.8	51708.9	54435.1	73664.3	50752.8	47579.8	70626.2	46067.9	56825.8	34924.4	65578.5	56426.9	57908.4	49970.1	55988.1	62346.7	32635.3	36873	22102.8	32903.4	37600.5	42924	28689.8	24540.9	33697.3	31813.3	37462.8	34366.9	33553.2	41431	33332.1	49555.8
10	81464374	81483447	19073	+	Ankrd24	124.358	100.912	138.832	133.425	152.165	142.662	128.878	102.753	134.604	54.3195	103.979	126.747	138.336	119.364	135.719	187.762	80.7302	77.8764	69.0187	98.1987	72.4089	99.9817	84.8912	65.8856	67.9819	63.5844	75.8519	72.0774	76.1297	69.0413	104.121	90.3638
6	118478261	118539233	60972	-	Ankrd26	63.561	62.308	91.7991	108.549	61.2528	84.8837	60.9559	93.4119	96.1457	57.3372	94.8047	85.7979	93.5973	93.7857	71.8513	71.9391	94.1852	87.4272	42.5204	90.6449	62.7544	53.0207	106.658	70.6485	84.1013	92.0104	97.0029	62.5378	79.4397	93.4497	77.8563	59.8091
7	35285672	35338663	52991	+	Ankrd27	212.791	175.411	190.964	180.916	182.469	200.44	193.318	165.028	180.388	187.1	177.377	251.544	157.761	216.56	207.571	185.603	209.3	236.568	205.207	245.497	351.425	315.852	216.581	223.058	323.79	204.966	376.341	185.493	244.112	368.916	235.445	349.754
14	31421972	31552373	130401	-	Ankrd28	1116.46	981.351	1150.32	1105.85	1050.97	1035.72	788.944	1052.44	1102.93	841.952	944.989	914.527	1068.42	1036.76	1067.79	928.015	1292.43	1345.2	1129.56	1300.19	1551.48	1406.56	1547.63	1322.48	1307.07	1394.37	1491.51	1535.89	1499.42	1481.25	1089.99	1169.53
18	12385414	12438778	53364	-	Ankrd29	16.5811	18.9633	17.5665	11.3072	9.6715	19.2593	15.6744	6.22746	17.3978	15.0887	15.2911	23.3994	14.7166	3.41039	14.6364	12.949	20.1825	20.5711	19.1034	15.1075	12.5509	14.3913	13.0602	19.8451	25.2304	13.4649	13.8576	9.53966	21.5149	24.4085	10.3183	20.1531
15	31291626	31367906	76280	-	Ankrd33b	1127.52	563.483	419.329	911.362	380.412	593.473	701.864	625.86	648.297	1689.94	553.538	612.284	481.525	598.522	568.155	643.853	668.268	670.028	502.851	618.464	1407.62	1113.43	398.337	485.015	651.084	752.541	622.86	355.087	605.728	715.52	683.824	893.246
3	96577447	96598351	20904	+	Ankrd35	5.52704	22.3496	15.2998	9.04578	11.6058	14.9795	6.96639	3.11373	24.7232	6.0355	9.17465	5.84986	16.4825	11.9364	21.2893	16.546	12.7075	11.0202	25.2657	11.3306	3.86181	2.27231	27.2087	8.73183	18.9228	11.2208	14.5869	9.53966	23.1699	10.4608	15.0084	9.10139
8	46449945	46452888	2943	-	Ankrd37	5.52704	41.3129	53.2661	42.9675	125.085	43.5118	60.9559	62.2746	42.121	45.2662	67.2808	44.8489	55.3342	86.9649	63.2026	33.8114	23.1726	30.122	38.823	49.0993	18.3436	14.3913	33.7388	39.7903	34.3414	35.1584	25.5271	33.9188	36.4098	15.3425	45.9634	30.5547
1	36577252	36586334	9082	-	Ankrd39	129.885	123.262	207.965	165.086	123.151	121.262	153.261	102.753	144.676	150.887	119.27	167.696	137.158	175.635	135.719	154.669	113.62	113.876	104.761	129.358	129.371	156.79	76.1844	93.6688	85.503	97.9947	144.41	97.5165	124.124	110.884	126.634	172.926
11	94218827	94232674	13847	+	Ankrd40	1826.69	3665.35	2491.59	3437.41	3570.72	3412.47	2920.66	3225.81	3182.97	1837.81	3073.52	3034.14	3507.77	2825.51	3300.56	3447.33	3278.59	3405.99	2900.59	3328.34	1918.37	2700.27	3485.94	3422.92	2767.67	3411.11	2992.5	3055.85	3288.46	2922.04	3704.25	2476.2
1	54684499	54965547	281048	-	Ankrd44	118.831	101.589	135.432	149.255	145.717	99.8632	99.2711	118.322	114.001	66.3905	79.5136	113.097	167.18	109.132	117.756	117.98	219.018	200.568	251.425	145.41	146.749	143.156	196.991	138.122	170.305	149.61	148.057	183.373	150.604	178.531	107.873	117.018
15	36477814	36496938	19124	-	Ankrd46	433.873	448.348	527.565	447.767	546.765	513.579	468.49	610.291	540.704	458.698	501.547	503.087	516.253	562.713	516.932	525.157	391.689	418.032	425.817	450.394	298.324	349.177	417.927	400.869	345.516	498.948	357.378	439.883	408.781	322.888	353.635	384.208
9	14690916	14695870	4954	-	Ankrd49	240.427	104.975	130.899	128.902	98.0046	114.843	121.912	118.322	140.098	175.03	113.154	128.697	135.393	151.762	119.752	113.664	135.298	139.59	117.085	126.525	201.779	112.858	154.545	128.596	112.836	141.382	129.823	192.913	121.642	128.319	119.129	105.316
3	38503408	38539000	35592	-	Ankrd50	85.6691	130.034	107.666	124.38	84.4644	119.836	81.8551	115.208	107.134	90.5325	134.562	120.897	86.5333	117.659	108.442	95.679	177.158	146.937	138.037	154.852	187.298	140.883	126.248	130.978	220.766	136.145	225.367	120.836	210.184	221.769	121.006	150.823
10	128212993	128229876	16883	+	Ankrd52	782.076	1101.9	999.59	712.355	929.753	1017.89	881.249	818.911	1031.05	630.71	626.934	805.33	1005.43	811.673	983.964	907.872	1213.2	1171.82	947.157	969.711	1434.66	1971.61	1106.85	935.1	1895.78	1292.63	2045.08	1116.14	1376.95	1873.88	953.974	1053.16
15	78937294	78947119	9825	-	Ankrd54	85.6691	71.7897	69.1326	63.3205	65.7662	56.3514	71.4055	46.7059	62.7237	75.4437	51.9897	54.5987	75.9373	61.387	68.5248	65.4646	39.6176	45.5503	46.2178	57.5972	31.8599	28.0252	30.4738	54.7724	24.5296	41.8909	31.3618	34.9787	50.4773	35.5667	64.7239	44.2068
4	32804035	32950827	146792	-	Ankrd6	24.8717	71.7897	79.3326	36.1831	94.1361	67.051	53.9896	56.0471	52.1934	12.071	9.17465	29.2493	83.5902	32.3987	59.8761	67.6228	74.7502	70.5295	121.399	67.0395	49.238	58.3227	104.481	86.5245	56.7684	64.3324	69.2878	94.3366	60.4072	52.304	87.2366	41.6063
12	110942854	110945475	2621	-	Ankrd9	806.947	2796.39	1916.99	1363.66	1854.33	2269.75	1360.18	1220.58	1597.85	802.722	798.194	1238.22	2348.79	1331.76	1762.98	2274.05	1247.57	1468.63	1189.35	814.863	479.829	790.008	865.239	1178.79	693.143	819.112	305.595	891.426	856.463	350.785	985.865	1226.08
17	28128280	28281754	153474	+	Anks1	116.068	322.377	209.098	248.759	170.218	218.273	151.519	252.212	263.714	144.852	165.144	253.494	215.45	221.675	269.442	233.802	264.616	260.812	191.034	217.17	173.781	222.687	218.758	230.996	217.963	218.431	180.148	175.954	279.693	271.283	208.242	198.28
16	4759279	4782102	22823	-	Anks3	373.075	211.305	247.064	189.961	228.247	213.993	161.969	168.141	201.448	525.088	149.853	152.096	200.145	219.97	244.827	246.032	112.873	140.324	135.572	151.075	160.265	149.215	120.807	151.616	124.75	112.208	129.094	165.354	139.019	138.78	156.651	169.676
4	47015669	47057307	41638	-	Anks6	2.76352	25.0587	27.1997	9.04578	26.4354	23.5392	20.8992	9.34119	21.9762	6.0355	9.17465	33.1492	20.6032	8.52597	21.2893	23.0205	23.9201	26.4486	24.6495	28.3265	19.309	14.3913	21.767	21.4327	22.427	39.6467	31.3618	22.2592	28.1349	26.5007	27.2028	16.9026
1	75168804	75176030	7226	+	Ankzf1	253.25	135.328	233.542	118.86	164.761	159.406	117.097	170.888	146.543	304.93	112.503	170.196	129.819	163.578	167.2	133.44	119.14	145.347	112.121	161.254	169.633	139.954	121.097	146.316	117.06	152.766	137.84	148.01	138.744	182.128	101.261	137.904
9	22242510	22300503	57993	-	Anln	58.0339	26.4132	44.7662	27.1373	27.725	34.2388	20.8992	37.3647	36.1691	33.1952	45.8733	44.0671	32.3764	11.9364	32.5992	33.8114	29.9001	40.4075	99.8305	49.0993	41.5144	30.2975	50.064	35.7211	37.1447	31.4182	21.8803	65.7177	31.4449	34.1719	36.5831	26.6541
7	144142286	144292311	150025	-	Ano1	55.2704	64.3398	56.6661	40.706	49.647	60.6312	31.3488	65.3883	50.8199	63.3727	58.1061	44.8489	36.497	61.387	53.8885	29.495	69.5176	72.7336	77.0297	81.2027	96.5452	56.0504	87.0679	87.3183	127.554	61.3402	97.0029	86.9169	103.437	104.608	35.6451	96.2145
9	122004940	122123490	118550	-	Ano10	583.102	577.708	406.293	576.668	685.381	656.247	628.719	635.202	579.625	531.124	620.819	553.787	572.181	581.471	609.405	643.138	478.401	517.954	480.048	478.718	552.237	612.004	604.034	651.714	513.02	550.566	589.308	491.825	575.112	536.288	575.013	508.375
10	88784856	89093653	308797	-	Ano4	19.3446	23.0269	5.66661	27.1373	9.02673	12.1262	8.70799	9.34119	16.94	12.071	18.3493	5.84986	14.1279	18.7571	23.2852	23.0205	12.7075	13.2243	20.3358	5.6653	14.4818	17.4211	7.61844	11.907	16.8203	4.48831	13.8576	11.6596	15.7224	20.2242	15.9465	19.503
7	51160777	51248456	87679	+	Ano5	3531.79	3776.98	4600.12	4753.51	4700.82	4459.67	4073.57	4315.68	4922.35	2390.08	4226.45	3972.05	4538.57	4530.69	4172.68	3481.06	4129.2	4109.1	4139.19	4547.36	3709.34	5114.79	4554.84	4842.97	4537.95	4451.78	5142.16	4522.88	4529.88	3959.59	3612.34	3817.25
15	95688724	95873354	184630	+	Ano6	985.5	814.745	604.059	891.009	849.15	832.429	818.551	850.047	790.688	549.23	761.497	836.529	691.682	770.747	846.908	599.975	1007.64	1019.74	1242.33	993.315	2656.74	1646.51	1086.17	1013.68	1453.55	1039.04	1855.32	995.304	1230.49	1478.29	955.85	1235.19
8	71928663	71938712	10049	-	Ano8	157.521	327.658	264.374	224.809	368.722	320.575	257.438	282.717	274.175	124.326	190.167	169.646	359.761	269.46	371.663	446.079	267.122	194.691	175.067	248.882	127.566	202.993	194.798	194.555	310.191	226.66	190.359	202.378	279.134	195.268	291.028	182.422
9	62248625	62286087	37462	+	Anp32a	732.333	614.915	565.467	578.93	579.501	605.599	515.513	588.495	618.015	1161.68	565.77	643.484	681.056	693.978	685.16	671.873	673.499	621.542	782.005	618.462	406.455	470.369	660.628	552.487	541.753	605.174	509.083	629.617	609.037	431.682	762.542	528.504
4	46450926	46472657	21731	+	Anp32b	1652.59	1263.77	810.325	1289.02	1384.96	1363.85	1931.43	1342.02	1018.69	2154.67	1467.94	1197.27	1146.71	1142.48	1109.04	1341.66	811.787	953.618	982.283	1048.08	1159.51	1542.9	902.241	1096.24	923.713	840.062	915.328	873.409	949.966	881.496	1246.64	1360.66
3	95836569	95854700	18131	+	Anp32e	1763.13	1418.17	1199.06	1720.96	1590	1532.89	1659.75	1893.15	1681.18	1560.18	1773.77	1735.46	1644.67	1722.23	1336.58	1433.75	1994.35	2151.85	1914.62	2079.13	1800.58	2773.72	2177.76	2180.6	1808.19	2163.34	1713.27	2257.76	1836.24	1588.6	1719.38	2393.66
7	79471551	79497959	26408	-	Anpep	71.8515	91.4303	82.7325	94.9807	81.8853	98.4366	113.204	146.345	97.0614	84.497	97.8629	157.946	71.8168	138.121	93.1406	61.1482	107.64	83.0191	234.17	83.0911	219.158	97.7095	105.57	61.9166	278.936	80.0415	144.41	67.8376	129.089	211.308	107.873	90.3638
17	26009474	26011762	2288	-	Antkmt	234.899	337.275	463.531	343.74	457.785	378.052	280.397	295.804	409.304	199.171	311.938	341.242	466.221	363.207	473.686	528.753	192.855	205.711	175.628	223.78	61.7889	106.041	190.461	177.018	54.6658	217.683	73.6638	190.793	203.564	72.5282	272.966	181.378
6	87110835	87312758	201923	-	Antxr1	58.0339	125.971	162.065	142.471	123.15	102.003	83.5967	74.7295	133.688	57.3372	94.8047	126.747	103.605	109.132	103.12	77.6942	222.008	94.0394	252.041	143.521	121.647	81.8033	124.072	71.4423	344.114	153.351	154.621	148.395	340.929	195.268	160.403	87.1133
5	98032547	98178877	146330	-	Antxr2	91.1962	186.247	225.531	196.746	169.574	196.873	130.62	168.141	209.231	72.426	180.435	212.545	204.854	254.074	225.533	176.251	256.393	158.691	352.488	236.999	171.85	168.909	233.995	136.534	285.244	216.935	198.382	250.151	288.796	211.308	206.366	167.076
19	20350798	20368036	17238	-	Anxa1	281.879	319.667	502.628	375.4	249.525	245.378	174.16	389.216	306.293	256.509	290.531	479.688	280.203	329.103	327.988	240.996	417.853	276.975	787.552	232.278	279.981	284.039	254.674	216.708	288.047	290.992	249.436	343.428	296.244	288.718	297.355	365.356
14	25842579	25887229	44650	+	Anxa11	2653.18	2255.36	1108.53	1548.19	1692.58	1769.9	1901.65	1764.83	1679.92	2210.6	1645.72	1349.77	1595.55	1446.95	1501.33	1407.34	1423.2	1508.46	1417	1652.69	4067.52	3514.17	1912.6	1637.66	2262.77	1512.4	2882.11	1673.65	1896.95	2406.46	1687.77	2282.16
9	69360965	69399068	38103	+	Anxa2	422.819	666.425	683.96	753.061	453.271	544.968	465.007	510.652	615.791	371.183	574.945	893.078	477.405	504.738	543.542	530.191	813.282	520.89	1461.1	521.208	561.893	533.994	359.155	446.117	511.616	531.117	505.436	505.602	474.983	543.264	677.256	581.189
5	96941244	96993828	52584	+	Anxa3	182.392	166.606	269.164	205.792	143.783	192.593	163.71	205.506	230.75	253.491	149.853	263.244	174.244	170.519	164.327	182.725	290.778	224.813	385.148	243.608	141.921	142.398	206.786	205.595	189.228	303.709	157.538	225.772	203.564	159.701	311.425	217.133
6	86713822	86770567	56745	-	Anxa4	489.143	263.454	173.398	214.837	163.771	217.559	480.68	283.35	197.785	337.988	263.007	265.194	159.528	184.161	173.641	149.633	285.545	230.69	536.127	282.322	612.099	480.972	266.646	241.316	338.506	223.668	449.279	266.051	279.695	382.166	264.524	531.127
3	36503073	36530037	26964	-	Anxa5	232.136	378.589	407.429	400.276	326.252	312.429	285.622	211.734	438.15	244.438	308.88	428.989	368.502	381.964	320.67	282.001	688.449	448.891	1016.18	468.332	279.016	271.92	349.36	272.274	328.696	481.745	304.137	421.865	491.533	350.088	497.155	367.306
11	54869779	54924298	54519	-	Anxa6	2431.89	3241.34	1577.61	2379.03	2571.35	2565.78	3934.29	2976.71	2905.95	2006.8	3250.87	2548.58	2394.67	2544.15	2581.35	2649.52	2212.64	2467.12	2468.63	2280.31	2603.79	3483.32	2304.03	2272.7	2237.81	2163.34	2608.14	2234.37	2532.93	2567.73	2452.97	2981.35
14	20505329	20530202	24873	-	Anxa7	3747.35	1021.99	875.49	1334.25	1459.72	1343.17	3371.7	2058.18	1168.38	2903.06	2354.83	1632.12	1043.68	1282.3	1018.55	1019.39	1431.46	1604.52	1838.27	1726.05	4043.17	3980.49	1905.67	2389.37	2064.64	1575.37	2314.16	1680.05	1734.42	2460.98	1684.73	3723.16
14	33807936	33822526	14590	+	Anxa8	2.76352	4.06357	14.1665	24.8759	7.09243	4.99316	15.6744	6.22746	3.6627	6.0355	3.05822	3.8999	8.24127	8.52597	5.98761	2.87756	17.94	11.7549	24.0333	20.7728	10.62	5.30207	6.53009	1.58761	20.3245	9.72467	10.2108	22.2592	24.8249	12.5529	11.2563	3.2505
3	95203405	95222492	19087	-	Anxa9	2.78281	2.71626	10.7666	6.78434	6.46292	4.99316	3.49912	3.21096	10.5302	3.06115	9.17465	5.8886	8.29952	3.41039	7.33264	10.0971	6.01915	2.95126	8.72477	4.78739	2.90719	4.54463	5.44174	11.1132	2.80875	4.50116	5.1245	9.53966	5.79248	6.98334	2.88796	7.17227
11	101215889	101220521	4632	+	Aoc2	16.5811	12.4617	11.1098	11.5406	13.6775	6.7207	6.96639	13.8575	6.59459	39.0652	9.17465	8.16732	11.4629	15.3468	11.1781	12.4225	8.50307	15.0655	24.0333	8.83112	17.3364	25.2016	4.4978	12.6027	10.3062	8.59597	21.1545	10.8208	7.84171	16.441	5.62817	7.99368
11	101221432	101230257	8825	+	Aoc3	30.3987	86.4185	76.156	173.898	87.5508	98.849	81.8551	82.6681	73.5269	75.6093	85.6301	136.129	106.27	68.2078	77.3054	58.7972	220.98	180.36	186.72	158.295	95.6214	93.7162	168.55	77.8908	286.151	167.196	145.865	250.99	157.658	169.761	121.944	79.7697
13	63112707	63473911	361204	+	Aopep	759.638	902.774	1068.98	621.499	706.876	665.852	531.53	709.526	1032.07	850.403	819.308	742.702	641.2	701.987	825.741	841.232	676.93	629.049	800.552	788.152	653.706	642.711	804.724	724.783	321.453	699.834	500.161	660.275	746.366	473.194	963	788.654
1	58069128	58145570	76442	+	Aox1	704.698	583.122	653.36	370.877	274.026	557.094	1125.07	557.357	408.848	494.911	899.116	610.335	399.702	581.471	520.257	408.614	463.451	494.441	427.053	638.291	806.152	793.795	499.552	586.62	609.734	428.634	619.214	423.985	563.525	882.193	457.758	863.332
1	58317485	58418424	100939	+	Aox2	19.3446	3.38631	4.53329	4.52289	7.09243	3.56654	22.6408	21.7961	4.57837	15.0887	12.2329	9.74976	8.24127	8.52597	4.65703	4.31635	8.97002	16.8977	0.616238	6.60952	17.3781	29.5401	2.1767	23.8141	21.0253	10.4727	16.7749	23.3192	9.92996	30.685	5.62817	16.2525
1	58152295	58239612	87317	+	Aox3	8.29056	2.70904	6.23327	6.78434	3.8686	6.41978	3.4832	12.4549	2.74702	21.1242	3.05822	3.8999	7.65261	3.41039	1.33058	3.59696	2.99001	5.14278	9.24356	3.77687	15.4472	8.33182	5.44174	3.17521	14.0169	2.24416	8.75214	3.17989	4.96498	16.0399	7.50422	7.15109
3	127600656	127631173	30517	-	Ap1ar	381.366	532.328	554.193	621.899	751.801	617.725	602.595	572.926	589.241	458.698	581.061	545.986	592.198	543.957	657.309	650.329	692.928	622.279	521.952	792.201	347.564	546.11	822.788	795.396	664.401	824.36	597.332	752.573	611.521	578.135	595.646	561.684
11	4897521	4992795	95274	+	Ap1b1	605.211	728.056	501.499	658.082	758.89	664.093	733.213	650.768	739.872	461.715	590.235	682.483	716.994	668.436	677.267	715.078	660.793	703.825	714.834	611.855	989.593	973.314	717.218	573.124	707.855	671.751	873.023	643.399	743.088	903.113	666.939	796.372
8	110505215	110590842	85627	+	Ap1g1	1063.96	879.085	689.059	845.78	788.549	816.739	675.74	856.275	838.757	1228.22	755.38	817.03	791.163	849.187	721.173	725.146	1067.43	1019	908.334	977.267	1603.62	1347.48	949.04	1040.67	1146.58	1132.55	1229.67	1057.84	992.997	1257.39	893.001	967.999
14	55336292	55344051	7759	-	Ap1g2	81.8066	42.965	81.5955	47.4542	52.8985	64.0186	77.5341	58.3048	51.8305	91.0094	50.9062	65.649	48.6243	45.5818	62.2578	51.8794	49.5866	50.2622	57.3808	44.019	80.5064	41.7195	37.7531	46.0503	53.4543	45.9246	59.6145	51.0885	44.2425	54.7045	41.3626	64.9877
8	72993862	73011231	17369	+	Ap1m1	422.819	324.408	299.764	273.635	340.437	338.822	332.645	230.416	314.534	416.449	345.579	265.193	334.36	322.282	304.038	348.185	279.566	271.833	257.587	276.656	539.687	347.664	314.533	266.718	337.106	296.977	340.604	267.11	295.416	340.324	291.727	389.409
5	137063852	137074963	11111	-	Ap1s1	201.737	213.337	246.498	230.667	272.736	213.993	179.385	217.961	242.196	141.834	204.901	179.396	213.684	208.034	231.521	259.7	186.875	195.426	305.038	193.565	111.027	174.968	164.341	164.317	117.041	184.769	151.704	154.754	139.019	118.556	180.101	172.926
X	162692013	162716663	24650	+	Ap1s2	356.494	383.33	444.828	468.119	335.924	464.364	579.953	414.126	391.909	304.793	452.616	448.489	387.338	424.593	367.902	360.415	639.115	531.176	686.487	592.025	340.805	353.721	646.479	474.686	411.395	562.521	383.635	595.698	510.565	322.89	631.294	464.172
7	44549797	44578915	29118	-	Ap2a1	730.557	910.316	488.028	537.112	820.755	695.177	732.737	702.542	704.875	643.315	617.089	575.849	706.301	621.777	685.568	794.614	785.559	827.623	788.145	694.372	847.409	912.689	765.295	767.835	873.048	737.336	881.855	768.116	909.491	985.054	909.61	828.646
7	141142093	141212925	70832	+	Ap2a2	934.611	1005.33	687.396	740.685	954.243	958.102	1085.14	929.308	955.786	788.334	913.079	1031.22	897.138	943.996	912.219	965.584	1045.39	1069.33	1150.96	1012.25	1098.84	1300.93	975.73	1108.44	1070.07	1003.67	1107.43	904.188	1080.72	1098.93	1067.16	1161.69
11	83193523	83295860	102337	+	Ap2b1	1459.14	696.902	498.661	685.218	756.311	693.336	1010.13	731.727	687.671	1418.34	770.67	696.133	704.04	680.373	632.026	656.085	726.572	807.418	688.953	818.636	2171.27	1441.4	690.011	808.093	1041.46	746.554	1124.65	750.451	820.049	1212.75	764.493	1222.19
16	20354230	20363660	9430	+	Ap2m1	1796.29	1729.72	1320.32	1621.47	1718.95	1718.36	2093.4	1538.18	1674.76	1837.82	1587.21	1606.76	1625.3	1785.34	1647.27	1825.1	1178.06	1333.45	1475.27	1320.02	1548.58	1720.9	1320.17	1393.12	1257.32	1268.7	1242.8	1209.42	1241.24	1299.93	1500.85	1633.7
7	16472369	16483216	10847	+	Ap2s1	367.548	453.088	382.496	404.799	511.945	389.467	444.108	404.785	435.861	455.68	412.859	382.191	403.822	400.721	477.678	516.523	379.731	306.363	407.949	339.918	217.227	233.291	387.452	347.686	192.732	342.608	204.946	323.288	350.858	193.873	493.403	401.761
13	94495468	94702825	207357	+	Ap3b1	624.556	327.117	232.331	280.419	313.357	306.723	534.671	411.012	309.498	627.692	443.441	360.741	249.004	330.808	294.058	256.103	358.053	371.749	295.178	338.974	671.954	552.172	330.858	353.242	548.06	318.67	522.94	363.567	436.091	594.87	297.355	543.483
10	80542790	80578110	35320	-	Ap3d1	1130.28	627.144	545.695	540.486	689.9	660.524	990.969	663.224	613.044	1086.39	749.263	637.634	622.216	642.858	585.455	679.825	662.287	774.356	753.042	706.275	1402.8	1039.96	673.688	688.227	1012.72	725.61	1004.31	616.898	734.817	1176.49	712.901	990.751
14	21083810	21102511	18701	-	Ap3m1	533.36	371.816	535.495	504.302	402.334	405.159	372.702	386.102	476.15	470.769	412.859	434.839	417.95	371.732	378.55	387.752	507.554	500.319	556.462	548.59	638.164	489.305	544.174	489.776	513.719	533.361	573.994	488.643	464.226	495.144	454.943	520.079
8	23277370	23295671	18301	-	Ap3m2	38.6893	54.8582	58.9328	54.2747	50.9365	57.778	38.3152	40.4785	45.3259	24.142	36.6986	48.7488	48.2703	68.2078	51.8926	52.5155	56.8101	38.2035	82.5759	59.4857	45.3762	49.9909	78.3611	81.7618	50.4608	67.3247	70.0171	43.4585	69.5098	53.0013	58.1577	51.3578
18	46874943	46923894	48951	+	Ap3s1	85.6691	108.362	139.965	174.131	121.861	118.409	195.059	115.208	134.604	147.87	146.794	165.746	140.102	126.184	113.765	133.087	162.955	121.223	224.311	137.856	88.8215	111.343	158.899	124.627	88.3064	137.642	88.9801	149.454	90.1971	76.7126	145.394	119.618
7	79525073	79570389	45316	-	Ap3s2	1028.03	788.332	676.593	687.479	829.815	811.032	893.44	809.569	835.095	926.449	954.164	758.531	805.878	724.708	799.679	838.81	660.792	774.356	693.883	744.988	988.622	1049.05	781.434	720.773	780.04	743.563	816.866	708.055	786.949	847.324	716.653	920.541
3	103716833	103729342	12509	+	Ap4b1	240.426	266.842	226.098	226.144	230.181	239.672	208.992	224.189	251.353	196.154	275.24	224.244	257.834	221.675	240.836	260.42	219.018	238.037	244.03	219.059	222.054	272.677	236.172	215.914	203.946	297.725	226.826	253.331	258.179	228.045	192.296	250.288
2	126850631	126911735	61104	+	Ap4e1	339.171	244.215	342.263	343.74	292.079	279.153	409.276	333.169	320.944	341.006	464.849	290.543	320.821	368.322	254.141	274.088	383.468	451.83	342.343	466.443	498.048	598.613	453.841	464.375	452.485	476.837	529.287	479.103	417.886	522.103	302.416	491.799
5	138170283	138176948	6665	+	Ap4m1	95.5929	64.9852	56.6634	55.569	50.0125	70.3468	73.3754	80.9569	49.7195	87.0264	64.2226	49.2412	53.3765	63.0922	70.2281	49.3295	77.3378	76.611	87.4187	78.733	86.5095	85.2048	55.7271	59.4477	84.5936	82.7031	61.5845	81.3911	95.6087	83.4512	64.2701	100.765
12	51737749	51785717	47968	+	Ap4s1	668.773	851.988	1002.41	945.282	961.985	918.028	950.917	750.408	908.826	875.148	773.727	848.23	915.379	913.981	955.366	1166.87	785.625	713.373	581.108	831.855	383.283	317.366	947.959	839.85	430.318	834.072	271.316	881.887	698.409	248.269	980.239	643.597
14	49304006	49328198	24192	+	Ap5m1	312.278	227.225	251.857	248.759	211.755	227.505	236.858	208.62	228.404	232.367	201.842	255.444	252.536	248.958	232.851	195.268	227.988	257.874	253.89	273.823	310.331	253.294	311.268	301.645	265.62	331.387	304.137	325.408	256.524	260.822	206.366	247.999
2	131052280	131055435	3155	+	Ap5s1	132.649	236.364	180.198	162.824	173.442	188.313	137.586	133.89	189.086	123.728	177.377	128.697	197.202	175.635	213.558	245.312	177.906	171.181	171.93	137.856	91.7179	134.824	164.341	161.142	92.5114	197.486	123.259	140.975	168.809	122.74	256.082	149.523
5	142449686	142464471	14785	+	Ap5z1	110.541	96.8484	120.132	76.8892	87.6882	92.0168	92.3047	77.8432	93.3987	126.745	91.7465	66.2984	94.7746	139.826	102.455	107.909	56.0626	68.3255	67.1699	57.5973	134.198	89.3777	122.983	90.4935	84.8021	65.0805	83.1453	82.677	70.3372	112.977	87.2366	126.119
10	90825173	90918606	93433	-	Apaf1	52.5069	45.3765	49.2995	38.4446	43.1994	46.3651	53.9896	52.9334	58.6031	54.3195	39.7568	70.1983	37.0857	49.4507	51.8926	31.6532	64.2851	69.7949	131.875	48.1551	93.6488	90.135	58.7708	74.6176	88.3063	56.8519	64.9117	43.4584	56.2698	76.7125	51.5915	76.7118
19	23736240	23926962	190722	+	Apba1	13.8176	28.445	24.3664	45.2289	16.1192	24.2525	10.4496	21.7961	28.3859	18.1065	21.4075	44.8489	20.6032	25.5779	28.6075	17.9848	46.3451	41.1422	59.1588	30.215	26.0672	51.5058	22.8553	38.1025	71.4861	52.3636	51.7835	34.9787	31.4449	50.9092	47.8394	33.1551
10	81104006	81109082	5076	+	Apba3	1138.57	1135.77	821.091	1015.39	1036.78	1114.19	1309.68	990.166	1016.4	1548.11	877.708	850.179	1091.97	912.279	1174.24	1350.3	608.466	708.234	481.282	762.928	910.421	868.781	701.985	688.227	733.083	766.753	757.06	637.037	772.882	663.912	844.225	975.799
7	105207672	105230861	23189	-	Apbb1	63.561	118.521	79.8991	74.6277	86.3987	84.8837	87.0799	90.2981	115.833	54.3195	94.8047	58.4985	98.3065	98.9013	106.446	102.154	108.388	75.6724	80.1108	96.3102	46.3417	68.9269	124.072	76.9989	98.819	73.3091	84.604	90.0969	112.54	98.3314	121.943	78.6621
2	22664339	22765666	101327	+	Apbb1ip	30.3987	23.0269	22.0998	24.8759	20.6325	16.4061	26.124	31.1373	16.0243	36.213	30.5822	40.949	15.8939	11.9364	14.6364	10.7909	38.1226	25.7139	100.447	24.5497	59.858	40.1442	20.6786	26.1955	85.503	22.4416	43.0313	27.559	25.6524	56.4883	23.4507	42.9066
5	66456068	66776161	320093	-	Apbb2	688.116	324.409	294.662	377.662	477.769	393.031	360.512	488.855	412.051	558.284	388.394	399.739	287.267	431.415	433.105	341.711	438.783	429.057	691.424	651.51	839.946	705.93	586.62	608.057	707.152	460.05	830.001	456.842	602.417	695.994	557.19	730.055
18	36804207	36812420	8213	-	Apbb3	356.494	202.116	346.978	150.281	225.643	199.921	160.661	168.933	200.594	238.402	119.27	172.038	266.815	234.695	196.558	254.504	184.868	204.378	212.007	170.801	117.32	199.065	205.476	243.189	145.002	190.493	115.619	193.453	162.506	109.278	151.96	201.983
18	34354037	34455244	101207	+	Apc	688.118	515.396	562.698	635.465	606.728	673.363	684.446	622.745	588.32	712.189	587.178	692.234	601.613	625.804	534.224	493.504	749.746	806.688	822.673	815.803	1260.88	1146.01	1014.34	777.932	1316.17	839.314	1414.2	890.369	927.614	1358.49	658.496	908.838
10	80131790	80154092	22302	+	Apc2	8.29056	12.868	18.1331	4.52289	16.1192	11.4129	8.70799	6.22746	13.2773	15.0887	9.17465	7.79981	14.7166	8.52597	11.3099	7.19391	18.6875	13.2243	11.0923	15.1075	18.3436	3.78719	22.8553	23.8141	28.7346	11.9688	22.6097	12.7195	14.0674	25.8033	22.5127	14.3022
18	63055398	63086886	31488	+	Apcdd1	41.4528	46.731	31.733	52.0132	59.9633	39.232	45.2816	24.9098	47.615	48.284	45.8733	89.6978	62.3982	34.1039	32.5992	31.6532	73.2552	41.8769	30.1956	59.4857	27.0326	24.238	42.4456	45.2468	73.5886	42.6389	31.3618	71.0175	84.4046	41.8432	49.7155	34.4553
9	107962613	107971680	9067	-	Apeh	375.839	400.939	306.564	282.681	417.809	370.921	444.108	395.444	370.39	256.509	357.811	296.393	347.899	419.478	397.178	401.42	299.001	338.689	232.322	281.377	228.812	266.618	253.585	335.779	244.595	261.818	283.715	257.571	295.416	284.534	309.549	323.099
14	51162406	51164646	2240	+	Apex1	290.17	323.054	318.463	339.217	389.439	328.835	440.624	317.6	365.812	283.668	342.52	269.093	383.219	281.357	379.881	464.007	281.061	232.894	272.377	247.385	238.467	260.559	324.328	274.656	232.68	278.275	234.849	246.971	284.659	216.887	327.372	253.539
X	149354503	149371152	16649	-	Apex2	46.9799	77.7812	68.4773	63.3205	61.2177	69.5758	32.5134	77.8432	63.0371	24.142	45.8733	40.949	50.605	53.5845	61.1715	63.9832	48.5644	47.6012	54.1979	43.388	22.6386	47.6683	51.9141	60.0589	32.8807	55.2907	51.53	44.8209	44.8292	42.1668	39.3611	43.4122
3	95801233	95805905	4672	+	Aph1a	1094.45	665.103	498.595	606.329	594.359	668.718	673.435	498.696	580.179	1359.59	533.142	513.337	589.206	499.075	622.541	597.75	567.497	640.693	624.27	583.325	773.372	775.318	604.461	557.29	517.67	573.608	511.051	486.276	559.933	471.471	625.997	753.504
9	66682769	66702706	19937	-	Aph1b	52.7774	70.8007	69.1678	54.0499	47.2856	68.6351	56.2166	40.3639	70.4413	49.0476	36.414	41.8759	59.1284	60.794	42.6085	47.9069	71.5982	56.6597	127.255	67.8751	70.5459	85.0394	83.2122	62.9517	87.7656	78.8446	80.6174	109.855	84.9553	79.0557	70.1017	62.9827
9	66722276	66741989	19713	-	Aph1c	38.4188	17.9205	14.1313	13.7934	10.7434	21.9551	16.9306	15.6832	6.01746	71.6624	15.5757	18.5726	12.6884	34.697	12.6106	15.3996	33.052	27.0941	59.465	24.6582	43.3774	30.0912	38.6828	23.5728	27.1728	32.6151	25.1376	20.5207	18.4817	27.6444	36.8335	39.0829
2	94242072	94268532	26460	-	Api5	837.346	474.759	535.498	705.572	456.493	502.17	499.84	653.884	509.574	1035.09	571.887	631.784	540.98	521.79	464.374	453.936	524.001	564.24	570.021	542.924	783.947	618.826	514.789	523.91	640.57	512.418	548.467	591.46	529.598	642.988	516.854	559.084
2	102904020	102922995	18975	+	Apip	232.136	344.725	316.197	422.89	346.239	385.188	214.217	333.169	338.34	238.402	275.239	323.692	316.113	332.513	382.543	392.786	298.253	282.118	261.9	279.489	109.096	140.883	303.65	291.326	167.502	332.136	143.681	279.83	271.419	136.688	356.452	185.928
6	87605407	87649151	43744	-	Aplf	46.9799	52.1491	50.4328	61.0591	59.9633	50.6449	41.7984	80.9569	54.4826	51.3017	82.5719	40.949	56.5115	63.0922	39.2521	50.3574	58.3051	46.285	44.9853	48.1551	30.8945	38.6293	51.1524	38.1026	60.9734	54.6078	58.3476	71.0175	56.2697	40.4484	56.2817	43.5567
X	47114023	47123731	9708	-	Apln	8.29056	10.8362	9.63324	13.5687	17.4087	12.8396	3.4832	6.22746	28.8437	6.0355	12.2329	25.3494	7.65261	15.3468	15.3017	17.2654	24.6676	22.7752	61.6238	30.215	9.65452	12.8764	33.7388	20.6389	22.427	44.8831	15.3162	18.0194	14.8949	12.5529	12.1944	10.4016
2	84966704	84970268	3564	+	Aplnr	99.4868	61.6308	66.866	176.393	98.6493	91.3035	195.059	161.914	99.3506	60.355	180.435	288.593	71.8168	240.432	83.8265	71.2197	224.251	203.507	232.938	195.453	200.814	179.513	228.553	420.716	294.355	221.423	363.943	163.234	125.779	396.813	153.837	198.93
7	30134405	30145008	10603	-	Aplp1	8.29056	14.8997	6.79993	15.8301	12.2506	17.1194	24.3824	6.22746	10.5302	9.05325	9.17465	9.74976	15.8939	11.9364	11.9752	12.949	8.97002	12.4896	16.0222	6.60952	10.62	16.6636	6.53009	12.7008	8.41013	9.72467	13.8576	4.23985	14.8949	10.4608	8.44225	12.3519
9	31060853	31123145	62292	-	Aplp2	1157.91	2094.09	1303.32	1890.56	2263.82	2102.16	1400.25	2002.12	1901.9	787.633	1581.1	1897.31	1966.09	2313.95	1904.05	1779.78	2750.84	2982.77	2930.19	2262.35	1693.42	1989.81	3084.34	2826.77	2600.78	2740.85	2301.11	2692.29	2449.45	2175.17	2415.39	2035.47
2	150425001	150450488	25487	-	Apmap	345.44	384.008	367.194	526.917	410.072	404.445	363.994	445.263	450.972	322.899	379.218	464.089	483.879	385.375	435.101	476.956	284.798	379.831	334.001	315.369	249.086	330.999	371.128	306.409	249.5	371.035	264.752	360.388	287.969	219.676	341.442	303.598
6	122554751	122579404	24653	-	Apobec1	16.5811	33.8631	36.833	36.1831	34.8174	29.2457	50.5064	52.9334	32.5064	36.213	27.524	42.8989	34.731	47.7455	36.5909	28.0563	41.1126	33.0607	227.392	52.8762	47.3072	37.8719	41.3572	45.2468	44.854	45.6312	30.6325	38.1586	45.5123	46.0275	32.831	43.5567
17	48726259	48739757	13498	-	Apobec2	2669.56	6069.61	5932.94	6795.64	6103.36	5939.01	3352.58	5766.63	5341.13	2260.29	4639.31	5871.31	6159.76	6256.36	6150.61	7825.54	3484.85	3768.92	3931.6	4147	1207.78	2579.08	4923.69	4115.87	2574.9	3647.5	2684.72	3813.74	3703.05	1881.55	4940.59	2347.51
15	79776609	79792631	16022	+	Apobec3	69.088	54.0418	61.0327	42.6244	36.1069	57.778	67.9223	49.8197	50.788	57.3372	64.2226	77.9981	37.5967	64.2823	70.3085	42.4441	59.0032	97.5633	125.713	33.9918	147.602	130.904	58.7186	111.767	152.52	32.061	126.796	56.178	53.7873	177.331	28.1408	133.179
7	126184180	126188265	4085	+	Apobr	38.6787	26.7757	19.8331	18.0916	11.3135	16.1189	24.3824	40.7255	19.1376	22.851	58.1061	36.7191	13.5392	40.9246	14.0662	10.5918	19.5074	18.9742	61.1495	18.6431	21.1467	68.0976	6.90645	22.1167	83.3047	12.9443	36.6914	12.7164	12.9617	55.8207	7.95536	34.212
7	19423405	19426585	3180	-	Apoc1	8.29056	4.74083	34.5663	18.0916	14.8296	3.56654	34.832	6.22746	2.74702	27.1597	6.11643	38.999	5.88662	6.82078	18.6281	9.35208	12.7075	20.5711	14.7897	5.6653	7.72361	8.33182	6.53009	3.17521	2.10253	11.2208	2.91738	1.05996	5.79248	2.09216	13.1324	4.5507
16	31115010	31133627	18617	-	Apod	2119.61	428.03	733.258	881.966	399.109	448.673	1482.1	996.394	459.211	2969.48	1125.43	1556.06	452.093	1115.2	378.55	332.358	787.873	1219.57	798.026	643.959	2518.88	1308.1	500.64	1060.53	1515.93	453.317	985.358	503.481	1319.85	1279.01	952.098	1434.12
7	19430169	19433114	2945	-	Apoe	903.671	1011.16	1340.72	1379.48	1011.64	1007.9	2098.63	1491.48	1087.37	1451.54	1229.4	2856.69	1215	2035.99	1059.82	1052.48	965.781	1085.12	5042.27	935.715	1106.41	1050.56	777.079	955.728	2134.78	644.821	1019.62	860.694	1178.36	1163.94	1051.53	1263.14
15	77468358	77480326	11968	-	Apol10b	38.6893	100.912	194.202	38.3237	275.931	83.3841	45.5946	48.0015	172.944	50.0352	53.5464	60.1332	160.095	90.0648	300.639	271.084	82.7019	59.0169	92.5597	106.457	48.3366	27.7635	97.6617	106.465	78.2827	73.9704	73.3176	133.367	78.3236	77.733	132.934	52.1303
15	76929275	76941309	12034	+	Apol6	124.358	631.385	522.859	490.734	214.062	506.45	123.653	445.263	416.175	106.856	370.044	388.04	372.624	356.386	537.553	459.166	515.867	629.003	454.783	477.12	154.861	269.648	314.533	277.037	378.042	538.352	416.588	385.834	710.163	497.236	553.351	355.405
6	134958964	134963800	4836	+	Apold1	168.575	44.022	15.8665	49.7518	14.8296	37.8054	43.54	40.4785	13.7351	90.5325	70.339	27.2993	17.0712	22.1675	23.9504	12.2296	21.6776	77.1417	114.004	26.4381	75.3052	371.145	18.5019	48.422	46.9566	20.9454	60.5356	22.2592	23.1699	77.4099	36.5831	176.177
X	93410716	93460699	49983	+	Apoo	754.149	879.113	966.239	1111.45	839.525	932.819	699.651	806.536	742.372	753.549	860.899	991.232	895.057	949.028	894.216	947.135	492.23	576.961	435.846	565.617	301.864	408.926	764.008	715.695	284.913	595.916	349.892	685.017	446.329	305.928	671.874	416.198
13	107550663	107551268	605	-	Apoo-ps	901.202	1100.54	1297.57	1387.45	1170.22	1249.19	799.865	1264.1	996.511	900.18	1142.23	1091.31	1206.44	1037.52	1156.89	1179.37	978.857	1011.42	762.737	995.171	484.014	687.841	996.933	1107.68	575.024	969.005	619.405	897.506	823.87	537.212	1022.2	713.681
X	111221049	111282453	61404	+	Apool	428.346	504.559	662.988	474.904	408.135	481.485	465.006	457.718	483.474	386.272	431.209	436.789	485.055	429.71	537.555	499.978	335.629	395.259	343.245	365.411	223.985	282.524	314.533	353.242	201.843	360.56	267.669	322.228	318.586	261.521	454.006	319.2
16	84751324	84970596	219272	-	App	851.165	1296.28	783.685	1119.42	943.941	1219.75	1487.32	1519.5	1100.17	745.385	1198.82	1485.87	910.659	1198.76	985.298	983.412	1556.31	1509.03	1957.16	1292.64	1960.85	1987.5	1248.34	1399.48	2369.5	1218.57	1940.81	1262.42	1559.01	2279.05	1394.84	1936.01
11	85082136	85125947	43811	-	Appbp2	124.358	128.002	106.532	119.857	95.4254	107.71	155.002	124.549	108.507	159.941	137.62	116.997	104.193	136.416	109.108	88.4851	133.803	140.324	120.166	113.306	238.467	156.032	127.337	103.988	149.28	130.909	167.749	127.195	116.677	156.214	88.1746	151.473
14	26640945	26692509	51564	-	Appl1	856.691	576.349	1116.89	931.716	967.795	833.858	811.585	912.323	861.649	636.745	969.455	902.828	951.867	924.216	831.613	833.055	933.63	920.557	859.035	1019.75	919.11	916.5	1127.53	1153.4	1144.48	1086.92	1099.85	1153.24	954.931	983.314	860.172	850.33
10	83435898	83484529	48631	-	Appl2	746.151	323.731	553.628	422.89	421.033	432.265	590.402	653.883	387.33	1020	685.041	434.839	423.837	501.327	446.41	390.629	409.631	454.769	383.3	464.555	740.501	596.104	408.131	450.88	602.025	377.018	528.046	428.225	490.705	629.74	424.927	594.841
8	123301376	123303647	2271	-	Aprt	292.933	214.015	189.831	146.994	245.011	231.112	245.565	199.279	225.256	277.633	256.89	161.846	187.783	194.392	238.174	266.175	155.48	171.916	240.333	167.127	137.094	135.581	193.726	216.708	77.7937	180.28	141.493	175.954	196.944	115.766	244.825	212.582
4	40682078	40703195	21117	-	Aptx	306.751	379.266	385.895	391.23	415.875	344.529	278.656	367.42	388.247	241.42	333.346	315.892	384.397	390.489	386.533	458.972	311.708	276.241	216.299	346.527	260.672	278.737	353.713	301.645	269.124	324.654	277.151	323.288	354.996	283.836	314.24	276.941
6	55313284	55325541	12257	+	Aqp1	5889.06	7908.38	4136.63	4868.89	3636.48	7260.77	5266.59	6532.6	4193.33	4704.67	7092	5551.51	4485.61	8043.4	3987.08	4078.95	6397.12	7887.55	4265.6	4859.89	6291.85	8149.28	5787.84	8365.89	4279.35	5712.87	4157.27	4833.43	5941.42	7005.94	5324.25	10830
18	15522451	15544040	21589	-	Aqp4	46.9798	874.343	1063.06	1216.66	706.017	1101.36	172.418	759.75	1031.52	12.071	363.928	694.184	1106.1	1064.04	806.336	633.781	757.969	703.826	668.004	476.829	32.8254	112.101	612.74	601.703	391.772	763.011	535.339	457.903	513.877	278.257	586.268	131.32
4	41033074	41048137	15063	-	Aqp7	105.014	78.5623	100.866	94.9807	78.6615	81.3172	67.9224	65.3883	92.9409	84.497	79.5136	130.647	121.853	85.2597	98.4629	88.4851	216.028	198.364	159.606	236.055	135.163	160.577	159.987	150.029	168.903	237.88	220.991	197.153	245.766	258.032	266.4	137.171
2	113931642	114005821	74179	-	Aqr	323.332	293.93	174.532	287.203	235.985	245.379	186.351	267.781	241.281	322.899	217.133	220.344	259.601	267.715	195.596	213.659	258.635	315.179	200.277	253.05	476.933	321.911	328.681	262.75	394.575	265.557	342.792	290.43	315.275	414.246	257.02	272.391
X	97192363	97366825	174462	+	Ar	657.718	434.124	610.294	671.649	625.424	513.582	484.164	516.879	574.585	519.053	470.965	586.936	651.06	828.725	577.472	479.834	951.57	941.128	632.26	1100.01	932.626	924.832	1272.28	1253.42	820.688	1217.08	886.883	1500.91	923.486	902.418	994.309	559.736
X	20714782	20726761	11979	+	Araf	1448.09	1322.03	1584.96	1528.73	1544.87	1511.51	1499.52	1588	1463.24	1602.42	1660.61	1316.22	1511.11	1428.96	1534.15	1531.59	1161.62	1357.69	973.659	1232.21	1179.78	1330.06	1158	1339.14	1043.55	1240.28	1169.14	1236.97	1163.46	1083.74	1205.37	1259.25
7	100997276	101061794	64518	+	Arap1	165.811	222.819	227.798	251.02	203.102	208.999	155.002	193.051	265.087	159.941	192.668	274.943	197.79	209.739	263.455	256.822	174.168	178.528	353.72	169.959	202.745	248.439	165.429	154.792	288.748	165.319	269.128	142.035	197.772	298.481	187.606	172.926
5	62759789	62923521	163732	-	Arap2	41.4528	18.9633	30.033	31.6602	23.8564	19.9726	10.4496	34.251	29.3016	24.142	6.11643	54.5987	25.3125	13.6416	25.9463	20.143	41.1126	47.0197	59.1588	33.0476	37.6526	59.0802	32.6505	36.5149	45.5549	36.6545	61.265	41.3385	34.7549	48.1196	39.3972	48.1073
18	38105676	38132023	26347	-	Arap3	257.007	313.573	263.497	278.157	166.995	284.61	215.958	280.236	235.328	280.651	296.647	319.792	212.507	286.473	280.088	230.925	275.829	317.383	283.469	229.445	350.46	289.341	262.292	374.676	306.269	277.527	390.93	241.671	286.314	394.022	291.727	323.751
9	44653441	44679106	25665	-	Arcn1	2296.49	1653.19	1512.42	2076.01	1822.75	1845.33	1877.44	1665.84	1719.64	2199.94	1920.56	1788.11	1774.82	1584.13	1661.23	1631.58	1757.38	1345.2	1706.36	1961.14	2863.53	2317	1925.29	1994.83	2546.17	2096.79	2397.36	2107.2	2167.21	2308.35	1681.88	1973.05
12	84964915	85017624	52709	-	Arel1	771.023	694.87	523.596	712.356	780.805	708.319	633.942	741.067	674.389	751.419	746.205	623.986	734.652	654.795	649.32	621.552	669.763	814.763	469.575	822.416	1138.27	1186.89	875.032	840.636	960.149	866.992	1006.49	793.913	937.559	1039.79	620.037	925.086
11	59102238	59119094	16856	-	Arf1	4692.48	3512.86	2911.58	3353.75	3888.64	3730.55	4296.56	3390.86	3511.25	5256.98	4168.31	3363.62	3878.43	3393.26	3653.33	3845.7	2939.24	3206.82	3180.5	3532.31	3493.05	3849.44	3051.72	3357.86	2516.06	3247.93	2814.65	3405.62	3115.57	2689.91	3454.68	3880.02
11	103857551	103876177	18626	+	Arf2	303.987	348.791	319.029	400.276	344.95	308.148	275.173	242.871	346.584	331.952	400.626	419.24	324.352	323.987	358.59	347.463	346.843	315.178	338.314	345.583	251.018	337.818	334.123	316.727	220.065	427.137	253.813	349.787	330.17	221.769	372.398	299.047
15	98635505	98661000	25495	-	Arf3	187.919	178.12	194.931	140.21	160.547	198.299	228.149	214.847	223.882	205.207	186.551	233.994	176.023	216.56	173.641	177.706	248.171	240.976	337.083	262.492	255.845	324.942	216.581	234.172	260.012	227.407	270.587	209.872	232.526	248.27	221.374	285.394
14	26359289	26377998	18709	+	Arf4	632.846	354.885	398.363	404.799	344.95	373.774	440.624	370.534	415.258	663.905	418.976	477.738	359.084	325.692	356.595	387.032	603.981	428.32	735.171	478.718	550.307	408.259	355.89	429.447	420.506	553.558	326.017	436.704	408.783	351.483	522.481	440.117
6	28423603	28426602	2999	+	Arf5	536.123	548.582	487.895	506.564	600.278	527.848	562.536	445.263	565.429	561.301	428.15	549.886	531.562	453.582	628.034	633.784	275.081	300.485	380.219	343.695	257.776	229.504	287.324	340.542	182.219	287.252	203.487	295.729	278.866	186.899	413.67	345.203
12	69418924	69422755	3831	+	Arf6	309.514	261.423	215.331	189.961	185.693	191.167	367.477	193.051	260.509	374.201	272.181	325.642	223.692	262.6	230.856	310.777	391.691	300.485	542.905	314.424	387.146	307.52	220.935	319.903	307.671	269.299	264.023	257.571	240.801	252.454	257.958	256.139
2	180609018	180624320	15302	+	Arfgap1	820.764	536.392	451.061	497.519	634.448	563.513	548.604	532.447	544.828	854.024	522.955	442.638	520.964	496.212	568.158	577.669	391.69	438.606	388.847	514.598	767.534	743.049	459.284	460.406	515.119	439.106	582.018	531.04	531.253	603.238	501.844	590.289
2	91095460	91107717	12257	+	Arfgap2	4495.5	3838.76	3837.32	3923.96	4384.38	4221.01	5675.45	4168.45	4250.5	5251.89	4395.24	4324.46	5134.77	4238.57	3932.63	4342.88	2715.19	3814.81	2630.37	3260.1	3135.11	4191.02	3383.88	3607.69	2381.32	3218.24	2676.88	3404.8	3159.47	2616.11	3029.83	3451.09
15	83183941	83234449	50508	-	Arfgap3	151.994	90.753	74.7992	144.733	81.8854	67.051	168.935	93.4119	91.5672	178.047	73.3972	120.897	64.1642	47.7455	80.5001	80.5718	100.913	91.1006	139.27	77.4258	161.23	146.943	78.3611	65.8856	84.1013	73.3091	110.131	105.996	89.3697	112.279	99.4309	149.523
1	10207732	10302896	95164	-	Arfgef1	2395.97	1471.01	1641.62	1942.58	1864.66	1830.35	1947.11	1731.23	1730.62	2803.49	1856.34	1790.06	1898.44	1534.68	1878.78	1661.79	2150.56	2170.25	1781.54	2356.77	2883.8	2898.72	3007.11	2563.98	2727.69	2524.67	3282.05	2352.06	2550.34	2913.68	2058.03	2199.29
2	166647501	166739972	92471	+	Arfgef2	1033.56	643.398	465.795	624.159	539.67	584.913	602.593	610.291	606.634	1243.31	513.78	643.484	557.463	489.391	588.782	548.895	615.194	739.825	542.289	594.857	1303.36	996.031	582.267	530.26	826.295	647.065	945.96	661.416	716.612	1071.19	624.727	887.386
3	84403400	84489933	86533	-	Arfip1	323.332	169.971	210.151	217.099	201.087	199.013	210.733	186.824	215.581	298.757	217.133	233.91	202.5	187.531	196.911	148.827	266.056	207.16	280.352	269.738	403.482	334.76	241.614	236.532	333.597	287.232	258.889	256.505	266.319	276.069	233.569	241.171
7	105283408	105289624	6216	-	Arfip2	151.994	159.834	235.164	117.595	163.771	194.02	128.878	140.118	175.809	187.1	113.154	142.346	171.301	179.045	159.67	176.251	160.713	148.406	170.082	133.135	149.645	90.1351	170.871	145.266	110.033	145.87	140.034	152.635	146.467	99.7262	137.89	143.672
2	180999483	181007198	7715	-	Arfrp1	444.927	470.3	480.247	406.829	436.723	501.907	499.616	463.946	445.577	523.269	461.791	409.49	490.993	426.594	483.95	557.018	395.442	387.816	350.751	375.906	245.102	286.833	299.16	369.884	213.291	358.949	230.473	340.248	278.846	204.334	432.159	384.859
8	8716576	8740538	23962	-	Arglu1	759.968	505.914	641.46	574.407	651.859	594.899	738.438	569.812	564.971	911.36	574.945	569.386	658.124	559.304	624.707	679.825	972.5	1019.74	822.061	955.548	689.332	828.637	782.523	852.544	659.494	840.81	510.541	819.351	642.965	526.526	762.617	964.747
2	91480463	91502666	22203	+	Arhgap1	99.4867	122.584	111.066	106.288	99.9387	110.563	120.17	99.6393	118.58	81.4792	110.096	124.797	100.073	112.543	93.1407	91.3626	117.358	125.631	157.141	101.031	192.125	121.947	101.216	142.091	188.527	104.727	167.75	92.2167	133.227	218.282	110.687	125.469
8	77976995	78244583	267588	-	Arhgap10	660.203	559.82	361.959	637.679	684.376	565.986	799.22	709.788	666.778	600.47	651.314	547.825	631.262	690.466	616.415	544.89	588.993	583.903	571.766	667.526	759.761	698.326	569.026	602.992	780.991	720.779	797.824	535.007	673.268	820.04	682.697	631.748
2	113661838	113679007	17169	-	Arhgap11a	44.2163	30.4768	30.5997	24.8759	25.7907	16.4061	24.3824	21.7961	35.2534	27.1597	27.524	19.4995	37.0857	23.8727	29.2728	28.7756	31.3951	31.5914	90.5869	27.3823	37.6526	48.476	17.4136	25.4017	45.5549	30.6701	35.7379	26.4991	26.4799	44.6327	32.831	39.006
18	6024450	6136099	111649	-	Arhgap12	262.535	374.527	493.563	483.949	426.834	496.463	383.152	404.785	413.883	229.349	458.732	446.539	440.319	462.107	479.011	407.895	538.205	439.34	568.787	478.718	203.71	243.895	558.322	447.705	398.78	587.219	400.41	559.661	448.503	340.324	419.299	362.106
2	43638836	44285966	647130	+	Arhgap15	11.0541	8.12713	13.5999	13.5687	8.38196	11.4129	17.416	12.4549	15.5665	3.01775	18.3493	17.5496	15.8939	6.82078	9.97935	9.35208	27.6576	17.6324	44.3691	14.1633	25.1017	18.9359	31.5621	26.1955	23.1279	19.4493	15.3162	15.8994	15.7224	28.5928	30.0169	29.2545
7	122878372	122969139	90767	-	Arhgap17	502.961	236.364	202.298	239.713	282.408	253.937	249.049	277.122	244.485	434.556	250.774	241.794	195.436	223.38	226.864	212.221	290.778	299.016	321.061	308.759	767.534	360.541	302.562	279.418	331.499	317.922	373.424	336.008	315.277	430.984	310.488	406.961
10	26648508	26794645	146137	+	Arhgap18	105.014	66.3716	94.0657	83.6735	118.637	75.6107	94.0463	96.5256	93.8566	57.3372	110.096	103.347	71.2281	124.479	93.1406	54.6737	100.165	105.06	244.646	135.967	96.5452	79.531	150.192	113.514	203.946	106.971	142.952	125.076	146.467	147.148	97.5549	92.3141
19	41755027	41790524	35497	-	Arhgap19	113.304	277	330.932	330.171	321.738	373.774	247.307	323.828	281.568	99.5857	281.356	349.041	290.211	342.744	367.24	233.802	275.081	310.036	365.43	352.193	98.4761	235.564	382.01	360.387	255.808	329.142	256.001	398.546	315.275	276.862	242.011	222.985
9	51676651	51764360	87709	+	Arhgap20	201.737	397.487	270.707	689.603	505.315	416.482	433.331	522.452	472.538	195.731	445.947	380.241	298.811	445.056	343.883	200.586	618.011	540.256	678.405	649.437	641.98	795.31	702.607	637.278	932.697	718.786	1329.71	713.354	736.916	1033.79	366.517	688.139
2	20852730	20972533	119803	-	Arhgap21	323.332	353.53	336.03	325.648	322.383	271.058	275.173	302.032	274.245	247.455	275.239	310.042	290.21	284.768	297.385	243.874	335.628	324.73	316.746	311.592	462.451	378.719	323.24	341.335	570.487	329.143	417.915	339.188	401.336	506.302	281.408	385.509
11	97340986	97393227	52241	+	Arhgap23	231.138	141.703	89.4183	135.687	108.139	117.267	140.144	121.435	102.059	270.886	130.914	94.7194	102.571	95.8314	81.7676	104.732	143.488	166.3	129.322	130.834	324.368	248.999	121.818	128.028	222.051	122.175	193.745	110.096	154.649	211.034	116.315	177.958
5	102629257	103045804	416547	+	Arhgap24	74.615	180.151	124.099	210.314	146.362	138.382	92.3047	155.686	158.412	153.905	143.736	171.596	134.215	107.427	144.368	158.266	213.039	196.895	244.646	158.628	123.578	98.4669	163.252	138.916	175.211	187.761	191.818	145.215	201.909	214.098	201.676	181.378
6	87435527	87510242	74715	-	Arhgap25	35.9258	25.7359	19.2665	29.3988	12.8953	18.546	20.8992	31.1373	11.9038	24.142	21.4075	17.5496	15.8939	18.7571	13.3058	9.35208	14.95	22.0405	86.2733	15.1075	31.8599	31.8124	18.5019	30.1645	32.9397	17.2052	23.339	11.6596	19.0324	34.1719	27.2028	35.7555
18	39126198	39509339	383141	+	Arhgap26	754.441	180.828	342.263	278.158	163.771	158.355	158.485	358.079	148.797	860.057	263.007	274.943	289.622	208.034	129.067	235.96	318.436	242.446	147.281	145.41	711.537	461.279	226.376	232.584	269.824	215.439	182.336	210.932	161.362	371.009	112.563	419.315
11	103222310	103254519	32209	-	Arhgap27	121.595	164.574	98.0322	85.9349	41.9098	121.976	71.4055	84.0707	71.8804	90.5325	85.6301	97.4976	84.7674	80.1442	93.806	78.4137	103.155	122.692	158.373	62.3184	160.265	165.121	50.064	123.039	128.255	82.2857	118.154	69.9575	105.919	177.833	97.5549	187.879
17	68149701	68311104	161403	-	Arhgap28	19.3446	15.577	18.6998	18.0916	13.5401	19.2593	15.6744	9.34119	19.2291	12.071	15.2911	15.5996	18.2485	20.4623	19.2934	14.3878	32.1426	24.9792	65.9374	30.215	27.9981	30.2975	34.8272	25.4017	30.8371	31.4182	29.9031	44.5184	37.2373	29.9876	15.9465	22.1034
3	121746878	121810327	63449	+	Arhgap29	362.021	319.668	462.96	447.766	313.357	347.381	365.736	370.534	354.364	401.361	440.383	458.239	303.161	376.848	367.241	261.138	478.401	467.995	487.443	416.4	512.654	479.456	408.131	404.046	571.889	489.227	678.292	480.163	590.005	642.292	368.645	464.171
1	171216528	171237808	21280	+	Arhgap30	41.4528	25.7359	49.2995	58.7976	30.304	27.819	43.54	56.0471	43.0367	54.3195	58.1061	66.2984	37.0857	66.5026	47.2356	18.7042	67.2752	56.5706	204.591	46.2667	94.6143	129.522	44.6223	59.5352	123.349	45.6312	106.484	27.559	40.5473	120.648	35.6451	83.2127
16	38418705	38533398	114693	-	Arhgap31	384.129	434.124	268.597	434.198	275.315	371.634	221.183	420.353	342.004	404.378	363.928	454.339	323.175	342.744	299.381	235.96	542.686	600.97	553.381	473.997	806.152	794.553	592.062	591.383	969.267	581.984	986.074	483.343	659.515	881.496	501.845	594.841
9	31927921	32176062	248141	+	Arhgap32	49.7434	62.308	103.699	67.8434	81.8854	67.7644	48.7647	90.2981	65.0129	45.2663	76.4554	79.948	60.0435	105.722	67.1943	46.041	101.66	70.5296	137.421	113.306	91.718	96.1946	126.248	100.019	150.681	76.3012	163.374	110.236	135.71	125.53	60.0337	87.7633
7	30221651	30234486	12835	-	Arhgap33	11.0541	8.8044	10.7666	4.52289	7.09243	7.84639	8.70799	3.11373	5.95188	12.071	6.11643	13.6497	4.12063	8.52597	3.99174	5.75513	13.455	9.55087	22.8008	9.44217	14.4818	7.57438	8.70679	19.0513	16.8203	8.22857	23.339	13.7795	14.8949	20.2242	9.38028	11.7018
7	16228398	16348919	120521	-	Arhgap35	605.211	805.264	456.729	635.466	711.822	682.636	651.358	613.405	650.128	654.852	608.585	561.586	633.989	559.304	635.352	550.334	775.159	717.785	967.493	746.876	1344.87	1233.87	931.627	772.37	1026.74	734.587	1242.8	845.85	765.434	1394.07	572.197	909.489
15	76608185	76702367	94182	-	Arhgap39	58.0339	52.1492	49.2995	40.706	64.4766	47.0784	73.1472	62.2746	58.1453	36.213	67.2808	54.5987	37.0857	35.8091	47.9009	56.1125	54.5676	35.2648	51.1477	66.0952	78.2015	82.5608	65.3009	62.7105	80.597	64.3324	81.6867	74.1973	48.8223	95.5419	53.4676	64.3598
X	72937958	72954905	16947	-	Arhgap4	24.8717	23.0269	27.7664	27.1373	20.6325	12.1262	22.6408	21.7961	25.6089	9.05325	36.6986	17.5496	12.9506	20.4623	28.6075	16.546	13.455	18.3671	50.5315	20.7728	26.0672	29.5401	17.4136	25.4017	37.1447	26.9299	34.2792	26.4991	13.2399	35.5667	30.0169	26.004
9	8992508	9239033	246525	-	Arhgap42	52.5069	86.0121	112.199	101.765	71.5691	91.3036	71.4055	127.663	94.7721	60.355	85.6301	99.4475	77.7034	105.722	81.8307	65.4646	123.338	85.2232	105.993	98.1986	75.3052	93.1648	94.6864	100.019	126.152	118.94	81.6866	73.1374	110.057	91.3576	105.059	85.8131
11	64892865	65053788	160923	-	Arhgap44	118.831	147.643	91.2323	122.118	116.703	129.109	148.036	127.663	119.495	132.781	140.678	66.2984	121.264	126.184	149.69	128.771	127.823	101.386	104.144	136.912	192.125	140.126	116.453	128.596	141.57	124.177	167.02	96.4566	105.092	168.07	117.253	141.072
10	79852506	79867306	14800	+	Arhgap45	129.885	56.2127	71.9659	67.8434	38.686	52.0716	130.62	90.2981	76.4588	114.674	85.6301	115.047	48.8589	85.2597	74.5125	48.1992	80.7302	63.9173	194.115	56.653	132.267	123.462	45.7106	100.019	143.673	47.1272	134.929	48.7583	69.5097	135.293	75.9803	96.2147
12	52562860	52614635	51775	+	Arhgap5	525.069	260.746	511.695	540.486	346.24	433.692	428.433	451.491	401.523	479.822	425.092	452.389	339.069	446.761	358.591	235.241	566.606	650.194	536.743	557.088	876.63	700.63	769.463	576.301	680.52	801.163	994.097	775.892	566.835	795.718	322.682	546.083
X	167578095	168087437	509342	+	Arhgap6	124.358	51.4718	78.1992	108.549	78.0167	64.9111	43.54	71.6157	75.543	132.781	51.9897	66.2984	83.5901	90.3753	55.8843	69.781	81.4777	52.1625	78.8784	85.9238	79.167	89.3777	108.835	92.0812	155.588	57.6	118.154	108.116	98.472	99.7263	80.6704	94.9145
10	127157833	127165817	7984	+	Arhgap9	14.9524	23.0269	16.7941	26.4054	9.02673	14.2662	33.0904	31.1373	22.7185	35.6966	24.4657	13.6497	10.0073	20.4623	13.9711	14.3878	17.1925	10.2856	39.4392	14.1633	22.2054	18.1785	16.3252	23.0203	25.2304	10.0964	21.151	7.95116	7.44747	15.3425	14.0704	23.4036
11	120468925	120472451	3526	-	Arhgdia	1580.73	1371.42	814.846	1017.66	1069.04	1113.46	1116.37	962.14	1059.91	1834.8	1311.98	1006.17	1037.21	992.42	1101.06	1102.12	988.204	941.86	1085.19	881.898	1881.63	1410.36	866.33	952.555	1040.07	965.73	1263.24	888.247	944.989	1258.77	1052.46	1354.18
6	136900659	136918898	18239	-	Arhgdib	129.886	117.166	141.665	124.38	101.873	97.7233	181.126	158.8	124.989	150.887	107.038	167.696	113.023	151.762	117.091	111.506	127.075	93.3047	264.366	110.473	122.612	124.22	77.2727	144.472	163.998	92.0104	176.501	75.2573	98.4721	170.859	136.952	182.678
7	24602411	24626017	23606	+	Arhgef1	544.415	498.464	561.559	388.968	526.13	510.729	458.041	445.263	447.308	509.999	388.394	378.291	498.598	506.443	540.215	548.177	402.157	408.483	435.681	465.5	413.214	468.855	422.28	458.025	472.37	362.056	414.997	342.368	415.403	472.827	469.012	458.97
8	14961663	15051086	89423	+	Arhgef10	93.9597	165.252	129.199	117.595	139.914	134.102	114.945	105.867	133.231	93.5502	103.979	154.046	139.513	133.005	117.756	98.5566	157.723	136.651	145.432	117.083	134.198	110.586	96.863	101.607	176.613	153.351	180.877	149.455	151.432	164.583	152.898	109.867
4	140241796	140393217	151421	-	Arhgef10l	248.717	818.806	643.729	798.289	1169.6	863.817	752.372	806.455	979.317	226.331	620.819	581.087	872.399	840.658	964.671	835.927	936.612	839.741	908.338	950.821	407.421	690.778	834.758	680.292	714.857	835.578	1046.61	862.807	831.638	821.515	933.334	665.057
3	87524866	87645347	120481	+	Arhgef11	366.079	472.232	336.765	295.818	399.857	393.575	330.912	307.918	355.339	316.701	342.52	318.403	392.474	322.827	436.17	393.52	446.876	416.823	320.199	405.709	478.571	561.16	498.25	453.122	646.844	427.92	655.918	400.338	465.955	665.389	401.842	411.19
9	42875138	43017014	141876	-	Arhgef12	1096.36	1126.02	943.356	987.383	968.418	1071.12	964.683	1046.99	1028.07	1190.17	932.864	1049.49	955.555	951.057	1051.85	856.075	1533.28	1685.68	1448.95	1497.56	2333.25	2133.31	1715.31	1409.05	2021.26	1679.88	2128.15	1630.21	1672.75	2148.32	1276.23	1485.49
11	68833980	68847714	13734	-	Arhgef15	232.136	255.328	199.465	248.759	137.335	238.959	170.677	221.075	195.954	292.722	241.599	278.843	178.365	272.831	202.913	202.868	235.463	347.505	205.823	247.385	349.494	262.074	245.967	299.263	352.526	257.33	415.728	199.273	277.212	444.932	254.206	275.643
7	100518953	100581369	62416	-	Arhgef17	616.265	833.031	667.527	725.924	1243.75	850.264	724.505	899.868	909.722	513.017	571.887	680.533	887.114	729.823	816.976	913.627	930.64	981.536	988.445	1038.64	1090.96	1121.77	1306.02	897.791	1359.64	901.402	1282.19	1136.28	1093.95	1282.49	1003.69	894.537
8	3403437	3506602	103165	+	Arhgef18	165.811	179.474	154.132	135.687	161.191	149.795	156.744	177.482	181.303	114.674	159.027	152.096	166.592	155.173	149.025	169.776	145.763	168.977	123.248	170.903	193.09	157.547	167.606	153.998	216.56	147.366	212.969	150.515	184.532	222.466	151.023	156.674
3	88523450	88556840	33390	+	Arhgef2	207.264	291.223	315.63	260.066	249.524	296.737	355.286	317.6	262.797	331.952	269.123	304.193	228.401	267.716	258.133	227.327	346.84	323.995	435.063	390.905	472.107	409.015	397.246	361.974	495.495	327.646	434.687	313.749	436.917	445.629	376.15	324.401
10	127018390	127025953	7563	-	Arhgef25	127.122	197.76	215.898	126.641	201.812	229.686	186.351	137.004	174.893	99.5857	189.609	189.145	191.315	194.392	178.298	197.114	176.411	181.467	189.185	163.35	132.267	166.636	168.694	161.142	191.33	155.595	168.478	174.894	188.669	156.912	222.313	185.278
3	62246198	62369643	123445	+	Arhgef26	19.3446	11.5134	14.7332	11.3072	8.38196	9.98632	12.1912	15.5686	9.61457	24.142	6.11643	5.84986	7.06395	13.6416	8.64877	2.87756	26.9101	8.81619	20.9521	18.8844	15.4472	12.119	8.70679	24.6079	32.9397	22.4416	14.5869	27.559	17.3774	21.619	23.4507	25.3539
13	98035103	98342674	307571	-	Arhgef28	41.4528	48.7628	37.3996	63.3205	37.3965	57.0647	47.0232	40.4785	48.9885	48.284	51.9897	40.949	41.795	44.3351	61.872	41.7247	51.5776	60.244	43.7529	40.6014	67.5816	77.2587	46.799	50.8034	96.7165	45.6312	66.3704	24.3791	71.9922	82.2916	54.4056	65.66
14	26865950	27125869	259919	+	Arhgef3	187.92	180.829	163.765	266.85	145.717	176.187	203.767	211.734	149.255	202.189	238.541	284.693	168.357	260.895	183.62	112.225	208.553	243.915	260.669	142.577	297.359	286.312	202.433	263.542	349.02	214.691	284.444	196.093	195.289	301.269	259.834	341.303
18	61626865	61669608	42743	-	Arhgef37	46.9799	86.6894	65.7327	47.4904	50.9366	69.1909	48.7648	62.2746	56.7718	60.355	27.524	38.999	98.3066	35.8091	57.2149	60.4289	49.3351	69.7949	53.6127	48.1551	70.478	114.373	41.3573	56.36	65.1785	71.813	61.265	67.8376	52.9598	55.0935	41.2732	70.2107
14	52222290	52243705	21415	+	Arhgef40	93.4457	153.838	147.299	157.614	122.324	136.646	89.1436	77.8432	146.133	67.756	71.4312	147.442	123.947	119.786	134.968	123.748	138.682	102.42	167.737	139.541	132.466	105.053	123.413	99.4811	197.475	141.59	179.306	149.455	181.387	164.772	155.112	104.84
6	43242578	43266255	23677	+	Arhgef5	237.663	123.262	96.3324	104.026	119.282	129.822	97.5295	115.208	132.315	102.603	131.503	118.947	98.8952	127.89	123.079	104.312	148.753	163.834	167.617	131.246	265.499	252.227	145.839	148.441	212.356	117.444	285.903	128.255	104.265	255.941	115.377	172.276
X	56276845	56384090	107245	-	Arhgef6	442.163	959.677	670.36	954.33	957.475	925.876	524.221	1089.81	693.623	461.716	651.4	848.228	678.138	726.413	819.641	694.931	855.89	797.137	1002	804.474	532.929	695.329	977.336	873.976	1075.1	878.204	1131.23	996.364	944.995	1048.87	771.997	808.72
8	11778058	11885218	107160	+	Arhgef7	627.319	720.606	530.961	649.035	703.446	654.817	639.166	632.087	621.744	494.911	602.468	647.384	560.408	559.304	674.606	656.805	662.287	692.07	658.759	671.338	1011.8	700.631	708.516	696.958	752.709	754.036	808.842	648.698	723.23	974.95	668.814	746.314
X	94092541	94210146	117605	-	Arhgef9	110.541	293.931	275.397	346.001	266.933	294.597	116.687	245.985	244.486	72.426	165.144	159.896	323.765	231.907	309.359	264.016	293.769	284.322	208.288	239.832	88.8215	174.968	310.18	196.069	228.475	243.865	232.661	266.05	236.664	230.137	204.49	162.525
4	133406319	133484081	77762	-	Arid1a	519.542	512.686	424.427	481.688	475.193	460.084	458.039	544.902	499.498	516.035	382.277	411.44	421.48	526.907	455.059	429.478	501.572	646.52	552.154	500.437	922.013	755.163	586.618	558.837	963.666	525.881	983.167	579.796	623.109	1134.63	474.641	728.105
17	5045349	5397932	352583	+	Arid1b	693.644	494.401	398.363	572.146	691.19	488.616	545.12	504.424	502.705	739.349	477.082	467.988	571.591	535.431	475.682	535.946	571.839	610.521	556.462	623.184	1147.92	1114.95	540.909	666.001	1028.14	620.883	1042.23	672.016	714.129	1065.61	585.329	746.314
15	96185403	96303345	117942	+	Arid2	428.346	270.904	298.064	327.91	272.091	271.771	250.79	280.236	254.099	449.645	290.531	339.292	289.622	284.768	234.847	217.293	341.608	365.872	353.72	336.141	553.204	468.854	343.918	353.242	444.335	338.119	450.006	399.606	327.689	472.828	277.656	342.602
10	79762877	79790853	27976	+	Arid3a	91.1962	50.7946	35.6996	42.9675	39.9755	37.8054	40.0568	84.0707	39.8318	187.101	85.6301	48.7488	41.795	52.861	49.8968	36.6889	56.0626	63.1827	83.8084	57.5973	116.82	87.1054	70.7427	46.8344	74.9903	56.8519	67.0997	54.0581	60.4073	81.5942	37.5211	76.0616
9	57697636	57744063	46427	-	Arid3b	96.7232	53.5036	79.3325	70.1048	70.2796	54.2115	60.956	71.6158	72.796	96.568	103.979	64.3484	64.1642	44.3351	79.1694	68.3422	53.0727	70.5295	61.6237	73.649	60.8235	87.1054	34.8272	65.8857	77.0929	65.8286	76.5812	66.7776	69.5097	144.359	52.5296	85.8131
12	71062741	71146126	83385	+	Arid4a	163.048	150.352	156.965	248.759	191.496	186.174	189.834	205.506	194.123	181.065	177.377	235.944	192.493	225.086	166.323	176.97	216.028	241.711	217.532	207.728	255.845	256.771	248.144	211.945	367.242	207.958	290.279	260.751	254.041	308.942	201.676	229.485
13	14238369	14374189	135820	+	Arid4b	403.474	153.061	302.031	264.589	247.59	231.825	252.532	267.781	225.715	440.591	284.414	286.643	235.465	266.01	214.889	179.128	312.455	373.22	310.584	305.927	502.033	373.417	321.063	358.004	435.925	330.64	361.755	381.586	320.24	427.499	228.878	327.649
1	36346814	36363111	16297	+	Arid5a	533.359	81.2714	74.2326	99.5036	79.3063	93.4435	57.4727	161.914	70.9648	506.982	159.027	120.897	45.9156	88.6701	97.7977	84.8881	41.1126	80.8151	85.0407	67.0395	263.568	291.614	54.4174	76.9989	125.451	68.0727	181.607	51.9381	93.5071	165.978	75.9802	122.869
10	67931423	68114557	183134	-	Arid5b	165.811	111.748	56.6661	124.38	98.0045	94.1567	90.5631	96.5256	88.8204	87.5147	128.445	66.2984	57.1002	100.606	65.8637	47.4798	135.298	147.671	152.827	92.5333	219.158	450.676	141.485	143.678	346.918	102.483	412.08	131.435	197.772	457.485	90.0507	170.976
9	59295837	59393658	97821	-	Arih1	2755.23	1794.06	1869.98	2132.54	2109.03	2041.49	2932.85	2366.43	1924.75	2477.57	2431.28	2100.1	1960.83	2029.18	1961.94	1768.26	2468.25	2475.15	2411.34	2613.59	3392.6	3204.72	2571.77	2591.77	2811.09	2556.84	2975.73	2843.88	2266.51	2963.19	2067.41	2708.31
9	108480141	108530881	50740	-	Arih2	1685.75	1191.98	1006.96	1270.93	1475.86	1250.43	1257.43	1276.63	1204.57	2218.04	1266.1	1051.02	1277.39	1104.97	1227.44	1352.45	1329.06	1392.24	1014.32	1393.66	1543.74	1669.38	1571.57	1590.77	1565.71	1511.82	1340.53	1628.09	1394.32	1214.85	1309.47	1458.17
10	88567276	88579065	11789	+	Arl1	812.475	738.892	757.059	832.212	839.486	809.605	919.564	843.82	800.299	712.189	926.64	711.732	824.716	685.488	745.79	812.193	763.947	776.56	584.809	830.911	823.53	634.733	921.831	789.04	1014.82	786.95	783.316	944.426	879.629	696.689	726.972	679.354
13	54722860	54730577	7717	+	Arl10	99.4868	101.589	142.232	85.935	78.6616	113.416	120.17	105.867	107.134	45.2662	97.863	120.897	95.3632	144.942	112.434	94.2402	106.893	88.1619	141.118	103.864	139.991	130.279	103.393	124.627	163.998	74.8052	128.365	98.5765	138.192	130.411	103.183	102.716
16	62614036	62667404	53368	-	Arl13b	127.122	68.4034	81.5992	83.6735	53.5156	57.778	87.0799	59.1608	70.049	78.4615	70.339	72.1482	54.7456	56.2714	58.5455	48.1992	89.7002	78.611	97.3655	98.1986	87.8561	80.2884	59.8592	90.4935	108.631	78.5454	71.4758	103.876	81.9221	85.7785	91.9267	59.159
2	106792874	106804743	11869	-	Arl14ep	198.973	77.2077	168.298	158.301	112.834	106.996	137.586	133.89	115.833	135.799	116.212	122.847	117.144	114.248	135.719	91.3627	177.158	155.018	189.185	165.238	161.23	159.819	156.722	137.328	158.391	142.878	164.832	119.776	139.847	173.649	88.1746	147.573
13	113931044	114293998	362954	+	Arl15	80.1421	61.6308	61.1994	99.5036	55.4499	77.7506	81.8551	93.4119	83.3263	90.5325	110.096	109.197	77.7034	68.2078	75.1778	41.0053	117.358	111.672	96.7493	98.1986	173.781	151.488	90.3329	113.514	150.681	92.7584	130.553	93.2767	90.1971	152.728	82.5464	146.272
11	120355152	120358427	3275	-	Arl16	38.6893	65.6943	64.5994	52.0132	47.7127	57.778	53.9896	37.3647	51.2777	36.213	51.9897	37.0491	46.5043	46.0403	57.8802	65.4646	53.0726	34.5301	49.299	51.932	27.0326	38.6293	41.3573	53.9786	28.7346	41.1428	25.5271	50.8782	45.5123	25.8033	59.0958	33.1551
19	6184419	6191168	6749	-	Arl2	605.211	639.335	517.361	560.839	698.927	653.391	599.11	557.357	575.959	582.426	617.76	540.137	612.797	552.483	681.922	727.304	408.883	419.504	340.779	426.786	334.046	405.229	387.452	361.18	253.005	412.925	394.576	361.447	374.856	350.088	552.498	551.934
8	95393228	95401086	7858	+	Arl2bp	823.528	715.19	557.028	694.264	706.022	666.234	607.818	619.633	651.963	697.099	556.596	610.333	716.983	615.576	689.246	794.201	784.126	670.025	868.264	809.202	560.925	495.364	698.717	685.849	479.378	682.217	538.258	764.235	597.453	447.722	730.724	624.092
19	46519548	46561622	42074	-	Arl3	514.016	594.64	697.558	642.249	899.458	736.852	499.84	591.608	727.037	537.159	547.421	680.531	897.717	665.024	836.278	906.435	854.386	755.259	580.499	772.367	280.946	391.596	545.261	656.476	423.31	792.191	467.51	750.456	493.187	357.062	725.093	544.78
12	40083290	40087987	4697	-	Arl4a	436.636	440.897	632.392	563.1	471.969	522.855	518.996	404.785	403.355	552.247	422.034	432.889	535.683	431.414	502.292	486.311	498.583	464.319	467.723	524.985	320.53	417.347	461.458	408.808	453.443	480.997	351.544	531.041	427.815	400.3	471.828	482.374
1	88625948	88629914	3966	-	Arl4c	8.29056	13.5452	8.49991	15.8301	11.6058	10.6996	13.9328	15.5686	14.6508	9.05325	12.2329	17.5496	15.8939	13.6416	10.6446	12.2296	13.455	14.6937	87.5057	21.717	20.2745	25.7529	6.53009	10.3194	25.9312	13.4649	11.6695	13.7795	15.7224	10.4608	22.5127	14.9523
11	101556367	101558659	2292	+	Arl4d	55.2704	105.653	87.8325	67.8434	43.1994	68.4776	26.124	62.2746	60.4345	93.5502	30.5822	50.6987	90.654	39.2195	83.1613	84.1688	68.7702	71.9989	91.8194	52.8762	35.7217	69.6843	44.6223	51.5972	40.649	56.1039	39.3846	47.6983	74.4747	46.0275	62.8479	106.616
2	52287963	52314887	26924	-	Arl5a	842.874	866.217	1155.99	1040.26	1003.26	963.68	1076.31	974.597	1035.63	844.97	941.931	1064.67	1056.06	977.077	985.295	864.708	1164.61	991.822	1228.78	1166.11	991.519	1106.62	1172.15	1162.13	1107.33	1196.13	1115.9	1266.65	1134.5	1041.2	1130.32	910.139
2	15060131	15087268	27137	+	Arl5b	221.082	286.481	377.963	370.877	271.447	278.19	294.33	258.439	304.462	184.083	253.832	327.592	341.424	320.577	283.414	238.838	411.126	429.789	413.495	372.966	299.29	434.012	478.873	388.17	412.797	457.06	395.305	453.664	412.093	338.232	304.859	274.992
11	97880406	97887000	6594	-	Arl5c	5.52704	6.77261	6.23327	4.52289	5.15813	2.85323	3.4832	9.34119	4.57837	3.01775	6.11643	11.6997	2.94331	8.52597	3.99174	7.9133	11.2125	4.4081	19.1034	15.1075	3.86181	4.54463	2.1767	5.55662	2.10253	5.98441	7.29345	15.8994	4.96498	3.48693	13.1324	3.2505
16	59433312	59459773	26461	-	Arl6	30.3987	33.1858	58.3661	45.2289	45.1337	33.5255	48.7648	43.5922	36.627	24.142	24.4657	37.0491	40.6177	49.4507	41.248	38.8471	38.1226	45.5503	57.3101	52.8762	28.9636	24.238	43.534	39.6902	32.9397	54.6078	24.7977	34.9788	44.6848	27.1981	61.9098	41.6064
7	117718113	117728849	10736	-	Arl6ip1	198.974	141.548	176.798	187.7	143.783	140.522	148.036	149.459	166.195	175.029	229.366	179.396	157.173	136.416	150.356	167.618	203.32	215.262	382.067	201.118	121.647	137.854	186.108	207.183	133.861	203.47	113.048	186.553	195.289	124.135	230.755	182.678
5	124254171	124256259	2088	+	Arl6ip4	359.258	478.824	409.129	456.812	593.185	504.309	599.11	442.149	465.162	543.195	461.791	432.889	508.015	397.31	488.323	648.891	279.566	287.996	274.842	327.643	263.568	168.909	276.441	324.665	227.073	288.748	174.313	345.548	335.964	178.531	395.848	323.099
6	97187753	97210277	22524	+	Arl6ip5	2053.3	2579.69	1550.38	2220.74	1989.75	2089.99	2946.78	2098.65	2230.12	2287.45	2110.17	2139.1	2016.76	2134.9	1957.95	2037.32	1371.67	1538.43	2119.24	1487.14	1929.94	2215.51	1559.6	1697.15	1184.43	1606.82	1480.57	1632.34	1653.34	1322.94	1751.3	2147.28
2	53082096	53109234	27138	+	Arl6ip6	171.338	113.78	158.098	203.53	135.401	150.508	193.317	158.8	135.978	172.012	192.668	200.845	168.357	127.89	144.368	166.179	124.833	133.712	84.4245	107.641	124.543	129.522	119.718	133.359	101.622	147.366	114.507	144.155	90.1971	71.1334	134.138	126.119
1	135074572	135084007	9435	+	Arl8a	663.245	162.543	133.165	162.824	148.296	189.74	289.105	183.71	130.026	838.934	232.424	191.095	142.456	172.225	145.699	158.985	189.865	185.875	227.392	169.015	754.018	387.051	151.28	173.049	283.842	153.351	315.806	161.114	165.499	352.877	207.304	337.402
6	108760020	108800685	40665	+	Arl8b	3272.01	1941.71	1599.68	1904.14	1833.07	2001.54	2194.41	2114.22	1780.99	4073.96	2088.76	1790.06	1757.75	1706.9	1718.44	1578.34	2154.3	1977.77	2274.53	2288.78	3292.19	2017.06	2395.46	2093.26	2224.48	2326.44	2255.86	2299.06	2323.61	1835.52	2143.39	2610.8
3	19185566	19217260	31694	-	Armc1	326.096	373.171	475.429	522.394	379.122	437.969	294.331	414.126	427.162	368.166	507.664	456.289	442.674	412.657	386.534	436.673	423.086	355.587	394.392	466.443	354.321	269.648	459.282	412.778	299.961	466.035	259.647	480.163	365.753	266.401	442.749	319.849
5	21851004	21867698	16694	+	Armc10	80.1421	69.758	61.766	88.1964	65.7662	62.7711	109.721	77.8432	57.6875	48.284	55.0479	83.8479	63.5755	63.0922	67.8596	60.4288	67.2751	80.8151	120.782	69.8721	79.167	69.6843	84.8912	61.9167	79.1953	80.7896	76.5812	42.3985	91.0247	62.0674	61.9099	100.765
10	41790987	41894379	103392	-	Armc2	13.8176	7.44987	8.49991	22.6145	0.644767	4.99316	3.4832	15.5686	6.40972	27.1597	6.11643	7.79981	5.29796	6.82078	7.31819	13.6684	7.47502	10.2856	4.31366	3.77687	8.68906	6.81694	7.61844	1.58761	2.80338	19.4493	8.75214	4.23985	4.96498	3.48693	3.75211	1.3002
7	127836529	127844273	7744	+	Armc5	172.097	157.003	123.929	124.021	156.555	129.822	170.378	125.554	151.609	128.884	168.853	128.949	189.308	135.289	133.149	183.396	108.877	153.717	124.761	113.936	208.6	174.309	129.593	143.899	127.466	113.712	134.344	100.994	116.871	114.12	103.811	150.927
8	70672843	70687073	14230	-	Armc6	89.6165	167.46	150.14	129.544	170.273	153.953	144.553	109.427	189.343	94.4265	116.212	115.607	222.631	130.336	171.948	213.99	109.15	93.4352	91.396	118.463	81.3587	52.8773	103.68	101.27	61.6269	104.385	62.7428	114.225	85.1175	63.6321	111.81	84.8055
11	115366493	115381293	14800	+	Armc7	30.3987	15.577	28.333	13.5687	23.8564	16.4061	24.3824	40.4785	25.6389	42.2485	27.524	17.5496	30.6104	22.1675	19.2934	24.4593	17.1925	13.2243	27.7307	23.6054	45.3762	28.0252	26.1204	24.6079	23.1279	13.4649	29.9031	30.7389	25.6524	28.5928	34.707	31.2048
9	99360444	99450953	90509	-	Armc8	972.759	789.01	695.293	924.93	945.87	794.624	698.38	725.499	811.287	884.201	712.565	715.632	799.401	844.072	814.314	784.857	826.741	905.864	698.813	933.83	997.31	945.283	1043.72	898.585	805.973	1040.55	911.679	1059.96	926.799	841.045	856.422	830.827
1	86082502	86206007	123505	+	Armc9	33.1623	31.8313	42.4996	9.04578	25.1459	26.3924	26.124	21.7961	33.4221	18.1065	21.4075	25.3494	29.4331	20.4623	27.9422	29.495	21.6775	29.3873	21.5683	23.6054	27.9981	29.5401	21.767	34.9273	34.3414	35.1584	26.2564	13.7795	30.6174	28.5928	29.0789	18.8529
X	133618687	133622662	3975	+	Armcx1	30.3987	32.5085	40.7996	36.1831	28.3697	42.0852	41.7984	21.7961	33.8799	12.071	55.0479	46.7988	30.0218	57.9766	33.2645	30.2144	54.5676	41.1422	60.3913	34.936	39.5835	32.5698	47.8874	50.8034	44.854	41.1428	29.1738	44.5184	39.7198	32.7771	38.4592	31.8549
X	133704891	133709971	5080	-	Armcx2	41.4528	54.8582	62.3327	74.6277	43.8441	57.0647	43.54	62.2746	69.5912	45.2662	39.7568	60.4485	41.795	64.7974	52.5579	56.1125	73.2551	48.4891	94.2843	49.0993	52.1344	55.293	33.7388	65.0919	80.597	51.6156	72.9345	30.7389	59.5798	61.37	55.3436	36.4056
X	133657301	133662206	4905	+	Armcx3	359.257	474.763	568.932	649.035	529.997	532.128	726.247	482.627	621.742	238.402	516.838	594.733	530.382	509.854	560.176	507.892	559.883	434.932	521.953	573.143	259.706	418.104	588.795	507.243	508.112	647.808	440.524	592.521	568.489	400.298	548.747	357.553
X	133587268	133598522	11254	+	Armcx4	204.501	786.3	393.829	689.741	515.813	537.835	546.862	566.699	744.443	132.781	669.749	633.734	462.1	676.962	659.968	522.278	629.396	523.094	367.278	574.084	211.434	604.436	434.251	578.682	522.83	619.387	770.918	537.401	659.515	632.529	526.234	503.827
X	134643441	134648076	4635	+	Armcx5	389.445	62.0072	66.5833	113.643	62.6784	66.6083	113.502	47.6274	75.8288	422.974	99.3272	72.9509	58.5119	81.6775	67.9108	44.5175	104.344	91.3858	76.6033	107.557	350.386	229.454	99.4168	88.7017	139.099	88.5306	118.821	107.711	98.9903	134.392	82.7899	199.82
X	133649204	133652169	2965	-	Armcx6	5.52704	24.3814	36.833	31.6602	45.7784	36.3787	33.0904	24.9098	59.061	6.0355	15.2911	35.0991	37.0857	47.7455	46.5703	37.4083	33.6376	23.5098	39.4392	37.7687	10.62	15.9062	37.0039	36.5149	20.3245	41.1428	32.0912	49.8182	30.6174	23.7111	19.6986	24.0537
19	45806583	45986928	180345	-	Armh3	268.062	259.38	173.398	183.177	214.695	277.466	238.599	280.236	242.196	313.757	256.89	159.896	251.359	235.317	245.492	256.81	275.081	263.016	250.809	270.99	474.037	368.095	282.971	290.532	328.696	279.023	312.889	298.909	267.281	355.667	250.453	360.805
14	49919017	50020841	101824	-	Armh4	24.8717	32.5085	30.5997	33.9217	31.5936	30.6388	34.832	46.7059	25.181	12.071	39.7568	31.1992	26.4898	39.2195	28.6075	23.0205	23.9201	27.1833	43.7529	33.9918	15.4472	19.6934	38.0922	26.1955	30.8371	21.6935	17.5043	31.7989	43.0298	31.3824	38.4591	19.503
10	4382605	4405141	22536	+	Armt1	290.17	383.33	358.13	386.707	442.955	397.313	395.343	395.444	374.511	259.526	455.674	428.989	393.226	433.119	388.529	415.089	352.821	341.627	388.23	382.408	333.081	352.966	397.247	384.201	297.859	425.641	270.587	350.847	366.581	324.285	352.698	357.555
3	95341701	95404551	62850	+	Arnt	2045.01	805.266	652.226	739.492	740.837	778.223	1248.73	1086.69	742.154	2332.73	1094.84	713.683	629.279	971.957	673.939	692.054	932.121	1029.31	862.116	998.986	1912.56	1890.52	831.498	994.633	1209.66	810.147	1169.13	966.682	1006.25	1415.7	827.339	1282
7	83895483	84059247	163764	-	Arnt2	5.52704	23.7041	34.5663	45.2289	38.0412	42.0852	6.96639	12.4549	26.5545	3.01775	9.17465	19.4995	31.1991	28.9883	26.6116	20.143	62.7901	36.7341	26.4982	62.3184	15.4472	21.2083	45.7106	24.6079	42.0506	55.3558	43.0313	63.5977	81.9221	34.8693	35.6451	21.4533
7	112806672	112913334	106662	+	Arntl	472.563	195.728	188.131	364.093	250.814	209	491.131	224.188	223.882	585.443	211.017	204.745	249.592	177.34	176.302	251.068	408.137	238.772	373.44	287.987	448.933	233.291	140.397	145.266	107.93	237.88	382.905	206.692	221.769	314.521	214.808	189.829
6	146707028	146735028	28000	+	Arntl2	5.52704	15.577	36.833	22.6145	24.5011	20.6859	26.124	34.251	26.5545	12.071	48.9315	29.2493	24.1351	28.9883	23.9504	23.0205	29.1526	28.6526	33.8931	29.2707	24.1363	9.84669	27.2087	31.7521	22.427	24.6857	21.8803	27.559	28.9624	18.132	24.3887	21.4533
5	145020679	145045567	24888	+	Arpc1a	458.744	423.288	297.497	296.249	380.412	383.047	384.893	330.055	328.269	564.319	370.044	364.641	336.715	320.577	352.604	372.645	342.356	304.893	324.141	338.974	273.223	283.282	311.268	346.892	272.628	335.875	276.422	372.047	364.926	277.56	345.194	347.153
5	145051066	145064997	13931	+	Arpc1b	317.805	283.772	285.597	321.125	237.919	206.86	391.86	323.828	328.269	443.609	422.034	491.388	204.854	334.218	280.752	216.537	265.363	257.139	446.772	188.844	307.979	315.094	165.429	310.377	311.175	172.8	293.197	201.393	182.877	283.139	274.842	403.712
1	74275676	74307369	31693	+	Arpc2	837.348	761.927	733.268	983.728	816.914	773.224	1076.3	924.779	829.598	847.986	920.524	922.325	799.4	794.622	799.011	914.335	701.911	753.787	951.458	807.306	606.301	558.235	703.078	858.097	609.036	718.879	603.169	769.535	665.308	568.365	872.366	817.175
5	122529941	122544245	14304	+	Arpc3	947.888	588.54	525.861	601.545	589.317	569.934	874.282	644.542	530.633	1110.53	813.486	680.533	642.23	658.205	608.075	657.523	615.194	540.726	889.231	578.805	532.929	487.033	545.263	600.115	326.593	638.088	394.576	548	516.358	334.745	733.538	758.016
6	113355074	113367409	12335	+	Arpc4	381.365	443.747	354.946	394.181	402.978	382.014	385.819	407.077	397.685	322.899	388.393	415.319	425.749	340.26	395.549	433.793	556.151	542.224	586.011	523.176	299.281	441.162	488.007	465.739	277.974	550.016	319.863	449.038	442.772	301.959	551.437	536.555
1	152642293	152651332	9039	+	Arpc5	290.17	225.528	271.997	278.158	198.588	207.573	282.139	320.714	238.991	283.668	314.996	358.791	207.209	267.716	233.517	192.077	299.001	316.648	584.809	250.218	321.495	231.776	213.316	282.594	325.192	235.636	219.533	221.532	220.942	221.769	278.594	328.3
2	38898151	38905885	7734	+	Arpc5l	1376.23	1735.82	1564.55	1858.91	2027.79	1943.77	1974.97	1746.8	1624.41	1759.35	1813.52	1618.46	1976.73	1539.79	1967.26	2361.76	1145.92	1093.94	1106.76	1340.79	833.185	686.239	1554.16	1286.75	962.96	1317.32	878.131	1353.57	1244.55	682.044	1738.17	1166.28
7	79575107	79585013	9906	-	Arpin	49.7434	58.9217	61.1994	79.1506	65.7662	54.9248	67.9223	43.5922	62.2658	24.142	48.9315	76.0481	56.5116	66.5026	66.529	64.7452	64.2851	62.448	75.181	63.2626	54.0653	52.2632	50.064	61.9166	64.4777	77.0493	72.2051	50.8782	53.7873	69.0412	76.9183	44.8569
9	74944896	74967596	22700	+	Arpp19	1016.98	990.832	873.224	949.807	759.536	882.367	970.07	831.365	991.673	1053.19	1000.04	889.179	890.056	844.071	900.137	951.029	867.852	818.439	810.974	890.396	1329.43	997.543	815.171	764.432	808.07	899.158	822.702	930.651	874.666	864.057	906.134	1168.23
9	111894159	112065054	170895	-	Arpp21	115.556	231.22	79.9159	132.565	33.5279	87.9086	69.9704	59.1608	124.892	69.894	110.096	87.7478	63.5755	67.534	121.981	96.2571	59.8001	64.2841	97.3655	74.6402	117.861	87.5892	56.5941	41.2778	74.2895	78.5455	110.131	23.3192	143.984	109.401	89.1127	55.5528
7	99184693	99255979	71286	+	Arrb1	262.534	396.874	423.296	619.636	506.142	490.043	377.927	526.22	454.174	292.722	504.606	545.987	452.092	487.685	430.443	439.55	505.312	510.604	491.758	392.795	566.723	571.866	375.48	486.602	796.856	427.139	701.63	360.387	390.578	778.983	306.735	656.598
11	70323406	70331655	8249	+	Arrb2	91.1962	111.071	102.566	85.9349	108.321	120.549	109.721	130.777	105.76	111.657	91.7465	124.797	105.959	105.722	115.095	89.2045	92.6902	85.9579	224.927	84.0354	83.9943	86.348	74.0077	94.4626	106.528	75.5532	107.214	71.0175	63.7172	108.095	114.44	112.467
2	24815364	24825294	9930	-	Arrdc1	63.561	48.7628	53.8328	47.4904	39.9755	48.505	38.3152	62.2746	44.868	42.2485	64.2226	58.4986	35.3197	64.7974	38.5868	41.0053	36.6276	41.8769	84.4245	52.8762	58.8926	49.9909	26.1204	49.2158	44.1532	32.1662	49.5955	67.8376	54.6148	34.1719	59.0957	63.7097
8	71287782	71292365	4583	-	Arrdc2	2185.95	3498.05	3552.96	1734.53	1104.49	3585.09	1130.3	2008.36	1943.06	2227.1	2312.01	1850.5	2741.99	905.458	1848.18	1894.88	790.857	2707.31	1505.47	171.848	911.386	1273.25	314.533	1078.78	695.938	314.93	145.14	673.076	1000.44	1350.14	533.738	2114.77
13	81031503	81044162	12659	+	Arrdc3	4012.64	1170.99	588.194	1203.09	359.781	990.785	1539.57	878.071	649.672	3588.13	1281.39	664.934	414.417	683.783	592.773	635.226	468.685	1229.11	1334.13	499.492	2028.39	2978.23	462.548	730.303	1002.21	433.122	796.45	667.774	724.061	3569.95	520.605	2270.1
7	68386742	68398987	12245	-	Arrdc4	284.643	92.7848	153.565	178.654	175.376	174.047	229.891	196.165	134.146	440.591	259.948	177.446	127.151	158.583	133.058	166.179	127.823	208.65	229.857	167.127	247.156	289.341	216.581	157.173	188.527	182.525	218.074	162.174	201.082	292.902	142.58	208.032
17	56601111	56607287	6176	-	Arrdc5	11.0541	16.2543	5.66661	4.52289	1.28953	9.98632	3.4832	3.11373	6.86755	12.071	3.05822	5.84986	8.82993	5.11558	5.32232	2.87756	8.97002	7.34683	3.08119	0.944218	2.89635	5.30207	1.08835	7.14423	5.60675	1.4961	4.37607	4.23985	9.10246	4.8817	2.81408	3.2505
15	89356679	89361628	4949	-	Arsa	168.575	96.8484	88.3708	83.6735	102.518	86.3104	151.519	130.777	91.5674	114.674	155.969	101.397	84.1622	110.838	87.153	78.4136	127.075	117.549	183.615	120.86	137.094	175.726	131.69	103.988	103.725	95.7506	134.199	98.5765	115.85	185.437	125.696	161.618
13	93908187	94079525	171338	+	Arsb	16.5811	62.9853	71.9659	70.1048	49.647	58.4913	40.0568	56.0471	76.9166	24.142	67.2808	79.948	66.5188	51.1558	75.8431	51.7962	104.65	80.0804	131.875	65.151	46.3417	57.1684	93.598	65.0918	138.767	64.3324	74.3932	86.9169	113.367	81.5942	64.7239	70.8608
11	109364200	109464156	99956	+	Arsg	27.6352	20.9951	19.2665	11.3072	18.0535	19.2593	13.9328	21.7961	28.8437	3.01775	3.05822	11.6997	16.4825	13.6416	22.6199	23.0205	18.6875	14.6937	40.0554	17.9401	17.3781	27.2678	19.5903	15.0823	22.427	17.2052	16.7749	11.6596	26.4799	23.7111	16.8845	27.9543
13	76208541	76246780	38239	-	Arsk	49.7434	69.0807	120.699	85.9349	68.3452	77.7507	60.956	93.4119	98.8925	36.213	73.3972	105.297	93.5973	112.543	68.5249	87.7656	98.6703	84.4886	110.923	118.027	69.5125	68.1694	122.983	89.6998	114.939	94.2546	105.755	153.695	101.782	122.74	86.2986	61.7595
7	101750950	101760356	9406	+	Art1	6568.89	4167.19	4240.32	4061.56	4298.66	4133.62	5771.66	3885.93	4103.13	7701.3	4250.92	4044.2	3921.08	4184.55	4800.07	4794.74	3601.46	4117.16	3188.41	3921.34	3383.91	3289.55	4428.49	3808.67	3238.6	3583.17	2570.94	3810.56	4543.78	2848.12	5102.87	3908.4
5	92479686	92562487	82801	+	Art3	4954.97	2895.99	2879.83	3170.54	3104.69	3047.95	1896.61	3045.23	2276.78	7460	3039.88	2946.37	2701.45	2842.54	2504.09	2401.34	2025.7	2317.22	1783.38	2637.23	2118.19	2099.61	2383.5	2598.09	3153.71	1983.79	2038.55	2412.46	2856.53	2387.85	2482.99	2299.5
7	101746086	101749437	3351	-	Art5	627.319	526.91	455.028	443.244	390.085	450.813	754.114	653.882	455.551	905.325	874.649	542.087	323.764	543.957	510.942	486.308	322.921	374.689	252.041	524.988	263.568	443.86	444.045	446.115	327.995	371.784	347.169	354.027	581.728	449.115	609.716	472.624
8	125448905	125464864	15959	+	Arv1	88.4327	58.2444	82.7325	49.7518	60.608	60.6312	64.4391	65.3883	62.2658	90.5325	64.2226	54.5987	74.7601	59.6818	45.905	65.4646	52.3251	69.7949	57.3101	71.7605	133.232	84.8331	44.6223	71.4423	67.281	78.5454	68.5584	47.6983	76.1297	80.1994	60.9718	70.8608
16	18166046	18225825	59779	+	Arvcf	185.195	256.64	171.766	228.542	291.976	214.539	346.451	239.279	240.623	244.126	233.058	221.211	178.112	191.88	194.419	226.754	187.805	169.447	149.507	223.556	217.771	246.298	232.863	195.482	290.362	187.405	293.649	199.49	222.679	260.235	200.218	230.172
19	46695897	46729535	33638	+	As3mt	450.454	573.64	326.963	513.348	450.047	503.596	675.74	526.22	477.524	434.556	556.595	512.837	419.716	562.714	581.463	517.962	429.066	481.217	420.89	384.297	322.461	371.145	491.934	398.489	333.602	429.382	385.823	331.768	496.498	420.524	551.56	520.73
8	41793683	41827735	34052	-	Asah1	301.224	287.836	352.463	332.433	223.734	255.365	294.33	308.259	310.413	274.615	305.822	313.942	239.585	291.588	284.744	209.343	373.751	337.219	597.134	365.412	460.52	334.03	321.063	302.439	423.31	342.608	330.393	334.948	324.379	340.324	311.425	340.652
19	31962051	32080541	118490	-	Asah2	63.561	98.8801	90.0991	124.38	99.9388	84.8837	116.687	108.981	105.76	48.284	107.038	152.096	84.7673	114.248	88.4836	76.2555	150.248	182.201	184.871	122.748	146.749	174.968	198.079	187.338	238.988	128.665	226.826	147.335	170.464	230.835	121.006	141.722
15	63958689	64254769	296080	-	Asap1	135.413	199.115	182.465	176.393	123.151	156.215	134.103	183.71	150.171	99.5857	171.26	183.295	140.102	190.982	146.364	133.807	268.352	207.915	261.285	150.131	263.568	259.044	194.814	188.132	299.961	204.218	228.285	164.294	241.629	300.573	216.685	234.687
12	21161757	21320173	158416	+	Asap2	89.0716	104.346	98.4051	112.5	59.2337	114.002	62.7228	112.842	90.0462	80.7129	68.6307	79.9059	69.2123	71.8697	76.2791	53.5217	105.38	151.026	132.087	135.28	138.924	152.353	110.81	110.669	162.661	124.701	177.56	137.302	188.424	185.316	83.2872	132.105
4	135933676	135973885	40209	+	Asap3	41.4528	53.5036	109.932	49.7518	76.0825	61.3445	67.9224	62.2746	99.3506	60.355	70.339	68.2483	62.9868	85.2598	89.1489	63.3064	71.0127	68.3255	75.7972	75.5374	70.4779	61.3525	75.096	61.1228	74.9903	53.1116	91.8975	45.5784	76.1296	92.7523	51.5915	44.8569
1	91468287	91487313	19026	+	Asb1	226.609	291.899	232.331	244.236	264.353	258.931	238.599	208.62	287.066	205.207	183.493	214.495	232.521	213.149	274.765	276.966	240.696	245.385	228.008	288.932	223.019	321.911	299.296	273.862	245.296	304.456	276.421	272.41	312.794	258.034	317.053	218.433
5	24737695	24745977	8282	-	Asb10	856.692	1825.24	1874.48	1214.4	2527.43	2032.24	1245.24	1426.09	1798.43	700.116	1498.53	1099.77	2125.68	1763.17	2196.83	2290.52	1991.33	1807.32	1330.45	2072.54	623.679	1469.45	2148.43	2194.07	1186.51	1957.64	1108.6	2026.62	1921.43	1032.83	2045.8	1462.72
X	163219990	163242167	22177	+	Asb11	7906.25	3487.07	4606.95	4441.48	4065.9	3684.27	5468.49	4904.12	3996.92	9354.78	5706.63	4691.53	3850.45	4708.17	4032.45	4231.44	2208.83	2469.26	2160.51	3784.43	4363.81	4994.09	2960.33	3490.37	2588.9	2626.41	2945.1	2582.1	3721.97	2779.84	3420.07	5505.13
X	94513805	94601594	87789	-	Asb12	414.528	442.251	332.061	547.271	515.811	442.965	337.871	619.631	410.226	304.792	443.442	438.74	307.283	375.143	431.773	369.047	517.273	399.667	472.04	623.184	263.568	417.349	350.449	443.737	382.662	478.753	479.178	393.245	492.359	404.483	469.951	470.018
13	3684032	3701780	17748	+	Asb13	417.292	336.599	337.164	407.06	398.466	343.102	397.085	342.51	372.222	347.041	394.51	280.793	366.147	392.195	372.564	394.226	319.93	313.709	248.959	298.373	307.014	328.727	311.267	320.695	289.448	308.944	324.558	354.028	302.037	309.64	339.566	336.1
14	26616571	26637145	20574	+	Asb14	1705.1	1623.43	2875.15	1922.24	2420.39	2103.6	1713.72	2173.37	1933.86	1351.95	2198.85	1854.42	2108.56	2348.08	2429.71	2343.78	1772.31	1743.42	1265.77	1941.33	1096.76	1230.08	1968.81	2193.23	1471.04	1882.84	1520.71	2010.77	1858.57	1351.54	1776.64	1588.23
6	24528143	24573164	45021	+	Asb15	1135.81	1592.92	1154.86	893.271	840.131	1287.52	994.453	1273.52	1092.4	609.585	1324.21	1130.97	1008.97	1108.38	1307.29	852.478	1260.29	1600.87	1289.17	1163.28	1904.84	1334.61	1406.15	1599.51	1541.16	1015.85	1333.24	1051.48	1556.52	1770.66	1347.95	1552.44
11	102159577	102170281	10704	+	Asb16	1428.74	1431.73	1068.72	1476.72	1751.83	1369.55	1184.29	1510.16	1661.03	1255.38	1422.07	1277.22	1504.62	1478.4	1508.21	1597.05	1273.74	1467.9	990.294	1349.29	1441.42	1745.14	1340.85	1570.14	1586.01	1252.99	1604.56	1337.67	1501.91	1438.01	1362.02	1532.28
1	89880313	89942389	62076	-	Asb18	22.1082	104.298	86.6992	90.4578	78.0167	83.4572	48.7648	102.753	116.291	6.0355	64.2225	56.5486	79.4694	85.2598	143.703	98.5565	113.62	107.998	89.3544	89.7007	28.9636	111.343	137.132	78.5864	118.443	106.223	138.576	55.118	136.537	114.371	78.7943	117.018
12	103287401	103322261	34860	-	Asb2	8251.82	9123.55	6375.47	8785.71	6645.53	8635.68	14695.6	8385.4	6841.1	10589.4	9923.7	7630.32	8407.92	9013.9	8487.57	10413.5	8987.4	9161.45	7002.78	7694.73	8259.78	8470.46	5305.62	5655.26	8445.05	5627.24	9477.71	6232.77	7545.74	11758.4	9492.46	10971
11	30904398	31052705	148307	+	Asb3	154.757	111.748	158.098	97.2422	116.703	121.262	149.777	127.663	113.086	165.976	128.445	115.047	122.442	122.774	137.05	106.47	134.55	122.692	89.9707	169.959	118.751	118.16	124.072	146.854	104.426	124.925	94.0855	108.116	118.332	92.055	91.9267	125.469
6	5383386	5433022	49636	+	Asb4	237.663	224.173	260.666	266.851	252.104	213.993	182.868	308.259	185.881	99.5858	327.229	142.346	259.599	254.074	195.596	206.465	263.869	223.344	308.117	272.879	186.332	277.98	196.992	306.409	199.741	237.881	316.534	315.869	281.349	360.547	231.693	224.935
8	55003366	55040878	37512	+	Asb5	7049.73	2713.07	5009.08	3966.63	3791.31	3096.35	2950.32	3985.59	2957.06	7722.51	3379.31	3504.02	3057.43	3215.95	3109.63	2683.34	4087.34	4567.36	4344.33	4469.08	8353.59	4673.27	4970.56	4750.75	2836.93	5498.61	3311.21	5044.43	3999.26	3194.7	4485.6	5258.43
2	30713110	30718313	5203	-	Asb6	281.879	156.447	152.432	106.288	161.192	140.522	189.834	137.004	177.183	386.272	177.377	128.697	158.939	138.121	148.36	174.812	106.893	120.488	110.307	125.581	189.229	149.215	71.831	107.163	96.7165	93.5065	123.259	130.375	94.3346	123.437	119.13	135.221
7	66294316	66339310	44994	-	Asb7	124.358	130.711	141.099	97.2421	125.085	131.249	107.979	121.435	130.942	138.816	159.027	128.697	131.272	134.71	129.066	128.052	169.683	167.508	167	184.122	182.471	168.151	218.758	186.544	170.305	199.73	178.689	148.395	150.604	193.874	170.721	137.171
15	98032521	98063460	30939	-	Asb8	1191.07	1420.87	1158.27	1374.96	1736.37	1470.15	1192.99	1603.57	1376.26	1324.79	1287.51	1283.06	1298.59	1446	1469.63	1418.64	1189.27	1179.17	1306.42	1448.45	1040.75	1461.11	1718.51	1424.1	1276.95	1500.62	1305.53	1551.81	1366.2	1149.98	1432.39	1498.46
10	59838627	59935813	97186	+	Ascc1	326.095	228.237	177.932	239.713	299.817	250.371	236.857	208.62	190.002	473.786	241.599	183.296	224.869	226.791	242.165	233.083	195.098	185.14	192.266	184.122	198.883	238.593	154.545	208.77	184.322	182.525	177.231	165.354	171.292	144.359	247.639	227.535
11	4587750	4635700	47950	+	Ascc2	433.873	423.287	291.264	368.616	386.859	365.927	473.714	382.988	417.089	377.219	354.753	393.891	350.254	390.49	356.596	366.889	370.012	440.811	377.139	405.07	677.749	637.002	389.628	459.613	513.718	409.186	636.717	413.385	446.021	645.78	356.45	512.925
10	50468765	50727299	258534	+	Ascc3	342.677	245.169	248.764	293.988	173.442	286.75	360.511	277.122	262.341	319.881	278.298	230.094	273.139	250.664	292.728	232.363	337.871	318.852	293.945	311.592	633.336	537.781	404.866	307.202	529.838	397.964	600.98	366.747	398.853	575.344	240.135	427.115
10	53473057	53485312	12255	+	Asf1a	207.264	176.765	250.464	167.347	210.194	177.614	249.049	140.118	184.966	220.296	146.794	202.795	216.039	160.288	218.88	256.103	138.288	141.059	134.956	151.075	80.1325	110.586	165.429	137.328	76.392	195.242	88.2507	180.194	146.467	78.1072	153.837	120.268
3	88873119	88986683	113564	+	Ash1l	1102.64	797.814	771.792	940.761	865.277	862.39	715.797	902.981	800.757	1104.5	807.369	748.782	841.787	798.031	777.724	707.881	1074.91	1300.39	943.46	1050.91	2010.07	1658.03	1301.67	1151.01	1887.37	1233.54	1725.63	1370.53	1324.82	1813.9	756.988	1287.2
8	26306029	26337723	31694	-	Ash2l	489.143	373.849	254.998	296.249	366.874	373.774	334.386	386.102	328.727	506.982	299.705	267.143	334.949	380.259	373.892	362.574	356.557	310.771	293.329	441.893	390.043	368.115	410.308	338.161	388.268	356.822	326.747	394.306	398.025	303.364	454.942	389.409
15	99568258	99599012	30754	+	Asic1	8.29056	14.2225	11.3332	6.78434	14.8296	17.8327	24.3824	15.5686	15.5665	9.05325	18.3493	17.5496	5.29796	15.3468	13.3058	18.7042	20.9301	8.81619	12.3247	11.3306	13.5163	15.1488	16.3252	18.2575	16.1194	17.9532	15.3162	9.53966	18.2049	15.3425	15.0084	11.0517
5	24618449	24622833	4384	+	Asic3	24.8717	11.5134	23.2331	11.3072	9.6715	18.546	1.7416	15.5686	8.6989	18.1065	18.3493	19.4995	20.0145	18.7571	21.2893	27.3369	14.95	13.2243	6.16237	6.60952	9.65452	6.0595	4.35339	7.14423	8.41013	4.48831	11.6695	6.35977	9.10246	13.9477	12.1944	6.50099
5	130040099	130053223	13124	-	Asl	107.777	128.68	94.0657	117.595	103.163	122.689	148.036	130.777	139.64	90.5325	85.6301	109.197	127.151	98.9013	125.74	148.914	51.5776	58.7746	78.8784	67.9837	28.9635	63.6248	53.3291	49.2158	46.2557	46.3792	56.8889	58.2979	80.2672	38.3562	68.476	53.3081
6	7675165	7693210	18045	-	Asns	27.6352	15.577	14.7332	47.4904	15.4744	9.98632	15.6744	15.5686	16.4821	21.1242	36.6986	27.2993	12.3619	28.9883	19.2934	9.35208	24.6676	22.0405	56.6939	14.1633	37.6526	16.6636	19.5903	20.6389	22.427	20.9454	30.6325	21.1992	14.0674	32.7771	28.1408	16.2525
1	53383776	53391912	8136	-	Asnsd1	1898.54	1914.61	2197.54	2419.75	2278.61	2122.79	1826.93	2176.49	1795.65	1726.16	2162.16	2024.05	2216.86	1921.76	2196.11	2245.93	1717.16	1926.12	1711.13	2190.62	1247.94	1381.57	2293.24	2353.31	1273.62	2119.93	1375.44	2078.95	1840.97	1295.67	2236.22	1490.53
11	73195814	73215464	19650	-	Aspa	30.3987	105.653	125.799	65.5819	66.411	71.3309	55.7311	87.1844	92.9409	18.1065	67.2808	79.948	77.1147	90.3753	115.095	68.3422	142.025	91.8353	106.609	104.808	35.7217	44.6888	82.7145	84.1431	42.7515	126.421	86.792	96.4566	93.5071	73.9229	138.828	87.1133
4	9449085	9669345	220260	-	Asph	2371.09	3590.92	4216.96	4887.02	4399.14	3720.2	4320.93	4032.28	4265.99	2821.58	3630.1	4224.98	4202.32	3408.63	3536.06	3664.9	5239.39	4573.07	4147.18	4727.52	2008.63	3940.94	4856.25	4192.17	2520.9	5498.04	2791.23	5964.5	3814.81	2686.38	3742.82	3452.54
13	49697919	49721039	23120	+	Aspn	127.122	146.288	270.297	221.622	121.216	141.948	128.878	183.71	180.388	205.207	146.794	241.794	133.626	257.485	159.67	114.383	393.934	246.853	708.67	221.891	217.227	177.998	249.232	199.244	447.839	298.473	233.391	267.111	248.249	321.495	194.172	182.678
11	120563799	120600273	36474	+	Aspscr1	671.536	291.223	266.897	309.818	348.173	369.494	602.593	320.714	328.268	944.554	370.044	331.492	316.7	277.947	382.541	376.96	188.37	211.588	211.37	290.819	612.098	440.829	240.525	295.294	339.91	187.761	299.76	226.832	297.071	299.876	326.433	416.065
19	9089083	9112931	23848	-	Asrgl1	934.07	1070.75	777.459	1212.13	1203.13	971.526	733.213	1195.67	1015.02	968.698	1119.31	846.279	1086.67	1045.28	990.617	1106.42	622.669	731.744	559.544	769.537	614.993	908.168	819.527	780.308	879.559	742.067	841.664	785.432	832.461	825.705	706.335	648.799
9	105272561	105282956	10395	+	Aste1	24.8717	16.2543	18.1332	24.8759	21.9221	20.686	19.1576	12.4549	21.9762	27.1597	18.3493	19.4995	21.7805	18.7571	22.6199	18.7042	17.1925	24.2445	27.7307	31.1592	27.0326	19.6934	27.2087	21.4327	21.0253	38.1506	23.339	27.559	37.2373	34.1719	29.0789	23.4036
4	65299040	66322721	1023681	-	Astn2	5.52704	26.4132	22.0998	33.9217	10.3163	31.3856	8.70799	18.6824	16.4821	6.0355	33.6404	15.5996	21.1918	17.052	19.9587	27.3369	20.1825	13.2243	8.62733	16.0517	16.4127	16.6636	10.8835	13.4947	23.8287	20.1974	18.2336	5.29981	22.3424	13.2503	18.7606	22.7535
2	153187750	153245928	58178	+	Asxl1	632.846	300.704	269.164	226.145	265.644	282.47	329.162	376.761	265.088	724.26	348.637	267.143	269.019	359.796	286.075	273.369	286.293	322.526	344.477	331.42	808.083	555.96	398.336	290.532	441.532	365.049	479.909	375.227	381.476	621.371	282.346	564.936
12	3476857	3556850	79993	+	Asxl2	303.987	311.54	323.563	248.759	252.748	334.542	311.746	305.145	303.546	250.473	333.346	237.894	303.16	277.947	263.455	216.537	395.428	447.421	354.337	335.197	428.661	380.992	420.103	394.52	380.559	469.031	421.561	464.264	405.473	424.71	216.684	347.804
19	32649963	32689699	39736	-	Atad1	1260.17	1167.6	1517.52	1508.38	1205.07	1270.4	984.003	1354.47	1222.42	1252.37	1327.27	1333.77	1383.94	1140.78	1240.77	1144.55	1633.29	1446.59	1240.49	1316.24	1174.95	1454.28	1614.02	1294.69	1121.35	1614.3	1209.25	1459.57	1237.11	1105.36	1275.72	1185.78
15	57957443	57998479	41036	-	Atad2	74.6151	28.445	29.4664	29.3988	18.0535	26.3924	43.54	43.5922	20.1448	60.355	45.8733	37.0491	28.2558	47.7455	18.6281	17.9848	47.8401	48.4891	67.7861	27.3823	54.0653	38.6293	31.5621	36.5149	55.3667	32.1662	56.8889	46.6383	29.7899	34.1719	18.7606	36.4056
12	4967353	5097395	130042	+	Atad2b	315.041	187.601	247.631	341.478	221.8	236.818	311.746	245.985	213.352	383.254	275.24	218.395	232.522	223.381	193.599	154.669	316.941	333.546	268.063	271.935	403.559	414.319	270.999	361.18	374.251	302.213	377.071	317.989	279.694	387.747	194.172	296.445
4	155825097	155845556	20459	-	Atad3a	641.137	433.447	449.929	341.478	413.94	480.057	341.353	339.396	469.283	745.384	299.705	374.391	445.029	407.542	538.22	565.441	313.951	337.219	274.226	309.703	409.352	284.039	290.589	312.758	305.568	344.852	274.234	358.267	357.478	316.613	393.034	422.565
11	79980226	80026618	46392	+	Atad5	19.3446	18.9633	39.0996	24.8759	31.5936	25.6791	31.3488	28.0236	20.1448	6.0355	39.7568	15.5996	31.7878	35.8091	15.3017	20.8623	27.6576	35.2648	35.1255	33.9918	25.1017	18.936	43.5339	40.484	25.2304	26.1818	24.0684	36.0387	37.2373	32.0798	17.8225	14.9523
17	36208490	36220968	12478	-	Atat1	16.5811	25.0587	41.8642	33.9217	31.5936	36.3787	33.0904	6.22746	40.2731	20.0026	33.6404	37.0491	32.3764	28.9883	29.2728	37.4083	29.1526	37.4688	17.8709	36.8245	26.0672	21.1276	46.799	42.8654	34.3414	35.1584	39.2751	60.4178	43.8573	29.9876	32.831	24.0537
10	81040338	81066621	26283	-	Atcay	69.088	86.0122	371.278	147.107	150.231	83.4571	27.9505	118.322	62.7237	48.284	52.1064	95.5476	161.925	172.225	111.103	136.722	141.36	124.928	173.24	174.729	130.428	393.11	153.493	206.441	229.935	110.712	153.206	266.05	168.162	101.121	87.2366	167.807
10	81030525	81044205	13680	+	Atcayos	74.6151	184.215	283.216	241.862	301.751	174.761	46.9382	208.62	195.496	78.4615	113.037	122.847	176.556	206.329	220.211	215.78	320.596	232.862	342.551	277.551	106.107	248.44	384.151	253.965	217.904	291.74	209.279	389.006	251.379	115.069	254.206	217.702
7	129993224	130122100	128876	-	Ate1	945.124	856.048	910.063	931.713	971.672	882.369	994.452	899.869	980.689	775.564	1018.39	904.778	1073.13	956.614	880.84	811.471	1143.69	1129.2	1041.46	1166.11	1186.53	1564.87	1201.54	1149.43	1061.08	1288.15	1099.85	1269.84	1211.45	1046.77	803.893	1457.53
15	100125740	100159130	33390	+	Atf1	1271.22	665.748	635.227	857.088	903.963	816.025	1018.84	921.664	708.732	1572.25	810.427	742.932	712.281	709.361	728.493	740.973	769.927	764.805	741.95	826.19	1194.26	1010.42	848.912	819.205	741.493	802.66	746.849	727.134	774.537	636.713	751.36	888.036
2	73646853	73722984	76131	-	Atf2	356.494	270.227	295.23	291.727	268.223	291.743	252.532	339.396	289.353	289.704	305.822	259.344	310.224	300.115	260.128	264.017	404.397	371.014	370.974	392.794	453.762	402.2	438.604	388.964	386.867	412.177	377.8	376.287	392.234	424.708	325.495	384.859
1	190902494	190915531	13037	-	Atf3	273.589	1292.89	37.9663	221.622	94.7807	61.3445	47.0232	49.8197	1143.68	196.154	55.0479	115.047	65.9302	35.8091	63.2026	179.848	120.348	51.4278	247.111	42.4898	231.708	262.074	45.7106	95.2564	17.5211	31.4182	242.142	83.737	25.6524	68.3438	86.2986	199.58
15	80139385	80141747	2362	+	Atf4	8069.27	2859.25	2433.37	3297.15	3339.37	2961.61	3077.41	3580.75	2890.26	10172.4	3186.67	2800.13	2707.26	3024.96	3492.79	3317.91	2418.84	2491.98	2797.05	2971.4	5263.66	2658.51	2460.81	2794.1	2117.3	2574.06	2135.54	2472.89	2508.07	1940.18	3476.23	3383.17
7	44461680	44466083	4403	-	Atf5	538.438	827.511	676.862	590.671	816.685	837.067	681.816	589.668	808.202	1432.96	558.78	657.88	741.706	582.078	890.169	880.362	653.456	482.857	695.389	806.725	422.661	386.96	626.268	501.006	526.11	530.986	336.196	414.128	766.334	357.61	1147.59	674.854
1	170532026	170695341	163315	-	Atf6	1180.02	542.486	464.662	572.146	492.602	588.48	860.35	660.11	494.006	1119.59	715.623	590.835	512.725	671.847	561.505	510.768	670.509	771.417	749.345	740.267	1614.24	1317.94	753.137	689.021	1094.02	788.447	979.51	786.492	783.639	1152.08	644.425	863.982
17	34866120	34874049	7929	+	Atf6b	259.771	142.225	117.299	97.2422	116.058	112.703	135.845	124.549	136.435	313.846	88.6883	130.647	125.385	143.236	119.087	120.858	103.903	105.06	149.746	115.195	170.885	154.517	75.0961	115.895	117.041	98.7428	133.47	108.116	76.9572	149.938	137.89	127.419
15	102434381	102533900	99519	-	Atf7	900.907	831.677	795.596	866.134	866.564	875.229	738.439	1127.17	850.659	793.669	868.531	920.379	811.167	1111.79	826.28	640.978	1122.75	1229.14	1059.93	1089.64	1256.05	1572.42	1193.91	1228.01	1424.1	1191.64	1465.98	1311.15	1254.47	1745.53	650.991	1259.24
6	136495849	136584378	88529	+	Atf7ip	306.751	274.291	224.964	230.667	191.496	184.034	256.015	242.871	215.183	235.384	238.541	191.095	200.145	221.675	192.269	194.955	328.153	301.22	236.019	250.218	516.517	398.412	282.971	265.924	557.171	273.787	555.761	347.668	422.023	612.305	182.915	373.807
13	91083468	91372107	288639	-	Atg10	60.7975	129.357	163.198	180.916	139.27	158.355	125.395	121.435	145.592	60.355	91.7465	159.896	136.57	129.595	166.988	153.23	107.64	117.549	122.631	101.031	40.549	50.7483	143.662	115.895	59.5717	123.429	64.9117	121.896	122.469	50.9092	154.775	68.2604
15	101182182	101188816	6634	+	Atg101	494.67	498.464	547.961	436.459	631.226	570.647	485.906	482.628	517.356	600.532	446.5	493.338	568.648	554.188	559.509	546.737	349.083	415.096	340.779	444.726	209.503	265.103	376.569	378.644	239.689	404.696	197.652	396.426	330.171	175.044	359.265	395.91
18	46865484	46874647	9163	-	Atg12	605.211	502.528	584.227	554.054	577.066	549.248	543.379	635.201	588.32	537.159	611.643	526.487	558.052	526.905	552.191	646.013	539.696	516.482	497.92	565.586	577.34	499.909	698.72	608.847	428.216	590.961	427.396	626.438	479.12	445.63	481.208	524.63
2	91504957	91540938	35981	-	Atg13	895.382	590.572	517.93	542.746	553.855	608.451	546.863	526.221	571.836	941.539	593.294	510.888	525.086	443.351	553.523	617.955	551.659	640.643	371.59	633.569	1234.81	1139.19	695.453	596.939	655.288	611.157	714.026	702.753	615.66	829.196	677.256	728.108
14	47778350	47805892	27542	-	Atg14	337.15	166.606	166.598	135.687	157.968	155.501	179.385	149.459	177.183	356.094	159.027	142.346	166.003	134.71	163.661	169.776	152.49	167.508	115.853	159.573	231.708	165.879	187.196	195.276	164.698	154.099	142.952	183.373	220.114	238.506	118.192	207.382
1	87683733	87720151	36418	+	Atg16l1	400.711	390.779	398.363	341.478	409.426	418.711	416.242	367.42	387.789	458.698	415.917	333.442	420.893	397.31	388.53	479.116	305.728	404.076	291.482	355.026	367.836	309.793	373.304	319.902	277.534	341.86	296.843	390.066	350.858	283.835	408.044	308.148
7	100938823	100951296	12473	-	Atg16l2	149.23	97.5255	195.498	104.026	88.3331	119.836	130.62	87.1844	115.375	120.71	113.154	85.7979	110.08	119.364	126.405	128.771	74.7502	71.9989	51.1477	72.7048	83.0288	60.5951	33.7388	88.906	58.1701	62.0883	58.3475	66.7776	89.3696	72.5282	75.9802	76.0616
19	6291698	6312335	20637	+	Atg2a	555.468	448.347	368.33	196.746	453.271	411.579	285.622	389.216	389.619	506.982	256.89	325.642	385.574	378.553	368.571	413.65	351.326	405.545	268.063	378.631	579.271	580.198	363.508	377.85	637.067	326.151	645.47	396.426	460.916	633.924	354.575	449.219
12	105579799	105651501	71702	-	Atg2b	795.894	489.66	334.897	450.028	515.813	468.644	442.366	554.244	425.788	727.278	428.15	438.739	430.312	484.275	445.744	444.584	476.159	555.42	473.27	520.264	870.837	809.701	546.351	465.962	684.725	543.834	739.556	502.422	524.633	725.282	435.245	602.642
16	44979192	45008902	29710	+	Atg3	478.089	418.546	376.83	413.845	423.613	403.019	499.839	302.032	355.282	461.716	452.616	382.191	385.575	380.258	433.106	475.518	316.941	303.424	281.004	327.644	308.944	250.711	226.377	284.18	276.132	302.213	257.458	258.631	275.556	239.203	363.954	362.104
X	139854594	139947191	92597	+	Atg4a	362.971	397.647	486.136	402.038	461.851	446.941	480.301	369.391	425.527	333.204	506.782	426.92	514.449	451.037	449.436	427.48	400.281	411.397	486.368	428.449	366.373	400.611	471.807	435.916	332.705	420.861	386.245	436.651	361.289	359.095	405.555	393.259
1	93682627	93717325	34698	+	Atg4b	500.197	401.619	347.929	402.537	412.007	398.029	388.377	339.396	388.247	543.195	305.822	347.092	404.412	363.206	407.82	415.089	315.446	285.056	282.853	304.983	463.415	474.914	347.184	304.027	319.586	353.081	353.001	298.91	335.135	370.311	368.644	405.011
4	99082171	99148025	65854	+	Atg4c	66.3245	140.87	115.599	158.301	161.837	138.382	141.069	211.734	128.652	39.2307	146.794	157.946	155.407	146.647	159.004	141.72	126.328	131.508	139.27	123.693	93.6488	130.279	152.369	140.503	133.161	119.688	122.53	131.435	120.814	119.253	121.006	97.515
9	21176581	21186134	9553	+	Atg4d	665.886	727.177	602.98	795.077	863.976	832.067	851.431	607.625	769.977	674.661	647.935	642.725	890.179	645.701	857.496	956.379	467.508	503.69	402.005	506.619	362.331	486.633	593.972	594.281	407.602	516.215	444.85	484.592	526.488	376.774	659.382	460.521
10	44144335	44240296	95961	+	Atg5	240.426	195.051	247.631	246.498	208.259	210.426	276.914	208.62	220.677	259.527	223.25	247.644	222.514	238.727	232.187	228.767	188.371	215.262	195.963	235.11	237.501	195.419	181.754	215.914	168.203	213.943	174.313	191.853	175.43	171.557	212.932	187.879
6	114620088	114837561	217473	+	Atg7	168.575	164.575	172.265	137.948	183.114	174.047	203.767	180.596	163.906	244.438	214.075	216.445	173.656	146.647	171.645	183.445	121.095	172.65	154.06	162.405	164.127	183.3	163.252	200.832	135.263	159.335	161.185	147.335	172.119	158.307	158.527	209.982
1	75157505	75168655	11150	-	Atg9a	2564.55	3028.63	1847.92	2164.21	3018.82	2821.06	2281.49	2472.29	2629.41	2399.12	2370.12	2144.94	2776.15	2673.76	2667.15	2844.52	2348.62	2726.46	1580.04	2400.21	2637.59	3078.91	2498.83	2546.53	2677.95	2607.77	3357.9	2646.74	2594.24	3185.71	2222.21	2563.3
1	71596315	71618563	22248	+	Atic	422.819	419.902	274.831	346.001	416.519	378.767	414.5	429.695	394.655	313.846	400.626	368.541	361.439	378.553	403.166	430.915	337.871	341.627	332.152	376.743	495.277	450.676	395.071	388.17	353.225	419.657	401.14	408.085	383.958	370.312	375.211	462.221
12	69939879	70010860	70981	+	Atl1	27.6352	17.4945	37.9931	20.353	22.2515	25.5913	26.124	15.5686	32.3457	21.891	19.6759	37.1145	34.291	27.2831	24.4726	28.2657	29.2144	26.9727	31.4281	27.0578	22.2054	16.6636	19.5903	23.0203	21.0253	36.4301	22.6097	62.5378	31.2126	28.5928	28.1408	25.4853
17	80155819	80203553	47734	-	Atl2	3197.39	3735.82	4669.79	4473.17	3874.94	3923.79	3347.35	4287.59	3654.11	2604.32	3792.18	4026.68	4406.08	4540.94	3848.68	4532.4	3907.96	4126.76	2903.07	3937.45	2273.61	2569.21	4549.25	3915.08	2498.52	4765.78	2421.47	5202.13	3687.36	2313.18	3451.92	2623.89
19	7471405	7515975	44570	+	Atl3	279.116	188.278	299.198	266.851	202.457	244.666	212.475	242.871	250.896	316.864	287.472	325.642	252.535	235.317	199.587	171.934	441.024	435.667	464.644	340.862	454.727	478.698	397.248	372.293	503.206	385.248	361.027	438.823	364.927	395.419	251.391	432.964
9	53348422	53447972	99550	-	Atm	179.629	216.046	333.763	260.066	229.537	264.638	304.78	258.439	241.28	181.065	296.647	253.494	272.551	300.114	219.546	217.976	288.536	251.996	221.846	310.648	183.436	276.465	346.095	323.078	302.064	338.867	339.145	343.428	322.724	294.297	197.924	258.089
8	117670132	117687185	17053	+	Atmin	560.995	537.068	380.796	436.459	589.961	500.029	539.896	554.244	510.03	522.071	556.595	483.588	526.264	479.16	522.253	482.711	506.806	515.747	545.986	615.63	690.298	817.276	561.588	632.661	757.612	601.434	787.692	623.258	677.72	746.203	517.791	590.94
6	124719507	124733451	13944	-	Atn1	414.528	483.564	372.863	497.518	484.864	485.763	586.919	414.126	424.415	482.84	339.462	384.141	463.866	356.386	417.137	421.563	449.249	532.645	505.315	523.097	896.905	868.781	693.278	554.075	993.797	461.548	975.863	506.662	581.73	1007.72	534.676	544.783
6	72183161	72212562	29401	-	Atoh8	370.312	106.33	54.3995	72.3663	54.8052	75.6107	254.273	65.3883	79.6636	298.757	85.6301	77.9981	64.7528	61.387	55.2191	64.0258	44.1026	91.1007	76.4135	53.8204	380.388	145.428	41.3573	75.4113	93.2123	32.9143	92.6268	32.8588	58.7522	99.7262	94.7408	115.068
11	55337463	55352035	14572	-	Atox1	185.156	247.2	300.897	251.02	271.447	258.931	311.746	239.757	268.292	262.544	232.424	280.793	263.132	260.895	274.765	267.613	177.905	168.977	227.392	209.616	66.6162	149.215	198.079	174.637	65.8793	166.067	80.2279	140.975	187.842	78.1072	220.437	235.986
7	58307950	58479175	171225	+	Atp10a	163.048	32.5085	36.833	54.2747	45.1337	27.819	78.3719	24.9098	39.8318	42.2485	45.8733	79.948	41.2063	37.5143	28.6075	22.3011	47.0926	44.081	87.5057	42.4898	236.536	186.33	38.0922	38.8963	64.4777	26.9299	56.8889	60.4178	40.5473	69.0412	30.0169	55.9085
5	72360672	72456115	95443	+	Atp10d	41.4528	33.1858	43.0662	33.9217	36.1069	54.9247	29.6072	43.5922	47.615	42.2485	67.2808	46.7988	36.497	56.2714	36.591	40.2859	61.2951	61.7133	64.7049	31.1592	67.5816	54.5355	41.3573	54.7724	79.1954	41.8909	63.453	33.9188	53.7873	71.1334	49.7155	61.7594
8	12807016	12918729	111713	+	Atp11a	783.221	707.954	902.007	768.889	909.119	804.877	609.129	756.636	798.163	778.01	562.711	728.723	854.375	678.666	742.05	703.931	925.331	964.018	899.893	901.519	1124.5	1270.15	985.091	973.769	1129.17	996.048	1274.96	1067.69	927.844	1177.01	700.594	960.605
3	35808212	35910426	102214	+	Atp11b	315.041	266.841	392.697	334.694	335.924	365.928	327.42	333.169	326.896	295.739	327.229	286.643	360.261	373.438	339.963	283.439	352.82	409.217	415.962	411.679	381.353	358.269	475.61	352.447	468.863	397.214	402.598	435.644	358.306	386.352	278.594	321.799
X	59268643	59449197	180554	-	Atp11c	105.014	62.9853	121.832	79.1506	59.9633	100.577	92.3047	115.208	87.9047	135.799	180.435	134.547	90.654	148.352	77.8389	60.4288	121.095	157.222	154.676	130.302	166.058	165.121	126.248	157.173	179.416	102.483	156.08	151.575	111.712	168.07	92.8648	148.223
8	70243813	70260399	16586	+	Atp13a1	273.589	217.401	224.964	180.916	242.432	215.419	231.633	183.71	220.22	365.148	189.609	202.795	213.684	230.201	202.248	223.731	216.028	218.935	203.975	204.895	377.492	276.465	219.846	220.677	265.62	187.761	276.422	217.292	222.597	281.744	190.42	279.543
4	140714232	140734642	20410	+	Atp13a2	259.771	565.512	462.395	348.263	557.079	465.791	411.018	482.628	494.921	220.296	336.404	347.091	521.556	465.518	521.588	580.548	275.08	292.404	393.16	370.133	247.156	290.099	358.067	377.056	337.107	320.914	348.627	362.506	356.652	345.904	343.318	320.499
16	30131241	30207349	76108	-	Atp13a3	1030.79	430.738	559.862	753.059	511.3	481.483	1027.55	653.883	563.143	1125.62	678.924	817.03	535.683	569.535	421.129	372.645	981.462	1135.08	1140.64	824.303	1474.26	1535.34	1201.53	1049.4	1210.37	1092.91	1250.85	1205.18	886.252	1129.76	527.172	979.7
16	29050666	29197551	146885	-	Atp13a5	55.2704	31.154	44.1996	61.059	43.8441	82.7438	26.124	77.8432	34.3378	36.213	42.815	60.4485	37.6744	52.8611	42.5785	36.6889	49.3351	68.3255	70.8673	93.4776	52.1344	86.348	68.5659	83.3493	110.033	63.5844	128.365	86.9169	107.575	99.7262	69.414	79.3122
3	101483535	101512024	28489	-	Atp1a1	1392.81	1601.72	1098.19	1544.57	1628.68	1533.61	1346.26	1451	1503.99	1382.13	1281.39	1519.01	1624.12	1370.98	1689.84	1889.12	1481.55	1716.22	1465.41	1248.26	1623.89	1837.54	1196.1	1263.73	1351.23	1736.98	1545.48	1307.99	1479.56	1678.61	1517.73	1219.59
1	172099276	172125632	26356	-	Atp1a2	30412.5	25842.2	14196.9	16967.4	19330.5	22466.3	17351.5	21331.9	18676.4	44813.6	20600.1	15429.6	18789.4	21436	22010.2	20970.2	19031.1	21409.3	14585.9	20754.8	18397.6	21187.8	18005.5	16946.1	21593.6	18853.1	19516.5	18273.3	22992	22640.6	21093.4	21675.6
1	164264668	164285925	21257	-	Atp1b1	576.017	2828.48	1201.86	1767.58	659.776	1579.31	498.513	1680.17	1353.69	762.439	1521.09	1838.95	1138.67	1431.47	1761.16	1783.98	1685.35	1937.61	1398.18	1453.47	762.023	1048.49	1439.31	995.433	1509.14	2363.99	1428.63	1249.45	1840.94	1651.61	2571.95	1426.69
11	69490554	69496787	6233	-	Atp1b2	1467.43	3459.45	2639.51	3932.65	4932.46	4207.81	3622.52	3599.47	3605.92	636.745	3091.86	3710.76	4055.88	3797.47	3535.35	4064.56	3478.13	3040.12	3370.2	3267.94	1987.86	3474.37	4122.66	4821.56	4466.48	4118.02	3985.87	4324.65	3325.71	3274.23	2640.55	2187.58
9	96214710	96246485	31775	-	Atp1b3	502.961	458.505	536.061	560.838	483.574	535.697	623.492	613.405	472.946	606.568	535.188	727.333	468.574	690.604	582.13	520.837	515.031	558.361	713.608	490.047	541.619	495.366	496.289	546.136	482.881	513.165	455.841	557.538	417.057	414.247	518.729	557.133
X	37404999	37425662	20663	+	Atp1b4	55.2704	123.262	235.164	293.988	116.058	121.976	36.5736	127.663	127.737	27.1597	122.329	245.694	84.7674	109.132	141.707	82.73	88.9527	116.08	147.281	110.473	79.1671	65.1397	56.5941	59.5352	120.545	83.7818	214.427	65.7177	116.677	223.861	90.9887	117.668
10	126704296	126737241	32945	-	Atp23	11.0541	31.8313	22.6664	22.6145	27.0802	22.8259	31.3488	6.22746	22.8919	12.071	6.11643	17.5496	17.0712	23.8727	34.5951	29.495	10.465	11.0202	15.4059	20.7728	8.68906	9.84669	10.8835	17.4637	18.2219	18.7013	15.3162	10.5996	13.2399	5.57909	18.7606	14.3022
7	126045032	126062246	17214	-	Atp2a1	391041	424095	221151	319278	454695	400600	264228	420163	336896	361194	347890	277767	383399	387727	341688	395507	279459	373694	205532	285357	290586	414369	331734	363237	345045	291984	363219	322416	336043	364174	303290	274956
5	122591576	122640289	48713	-	Atp2a2	1373.49	6692.61	3182.91	6060.69	733.773	6529.94	1492.58	5324.61	4595.59	3229.06	7214.36	3781.06	3055.78	4786.66	6167.9	6260.67	5531.82	5477.65	3358.03	5220.7	3045.06	3660.16	3029.92	2410.87	4334.64	3696.09	5139.36	2008.66	6778.66	5361.42	6243.49	4714.7
11	72851995	72883870	31875	+	Atp2a3	74.6456	136.202	76.5425	140.266	50.9621	132.022	115.001	112.146	72.3742	120.769	131.55	119.008	83.0401	184.252	68.5611	98.6049	142.819	179.358	167.693	124.702	185.389	166.689	142.641	150.11	201.867	139.197	196.949	149.521	205.318	272.716	147.354	236.115
10	98750504	98862007	111503	+	Atp2b1	889.854	1099.2	1089.13	1284.5	1139.95	1291.08	863.834	1229.92	1210.08	763.491	1247.76	1107.57	1288	1227.74	1137.64	1030.18	1672.9	1549.46	1529.49	1608.95	1145.99	1679.24	1808.85	1592.35	1965.14	1778.88	1693.55	1798.76	1768.33	1631.89	1301.03	1235.19
X	72546692	72616877	70185	+	Atp2b3	124.358	272.936	255.561	275.896	344.949	288.89	276.914	245.985	317.279	78.4615	143.736	253.494	309.636	266.011	256.137	320.849	363.286	454.758	312.403	317.257	167.988	304.48	433.163	321.49	345.506	355.326	355.921	446.222	259.006	309.64	271.09	211.932
1	133630412	133681486	51074	-	Atp2b4	212.791	209.952	137.132	165.086	121.216	199.726	149.777	186.824	144.676	235.384	171.26	269.093	139.513	221.675	119.752	89.9239	390.195	349.709	396.855	257.771	485.621	471.124	270.999	319.902	591.515	331.388	492.308	259.691	344.238	623.465	220.437	362.105
9	105288561	105398457	109896	-	Atp2c1	566.521	349.467	429.529	506.564	348.819	412.292	501.581	519.993	382.295	449.645	513.78	467.988	384.395	445.055	412.478	353.221	609.96	616.397	688.952	651.515	578.306	870.295	635.598	672.352	678.416	618.639	806.653	695.332	605.728	685.53	496.217	690.405
18	77861468	77870569	9101	+	Atp5a1	18391.2	37252.8	21009.5	26924.8	27890.7	33116.1	16641	28325.6	29431.1	16265.7	23915.3	21808.3	30085.3	28306.2	33789.4	32834.4	27144	26532.3	20646.4	25647.8	13250.8	16366	26855	22971.9	21071.6	27972.6	18882.7	24712	26992.1	18385.2	30298.3	19060.9
10	127919176	127926258	7082	+	Atp5b	28411.8	53100	28718.4	35448.2	39793.7	46968.5	24941.4	37869.2	41539.5	25478.9	32664.8	29395.5	41069.2	37381.3	48950	48289.8	31262	33424.4	25696.5	32094	14511.7	16733.3	33360.1	29202.4	21372.9	33746.9	17319.8	30628.7	34609.2	16818.9	42195.3	24468.4
2	10060841	10085322	24481	-	Atp5c1	7306.59	11316.5	10119.8	11278.1	10207.4	10738.6	6930.07	9711.49	9802.06	7224.37	9801.62	8854.51	11107.1	9812.26	12089.7	12164.8	10385.7	9108.8	7387.31	9804.46	3193.8	4430.68	10447.2	9406.06	4623.96	10491.9	4337.98	10061.8	9454.62	4045.62	12053.6	7011.98
10	79978109	79981663	3554	+	Atp5d	2962.53	5541.48	3921.42	3613.77	4676.31	4760.9	3629.41	3471.83	4723.18	3452.33	2963.39	3365.66	4720.31	4355.12	5638.69	6142.06	3896.82	3895.22	3135.53	4231.91	1453.01	1008.92	3851.57	3645.26	1630.16	4300.5	1279.25	3562.43	3898.29	1170.91	5155.19	3511.2
2	174302868	174305895	3027	-	Atp5e	3553.89	5870.5	6981.83	4882.46	5550.15	5423.29	3202.8	4343.65	5655.66	3898.93	4688.25	4523.89	5937.83	4679.05	5898.46	6611.92	4165.08	2966.65	2998.61	4221.6	607.269	1536.08	3915.88	3376.04	660.896	4020.78	950.336	3611.29	3919.85	710.636	5448.07	2965.75
11	95963619	95966521	2902	-	Atp5g1	2724.83	6175.27	4469.8	3821.81	4139.51	5236.42	2946.76	3562.13	4429.35	2513.78	3553.63	3246.67	4325.55	3909.96	5587.77	5343.73	3089.36	3403.76	3151.54	3617.31	1477.13	1711.03	3257.48	3212.57	1314.07	3476.24	2147.91	2724.11	3389.43	2023.84	4978.06	2862.44
15	102571303	102579483	8180	-	Atp5g2	3465.45	3748.69	4151.89	3043.91	3725.45	3803.37	3401.35	3154.2	3606.84	4028.67	3648.45	3242.77	3737.38	3620.11	4060.92	4233.61	3287.57	3558.81	3049.75	4107.43	1256.05	2002.66	3361.89	3801.55	1248.2	3499.4	1543.29	3461.85	3555.79	1458.94	4379.66	3490.3
2	73738791	73741671	2880	-	Atp5g3	4183.93	9354.99	7048.3	6978.7	7130.82	8610.87	5048.85	6009.48	7359.86	4517.54	6336.69	6302.25	7767.06	6402.97	9166.33	9194.1	5520.98	5597.67	5288.04	6134.88	1621.96	1673.19	6326.81	5271.54	2264.43	6333.68	2098.33	5280.45	5776.8	1844.57	8248.45	4351.78
11	115306523	115310746	4223	-	Atp5h	1895.78	2870.23	2682.57	2399.39	2330.19	2836.83	1767.72	2238.77	2474.61	1982.66	2232.5	2082.55	2458.25	2428.2	3197.38	3180.43	2229.8	1840.38	1586.81	2041.4	859.252	1159.64	1765.3	1795.58	1208.96	2082.58	1144.34	1705.48	1789.05	1062.82	2551.44	1487.43
16	84624759	84632514	7755	-	Atp5j	3442.42	6065.31	7036.54	5420.97	5129.09	6529.55	3834.63	4606.53	5329.28	3326.6	4918.11	4647.29	5427.85	4764.64	6939.9	6746.86	6051.18	4562.34	4418.82	5267.67	1061.43	2181.57	4243.59	4541.23	1659.16	5407.05	1441.55	4163.14	4395.33	1366.97	6289.26	4097.95
5	145120514	145128352	7838	-	Atp5j2	3026.06	4754.37	6826	4283.18	4702.93	4964.63	2932.85	3848.57	4669.94	2921.18	4012.38	4059.8	5192.59	4172.61	6021.54	5993.25	621.174	567.91	521.337	623.184	146.749	271.163	470.167	541.374	154.186	596.197	198.382	422.925	471.673	166.675	675.38	503.177
5	108581112	108582266	1154	-	Atp5k	1735.49	3188.55	3601.7	2521.51	2776.35	3388.93	1483.84	2220.09	3126.53	1934.38	2434.34	2517.39	3463.67	2264.5	3551.32	3367.47	3833.94	2301.76	2440.92	2803.38	543.549	1290.67	2351.92	2303.62	595.017	2606.22	845.311	2169.74	2369.95	777.585	3622.66	2270.8
9	44824546	44832041	7495	-	Atp5l	5958.15	7030.65	9815.7	6641.87	6496.02	7244.36	4587.37	6305.3	7128.06	7188.28	6700.55	6054.6	7456.58	6575.23	8040.7	7852.87	6877.76	5879.67	6021.26	7137.34	1879.73	2666.94	5591.94	5591.55	1775.94	6961.37	2637.31	5571.16	5640.22	2188.4	8267.78	5707.22
19	47071910	47079087	7177	-	Atp5md	859.455	1185.21	2129.51	1404.36	1128.99	1194.08	783.719	1011.96	1304.84	986.804	1168.24	1359.12	1442.22	1243.09	1583.39	1576.91	1925.56	1883.73	1554.77	1898.82	179.574	487.79	1512.8	1659.05	195.536	1957.65	207.134	1445.79	1474.6	221.769	2061.79	1428.92
12	111927808	111933444	5636	-	Atp5mpl	1489.53	2122.57	3389.63	2358.7	2085.2	2178.51	1527.39	1809.08	2137.61	1702.01	2061.25	2320.43	2422.9	2054.77	2736.87	2661.73	2427.85	2416.27	2389.08	2933.66	486.589	772.586	2238.69	2450.47	632.161	2777.58	682.673	2269.41	2105.08	553.723	3399.56	1812.49
16	91722111	91728519	6408	-	Atp5o	3238.85	6026.27	5865.51	4726.42	5383.16	5916.9	3032.12	4452.63	5330.14	2903.08	4804.46	4229.45	5276.18	5021.8	6198.51	6326.33	4117.99	4215.61	3350.48	4533.19	1163.37	1833.76	3830.99	4062.68	1398.18	4297.56	1610.39	3923.98	4039.84	1571.91	5762.3	3504.69
3	105850014	105866580	16566	-	Atp5pb	6535.77	9693.05	9706.63	9384.87	8610.88	9761.74	6250.77	8456.65	8734.46	6575.66	8076.73	8218.78	9193.19	8259.73	11239.8	10526.5	7517.76	6855.21	6853.76	7357.06	3552.97	4184.96	8029.66	7410.35	4330.84	7862.44	4888.89	7442.77	6889.1	4514.92	9371.46	5551.23
X	73340703	73348328	7625	+	Atp6ap1	1555.86	1925.46	1496.01	1759.39	1909.18	2025.74	1849.58	1821.52	1764.08	1367.04	1645.31	1729.6	2079.19	1978.02	1791.63	1913.6	1563.03	1603.81	1639.19	1460.72	1351.64	1491.39	1448.59	1555.07	1251.7	1494.62	1390.12	1616.45	1362.89	1352.92	1483.96	1387.97
X	12453998	12483292	29294	+	Atp6ap2	486.38	266.164	289.564	336.955	218.576	262.498	303.038	264.667	285.69	434.556	330.287	333.442	261.366	359.796	247.488	257.542	336.376	318.118	534.894	268.158	462.451	349.936	223.111	234.966	203.245	332.135	250.165	311.629	281.349	258.73	282.346	360.805
11	100900267	100954544	54277	+	Atp6v0a1	1083.3	1078.88	819.396	838.997	1170.89	982.939	933.496	934.119	1054.85	799.704	743.146	896.979	1097.27	856.008	998.601	1092.76	965.777	990.356	875.674	976.317	1072.61	1230.83	1278.82	945.419	1013.42	936.562	1146.54	1089.64	1105.53	1216.94	923.021	973.195
5	124767117	124801520	34403	+	Atp6v0a2	502.961	612.921	513.962	594.76	667.978	709.742	555.57	619.632	659.285	485.858	648.342	526.487	678.139	618.986	632.691	607.166	655.559	640.643	598.983	617.518	550.307	618.069	705.25	666.795	613.939	694.94	773.106	663.536	695.097	713.426	644.425	638.398
4	117741527	117744527	3000	-	Atp6v0b	803.987	839.307	1037.09	775.125	1083.97	972.225	1024.79	933.137	945.861	838.002	944.479	806.787	982.101	872.049	1086.68	1163.1	521.267	481.529	568.006	527.285	405.181	481.688	545.123	601.203	385.337	538.17	438.309	459.323	479.962	384.237	709.756	471.711
17	24382839	24388653	5814	-	Atp6v0c	1028.4	738.707	661.342	571.072	762.728	732.121	925.122	585.236	760.261	1225.01	682.073	786.038	768.266	699.748	840.267	813.35	889.26	827.353	1067.32	885.12	788.164	476.016	977.801	785.337	511.375	791.204	552.947	658.721	706.316	490.858	922.362	1211.17
6	37782910	37784029	1119	+	Atp6v0c-ps2	754.072	1101.4	738.3	849.118	1083.24	975.543	1392.93	1080.61	845.401	1231.43	1054.99	752.478	964.147	950.881	874.17	887.291	696.184	829.359	881.852	813.51	750.786	736.633	739.619	861.797	561.618	825.318	649.732	834.765	743.463	604.029	927.445	1005.03
8	106251093	106292697	41604	-	Atp6v0d1	497.434	473.406	326.963	454.551	417.164	393.033	586.919	373.647	453.716	540.177	458.733	454.339	382.63	407.542	385.868	428.038	298.253	311.505	340.779	319.146	382.319	370.387	297.119	292.12	260.714	302.213	317.994	329.648	311.139	353.575	414.608	410.213
17	26895370	26918621	23251	+	Atp6v0e	350.967	164.574	280.497	208.053	213.418	194.733	242.082	199.279	208.774	588.461	229.366	251.544	196.024	189.277	204.909	223.011	162.955	208.65	231.089	213.393	233.639	198.449	163.252	204.801	110.033	143.626	130.553	157.934	157.224	125.529	192.296	282.793
6	48514503	48518735	4232	+	Atp6v0e2	707.461	976.611	670.354	755.322	931.682	955.836	768.042	775.32	729.328	573.372	905.232	659.085	838.844	946.382	919.422	915.785	621.176	664.886	637.182	774.254	416.109	672.607	648.657	641.391	496.901	646.321	554.301	696.395	707.506	557.214	749.486	709.901
16	43905767	43959623	53856	-	Atp6v1a	729.569	308.831	356.43	382.184	290.146	269.631	602.591	364.307	373.137	841.951	501.548	339.292	293.154	334.218	308.029	308.619	451.49	454.769	615.006	386.185	735.673	608.98	358.067	358.798	402.283	460.052	411.35	389.005	415.403	514.671	380.84	657.251
8	69541388	69566370	24982	+	Atp6v1b2	1898.54	1143.89	883.424	1232.49	1156.71	1033.58	1060.63	1036.87	1227.92	1692.96	1045.91	1093.92	1293.88	1217.51	1196.86	1386.99	788.614	789.784	864.581	829.967	1764.85	1089.2	805.378	835.875	656.691	876.717	935.02	894.608	906.109	763.638	895.817	938.743
15	38662148	38692689	30541	+	Atp6v1c1	602.448	465.956	384.196	436.459	450.047	428.699	444.108	451.491	412.969	624.674	461.791	384.141	439.731	378.553	449.071	447.461	406.641	373.219	364.813	406.014	355.286	380.234	422.279	394.52	261.415	398.712	312.889	420.805	430.298	275.468	450.253	440.117
12	78889756	78908413	18657	-	Atp6v1d	1204.9	1048.4	1197.92	1080.97	1217.96	1062.12	1304.46	1351.36	1028.76	1357.99	1256.93	1015.92	1089.02	1125.43	1157.6	1309.29	716.854	863.252	783.238	922.501	783.947	754.408	913.125	875.565	793.356	873.724	799.362	878.709	802.672	705.057	954.912	843.179
6	120772205	120799660	27455	-	Atp6v1e1	1647.06	1486.59	1478.42	1481.25	1680.26	1647.74	1438.56	1672.07	1556.65	2055.09	1633.09	1554.11	1621.18	1679.62	1685.84	1780.49	1597.41	1503.9	1382.84	1501.31	1034	1051.32	1532.4	1505.84	1023.23	1655.44	997.744	1707.6	1319.86	978.433	1624.66	1465.32
6	29467782	29470509	2727	+	Atp6v1f	632.846	688.775	758.192	624.159	790.484	731.855	668.774	641.428	662.032	691.065	779.845	590.835	758.197	688.899	784.377	856.075	518.019	537.788	473.27	530.65	267.43	370.387	407.042	486.601	224.27	518.4	351.544	425.045	444.366	289.415	549.684	551.934
4	63463002	63468939	5937	+	Atp6v1g1	2572.84	2568.85	3157.43	2912.74	3138.08	2985.91	4239.05	2662.24	2945.72	3192.78	3055.16	3431.92	3270.61	3009.67	3146.16	3364.59	2294.83	2365.68	2315.82	3107.42	1138.27	1662.58	2669.72	3301.43	1229.28	2508.97	1219.46	2648.85	2571.03	1064.21	2836.6	2358.56
17	35453986	35457744	3758	+	Atp6v1g2	19.3458	22.5477	27.2098	27.1378	24.5104	23.0255	49.1678	12.4549	22.4341	33.318	45.8801	25.3494	24.1627	15.9269	32.6743	29.5007	21.0038	28.1362	20.9573	23.6957	20.5126	24.238	16.328	19.1837	25.0563	18.7136	20.4222	28.6691	15.7226	25.6028	34.7711	18.2797
1	5153309	5232773	79464	+	Atp6v1h	1638.77	242.46	241.398	255.543	204.391	195.446	334.387	239.757	212.436	1753.3	290.53	233.994	226.636	219.97	180.294	189.2	214.533	257.139	247.727	235.11	1068.74	348.421	193.726	206.389	196.937	261.818	148.786	221.532	211.839	213.4	258.895	451.819
X	105070830	105171767	100937	+	Atp7a	176.865	154.416	156.398	221.622	168.929	180.467	264.723	261.553	164.822	135.799	183.493	204.745	143.045	155.173	140.376	102.873	219.018	235.098	264.366	197.341	376.526	370.387	215.493	229.409	297.859	228.904	335.499	235.312	263.971	271.981	105.059	226.235
5	67775482	68004775	229293	-	Atp8a1	1271.22	1365.38	1889.84	1662.17	2138.08	1701.26	1661.49	2182.72	1922.01	772.545	1498.53	1663.31	1776.61	2029.18	1763.67	1508.58	2192.46	1927.84	1591.15	2117.9	1425.01	3015.45	2522.79	2513.18	2293.15	2054.13	2417.82	2626.58	2009.16	1664.65	1466.16	1755.23
14	59884980	60324364	439384	-	Atp8a2	35.9258	34.5403	57.7994	47.4904	58.029	30.6723	31.3488	34.251	62.2658	36.213	67.2808	54.5987	39.4404	63.0922	34.5951	61.8676	35.1326	42.6116	29.5794	55.7088	28.9635	18.1785	39.1806	50.8034	23.8287	36.6545	18.2336	39.2186	47.9948	19.5268	36.5831	44.8569
18	64662050	64794072	132022	-	Atp8b1	127.122	54.1809	41.3663	108.549	30.304	45.6518	88.8215	121.435	43.0367	141.834	131.503	159.896	49.4476	112.543	42.5786	25.1787	68.0227	113.141	117.085	48.1551	209.503	217.385	62.0359	177.018	225.672	62.8363	219.533	61.4778	65.3722	216.887	34.707	212.582
3	89846795	89870646	23851	-	Atp8b2	102.25	102.944	119.565	165.085	103.163	94.8701	87.0799	112.094	110.339	120.71	113.154	144.297	90.0654	98.9013	117.757	112.945	160.713	127.1	181.174	101.975	164.127	176.483	99.0397	120.658	170.305	128.665	150.245	109.176	124.124	189.689	98.493	136.521
2	126162893	126341768	178875	-	Atp8b4	5.52704	3.38631	6.23327	22.6145	5.15813	2.13993	12.1912	15.5686	2.28918	12.071	24.4657	13.6497	4.12063	10.2312	5.32232	7.9133	9.71752	7.34683	54.8452	2.83265	27.0326	19.6934	2.1767	10.3194	30.1363	3.74026	17.5043	2.11992	7.44747	22.3164	6.5662	10.4016
2	168476358	168584057	107699	-	Atp9a	295.697	371.816	210.798	348.263	290.145	308.148	963.104	323.828	284.774	238.402	504.606	501.137	251.359	339.334	276.76	269.052	221.261	290.2	335.232	296.484	377.491	822.576	235.083	252.429	356.028	168.312	477.72	236.371	334.308	456.789	309.549	477.823
18	80777356	80977274	199918	-	Atp9b	433.872	314.249	429.529	341.478	375.254	349.521	271.69	330.055	318.197	368.165	327.229	288.593	382.043	327.398	337.302	341.711	299.001	323.261	306.271	336.141	401.627	480.973	304.738	302.439	388.268	342.608	389.47	317.988	387.27	395.418	284.223	389.41
4	115642025	115669121	27096	+	Atpaf1	444.926	889.245	712.852	857.087	762.754	858.103	661.807	759.751	753.13	392.308	611.643	608.387	784.098	671.846	973.322	842.404	677.238	573.787	547.218	618.462	285.774	396.896	748.783	665.21	432.422	770.488	419.371	690.033	688.474	374.497	755.116	534.383
11	60291450	60307861	16411	-	Atpaf2	317.805	316.281	247.631	264.589	308.843	291.743	287.364	351.851	279.739	235.384	290.53	278.843	294.919	250.664	299.38	340.272	225.745	276.976	260.668	283.266	224.95	217.384	274.264	300.057	234.082	255.833	265.482	252.271	247.421	250.361	334.876	250.938
4	132257866	132262726	4860	-	Atpif1	229.372	219.433	327.53	178.654	296.593	242.525	212.475	261.553	249.521	156.923	263.007	228.144	261.955	250.664	294.058	287.756	233.968	185.14	316.746	239.831	75.3052	87.1054	200.256	173.049	105.827	186.265	102.838	171.714	176.257	99.0288	234.507	189.179
15	31602262	31617682	15420	+	Atpsckmt	121.595	106.33	111.066	99.5036	129.598	116.983	106.238	84.0707	132.315	120.71	110.096	113.097	123.619	126.184	119.752	143.878	112.873	105.794	93.0519	114.25	82.0634	114.373	82.7145	107.164	58.8709	119.688	83.1453	91.1568	117.505	57.883	81.6085	94.2645
9	95739650	95833698	94048	+	Atr	165.811	99.5574	195.498	135.687	120.571	133.389	142.811	152.573	141.929	175.029	128.445	146.246	118.91	155.173	126.405	126.613	127.823	121.223	95.5168	138.8	137.094	103.769	144.75	115.895	145.776	154.847	130.553	146.275	129.917	120.648	120.068	135.221
5	31205984	31211978	5994	+	Atraid	657.717	526.232	585.358	608.33	682.802	585.623	574.726	666.338	577.329	612.602	544.362	493.339	579.237	591.703	622.047	663.994	429.065	443.75	469.575	440.951	287.705	404.471	413.572	396.11	264.919	430.879	312.159	429.285	398.027	292.205	495.276	452.468
9	108887001	108903166	16165	-	Atrip-trex1	414.881	213.582	197.833	211.537	233.336	271.55	240.955	258.726	246.6	385.552	238.617	204.75	228.513	227.908	207.516	252.254	292.5	288.183	230.186	274.107	310.55	384.252	295.848	279.988	248.734	310.747	269.064	242.081	277.159	274.289	307.757	371.022
2	130748415	130872247	123832	+	Atrn	483.616	426.675	385.896	454.551	419.098	456.518	269.948	495.083	446.849	344.023	287.472	448.489	447.972	405.836	387.864	385.594	482.139	514.278	383.3	427.731	574.444	582.47	514.789	485.807	613.939	552.81	595.875	577.679	450.158	613.002	401.476	480.423
19	57599466	58121773	522307	+	Atrnl1	77.3786	134.775	146.765	167.347	156.034	180.467	127.137	171.255	127.736	96.568	110.096	171.596	134.215	156.878	135.719	115.822	213.785	152.079	203.358	162.405	139.99	164.364	176.312	153.204	238.287	150.358	196.923	213.052	185.359	198.755	126.634	170.326
X	104841221	104972979	131758	-	Atrx	678.218	459.705	772.741	849.005	614.435	692.678	629.923	637.219	647.246	675.531	724.39	650.632	604.594	704.814	516.476	436.846	830.541	883.393	943.927	835.231	924.829	938.612	1063.21	800.101	1179.09	961.309	1269.89	894.227	799.68	1076.38	576.743	816.157
13	45703231	46118468	415237	-	Atxn1	519.542	608.859	821.66	791.506	862.701	737.567	675.739	862.503	773.743	353.077	746.205	887.229	865.333	849.19	710.526	939.52	985.197	847.82	961.334	1177.43	667.127	1295.21	975.16	1153.83	958.054	869.984	1204.88	1033.46	955.76	975.632	993.369	927.691
15	85220456	85348039	127583	+	Atxn10	472.562	452.41	349.063	411.583	416.519	487.903	430.175	411.012	424.415	497.929	431.209	456.289	377.921	334.218	491.649	379.119	413.368	464.319	583.577	407.902	443.142	371.902	437.516	442.148	402.285	442.099	459.487	393.246	383.131	403.787	467.138	495.376
8	110453083	110464413	11330	-	Atxn1l	375.839	339.308	253.863	325.648	329.477	248.944	271.689	270.895	346.124	362.13	241.599	282.743	290.21	308.64	242.165	252.506	486.623	485.626	568.17	448.503	484.657	629.43	482.138	411.983	479.378	460.801	541.173	457.905	417.886	497.932	351.761	454.421
5	121849672	121953014	103342	+	Atxn2	375.839	507.946	379.663	425.152	488.088	452.952	341.353	451.491	455.548	401.361	370.044	389.99	430.312	404.131	404.496	456.813	512.786	547.337	409.182	493.828	540.653	487.79	504.991	523.112	583.803	546.828	579.832	584.039	501.463	697.382	501.845	433.616
7	126090880	126102610	11730	-	Atxn2l	1403.87	776.14	1157.67	558.576	814.992	786.064	825.517	747.294	767.797	1481.71	691.157	686.382	789.983	818.495	819.639	835.21	663.781	807.414	647.667	656.227	1536.03	1012.7	602.947	693.781	932.123	587.22	935.025	698.517	753.022	1200.22	598.465	869.834
12	101885160	101924503	39343	-	Atxn3	207.264	107.685	175.098	165.086	101.228	111.276	158.485	137.004	140.098	144.852	226.308	177.446	135.981	144.942	113.099	100.715	187.623	188.079	165.768	150.131	223.985	207.538	152.369	181.781	230.578	173.548	192.547	140.975	192.807	254.546	128.51	185.928
14	8362461	8457273	94812	-	Atxn7	514.015	425.997	545.695	520.132	483.575	447.245	456.299	538.675	492.175	503.964	474.024	473.838	476.816	506.443	443.748	469.762	594.264	534.849	457.248	555.2	716.365	678.664	629.066	639.805	691.032	540.841	643.282	599.939	539.528	684.833	460.572	536.332
12	33196967	33426399	229432	+	Atxn7l1	87.3792	204.511	194.109	237.452	183.331	187.456	167.193	171.255	207.83	102.603	192.668	216.445	202.868	224.852	184.285	218.606	175.944	180.563	182.257	169.959	149.608	162.82	219.846	214	174.435	162.623	193.869	189.26	190.633	217.415	182.915	160.5
3	108109544	108117844	8300	-	Atxn7l2	80.1421	100.235	202.297	79.1506	184.403	116.269	139.328	84.0707	141.013	54.3195	73.3972	87.7478	161.882	139.826	156.343	158.986	124.085	65.3868	77.0297	104.808	136.129	106.799	89.2446	131.772	100.922	93.5064	131.282	107.056	106.747	106.003	81.6084	86.4632
11	102180126	102187456	7330	-	Atxn7l3	500.194	208.002	216.19	207.095	286.664	255.108	340.296	261.553	246.148	519.054	230.229	258.145	240.592	239.665	247.101	243.326	237.081	244.458	307.855	244.906	468.76	496.152	245.967	270.104	271.836	226.925	318.348	236.372	246.12	264.571	223.251	309.33
10	112761333	112764932	3599	-	Atxn7l3b	367.548	261.423	267.464	327.91	265.644	273.911	264.723	255.326	263.256	488.875	330.287	341.242	303.75	286.473	217.55	258.981	396.176	331.342	364.196	304.982	336.943	368.872	316.709	346.892	340.61	353.828	227.556	360.387	350.858	251.756	333.938	338.052
13	52989146	53083714	94568	-	Auh	538.887	700.288	445.396	524.655	651.859	627.712	444.108	495.083	528.344	497.929	428.15	440.689	601.024	514.969	658.637	731.621	328.153	368.076	377.137	425.842	293.497	323.426	430.986	423.891	311.876	359.065	210.781	311.629	402.163	230.835	523.42	329.6
6	83031502	83034664	3162	+	Aup1	1036.32	755.152	714.001	737.23	930.39	816.024	1177.32	806.457	740.772	1146.75	896.057	787.78	812.345	692.309	851.567	863.272	538.201	617.137	570.022	582.583	997.306	571.109	662.807	706.483	676.318	551.313	681.213	659.295	590.003	633.926	749.484	727.464
2	172198110	172212491	14381	-	Aurka	46.9798	80.594	93.4991	101.765	116.703	89.8769	102.754	96.5256	89.2781	33.1952	67.2808	91.6477	142.456	93.7857	95.1364	103.592	140.53	81.5499	111.539	136.911	76.2707	47.7186	191.549	100.019	56.0675	160.831	69.2878	183.373	105.092	57.1857	117.253	57.8588
4	155915726	155917556	1830	+	Aurkaip1	818.002	870.281	1039.82	793.767	1016.15	815.312	889.957	775.318	916.589	968.698	795.136	793.63	960.697	874.765	1007.91	1111.46	461.209	511.339	503.466	577.861	290.601	351.451	572.471	562.013	286.645	513.163	325.288	490.762	504.773	242.69	692.265	504.477
5	131466171	132572060	1105889	-	Auts2	74.6151	72.4669	102.566	171.87	200.522	114.129	76.6303	90.2981	147.881	138.816	88.6883	91.6477	122.442	86.9649	109.773	90.6433	259.383	119.753	318.595	201.118	259.706	256.771	176.312	153.998	250.902	190.753	344.98	187.613	191.979	252.454	169.783	124.819
2	112323309	112461599	138290	+	Aven	179.629	170.669	128.632	156.04	162.481	184.034	193.317	127.663	135.062	120.71	116.212	142.347	145.988	110.838	176.967	189.2	123.338	126.365	98.5979	117.083	83.0289	122.705	95.7747	131.771	74.9904	129.413	87.5214	101.756	116.677	87.1733	121.944	127.419
10	126836578	126856864	20286	+	Avil	403.474	216.724	508.862	330.171	232.116	266.064	381.41	513.765	254.099	455.68	636.109	432.889	390.283	484.275	374.558	456.813	284.051	348.24	127.561	299.317	221.088	346.907	255.762	439.767	295.055	265.558	362.484	253.331	234.181	398.905	315.177	267.841
6	56691890	56738897	47007	+	Avl9	127.122	71.1124	92.9324	67.8434	64.4767	68.4776	90.5631	87.1844	70.5069	162.958	88.6883	87.7478	81.2354	115.953	67.8596	57.5513	88.2052	89.6313	93.0519	98.1986	227.847	117.403	103.393	104.782	148.579	105.475	126.177	119.776	95.9896	127.622	71.2901	124.819
19	42111714	42117433	5719	-	Avpi1	135.413	198.438	164.332	106.288	216.642	171.907	195.059	180.596	159.327	178.047	168.202	161.846	188.961	139.826	199.587	217.976	105.398	105.06	125.712	135.967	63.7198	106.041	165.429	103.988	67.9819	97.9948	80.9573	162.174	117.504	70.436	187.606	98.165
10	122284404	122289359	4955	+	Avpr1a	8.29056	10.8362	6.23327	6.78434	5.8029	9.27301	13.9328	12.4549	11.4459	9.05325	12.2329	15.5996	7.65261	11.9364	11.3099	5.75513	26.1626	30.122	28.9632	12.2748	13.5163	43.9314	7.61844	14.2885	14.7177	9.72467	10.9402	15.8994	11.585	13.2503	11.2563	24.0537
17	26357660	26414786	57126	+	Axin1	450.454	289.868	219.298	334.694	340.435	315.282	367.477	333.169	286.607	473.787	263.006	265.193	296.097	237.022	266.116	316.533	272.09	274.771	272.376	258.715	530.036	455.221	265.557	257.986	377.053	237.88	433.96	279.83	307	396.813	283.284	360.805
11	108811175	108841608	30433	+	Axin2	63.561	115.812	73.0993	126.641	118.637	107.71	47.0232	99.6393	85.1577	60.355	76.4554	70.1983	74.1714	69.913	137.715	105.75	100.165	120.488	86.8895	105.752	52.1344	109.071	111.012	96.0502	163.297	104.727	95.5442	115.536	119.159	142.964	110.687	83.8628
7	25455925	25488159	32234	-	Axl	232.136	679.295	623.895	520.132	444.89	492.183	252.532	404.785	565.886	310.828	223.25	559.637	539.215	521.79	524.248	392.788	651.82	354.852	823.908	457.001	628.508	505.97	430.985	319.902	866.246	448.833	474.074	436.705	556.078	631.139	505.595	364.704
9	117869590	117898863	29273	+	Azi2	582.063	617.625	592.333	735.693	584.376	666.744	465.242	507.148	616.719	695.737	657.237	591.481	637.037	601.646	597.491	623.613	603.059	625.874	538.686	602.042	546.22	469.952	707.453	621.524	597.496	696.218	542.629	743.347	623.09	547.199	575.63	550.34
15	38487674	38519511	31837	-	Azin1	881.563	735.504	771.799	879.704	900.1	684.059	651.356	834.478	1082.77	576.39	538.246	830.68	607.503	542.252	665.291	498.538	1088.37	780.235	1303.33	1067.91	1570.79	1355.82	1493.23	1113.71	831.903	1260.47	1233.31	1523.17	829.149	789.442	888.312	824.979
4	128824026	128856249	32223	-	Azin2	19.3446	36.5721	20.9665	22.6145	31.5936	29.2457	24.3824	24.9098	25.6389	30.1775	18.3493	9.74976	32.3764	25.5779	24.6157	33.8114	23.1726	18.3671	22.1846	45.3224	16.4127	16.6636	16.3252	25.4017	12.6152	15.7091	14.5869	23.3192	26.4799	8.36863	25.3268	17.5527
7	140939091	140945024	5933	-	B230206H07Rik	7.13992	14.7218	18.6493	2.85636	4.80254	18.764	8.61996	19.1625	11.0657	13.7392	7.37812	17.0692	15.673	16.269	11.8434	13.2538	49.5968	26.1464	17.2743	38.8567	19.3807	32.6011	19.4575	53.6224	21.0055	25.8332	28.6445	16.1137	26.6095	18.3137	28.1438	37.1287
19	57311629	57349332	37703	-	B230217O12Rik	8.29056	15.577	14.7332	9.04578	16.7639	18.546	5.2248	6.22746	15.1086	3.01775	3.05822	9.74976	21.1918	18.7571	24.6157	19.4236	12.7075	13.2243	22.8008	26.4381	3.86181	10.6041	16.3252	15.8761	17.5211	37.4026	16.7749	28.619	18.2049	14.6451	15.9465	5.20079
13	55840937	55851314	10377	+	B230219D22Rik	873.273	682.679	852.825	881.964	811.761	798.192	931.755	843.82	894.155	1095.44	892.999	828.73	855.915	883.291	767.745	704.284	1069.67	1057.94	886.15	1058.47	1108.34	1004.36	1014.34	1020.83	1099.62	1186.41	1034.94	1207.3	1088.16	985.407	773.873	926.392
16	97798536	97817957	19421	+	B230307C23Rik	176.415	80.202	138.004	118.588	111.847	104.558	86.742	115.208	112.785	90.5325	103.327	121.602	102.305	144.458	119.051	108.558	134.783	117.519	153.599	154.542	81.404	105.842	224.263	147.627	95.6126	126.735	122.409	165.186	114.814	99.9684	123.721	91.9195
7	118191508	118196054	4546	+	B230311B06Rik	2.76352	12.1907	15.8665	6.78434	12.8953	9.98632	12.1912	9.34119	19.2292	6.0355	15.2911	13.6497	15.3052	18.7571	15.967	15.1072	14.2025	5.87746	17.2547	11.3306	3.86181	6.0595	15.2369	12.7008	6.3076	15.7091	8.75214	24.3791	9.92996	3.48693	23.4507	11.0517
2	180012651	180027679	15028	-	B230312C02Rik	22.1082	28.9174	48.4568	15.8301	74.1917	39.5712	18.2471	31.7757	51.9739	6.6595	6.96624	5.91732	14.706	29.8996	69.8191	37.597	13.9461	9.6107	28.6014	22.6484	14.648	8.13392	25.0309	24.3283	12.1972	21.2222	13.3386	15.3679	20.7616	18.5972	19.1832	23.0212
17	45744757	45753471	8714	+	B230354K17Rik	204.501	153.061	236.864	210.314	168.284	157.641	254.273	165.028	192.749	120.71	247.715	249.594	192.493	248.958	167.653	187.042	220.513	177.793	142.351	233.222	186.332	215.87	261.203	245.285	196.937	231.896	254.541	252.271	254.041	257.335	200.738	156.024
2	121978168	121983564	5396	+	B2m	961.705	1364.68	1516.95	1203.09	1322.42	1422.34	1560.47	1270.4	1640.43	808.757	1351.73	1558.01	1074.9	1186.82	1691.83	1499.21	2035.45	1428.22	3137.88	1760.02	981.864	971.036	1634.7	1693.18	1099.62	1742.96	1169.14	1778.62	1519.28	1292.26	1882.62	1629.8
4	141273473	141275625	2152	+	B330016D10Rik	82.9056	92.1075	118.432	122.118	102.518	136.242	76.6303	80.9569	108.965	84.497	88.6883	81.898	112.434	100.606	107.112	114.383	85.2152	57.3052	50.5315	94.4218	37.6526	40.9017	51.1524	57.9476	65.1785	55.3558	55.4302	41.3385	70.3372	42.5406	92.8648	39.006
3	69481252	69506294	25042	-	B3galnt1	60.7975	44.022	40.7996	22.6145	33.5279	27.1057	45.2816	56.0471	35.2534	30.1775	39.7568	83.8479	34.1424	47.7455	39.9174	28.0563	46.3451	38.2035	85.657	35.8803	31.8599	39.3868	64.2126	56.36	39.9481	35.1584	38.6553	55.118	29.7899	46.7249	27.2028	38.3559
13	14129259	14173689	44430	+	B3galnt2	1963.22	2370.56	3385.48	2527.21	4088.17	3902.13	4329.27	3156.21	3176.43	1897.51	2762.59	2469.72	3316.16	3235.91	3914.37	3152.91	2523.33	2197.87	2654.81	2840.31	4518.03	2408.59	3042.08	2695.03	1666.58	2463.25	2481.29	2595.88	2341.87	2355.62	2568.78	1681.87
2	67396033	67953227	557194	+	B3galt1	66.3245	72.467	48.1662	47.4904	28.3697	57.0647	33.0904	71.6158	47.615	48.284	100.921	52.6487	40.029	75.0285	51.2273	37.4083	41.1126	67.5908	51.7639	53.8204	53.0998	61.3525	65.3009	46.0406	102.323	69.5688	117.425	40.2786	74.4747	73.923	88.1746	48.7575
1	143516435	143525676	9241	+	B3galt2	13.8176	8.8044	28.8997	63.3205	18.0535	25.6791	19.1576	24.9098	15.5665	3.01775	18.3493	31.1992	17.6599	23.8727	17.9628	12.949	52.3251	57.3052	46.2178	61.3741	15.4472	12.119	39.1806	21.4327	80.5971	44.1351	64.9117	33.9188	43.0298	32.7771	22.5127	12.3519
17	34168886	34170463	1577	-	B3galt4	11.0541	10.1589	9.63324	9.04578	23.8564	12.8396	13.9328	12.4549	19.2291	6.0355	24.4657	3.8999	18.2485	25.5779	12.6405	11.5103	7.47502	13.959	14.1735	13.219	15.4472	13.6339	13.0602	10.3194	7.00844	14.213	15.3162	18.0194	14.0674	12.5529	18.7606	12.3519
4	156073923	156077136	3213	-	B3galt6	24.8717	28.445	48.1662	42.9675	45.7784	42.0852	59.2143	37.3647	59.9766	27.1597	24.4657	50.6987	52.9796	35.8091	50.562	57.5513	38.1226	19.8364	38.823	25.4939	23.1708	18.1785	13.0602	27.7831	11.2135	32.9143	26.9858	32.8588	20.6874	15.3425	40.3352	26.004
19	8897757	8904601	6844	+	B3gat3	320.568	476.792	443.696	384.446	620.91	564.94	532.929	389.216	461.957	325.917	434.267	423.14	555.697	450.171	586.121	633.784	321.426	327.668	316.13	330.476	168.954	246.167	247.055	309.583	212.356	332.883	230.473	281.95	263.144	195.965	381.777	287.994
5	149601695	149686065	84370	+	B3glct	66.3245	46.731	45.8995	47.4904	38.686	38.5187	66.1807	49.8197	44.868	57.3372	48.9315	50.6987	35.3197	46.0403	35.9257	33.8114	54.5676	38.9382	75.7972	51.932	102.338	68.1694	58.7708	54.7724	67.281	41.8909	51.0541	55.118	54.6148	79.502	39.3972	54.6083
11	22784739	22810337	25598	-	B3gnt2	66.3245	56.8899	59.4994	79.1506	58.029	63.4845	59.2144	74.7295	67.76	72.426	67.2808	58.4986	57.1002	81.8493	55.8844	40.2859	79.9827	74.9376	136.188	71.7605	78.2016	79.531	87.0679	80.9678	87.6055	68.8208	61.265	57.238	68.6822	82.2915	90.9887	77.3617
8	72144364	72154445	10081	-	B3gnt3	124.358	58.9217	42.4996	110.811	48.3575	60.6312	85.3383	102.753	48.0729	172.012	91.7465	105.297	35.3197	104.017	64.5331	55.3931	70.2652	124.896	103.528	39.6571	153.507	146.943	33.7388	151.616	139.468	43.387	149.516	42.3985	65.3722	165.978	44.0873	176.827
7	25327049	25328916	1867	+	B3gnt8	41.4528	22.3496	31.1664	11.3072	21.9221	22.8259	10.4496	34.251	20.6027	45.2662	6.11643	33.1492	28.8444	18.7571	28.6075	24.4593	18.6875	19.8364	26.4982	23.6054	11.5854	15.9062	20.6786	18.2575	25.2304	6.73247	14.5869	8.4797	17.3774	20.9216	15.9465	14.3022
8	105979270	105981786	2516	-	B3gnt9	12.5567	27.3872	44.9597	20.4636	18.5789	28.2572	17.0844	7.16287	35.5878	10.4518	17.8762	27.3801	22.2485	24.2591	36.707	26.2961	59.9873	16.2643	32.9933	33.0249	20.6225	17.5413	14.4755	17.6812	28.9821	29.2999	21.3466	19.6927	44.2538	19.1803	26.749	21.1114
11	121507034	121563978	56944	-	B3gntl1	34.3713	53.6454	56.565	41.115	42.9319	42.6015	45.8524	22.8979	44.1447	35.0788	30.5981	48.8378	53.9152	58.8088	48.438	50.0996	53.0859	45.4282	39.9074	74.0843	35.5557	47.3008	58.2403	39.25	54.32	56.8635	53.7337	64.4941	52.2426	61.4779	37.5917	57.059
18	67454279	67477174	22895	-	B430212C06Rik	5.52704	6.77261	7.36659	2.26145	3.8686	3.56654	8.70799	12.4549	4.57837	6.0355	6.11643	3.8999	5.88662	8.52597	8.64877	6.47452	4.48501	2.20405	12.3248	6.60952	4.82726	2.27231	2.1767	3.17521	7.00844	3.74026	4.37607	8.4797	4.96498	4.8817	6.56619	4.5507
10	127001025	127008210	7185	+	B4galnt1	18.5965	10.2488	6.11338	2.26145	5.18173	4.82781	15.0113	3.36315	7.27326	3.02416	7.67518	4.64368	5.35449	6.42316	4.74068	5.8074	14.6149	10.6844	51.7949	6.80412	26.5332	11.573	4.60472	8.02069	32.1113	4.78093	11.7902	1.05996	6.1847	19.9324	10.4005	14.4643
6	120177714	120271859	94145	-	B4galnt3	13.8176	39.9584	14.1665	22.6145	29.0145	17.1194	19.1576	15.5686	27.0124	3.01775	12.2329	25.3494	30.6104	28.9883	32.5992	23.0205	25.4151	44.081	23.417	19.8286	19.309	39.3868	41.3573	27.7831	35.0422	29.174	26.9858	28.619	27.3074	27.1981	25.3268	39.6561
4	40804602	40853985	49383	-	B4galt1	1763.14	627.146	439.727	786.98	655.082	526.423	475.455	769.089	553.982	1837.82	608.585	801.432	427.371	572.946	604.748	499.978	929.151	952.877	1240.48	1003.7	1264.74	1229.32	663.892	977.962	766.016	566.274	813.22	776.949	646.278	864.064	636.919	845.784
4	117730197	117740674	10477	-	B4galt2	27.6352	25.7359	54.3995	31.6602	54.8051	32.8122	66.1807	15.5686	45.3258	18.1065	30.5822	44.8489	36.497	35.8091	43.2438	41.7247	20.1825	15.4283	52.9964	28.3265	39.5835	40.9016	33.7388	26.9893	24.5295	25.4338	35.7379	31.7989	35.5823	27.8954	28.1408	19.503
1	171097898	171104469	6571	+	B4galt3	168.575	138.161	142.799	117.595	111.545	123.402	109.721	108.981	128.194	132.781	143.736	155.996	134.215	151.762	133.058	153.23	121.095	139.59	119.55	143.521	133.232	140.126	117.542	154.792	91.1097	86.0259	118.883	127.195	89.3696	133.201	125.696	117.018
16	38562621	38589417	26796	+	B4galt4	110.541	100.912	81.0325	94.9808	56.0947	109.85	87.0799	93.4119	63.6394	108.639	134.561	120.897	62.3982	107.427	67.8596	74.8167	94.9327	130.774	94.2843	42.4898	94.6143	107.556	67.4776	110.339	89.7079	83.0337	85.3334	69.9575	61.2348	93.4498	80.6704	99.4652
2	167140365	167191099	50734	-	B4galt5	146.467	125.293	105.399	133.425	173.442	111.989	222.925	168.141	146.966	235.384	146.794	159.896	113.612	189.277	139.046	118.7	277.323	213.793	229.24	223.78	315.703	250.712	170.871	313.552	135.964	210.203	197.881	241.671	148.122	166.675	161.341	185.278
18	20817656	20879462	61806	-	B4galt6	13.8176	19.6406	31.733	36.1831	19.9878	24.2525	36.5736	21.7961	29.3016	21.1242	27.524	50.6987	27.0785	22.1675	12.6405	17.2654	48.5876	35.2648	101.679	18.8844	40.549	35.5996	35.9155	26.1955	70.0899	44.8831	40.8463	21.1992	36.4098	43.2379	36.5831	23.4036
13	55747709	55758257	10548	+	B4galt7	66.3245	99.5574	103.132	83.6735	95.4254	105.57	87.0799	115.208	100.724	63.3727	79.5137	89.6978	95.3631	81.8493	109.773	125.893	81.4776	71.2642	86.8894	84.0354	73.3744	62.8673	78.3611	94.4626	69.3836	71.8129	62.7236	86.9169	80.2672	73.2256	95.6788	66.3101
19	5088854	5091163	2309	+	B4gat1	237.663	342.694	278.797	264.589	409.427	296.736	294.33	289.577	319.57	162.958	272.181	319.792	347.899	272.831	357.261	376.242	291.526	327.668	336.466	305.926	213.365	240.108	305.826	307.202	225.672	306.701	226.097	263.931	316.931	211.308	302.045	265.891
14	121486118	121491384	5266	+	B930095G15Rik	38.6893	14.2225	13.5999	13.5687	9.6715	12.8396	10.4496	3.11373	6.86755	15.0887	9.17465	7.79981	15.3052	30.6935	7.98348	9.35208	20.93	27.1833	30.1956	14.1633	41.5144	64.3822	6.53009	23.0203	45.5549	27.6779	40.8433	12.7195	24.8249	25.8033	35.6451	29.2545
11	61395970	61403758	7788	+	B9d1	11.0541	22.3496	34.5663	6.78434	22.5668	14.9795	29.6072	21.7961	23.3497	15.0887	12.2329	21.4495	16.4825	15.3468	17.9628	28.7757	14.2025	18.3671	21.5683	8.49796	9.65452	9.08926	11.9718	11.907	4.90591	14.961	7.29345	13.7795	14.0674	4.8817	30.0169	18.8529
7	25380205	25385988	5783	+	B9d2	60.7975	97.5256	90.6657	54.2747	90.2673	96.2966	66.1807	74.7295	91.5674	75.4437	73.3972	52.6487	95.9521	54.5662	105.781	105.751	77.7401	54.3665	73.9485	72.7048	38.6181	49.2335	42.4456	63.5042	30.1363	58.348	39.3846	51.9381	65.3722	48.1197	83.4845	69.5607
2	106473264	106480710	7446	-	BB218582	30.3987	97.5256	146.199	104.026	103.807	99.1499	55.7311	155.686	107.592	27.1597	97.8629	111.147	118.321	81.8494	139.711	107.909	91.1952	75.6723	68.4024	85.9238	10.62	34.8422	91.4213	109.545	25.2304	84.5298	40.8433	80.5571	66.1997	30.685	109.749	46.8072
17	17171798	17194420	22622	+	BC002059	67.3372	53.9558	103.348	66.5827	77.8574	74.8307	43.7319	74.8125	72.7721	70.5009	75.798	73.8694	79.9273	86.2299	67.8233	66.748	65.1043	62.5617	49.7861	73.7396	42.3434	43.5555	77.1162	62.7661	54.8393	77.7409	60.4457	80.0483	51.4551	65.7242	69.7606	52.3295
17	25403535	25406637	3102	+	BC003965	334.386	453.088	553.061	456.812	444.889	477.204	388.376	361.193	469.283	325.917	345.579	436.789	526.264	424.594	602.087	599.972	435.046	430.524	402.403	422.065	222.054	220.414	437.516	439.767	192.732	527.376	236.308	485.463	367.408	186.899	494.341	320.499
17	29487762	29521863	34101	+	BC004004	1221.47	1251.57	978.625	1279.97	1368.18	1221.91	1374.11	1077.35	1206.86	1198.04	1302.8	1226.52	1335.66	1111.79	1246.1	1458.2	821.508	774.358	848.559	959.324	915.247	995.28	966.454	839.051	827.7	932.819	903.661	940.187	906.108	802.688	980.243	884.783
13	24985640	24996883	11243	+	BC005537	3236.08	828.968	893.058	976.945	800.155	972.24	1017.09	1055.55	795.263	3032.84	1070.38	844.329	738.182	694.014	834.939	869.024	1335.79	1205.61	1422.28	1194.44	3360.74	3113.07	1374.58	1420.91	2001.61	1143.02	1856.18	1341.91	1162.63	1843.89	1007.44	1706.51
2	30862845	30871954	9109	-	BC005624	453.217	388.748	381.363	388.969	469.39	421.565	411.017	432.808	397.402	334.97	406.743	421.19	466.22	410.952	414.476	499.977	306.476	351.178	255.122	359.747	379.423	362.813	360.243	377.85	393.174	341.86	377.801	383.706	407.128	379.378	366.769	328.3
7	26895206	26904812	9606	+	BC024978	135.378	107.37	103.519	78.5591	94.6052	92.0197	89.4718	72.5195	112.116	131.544	61.1643	90.3816	105.889	75.7072	93.7709	86.603	103.903	98.9759	63.7633	90.5702	165.765	117.822	96.3315	93.0891	120.297	83.4546	108.72	105.52	102.846	114.587	102.007	108.086
10	81442142	81445671	3529	+	BC025920	30.3987	60.9535	68.566	79.1506	92.8464	62.7712	40.0568	80.9569	83.7842	21.1242	45.8733	56.5486	88.888	73.3234	85.8224	101.434	48.5876	61.7133	48.0665	45.3224	13.5163	26.5103	71.831	59.5352	28.7346	55.3558	27.7151	46.6383	60.4072	28.5928	43.1493	31.2048
3	95791257	95799375	8118	-	BC028528	24.8717	16.2575	19.5575	29.3988	19.2996	21.1654	21.0411	46.7059	26.0476	17.2965	29.741	28.6086	10.7496	43.3282	25.9463	11.7425	20.526	26.175	52.4814	18.2029	28.9264	25.9288	15.9317	38.0077	27.5189	14.2197	29.6959	17.258	27.0655	29.1207	10.8864	50.4378
2	155659651	155661153	1502	-	BC029722	344.236	413.01	396.663	384.446	553.21	465.077	438.323	417.24	469.283	370.231	354.753	376.341	500.363	477.455	483.218	563.159	500.826	488.564	477.481	614.686	180.418	211.414	568.118	498.508	276.133	486.234	225.689	502.422	495.67	221.663	681.946	370.557
18	75138910	75143007	4097	+	BC031181	229.372	314.248	354.73	296.249	332.7	288.176	238.599	214.847	341.546	217.278	308.88	372.441	356.729	305.23	347.28	349.624	255.645	271.832	274.226	322.923	188.263	163.607	301.472	285.768	159.092	270.794	166.291	303.15	220.942	134.595	320.805	216.484
1	155088217	155120279	32062	-	BC034090	5.52704	16.2543	21.5331	4.52289	14.8296	9.27301	5.2248	12.4549	27.9281	6.0355	3.05822	9.74976	18.8372	5.11558	13.3058	13.6684	25.4151	12.4896	19.1034	15.1075	5.79271	15.1488	5.44174	8.73183	17.5211	11.9688	25.5271	20.1393	30.6174	27.1981	19.6986	7.80119
15	4049593	4056889	7296	-	BC037032	2.77903	24.5029	19.9292	15.9192	21.4113	17.8907	7.00344	3.12205	34.1135	3.03409	6.12767	7.8174	21.3012	18.8387	34.7676	22.4132	47.4389	42.0903	29.0467	37.9618	4.85176	9.10803	38.3553	35.8248	26.1582	53.3962	29.2712	33.0219	48.2964	10.5034	48.0113	20.2464
19	43663617	43665610	1993	+	BC037704	19.3446	20.9951	24.3664	22.6145	18.0535	24.2525	6.96639	18.6824	21.0605	3.01775	9.17465	11.6997	17.6599	25.5779	17.9628	15.8266	8.97002	16.163	13.5572	14.1633	3.86181	9.84669	22.8553	24.6079	9.11097	17.2052	10.2108	22.2592	14.0674	6.27647	24.3887	9.10139
10	121575835	121588771	12936	+	BC048403	69.088	25.7359	25.4997	15.8301	18.0535	13.5529	29.6072	40.4785	19.2291	45.2662	21.4075	19.4995	16.4825	22.1675	16.6323	25.1787	17.94	16.8977	24.0333	31.1592	73.3743	39.3868	32.6505	21.4327	28.0338	31.4182	32.8205	20.1393	21.5149	48.817	30.9549	42.2565
13	68011445	68012043	598	+	BC048507	20.0895	28.5519	20.3319	27.7063	15.7009	15.0565	26.5369	13.4329	24.1349	15.4561	19.0915	30.817	21.5968	15.8907	16.3379	31.8747	41.2182	49.4594	39.4061	27.5083	7.82391	7.19476	33.3807	21.9517	4.78817	57.0312	11.4239	10.5996	35.7568	5.65136	66.5875	36.0452
7	81144022	81148079	4057	-	BC048679	85.6691	84.6577	52.1328	85.9349	50.9366	95.5834	53.9895	196.165	70.049	105.621	97.863	54.5986	55.9229	110.838	139.711	78.4137	65.0327	92.5701	94.9007	53.8204	38.6181	49.2335	64.2126	36.5149	42.0507	62.8363	48.1368	4.23985	35.5824	50.9092	89.1126	109.867
17	34127156	34128153	997	-	BC051226	22.1082	29.1222	46.4662	20.353	27.0802	30.6723	20.8992	37.3647	33.8799	21.1242	15.2911	37.0491	31.7878	32.3987	25.9463	28.0563	24.6676	14.6937	14.1735	33.9918	7.72361	5.30207	13.0602	19.0513	16.8203	10.4727	14.5869	28.619	19.0324	8.36863	20.6366	6.50099
2	115412197	115609250	197053	+	BC052040	69.088	59.599	53.8328	85.9349	83.1748	66.3376	99.2711	96.5256	80.5791	48.284	88.6883	62.3985	60.6322	46.0403	89.1489	73.3779	50.0826	48.4891	60.3913	76.4816	59.858	100.739	64.2126	69.8547	67.9819	39.6467	99.1909	42.3985	63.7172	76.0151	51.5916	95.5645
X	135643706	135704111	60405	+	BC065397	19.3446	15.577	39.6742	36.1831	17.4087	34.2388	24.3824	15.5686	19.687	15.0887	21.4075	23.3994	33.56	25.5779	13.3058	13.6684	21.6776	22.7908	19.1034	13.219	13.5163	16.6636	6.53009	38.9184	16.8203	30.6701	25.5271	31.7989	7.44747	23.0137	17.8225	22.7535
8	71849499	71857417	7918	+	Babam1	754.441	873.667	748.559	918.147	941.359	863.817	879.507	794.001	812.66	648.816	733.972	709.782	906.54	748.581	900.803	994.918	566.606	623.746	539.824	613.741	502.035	508.241	536.556	637.424	536.847	529.621	583.476	532.101	570.973	530.013	689.45	616.294
5	31855394	32242084	386690	+	Babam2	171.338	204.533	139.399	176.393	217.931	209	210.733	227.302	171.231	138.817	134.562	185.245	210.152	201.213	194.93	212.22	195.845	215.997	216.299	197.341	227.846	180.27	207.875	208.77	162.596	164.571	204.946	193.973	191.979	203.637	196.048	198.93
9	45749843	45773783	23940	+	Bace1	420.055	541.806	477.128	673.911	1011.63	614.869	996.196	613.404	722.002	431.539	599.41	622.034	664.011	758.813	587.446	535.229	1006.15	996.975	944.691	1000.86	791.672	1064.97	1307.09	835.071	951.043	1081.68	889.078	1412.92	868.882	855.693	627.538	699.5
16	97157928	97244137	86209	+	Bace2	8.29056	21.6724	19.2665	45.2289	24.5011	30.6723	24.3824	59.1608	26.0967	39.2307	21.4075	35.0991	20.0145	15.3468	21.2893	23.7399	45.5976	41.1422	42.5204	26.4381	32.8254	28.7826	19.5903	39.6902	39.9481	32.1662	43.7607	39.2186	41.3748	29.9876	35.6451	44.2068
16	87495842	87530235	34393	+	Bach1	1713.38	485.596	406.863	413.845	395.242	517.862	592.143	635.201	396.487	2516.8	657.517	477.738	396.17	429.709	343.955	387.032	761.704	919.088	711.138	662.841	1510.93	1992.06	654.098	687.433	761.818	632.852	609.003	630.677	688.477	928.221	603.152	1279.4
4	32417435	32586109	168674	+	Bach2	46.9799	20.3178	20.9665	29.3988	21.2773	23.5392	13.9328	28.0236	19.2291	57.3372	15.2911	27.2993	28.8444	22.1675	11.3099	17.9848	29.9001	47.7544	35.5725	38.7129	60.8235	76.5012	52.2407	44.453	42.0506	41.823	38.6553	46.6383	37.2373	44.6327	19.6986	69.4956
19	6919229	6929274	10045	+	Bad	118.826	124.016	158.471	99.6979	153.454	156.895	153.008	102.741	153.265	131.267	122.307	142.345	133.25	100.152	168.859	147.742	97.1752	95.5087	97.9795	128.414	75.3052	96.9521	97.9513	99.2237	79.8962	92.0095	70.0168	73.1374	81.0807	60.6725	136.014	116.368
4	40936398	40948295	11897	-	Bag1	1771.42	2317.59	1784.98	2232.05	2290.21	2307.55	2229.25	1858.9	1777.78	1714.08	1789.06	2063.05	2173.34	1897.88	2375.75	3099.14	1234.13	1254.1	1192.42	1370.06	787.809	799.855	1331.05	1545.53	979.78	1276.92	938.667	1384.31	1181.66	850.811	1735.35	1041.46
1	33784565	33796832	12267	-	Bag2	190.683	372.494	299.764	321.125	356.556	333.828	334.387	286.463	363.065	187.1	217.133	364.641	357.318	254.074	397.843	348.185	257.141	267.424	313.665	251.162	136.129	163.607	263.38	231.79	168.903	285.008	180.878	254.391	281.349	188.294	325.496	215.183
7	128125307	128148704	23397	+	Bag3	2664.03	1686.38	872.091	1223.44	934.911	1242.58	1252.21	1323.33	1242.57	2513.79	1296.68	1612.61	1100.8	1104.97	1152.28	1341.66	1126.49	1515.65	1515.33	1520.19	3926.49	2101.13	1241.81	1336.76	1638.57	1387.64	1775.95	1161.72	1419.98	1919.21	1885.44	1949
8	26254566	26275238	20672	-	Bag4	97.4448	81.8978	92.4238	88.1593	86.5696	99.7851	89.3363	88.5182	100.335	79.9485	99.9322	98.3987	102.673	79.2088	98.0364	87.9016	121.227	112.227	104.116	141.823	111.275	99.9434	114.201	99.6602	116.149	115.613	91.4504	119.257	136.632	113.552	107.431	96.9579
12	111675926	111679691	3765	-	Bag5	373.075	264.132	230.631	318.864	244.367	262.496	233.374	236.643	249.063	588.461	296.647	249.594	290.799	247.253	234.182	288.475	238.454	255.669	240.948	285.153	275.154	240.865	205.698	207.976	214.459	192.997	149.516	254.391	235.009	176.439	277.657	244.437
17	35354189	35366298	12109	+	Bag6	2393.2	1944.42	1329.96	1700.61	1911.72	1722.64	1973.23	1762.37	1749.41	2374.97	1880.8	1540.46	1716.54	1590.95	1727.76	1896.32	1391.85	1688.3	1128.95	1492.81	3305.7	3107.77	1575.93	1686.03	3164.98	1508.82	2873.63	1420.35	1965.3	2852.29	1523.35	2012.05
11	120123773	120183124	59351	+	Bahcc1	85.6691	118.521	94.0657	126.641	129.598	136.955	90.5631	171.255	111.254	48.284	119.27	85.7979	94.1859	97.1961	132.393	113.664	136.045	113.233	83.8083	146.354	109.096	150.739	125.16	164.465	265.62	124.177	258.188	144.334	179.567	283.139	79.7324	111.235
2	118732096	118755006	22910	+	Bahd1	331.623	92.7848	80.4659	67.8434	103.163	109.85	149.777	99.6393	100.266	307.81	183.493	122.847	81.824	144.942	109.773	94.2402	100.165	133.712	146.665	145.41	224.95	212.84	96.863	123.039	145.075	112.208	121.071	100.696	103.437	173.649	129.448	170.976
11	119833918	119897609	63691	+	Baiap2	46.9799	50.7946	41.9329	45.2289	25.1459	26.3924	22.6408	18.6824	46.2415	54.3195	33.6404	54.5986	36.4971	30.6935	23.9504	23.7399	40.3651	49.2238	75.181	27.3823	48.2726	41.6591	28.2971	28.5769	50.4608	21.6935	52.5128	22.2592	36.4098	47.4222	37.5211	48.7574
5	144201335	144294923	93588	-	Baiap2l1	13.7956	14.2225	5.66661	6.78434	8.38196	8.5597	1.7416	28.0236	5.95188	6.0355	12.2329	11.6997	6.47528	6.45761	6.6529	9.35208	11.2125	8.08151	11.0923	10.3864	1.9309	2.27231	9.79514	3.17521	11.2135	15.7091	6.5641	18.0194	11.585	17.4347	9.38028	5.85089
15	79142395	79169710	27315	-	Baiap2l2	49.7434	16.2543	10.7666	11.3072	27.0802	14.9795	34.832	9.34119	11.9038	48.284	18.3493	3.8999	6.47528	22.1675	20.624	10.7909	19.435	7.34683	24.0333	36.8245	17.3781	17.4211	7.61844	7.93803	16.1194	6.73247	18.2336	6.35977	13.2399	7.67125	17.8225	29.9046
[truncated: 11,551 more rows]

## Sheet: Raw counts for PCA
Chromosome	Start	Stop	Length	Strand	Gene Symbol	PBS C10	2wk C28	PBS C4	LT C56	PBS C8	2wk C29	2wk C27	HT C48	LT C53	HT C60	LT C44	LT C42	LT C39	HT C18	HT C62	1wk C15	1wk C13	HT C37	PBS C5	2wk C33	2wk C34	1wk C19	HT C54	LT C51	2wk C31	HT C46	2wk C32	LT C43	PBS C11	2wk C30	1wk C16	PBS C2	LT C57	1wk C17	HT C55	1wk C20	HT C38	1wk C14	PBS C6	PBS C9	PBS M 125	4wk 2	PBS M 124	1wk M 23
[truncated: 13,291 more rows]
[truncated: 35 more columns]

[truncated: 23 more sheets: Summary Data, Table #total Up and Down DE, Female PBS vs Male PBS, DE Genes Female PBS vs Male PBS, Up Female PBS vs Male PBS, Up Pathways PBS vs PBS backg, Up Path PBS vs PBS GProf, Down Female PBS vs Male PBS, Down Pathways PBS vs PBS backg, Down Path PBS vs PBS GProf, Female HT vs Male 4wks, DE Female HT vs Male 4wks, Up Female HT vs Male 4wks, Down Female HT vs Male 4wks, Female PBS vs Male 4wks, DE Female PBS vs Male 4wks, Up Female PBS vs Male 4wks, Down Female PBS vs Male 4wks, Female HT vs Male PBS, DE Female HT vs Male PBS …]
