# Supplementary material for: The time-course of cancer cachexia onset reveals biphasic transcriptional disruptions in female skeletal muscle distinct from males
Source: BMC Genomics. 2023 Jul 4;24:374. doi: 10.1186/s12864-023-09462-7 (PMC10318789; doi:10.1186/s12864-023-09462-7)
Supplement: Supplementary file 10 — Additional file 10. Female vs Male Mitocarta Comparison. [file 12864_2023_9462_MOESM10_ESM.xlsx]

## Sheet: Coversheet
Matched MitoCarta genes were cross-referenced with DE Genes of gastrocnemius of male and female LLC-bearing mice

## Sheet: 1wk Female vs Male
Female	Shared	Male			Female	Shared	Male
Up		Mfn2			Down
Fkbp10		Abcb6			Mmab
Mthfd1l					Aldh1l1
Mthfd2					Sqor
Agpat4					Fbxl4
Slc25a24					Maob
Casp8					Pcx
Casp3					Nudt6

## Sheet: 2wks Female vs Male
Up					Down
Female only	Shared	Male only			Female	Shared	Male
		Acad10
		Aco2

## Sheet: LT Female vs 3wks Male
Female	Shared	Male		Female	Shared	Male
Up	Alas2	Abcb6		Down		Agk
		Mto1		Dnlz		Afg1l
		Kars		Ndufaf8
		Bckdha

## Sheet: HT Female vs 4wks Male
Female only	Shared	Male only		Female only	Shared	Male only			Two mito-genes doing the oposite in males and females								Mito-encoded Genes	MT-ATP8	protein coding	ATP synthase, Fo subunit 8 (complex V)	08,366–08,572 (overlap with MT-ATP6)	H
Up	Nsun2	Abcb6		Down	Bcat2	Coq4		Mito Ribossomal protein	Mrpl32		Slc25a25	calcium-binding mito carriers						MT-ATP6	protein coding	ATP synthase, Fo subunit 6 (complex V)	08,527–09,207 (overlap with MT-ATP8)	H
Tfb2m	Mcl1	Thg1l		Mrps5	Isca1	Vdac3		electron transfer	Etfbkmt		Opa3	integrant mito protein in the outer membrane, crucial for fission						MT-CO1	protein coding	Cytochrome c oxidase, subunit 1 (complex IV)	05,904–07,445	H
Mettl4	Acly	Stom		Pusl1	Mcee	Mrps9			Up in F Down in M		Down in F Up in M							MT-CO2	protein coding	Cytochrome c oxidase, subunit 2 (complex IV)	07,586–08,269	H
Clpx	Elac2	Ogdh		Slc25a42	Gstk1	Tomm5												MT-CO3	protein coding	Cytochrome c oxidase, subunit 3 (complex IV)	09,207–09,990	H
Bnip3	Coasy	Ide		Bphl	Nudt2	Mrps18a												MT-CYB	protein coding	Cytochrome b(complex III)	14,747–15,887	H
Prxl2a	Gsr	Akap1		Gpd2	Foxred1	Csl												MT-ND1	protein coding	NADH dehydrogenase, subunit 1 (complex I)	03,307–04,262	H
Sod1	Kars	Vps13d		Dmac2	Micos13	Mthfd2l												MT-ND2	protein coding	NADH dehydrogenase, subunit 2 (complex I)	04,470–05,511	H
Casp3	Acot2	Slc25a44		Cars2	Cox5a	Nsun4												MT-ND3	protein coding	NADH dehydrogenase, subunit 3 (complex I)	10,059–10,404	H
Rexo2	Alas2	Acad10		Aldh1l1	Akr1b10	Gls												MT-ND4L	protein coding	NADH dehydrogenase, subunit 4L (complex I)	10,470–10,766 (overlap with MT-ND4)	H
Gars	Txnrd1	Sphk2		Mfn2	Dhrs7b	Hadh												MT-ND4	protein coding	NADH dehydrogenase, subunit 4 (complex I)	10,760–12,137 (overlap with MT-ND4L)	H
Cox7c	Snap29	Plscr3		Mrpl39	Ndufc2	Apoo												MT-ND5	protein coding	NADH dehydrogenase, subunit 5 (complex I)	12,337–14,148	H
Mterf3	Nbr1	Acacb		Mecr	Mrpl13	Hint3												MT-ND6	protein coding	NADH dehydrogenase, subunit 6 (complex I)	14,149–14,673	L
Mrrf	Cat	Cyb5r3		Miga2	Trmu	Chpt1												MT-RNR2	protein coding	Humanin	—	—
Mgst1	Sptlc2	Pitrm1		Bckdk	Atpif1	Coq10b												MT-TA	transfer RNA	tRNA-Alanine (Ala or A)	05,587–05,655	L
Mterf1a	Trmt1	Bcl2l1		Abcb8	Smdt1	Synj2bp												MT-TR	transfer RNA	tRNA-Arginine (Arg or R)	10,405–10,469	H
Htatip2	Mocs1	Snd1		Prkaca	Ndufs1	Mrpl47												MT-TN	transfer RNA	tRNA-Asparagine(Asn or N)	05,657–05,729	L
Hoga1	Pdk4	Polrmt		Ndufs5	Ndufb3	Mrpl44												MT-TD	transfer RNA	tRNA-Aspartic acid(Asp or D)	07,518–07,585	H
Bnip3l	Ucp2	Afg3l2		Cmpk2	Rpusd3	Aldh1b1												MT-TC	transfer RNA	tRNA-Cysteine (Cys or C)	05,761–05,826	L
Spire1	Acss1	Letm2		Rsad1	Atp5md	Prdx3												MT-TE	transfer RNA	tRNA-Glutamic acid(Glu or E)	14,674–14,742	L
Bcl2l11	Ptcd1	Acaca		Mief2	Uqcr10	Stoml2												MT-TQ	transfer RNA	tRNA-Glutamine (Gln or Q)	04,329–04,400	L
Yme1l1		Vwa8		Bcl2l2	Ndufs3	Tars2												MT-TG	transfer RNA	tRNA-Glycine (Gly or G)	09,991–10,058	H
Trnt1		Hsdl1		Fastk	Kyat3	Chchd4												MT-TH	transfer RNA	tRNA-Histidine (His or H)	12,138–12,206	H
Mrpl32		Nrd1		Lonp1	Mrm3	Mettl5												MT-TI	transfer RNA	tRNA-Isoleucine (Ile or I)	04,263–04,331	H
Coa4		Coq8a		Flad1	Ndufb9	Mrpl30												MT-TL1	transfer RNA	tRNA-Leucine (Leu-UUR or L)	03,230–03,304	H
Eci2		Xpnpep3		Naxe	Alas1	Cmc1												MT-TL2	transfer RNA	tRNA-Leucine (Leu-CUN or L)	12,266–12,336	H
Angel2		Slc25a25		Acot11	Antkmt	Ifi27												MT-TK	transfer RNA	tRNA-Lysine (Lys or K)	08,295–08,364	H
Etfbkmt		Acsf2		Macrod1	Cox5b	Marchf5												MT-TM	transfer RNA	tRNA-Methionine (Met or M)	04,402–04,469	H
Pnpla8		Opa3		Coa7	Atp5h	Mthfs												MT-TF	transfer RNA	tRNA-Phenylalanine(Phe or F)	00,577–00,647	H
Car5b		Acad11		Bloc1s1	Dhrs1	Timm9												MT-TP	transfer RNA	tRNA-Proline (Pro or P)	15,956–16,023	L
Ociad1		Bak1		Dars2	Tst	Mtch2												MT-TS1	transfer RNA	tRNA-Serine (Ser-UCN or S)	07,446–07,514	L
Casp8		Prepl		Vars2	Ndufb2	L2hgdh												MT-TS2	transfer RNA	tRNA-Serine (Ser-AGY or S)	12,207–12,265	H
Mterf1b		Adck2		Slc25a39	Suclg1	Cox16												MT-TT	transfer RNA	tRNA-Threonine (Thr or T)	15,888–15,953	H
Mrpl41		Dhx30		Tbrg4	Ndufs4	Trmt5												MT-TW	transfer RNA	tRNA-Tryptophan (Trp or W)	05,512–05,579	H
Slc25a1		Polg		Rab24	Ldhd	Oma1												MT-TY	transfer RNA	tRNA-Tyrosine (Tyr or Y)	05,826–05,891	L
Slc25a28		Ogg1		Twnk	Ung	Mtif2												MT-TV	transfer RNA	tRNA-Valine (Val or V)	01,602–01,670	H
Osbpl1a		Mief1		Acad9	Mrpl48	Mrpl23												MT-RNR1	ribosomal RNA	Small subunit : SSU (12S)	00,648–01,601	H
		Lig3		Fam185a	Tmem70	Ptrh2												MT-RNR2	ribosomal RNA	Large subunit : LSU (16S)	01,671–03,229	H
				Sdha	Chchd1	Ddx28
				Pcx	Cox6b1	Mrpl21
				Gcdh	Ptpmt1	Mrps31
				Cox10	Ndufaf1	Ndufaf7
				Acsf3	Dnajc4	C330018D20Rik
				Aldh7a1	Atp5g1	Vdac1
				Noct	Mettl17	Mmaa
				Mrpl10	Nudt19	Mrpl11
				Dus2	Ppif	Hccs
				Mccc1	Dcxr	Ndufaf4
				Mtx3	Sdhaf3	Maip1
				Pet100	Ndufb8	Oxld1
				Shmt2	Ndufb7	Glrx2
				Aars2	Mccc2	Cox19
				Pars2	Mrps15	1700066M21Rik
				Slc25a25	Acaa1a	Rdh14
				Fpgs	Mrpl14	Pank2
				Etfb	Hdhd5	Mrps36
				Amacr	Ndufa2	Cebpzos
				Mrpl37	Mrps27	Fundc1
				Letm1	Echdc2	Slc25a40
				Lars2	Atp5mpl	Polb
				Fkbp8	Atp5o	Pam16
				Opa3	Ndufv1	Agk
				Bad	Lyrm1	Nfu1
				Pnkd	Ndufb6	Comtd1
				Tmem143	Sdhaf1	Lyrm2
				Ppox	Mrpl42	Myg1
				Mrps28	Gcat	Nipsnap2
				Slc25a23	Mdh2	Triap1
				Metap1d	Timm8b	Bckdhb
				Mipep	Uqcc3	Tfb1m
				Slc25a12	Sdhd	Ndufaf2
				D2hgdh	Coa3	Prelid3b
				Gtpbp3	Ethe1	Pnpt1
				Uqcc1	Ndufc1	Cox20
				Dmpk	Cyb5b	Crot
				Trub2	Sco1	Phyh
				Lipt2	Aurkaip1	Phb2
				Spg7	Rtn4ip1	Parl
				2310061I04Rik	Uqcrfs1	Gatc
				Sars2	Glud1	Abhd10
				Lactb	Dap3	Nubpl
					Guk1	Mrpl40
					Spryd4	Nme6
					Sirt3	Coq5
					Mmab	Pdha1
					Cox6c	Mrpl51
					Ptges2	Fundc2
					Mrpl12	Cisd3
					Fdps	Ehhadh
					Coq10a	Smim8
					Ndufa5	Armcx3
					Fam162a	Atp5g2
					Gdap1	Mrpl32
					Slc25a15	Immt
					Zadh2	Mrpl52
					Mrpl53	Sfxn2
					Park7	Mgme1
					Ndufa8	Etfbkmt
					Pdf	Uqcrb
					Sod2	Mtx2
					Dlat	Nudt9
					Mrpl3	Dbt
					Higd1a	Rida
					Pick1	Dld
					Idh3b	Suox
					Oxnad1	Mff
					Sdhb	Htd2
					Mrps26	Smim26
					Fahd1	Cox6a1
					Mrpl4	Isca2
					Mrpl19	Exog
					Timmdc1	Slc25a3
					Atp5j	Hibadh
					Ndufa11	Slc25a51
					Fdx1	Dbi
					Fahd2a	Rpia
					Abcd2	Scp2
					Ndufb11	Dcakd
					Slc25a4	Chchd5
					H2-Ke6	Timm17a
					Bcs1l	Agpat5
					Nmnat3	Etfa
					Coq2	Tmem126a
					Nt5m	Mthfd2
					Mrpl18	Mrpl22
					Atp5a1	Plgrkt
					Yars2	Pdp1
					Armcx6	Ppm1k
					Afg1l	Gtpbp10
					Gatb	Mrps25
					Atp5g3	Rmdn1
					Mrpl58	Lias
					Coa8	E130311K13Rik
					Guf1	Mrpl20
					Mrps11	Tefm
					Nudt8	Mrpl35
					Ndufaf3	Mrpl17
					Mrps7	Mrpl54
					Mrpl28	Etfrf1
					Lyrm7	Mrpl57
					Atp5d	Mrps16
					Timm13	Ccdc58
					Tufm	Timm23
					Htra2	Ak3
					Dnajc15	Timm21
					Ndufv2	Hspe1
					Mpc1	Ngrn
					Fxn	Mrpl50
					Coq7	Osgepl1
					Aldh4a1	Mrps18c
					Bola1	Thnsl1
					Gpt2	Oxa1l
					Cox7a1	Timm29
					C030006K11Rik	Arf5
					Abcb10	Cox7a2l
					Clybl	Mrps30
					Cox8b	Timm8a1
					Ndufs6	Gatm
					Msrb2	Gcsh
					Tmem177	Cox17
					Trmt2b	Sdhaf2
					Slc25a11	Vdac2
					Chchd6	2810006K23Rik
					Ndufa7	Mtfmt
					Mterf2	C1qbp
					Atp5pb	Paics
					Ndufaf6	Ak2
					Atp5e	Apool
					Mrpl34	Mtarc2
					Mtres1	Tfam
					Slc25a19	Nars2
					Chchd3	Hagh
					Endog	Mrpl43
					Coa5	Dmac1
					Cbr2	Mrpl15
					Taco1	Hscb
					Tomm40l	Polg2
					Slirp	Ptcd2
					Sdr39u1	Them4
					Timm44	Tomm22
					Ndufb5	Tmem14c
					Pycr2	Mrpl1
					Nfs1	Mrpl55
					Pcbd2	Acat1
					Chchd2	Exd2
					Hemk1	Tcaim
					Atp5b	Cbr4
					Tsfm	Grsf1
					Ndufa1	Fth1
					Timm17b	Hint1
					Mrps12	Pigbos1
					Ociad2	Immp2l
					Tha1	Mrpl36
					Mrpl2	Micu3
					Mrpl45	Sirt4
					Ndufs2	Mrps6
					Ndufs7	Ttc19
					Pdss2	Me2
					Ndufa6	Fis1
					Slc30a9	Tmem126b
					Higd2a	Immp1l
					Cisd1	Cox11
					Acot13
					Tstd3
					Pycr1
					Uqcc2
					Acot7
					Timm22
					Ckmt2
					Pccb
					Dnajc19
					Bola3
					Pmpcb
					Atpaf1
					Ndufa13
					Samm50
					Mrm1
					Akr7a5
					Idh3g
					Fmc1
					Sdhaf4
					Eri3
					Hmgcl
					Mutyh
					Atp5l
					Cox7b
					Rbfa
					Sirt5
					Uqcrc2
					Ndufa10
					Mrps33
					Acad8
					Pdss1
					Nit2
					Echdc3
					Mrps34
					Mrps14
					Got2
					Romo1
					Ivd
					Chchd7
					Cox4i1
					Ccdc51
					Ndufab1
					Hint2
					Hars2
					Micos10
					Ndufa12
					Ppa2
					Gatd3a
					Mcrip2
					Mrpl33
					Timm50
					Mrm2
					Slc25a35
					Ndufa4
					Uqcrh
					Nme3
					Mrps21
					Dhodh
					Abhd11
					Gadd45gip1
					Idh3a
					Ndufb4
					Lyrm9
					Ecsit
					Mpst
					Fh1
					Pyurf
					Sdhc
					Ndufa3
					Slc25a47
					Ndufa9
					Cycs
					Fastkd3
					Coq9
					Cryz
					Ndufs8
					Mtfr1l
					Mrpl46
					Cox14
					Phb
					Rmnd1
					Slc25a29
					Mrpl27
					Pxmp2
					Atp5j2
					Atp5k
					Msra
					Fdx2
					Uqcr11
					Pptc7
					Ndufv3
					Coa6
					Nudt6
					Sucla2
					Dut
					Tomm7
					Mtfp1
					Mpv17l2
					Spr
					2300009A05Rik
					Txn2
					Alkbh7
					Ptcd3
					Pdhb
					Qrsl1
					Tmem11
					Dlst
					Mpv17
					Ndufaf8
					Iscu
					Mrps35
					Mrpl49
					BC003965
					Qdpr
					Ndufb10
					Chchd10
					Aldh5a1
					Mrps24
					Rhot2
					Cox6a2
					Oxct1
					Efhd1
					Ndufaf5
					Cmc2
					Mrps22
					Uqcrc1
					Mpc2
					Auh
					Acads
					Smim20
					Dnlz
					Glrx5
					Uqcrq
					Coq3
					Mtg1
					Prdx5
					Cyc1
					Prdx2
					Cox7a2
					Atp5c1
					Mrpl16

## Sheet: FvsM Mito Summary
	Female vs Male MitoCarta	Up	Down		Genes with inverse expression profilling	Females	Males
	1wk vs 1wk	0	0		Mrpl32
	2wks vs 2wks	0	0		Etfbkmt
	LT vs 3wks	1	0		Slc25a25
	HT vs 4wks	20	342		Opa3
